# Supplementary material for: MicroRNA-Gene Expression Network in Murine Liver during Schistosoma japonicum Infection
Source: PLoS One. 2013 Jun 25;8(6):e67037. doi: 10.1371/journal.pone.0067037 (PMC3692539; doi:10.1371/journal.pone.0067037)
Supplement: Table S1 — Information of differentially expressed genes in the early phase of infection. (XLS) [file pone.0067037.s002.xls]

## Sheet: Total
SEQ_ID	GENE_NAME	DESCRIPTION	A15	A0	fold change(A15/A0)	style
AK082850	0610007P08Rik	Mus musculus ES cells cDNA, RIKEN full-length enriched library, clone:C330042K07 product:RAD26L HYPOTHETICAL PROTEIN, ALTERNATIVELY SPLICED PRODUCT, SIMILAR TO (AF217319) PUTATIVE REPAIR AND RECOMBINATION HELICASE RAD26L (FRAGMENT) homolog [Homo sapiens]	212.16	88.376	2.40065	up
AK002328	0610008F07Rik	Mus musculus adult male kidney cDNA, RIKEN full-length enriched library, clone:0610008F07 product:unclassifiable, full insert sequence.	74.3182	148.758	0.49959	down
BC057916	0610012H03Rik	Mus musculus RIKEN cDNA 0610012H03 gene, mRNA (cDNA clone MGC:67884 IMAGE:5042053), complete cds.	446.275	994.853	0.448584	down
AK051750	1110012J17Rik	Mus musculus 12 days embryo spinal ganglion cDNA, RIKEN full-length enriched library, clone:D130071O13 product:hypothetical protein, full insert sequence.	57.2195	119.168	0.480157	down
AK147691	1110012J17Rik	Mus musculus adult male brain UNDEFINED_CELL_LINE cDNA, RIKEN full-length enriched library, clone:M5C1108G17 product:hypothetical protein, full insert sequence.	124.752	57.8692	2.15575	up
DQ873296	1110017D15Rik	alt 'Cbe1#smrp1'	105.164	51.9434	2.02459	up
AK004090	1110034G24Rik	Mus musculus 18-day embryo whole body cDNA, RIKEN full-length enriched library, clone:1110034G24 product:hypothetical protein, full insert sequence.	159.645	72.2185	2.21058	up
XM_001479385	1110054M08Rik	PREDICTED: Mus musculus RIKEN cDNA 1110054M08 gene (1110054M08Rik), mRNA.	310.011	660.796	0.469148	down
BC061491	1190005F20Rik	Mus musculus RIKEN cDNA 1190005F20 gene, mRNA (cDNA clone IMAGE:3498291), with apparent retained intron.	176.9	74.0656	2.38843	up
BC029731	1200011I18Rik	Mus musculus RIKEN cDNA 1200011I18 gene, mRNA (cDNA clone MGC:35668 IMAGE:4946215), complete cds.	63.6158	129.208	0.492351	down
BC037631	1200014M14Rik	Mus musculus RIKEN cDNA 1200014M14 gene, mRNA (cDNA clone MGC:46777 IMAGE:4954391), complete cds.	109.698	234.093	0.46861	down
AK141588	1500004A13Rik	Mus musculus adult male hippocampus cDNA, RIKEN full-length enriched library, clone:C630036D04 product:unclassifiable, full insert sequence.	86.6007	226.927	0.381624	down
BC002254	1500015O10Rik	Mus musculus RIKEN cDNA 1500015O10 gene, mRNA (cDNA clone MGC:7583 IMAGE:3493553), complete cds.	56.474	118.301	0.477375	down
BC023715	1500031L02Rik	Mus musculus RIKEN cDNA 1500031L02 gene, mRNA (cDNA clone MGC:35695 IMAGE:5346460), complete cds.	75.6596	168.078	0.450146	down
AK005643	1700003I22Rik	Mus musculus adult male testis cDNA, RIKEN full-length enriched library, clone:1700003I22 product:unclassifiable, full insert sequence.	129.198	56.9143	2.27004	up
AK005651	1700003M07Rik	Mus musculus adult male testis cDNA, RIKEN full-length enriched library, clone:1700003M07 product:unclassifiable, full insert sequence.	148.263	71.13	2.0844	up
XM_001472421	1700008B15Rik	PREDICTED: Mus musculus RIKEN cDNA 1700008B15 gene (1700008B15Rik), mRNA.	173.46	467.937	0.37069	down
XM_133454	1700008O03Rik	PREDICTED: Mus musculus RIKEN cDNA 1700008O03 gene, transcript variant 1 (1700008O03Rik), mRNA.	58.5842	128.619	0.455487	down
BC116915	1700009N14Rik	Mus musculus RIKEN cDNA 1700009N14 gene, mRNA (cDNA clone MGC:151292 IMAGE:40126234), complete cds.	214.705	60.4459	3.55203	up
BC061078	1700010I14Rik	Mus musculus RIKEN cDNA 1700010I14 gene, mRNA (cDNA clone MGC:74191 IMAGE:6770439), complete cds.	58.4456	186.299	0.313719	down
BC026534	1700011H14Rik	Mus musculus RIKEN cDNA 1700011H14 gene, mRNA (cDNA clone MGC:35690 IMAGE:5042540), complete cds.	137.821	63.3371	2.17599	up
BC038315	1700012B15Rik	Mus musculus RIKEN cDNA 1700012B15 gene, mRNA (cDNA clone IMAGE:1399852), partial cds.	193.616	84.4204	2.29348	up
AK006037	1700016J18Rik	Mus musculus adult male testis cDNA, RIKEN full-length enriched library, clone:1700016J18 product:unclassifiable, full insert sequence.	116.118	56.7226	2.04712	up
NR_003617	1700018B24Rik	Mus musculus RIKEN cDNA 1700018B24 gene (1700018B24Rik) on chromosome 3.	58.6777	121.983	0.481033	down
BC048645	1700019D03Rik	Mus musculus RIKEN cDNA 1700019D03 gene, mRNA (cDNA clone MGC:58779 IMAGE:6772375), complete cds.	123.882	59.5431	2.08054	up
AK006272	1700023F02Rik	Mus musculus adult male testis cDNA, RIKEN full-length enriched library, clone:1700023F02 product:unclassifiable, full insert sequence.	74.0656	151.662	0.488359	down
XM_001480951	1700025H01Rik	PREDICTED: Mus musculus RIKEN cDNA 1700025H01 gene (1700025H01Rik), mRNA.	91.7424	185.564	0.494399	down
XM_899759	1700029F09Rik	PREDICTED: Mus musculus RIKEN cDNA 1700029F09 gene, transcript variant 7 (1700029F09Rik), mRNA.	208.032	100.777	2.06429	up
AK006572	1700030P01Rik	Mus musculus adult male testis cDNA, RIKEN full-length enriched library, clone:1700030P01 product:unclassifiable, full insert sequence.	51.955	121.054	0.42919	down
AK006252	1700048O20Rik	Mus musculus adult male testis cDNA, RIKEN full-length enriched library, clone:1700022O21 product:hypothetical KRAB box containing protein, full insert sequence.	104.702	226.882	0.461481	down
BC048504	1700049L16Rik	Mus musculus RIKEN cDNA 1700049L16 gene, mRNA (cDNA clone MGC:58377 IMAGE:6772617), complete cds.	179.397	83.3101	2.15336	up
AK006894	1700065J11Rik	Mus musculus adult male testis cDNA, RIKEN full-length enriched library, clone:1700065J11 product:unclassifiable, full insert sequence.	56.2561	127.767	0.440301	down
XM_001480946	1700069P05Rik	PREDICTED: Mus musculus RIKEN cDNA 1700069P05 gene (1700069P05Rik), mRNA.	74.9427	160.06	0.468217	down
AK006973	1700081N11Rik	Mus musculus adult male testis cDNA, RIKEN full-length enriched library, clone:1700081N11 product:unclassifiable, full insert sequence.	85.1993	185.929	0.458234	down
NR_003643	1700123L14Rik	Mus musculus RIKEN cDNA 1700123L14 gene (1700123L14Rik) on chromosome 6.	68.5037	187.229	0.365882	down
AK007277	1700125F08Rik	Mus musculus adult male testis cDNA, RIKEN full-length enriched library, clone:1700125F08 product:inferred: RIKEN cDNA 1700125F08 gene / putative [Mus musculus], full insert sequence.	164.873	61.6855	2.6728	up
NM_029831	1700127D06Rik	Mus musculus RIKEN cDNA 1700127D06 gene (1700127D06Rik), mRNA.	66.9579	159.079	0.420911	down
AK007376	1810008I18Rik	Mus musculus 10 day old male pancreas cDNA, RIKEN full-length enriched library, clone:1810008I18 product:unclassifiable, full insert sequence.	1252.69	2632.63	0.475832	down
AK007459	1810012K08Rik	Mus musculus 10 day old male pancreas cDNA, RIKEN full-length enriched library, clone:1810012K08 product:unclassifiable, full insert sequence.	55.3112	168.064	0.329108	down
NM_001081400	1810013L24Rik	Mus musculus RIKEN cDNA 1810013L24 gene (1810013L24Rik), mRNA.	404.677	191.601	2.11209	up
XM_897347	1810026B05Rik	PREDICTED: Mus musculus RIKEN cDNA 1810026B05 gene, transcript variant 2 (1810026B05Rik), mRNA.	76.2426	163.069	0.467548	down
AK129415	1810041L15Rik	Mus musculus mRNA for mKIAA1644 protein.	112.732	51.5411	2.18724	up
AK158055	1810058I24Rik	Mus musculus adult inner ear cDNA, RIKEN full-length enriched library, clone:F930023C11 product:hypothetical protein, full insert sequence.	630.824	278.62	2.2641	up
BC026941	1810065E05Rik	Mus musculus RIKEN cDNA 1810065E05 gene, mRNA (cDNA clone MGC:25794 IMAGE:4024443), complete cds.	147.105	57.9324	2.53926	up
AK008077	2010003O02Rik	Mus musculus adult male small intestine cDNA, RIKEN full-length enriched library, clone:2010003O02 product:RIKEN cDNA 2010003O02 gene, full insert sequence.	61.4288	163.546	0.375606	down
BC066994	2010005J08Rik	Mus musculus RIKEN cDNA 2010005J08 gene, mRNA (cDNA clone MGC:91347 IMAGE:5696000), complete cds.	133.227	277.802	0.479573	down
AK140363	2010016I18Rik	Mus musculus 4 days neonate male adipose cDNA, RIKEN full-length enriched library, clone:B430311O19 product:hypothetical protein, full insert sequence.	53.5042	128.462	0.416499	down
AK050487	2210009G21Rik	Mus musculus adult pancreas islet cells cDNA, RIKEN full-length enriched library, clone:C820003H20 product:RIKEN cDNA 2210009G21 gene, full insert sequence.	111.444	53.7447	2.07358	up
AK043305	2210406O10Rik	Mus musculus 7 days neonate cerebellum cDNA, RIKEN full-length enriched library, clone:A730082O07 product:unclassifiable, full insert sequence.	158.444	77.545	2.04325	up
BC002181	2310033P09Rik	Mus musculus RIKEN cDNA 2310033P09 gene, mRNA (cDNA clone MGC:7354 IMAGE:3487283), complete cds.	97.2363	221.257	0.439472	down
XM_001473644	2310061N02Rik	PREDICTED: Mus musculus RIKEN cDNA 2310061N02 gene (2310061N02Rik), mRNA.	55.7429	134.18	0.415434	down
AK010427	2410006H16Rik	Mus musculus ES cells cDNA, RIKEN full-length enriched library, clone:2410006H16 product:unclassifiable, full insert sequence.	67.0479	155.68	0.430678	down
BC067010	2410017P09Rik	Mus musculus RIKEN cDNA 2410017P09 gene, mRNA (cDNA clone IMAGE:6836671), partial cds.	51.3681	137.871	0.372581	down
AK028897	2410089E03Rik	Mus musculus 10 days neonate skin cDNA, RIKEN full-length enriched library, clone:4732468D17 product:hypothetical protein, full insert sequence.	188.525	72.1858	2.61166	up
AK010894	2510003B16Rik	Mus musculus 13 days embryo liver cDNA, RIKEN full-length enriched library, clone:2510003B16 product:unclassifiable, full insert sequence.	147.136	61.4304	2.39517	up
XM_001473989	2600006L11Rik	PREDICTED: Mus musculus RIKEN cDNA 2600006L11 gene (2600006L11Rik), mRNA.	165.022	55.0335	2.99857	up
AK011408	2610016A17Rik	Mus musculus 10 days embryo whole body cDNA, RIKEN full-length enriched library, clone:2610016A17 product:unclassifiable, full insert sequence.	69.6695	139.697	0.498719	down
BC079900	2610039C10Rik	Mus musculus RIKEN cDNA 2610039C10 gene, mRNA (cDNA clone MGC:100039 IMAGE:30602551), complete cds.	112.429	252.772	0.444785	down
AK011997	2610306M01Rik	Mus musculus 10 days embryo whole body cDNA, RIKEN full-length enriched library, clone:2610306M01 product:unclassifiable, full insert sequence.	100.609	236.677	0.425089	down
AK019250	2810030D12Rik	Mus musculus 10, 11 days embryo whole body cDNA, RIKEN full-length enriched library, clone:2810030D12 product:unclassifiable, full insert sequence.	51.9194	147.025	0.353134	down
BC051546	2810408A11Rik	Mus musculus RIKEN cDNA 2810408A11 gene, mRNA (cDNA clone MGC:63169 IMAGE:5255109), complete cds.	61.2515	123.343	0.496596	down
AK013046	2810408I11Rik	Mus musculus 10, 11 days embryo whole body cDNA, RIKEN full-length enriched library, clone:2810408I11 product:unclassifiable, full insert sequence.	64.6056	145.538	0.443909	down
BC085263	2810408M09Rik	Mus musculus RIKEN cDNA 2810408M09 gene, mRNA (cDNA clone MGC:102419 IMAGE:6395509), complete cds.	93.9594	230.352	0.407895	down
BC048938	2810422J05Rik	Mus musculus RIKEN cDNA 2810422J05 gene, mRNA (cDNA clone MGC:56993 IMAGE:6399490), complete cds.	118.917	240.098	0.495284	down
AK031797	2810474O19Rik	Mus musculus 11 days embryo head cDNA, RIKEN full-length enriched library, clone:6230430P05 product:RIKEN cDNA 2810474O19 gene, full insert sequence.	267.956	130.383	2.05514	up
AK079405	2810474O19Rik	Mus musculus adult male bone cDNA, RIKEN full-length enriched library, clone:9830126O13 product:RIKEN cDNA 2810474O19 gene, full insert sequence.	202.242	97.1295	2.08219	up
AK019332	2900041M22Rik	Mus musculus adult male hippocampus cDNA, RIKEN full-length enriched library, clone:2900041M22 product:hypothetical protein, full insert sequence.	141.12	64.3256	2.19384	up
AK011549	2900053A13Rik	Mus musculus 10 days embryo whole body cDNA, RIKEN full-length enriched library, clone:2610025D16 product:unclassifiable, full insert sequence.	119.719	267.015	0.448361	down
AK006460	3110003A17Rik	Mus musculus adult male testis cDNA, RIKEN full-length enriched library, clone:1700028I04 product:hypothetical protein, full insert sequence.	199.248	89.3933	2.2289	up
AK014209	3110053B16Rik	Mus musculus 13 days embryo head cDNA, RIKEN full-length enriched library, clone:3110053B16 product:similar to HIPPOCALCIN-LIKE 1 [Mus musculus], full insert sequence.	143.05	63.1689	2.26456	up
AK082841	3830431G21Rik	Mus musculus ES cells cDNA, RIKEN full-length enriched library, clone:C330039J22 product:unclassifiable, full insert sequence.	64.7993	161.187	0.402014	down
BC021327	4833420G17Rik	Mus musculus RIKEN cDNA 4833420G17 gene, mRNA (cDNA clone MGC:29395 IMAGE:5066171), complete cds.	89.6497	196.844	0.455435	down
AK014857	4921509O09Rik	Mus musculus adult male testis cDNA, RIKEN full-length enriched library, clone:4921509O09 product:unclassifiable, full insert sequence.	156.675	76.4146	2.05033	up
AK014937	4921521F21Rik	Mus musculus adult male testis cDNA, RIKEN full-length enriched library, clone:4921521F21 product:PROSTAGLANDIN F SYNTHASE (FRAGMENT) homolog [Homo sapiens], full insert sequence.	59.88	136.001	0.440291	down
AK014961	4921524L21Rik	Mus musculus adult male testis cDNA, RIKEN full-length enriched library, clone:4921524L21 product:hypothetical protein, full insert sequence.	135.726	63.2041	2.14743	up
BC049573	4921530L21Rik	Mus musculus RIKEN cDNA 4921530L21 gene, mRNA (cDNA clone MGC:58182 IMAGE:6707442), complete cds.	64.7136	135.726	0.476796	down
AK076722	4930421J07Rik	Mus musculus adult male testis cDNA, RIKEN full-length enriched library, clone:4930421F12 product:hypothetical protein, full insert sequence.	156.251	63.7315	2.45171	up
BC125324	4930430A15Rik	Mus musculus RIKEN cDNA 4930430A15 gene, mRNA (cDNA clone MGC:159027 IMAGE:40129839), complete cds.	67.1858	165.247	0.406578	down
AK015755	4930441O14Rik	Mus musculus adult male testis cDNA, RIKEN full-length enriched library, clone:4930511H18 product:hypothetical protein, full insert sequence.	73.5949	159.411	0.461666	down
BC027296	4930444A02Rik	Mus musculus RIKEN cDNA 4930444A02 gene, mRNA (cDNA clone MGC:28309 IMAGE:4013355), complete cds.	94.9026	200.018	0.474471	down
XM_976954	4930444P10Rik	PREDICTED: Mus musculus RIKEN cDNA 4930444P10 gene (4930444P10Rik), mRNA.	53.5397	122.548	0.436886	down
AK015492	4930461C15Rik	Mus musculus adult male testis cDNA, RIKEN full-length enriched library, clone:4930461C15 product:unclassifiable, full insert sequence.	54.7102	118.172	0.462971	down
BC115567	4930485B16Rik	Mus musculus RIKEN cDNA 4930485B16 gene, mRNA (cDNA clone IMAGE:40102043), complete cds.	60.8283	140.381	0.433308	down
BC107181	4930544G11Rik	Mus musculus RIKEN cDNA 4930544G11 gene, mRNA (cDNA clone MGC:130069 IMAGE:40050691), complete cds.	139.515	69.1952	2.01626	up
XM_001481069	4930545L08Rik	PREDICTED: Mus musculus RIKEN cDNA 4930545L08 gene (4930545L08Rik), mRNA.	135.868	60.6762	2.23923	up
AK015360	4930565N06Rik	Mus musculus adult male testis cDNA, RIKEN full-length enriched library, clone:4930442F07 product:unclassifiable, full insert sequence.	166.976	60.2825	2.76989	up
AK019796	4930570D08Rik	Mus musculus adult male testis cDNA, RIKEN full-length enriched library, clone:4930570D08 product:unclassifiable, full insert sequence.	57.2146	118.81	0.481564	down
BC043046	4931428F04Rik	Mus musculus RIKEN cDNA 4931428F04 gene, mRNA (cDNA clone MGC:57946 IMAGE:5703896), complete cds.	73.3619	152.339	0.481569	down
AK016225	4933431G14Rik	Mus musculus adult male testis cDNA, RIKEN full-length enriched library, clone:4930565C19 product:unclassifiable, full insert sequence.	150.625	302.172	0.498474	down
BC044901	4933439F18Rik	Mus musculus RIKEN cDNA 4933439F18 gene, mRNA (cDNA clone MGC:30445 IMAGE:3660276), complete cds.	70.4543	171.019	0.411968	down
AK043999	5430405G05Rik	Mus musculus 10 days neonate cortex cDNA, RIKEN full-length enriched library, clone:A830077P15 product:hypothetical protein, full insert sequence.	141.476	64.3092	2.19994	up
AK017459	5530601H04Rik	Mus musculus 10 days neonate head cDNA, RIKEN full-length enriched library, clone:5530601H04 product:RIKEN cDNA 5530601H04 gene, full insert sequence.	54.9801	119.168	0.461365	down
AK029072	5730410E15Rik	Mus musculus 10 days neonate skin cDNA, RIKEN full-length enriched library, clone:4732488L18 product:hypothetical protein, full insert sequence.	81.8467	182.238	0.449119	down
NM_001109688	5730419I09Rik	Mus musculus RIKEN cDNA 5730419I09 gene (5730419I09Rik), transcript variant 3, mRNA.	209.184	102.855	2.03378	up
AK017586	5730420D15Rik	Mus musculus 8 days embryo whole body cDNA, RIKEN full-length enriched library, clone:5730420D15 product:hypothetical Microbodies C-terminal targeting signal containing protein, full insert sequence.	63.3277	151.647	0.4176	down
AK017706	5730480H06Rik	Mus musculus 8 days embryo whole body cDNA, RIKEN full-length enriched library, clone:5730480H06 product:unclassifiable, full insert sequence.	135.828	64.5162	2.10534	up
AK160064	6330408A02Rik	Mus musculus osteoclast-like cell cDNA, RIKEN full-length enriched library, clone:I420047G08 product:hypothetical protein, full insert sequence.	150.977	355.882	0.424233	down
XM_994308	668101	PREDICTED: Mus musculus similar to SIRP beta 1 (LOC668101), mRNA.	65.6784	143.338	0.458207	down
XM_887943	7530428D23Rik	PREDICTED: Mus musculus RIKEN cDNA 7530428D23 gene (7530428D23Rik), mRNA.	60.4717	140.74	0.429669	down
AK018376	8430403D17Rik	Mus musculus 16 days embryo lung cDNA, RIKEN full-length enriched library, clone:8430403D17 product:unclassifiable, full insert sequence.	120.099	57.645	2.08343	up
BC058515	8430408G22Rik	Mus musculus RIKEN cDNA 8430408G22 gene, mRNA (cDNA clone MGC:66693 IMAGE:6820680), complete cds.	92.533	537.971	0.172004	down
BC031533	8430408G22Rik	Mus musculus RIKEN cDNA 8430408G22 gene, mRNA (cDNA clone MGC:6835 IMAGE:2649431), complete cds.	260.29	587.125	0.443331	down
AK078937	9130206I24Rik	Mus musculus adult male cecum cDNA, RIKEN full-length enriched library, clone:9130206I24 product:unclassifiable, full insert sequence.	67.606	148.477	0.455329	down
BC133669	9230110C19Rik	Mus musculus RIKEN cDNA 9230110C19 gene, mRNA (cDNA clone IMAGE:40101258), complete cds.	60.9076	124.896	0.487665	down
AK079034	9230114K14Rik	Mus musculus adult male epididymis cDNA, RIKEN full-length enriched library, clone:9230114K14 product:unclassifiable, full insert sequence.	56.0325	119.656	0.468281	down
AK034128	9330158H04Rik	Mus musculus adult male diencephalon cDNA, RIKEN full-length enriched library, clone:9330158H04 product:unclassifiable, full insert sequence.	135.797	54.2837	2.50162	up
AK084554	9330162B11Rik	Mus musculus 13 days embryo heart cDNA, RIKEN full-length enriched library, clone:D330014I17 product:unclassifiable, full insert sequence.	139.725	65.1624	2.14425	up
XM_133909	9430038I01Rik	PREDICTED: Mus musculus RIKEN cDNA 9430038I01 gene, transcript variant 1 (9430038I01Rik), mRNA.	86.5776	179.549	0.482196	down
BC148391	9630033F20Rik	Synthetic construct Mus musculus clone IMAGE:100015357, MGC:183257 RIKEN cDNA 9630033F20 gene (9630033F20Rik) mRNA, encodes complete protein.	184.802	90.5048	2.04191	up
XM_001480286	A230051N06Rik	PREDICTED: Mus musculus RIKEN cDNA A230051N06 gene (A230051N06Rik), mRNA.	58.6269	125.909	0.465628	down
AK048846	A230073K19Rik	Mus musculus 0 day neonate cerebellum cDNA, RIKEN full-length enriched library, clone:C230074P11 product:unclassifiable, full insert sequence.	140.618	57.2689	2.45541	up
AK038996	A230083G16Rik	Mus musculus adult male hypothalamus cDNA, RIKEN full-length enriched library, clone:A230083G16 product:hypothetical protein, full insert sequence.	53.7097	142.98	0.375645	down
AK039009	A230084N10	Mus musculus adult male hypothalamus cDNA, RIKEN full-length enriched library, clone:A230084N10 product:unclassifiable, full insert sequence.	161.63	64.2518	2.51557	up
AK020705	A230101C19Rik	Mus musculus adult male hypothalamus cDNA, RIKEN full-length enriched library, clone:A230101C19 product:unclassifiable, full insert sequence.	50.9192	104.921	0.485311	down
AK047741	A230103J11Rik	Mus musculus adult male corpus striatum cDNA, RIKEN full-length enriched library, clone:C030020H15 product:unclassifiable, full insert sequence.	150.685	67.4087	2.2354	up
AY659955	A2bp1	Mus musculus ataxin-2 binding protein 1 variant 2 (A2bp1) mRNA, complete cds.	61.3227	148.923	0.411774	down
AK079813	A430075N02	Mus musculus 0 day neonate thymus cDNA, RIKEN full-length enriched library, clone:A430075N02 product:unclassifiable, full insert sequence.	56.0353	152.103	0.368404	down
AK162529	A4galt	Mus musculus adult male urinary bladder cDNA, RIKEN full-length enriched library, clone:9530067O09 product:Gb3 synthase homolog [Rattus norvegicus], full insert sequence.	159.33	77.5677	2.05408	up
BC094285	A530032D15Rik	Mus musculus RIKEN cDNA A530032D15Rik gene, mRNA (cDNA clone IMAGE:4978098), complete cds.	201.476	410.026	0.491374	down
AK039749	A630031M04Rik	Mus musculus adult male spinal cord cDNA, RIKEN full-length enriched library, clone:A330103E24 product:unclassifiable, full insert sequence.	111.145	55.031	2.01969	up
AK020812	A930005H10Rik	Mus musculus adult retina cDNA, RIKEN full-length enriched library, clone:A930005H10 product:hypothetical protein, full insert sequence.	159.882	79.1444	2.02014	up
AK048739	A930011G23Rik	Mus musculus 0 day neonate cerebellum cDNA, RIKEN full-length enriched library, clone:C230035E15 product:unclassifiable, full insert sequence.	51.8152	104.82	0.494324	down
AK044430	A930012L18Rik	Mus musculus adult retina cDNA, RIKEN full-length enriched library, clone:A930012L18 product:unclassifiable, full insert sequence.	56.6935	131.237	0.431992	down
BC119374	A930018M24Rik	Mus musculus RIKEN cDNA A930018M24 gene, mRNA (cDNA clone MGC:155690 IMAGE:8734123), complete cds.	203.173	422.922	0.480403	down
BC047154	A930038C07Rik	Mus musculus RIKEN cDNA A930038C07 gene, mRNA (cDNA clone MGC:54980 IMAGE:6489681), complete cds.	62.3451	146.081	0.426785	down
AK083994	AA386476	Mus musculus 12 days embryo spinal ganglion cDNA, RIKEN full-length enriched library, clone:D130074B10 product:hypothetical protein, full insert sequence.	51.9429	106.992	0.485484	down
AK049321	AA881470	Mus musculus ES cells cDNA, RIKEN full-length enriched library, clone:C330023E20 product:hypothetical ARM repeat structure containing protein, full insert sequence.	120.868	302.187	0.399978	down
BC026817	Aacs	Mus musculus acetoacetyl-CoA synthetase, mRNA (cDNA clone MGC:28651 IMAGE:4235112), complete cds.	298.555	665.189	0.448828	down
AF004109	Aanat	Mus musculus arylalkylamine N-acetyltransferase mRNA, complete cds.	67.219	140.672	0.477841	down
AK083062	Abat	Mus musculus 12 days embryo spinal cord cDNA, RIKEN full-length enriched library, clone:C530041H11 product:hypothetical protein, full insert sequence.	99.262	201.091	0.493618	down
AK144723	Abca16	Mus musculus lung RCB-0558 LLC cDNA, RIKEN full-length enriched library, clone:G730027A01 product:weakly similar to ATP-binding cassette protein (Fragment) [Mus musculus], full insert sequence.	123.736	61.1937	2.02204	up
AK042934	Abca6	Mus musculus 7 days neonate cerebellum cDNA, RIKEN full-length enriched library, clone:A730041G17 product:hypothetical protein, full insert sequence.	147.386	60.7954	2.4243	up
BC119471	Abcg1	Mus musculus ATP-binding cassette, sub-family G (WHITE), member 1, mRNA (cDNA clone MGC:141022 IMAGE:40048166), complete cds.	175.264	74.8072	2.34288	up
AK076105	Abhd6	Mus musculus 10, 11 days embryo whole body cDNA, RIKEN full-length enriched library, clone:2810046O14 product:EPOXIDE HYDROLASE (EC 3.3.2.3) homolog [Mus musculus], full insert sequence.	108.188	283.539	0.381562	down
BC058260	Abi3	Mus musculus ABI gene family, member 3, mRNA (cDNA clone MGC:67841 IMAGE:6474610), complete cds.	159.154	60.3611	2.6367	up
AK171860	Ablim1	Mus musculus activated spleen cDNA, RIKEN full-length enriched library, clone:F830015F11 product:actin-binding LIM protein 1, full insert sequence.	87.7256	178.351	0.491871	down
AK147463	Acacb	Mus musculus 14 days pregnant adult female placenta cDNA, RIKEN full-length enriched library, clone:M5C1047P08 product:acetyl-Coenzyme A carboxylase beta, full insert sequence.	216.343	585.91	0.369243	down
BC140300	Accn5	Synthetic construct Mus musculus clone IMAGE:100014328, MGC:173325 amiloride-sensitive cation channel 5, intestinal (Accn5) mRNA, encodes complete protein.	104.75	242.082	0.432703	down
AK038321	Accn5	Mus musculus 16 days neonate thymus cDNA, RIKEN full-length enriched library, clone:A130095J21 product:amiloride-sensitive sodium channel, full insert sequence.	89.8593	186.64	0.481458	down
AK135528	Acly	Mus musculus 12 days embryo female mullerian duct includes surrounding region cDNA, RIKEN full-length enriched library, clone:6820444B12 product:ATP citrate lyase, full insert sequence.	3675.36	7767.79	0.473153	down
BC065805	Acly	Mus musculus ATP citrate lyase, mRNA (cDNA clone IMAGE:1398077), complete cds.	546.857	225.678	2.42317	up
BC040749	Acot1	Mus musculus acyl-CoA thioesterase 1, mRNA (cDNA clone IMAGE:4024543), with apparent retained intron.	73.0311	218.894	0.333636	down
BC064469	Acot2	Mus musculus acyl-CoA thioesterase 2, mRNA (cDNA clone MGC:69985 IMAGE:6508650), complete cds.	530.557	226.206	2.34546	up
AB088412	Acot7	Mus musculus BACH mRNA for acyl-CoA hydrolase, complete cds, isoform mBACHc.	449.636	928.87	0.484068	down
AK076513	Acot9	Mus musculus 0 day neonate head cDNA, RIKEN full-length enriched library, clone:4833435H19 product:acyl-Coenzyme A thioesterase 2, mitochondrial, full insert sequence.	75.3954	154.696	0.487379	down
BC014877	Acta1	Mus musculus actin, alpha 1, skeletal muscle, mRNA (cDNA clone MGC:18923 IMAGE:3587657), complete cds.	129.516	487.732	0.265547	down
BC064800	Acta2	Mus musculus actin, alpha 2, smooth muscle, aorta, mRNA (cDNA clone MGC:76776 IMAGE:30054569), complete cds.	78.3147	226.442	0.345849	down
BC111904	Actbl2	Mus musculus RIKEN cDNA 4732495G21 gene, mRNA (cDNA clone MGC:132976 IMAGE:40062272), complete cds.	56.8574	118.32	0.480538	down
BC001994	Actl6a	Mus musculus actin-like 6A, mRNA (cDNA clone MGC:5731 IMAGE:3491205), complete cds.	163.493	75.2365	2.17306	up
AK134757	Actn3	Mus musculus adult male medulla oblongata cDNA, RIKEN full-length enriched library, clone:6330552H10 product:actinin alpha 3, full insert sequence.	67.8168	169.805	0.39938	down
BC111890	Actn3	Mus musculus actinin alpha 3, mRNA (cDNA clone MGC:132876 IMAGE:40060598), complete cds.	73.1305	151.055	0.484132	down
Z31664	Acvrl1	M.musculus (NIH Swiss) mRNA for ALK-1.	71.9593	144.133	0.499258	down
BC116781	Acyp1	Mus musculus acylphosphatase 1, erythrocyte (common) type, mRNA (cDNA clone MGC:151158 IMAGE:40126100), complete cds.	78.155	185.996	0.420197	down
BC128568	Adamtsl2	Mus musculus ADAMTS-like 2, mRNA (cDNA clone MGC:157458 IMAGE:40097415), complete cds.	211.439	89.9854	2.3497	up
NM_001109756	Adcy7	Mus musculus adenylate cyclase 7 (Adcy7), transcript variant 4, mRNA.	318.172	157.256	2.02327	up
BC047267	Adh7	Mus musculus alcohol dehydrogenase 7 (class IV), mu or sigma polypeptide, mRNA (cDNA clone MGC:54684 IMAGE:6310424), complete cds.	86.1296	305.435	0.28199	down
AK032871	Adk	Mus musculus 12 days embryo male wolffian duct includes surrounding region cDNA, RIKEN full-length enriched library, clone:6720465D13 product:ADENOSINE KINASE (EC 2.7.1.20) (FRAGMENT) homolog [Cricetulus griseus], full insert sequence.	177.301	68.8429	2.57544	up
BC079624	Adora1	Mus musculus adenosine A1 receptor, mRNA (cDNA clone MGC:90841 IMAGE:30536680), complete cds.	354.074	155.196	2.28147	up
BC100416	Adora3	Mus musculus adenosine A3 receptor, mRNA (cDNA clone MGC:118217 IMAGE:30916707), complete cds.	122.551	59.4619	2.061	up
AK149942	Adpgk	Mus musculus bone marrow macrophage cDNA, RIKEN full-length enriched library, clone:G530106P09 product:RbBP-35 homolog [Homo sapiens], full insert sequence.	83.2077	198.099	0.420031	down
BC148419	Adrbk2	Synthetic construct Mus musculus clone IMAGE:100015374, MGC:183264 adrenergic receptor kinase, beta 2 (Adrbk2) mRNA, encodes complete protein.	72.3436	145.456	0.497356	down
BC131665	Aff1	Mus musculus AF4/FMR2 family, member 1, mRNA (cDNA clone MGC:150195 IMAGE:40110795), complete cds.	115.066	245.211	0.469254	down
BC024452	Afmid	Mus musculus arylformamidase, mRNA (cDNA clone IMAGE:4975033), partial cds.	798.872	1848.44	0.432187	down
AK018563	Afmid	Mus musculus adult male colon cDNA, RIKEN full-length enriched library, clone:9030621K19 product:hypothetical alpha/beta-Hydrolases structure containing protein, full insert sequence.	355.535	809.148	0.439394	down
AK030138	Agbl2	Mus musculus adult male testis cDNA, RIKEN full-length enriched library, clone:4932702M20 product:weakly similar to SD05477P [Drosophila melanogaster], full insert sequence.	101.966	50.724	2.01022	up
BC063086	Agps	Mus musculus alkylglycerone phosphate synthase, mRNA (cDNA clone MGC:69957 IMAGE:6332574), complete cds.	68.3551	160.06	0.427059	down
BC064021	Agrn	Mus musculus agrin, mRNA (cDNA clone IMAGE:5365386), complete cds.	2260.08	1074.44	2.1035	up
AK149538	Agxt2	Mus musculus adult male liver tumor cDNA, RIKEN full-length enriched library, clone:C730034D07 product:Alanine--glyoxylate aminotransferase 2, mitochondrial precursor (EC 2.6.1.44) (AGT 2) (Beta-alanine-pyruvate aminotransferase) (Beta- ALAAT II) homolog	855.317	1729.44	0.494564	down
BC118534	Ahrr	Mus musculus aryl-hydrocarbon receptor repressor, mRNA (cDNA clone MGC:143930 IMAGE:40095111), complete cds.	65.6134	132.456	0.49536	down
BC035527	AI132487	Mus musculus expressed sequence AI132487, mRNA (cDNA clone IMAGE:5125899), with apparent retained intron.	72.6392	227.816	0.31885	down
AK048275	AI197445	Mus musculus 16 days embryo head cDNA, RIKEN full-length enriched library, clone:C130045M15 product:expressed sequence AI197445, full insert sequence.	52.2161	124.152	0.420583	down
AK037822	AI324046	Mus musculus 16 days neonate thymus cDNA, RIKEN full-length enriched library, clone:A130052K22 product:immunoglobulin heavy chain 8 (heavy chain of IgG3), full insert sequence.	50.9642	116.423	0.437751	down
AK164938	AI451617	Mus musculus 0 day neonate lung cDNA, RIKEN full-length enriched library, clone:E030033P18 product:similar to Tripartite motif protein 30 (Down regulatory protein of interleukin 2 receptor) [Mus musculus], full insert sequence.	263.352	114.99	2.29021	up
XM_980696	AI607873	PREDICTED: Mus musculus expressed sequence AI607873 (AI607873), mRNA.	132.894	66.045	2.01218	up
BC009123	Airn	Mus musculus RIKEN cDNA 2810051F02 gene, mRNA (cDNA clone MGC:7027 IMAGE:3155901), complete cds.	134.625	65.3625	2.05967	up
AK032821	Akap11	Mus musculus 12 days embryo male wolffian duct includes surrounding region cDNA, RIKEN full-length enriched library, clone:6720458D05 product:A kinase (PRKA) anchor protein 11, full insert sequence.	67.1932	143.645	0.467773	down
AK139319	Akap5	Mus musculus 10 days neonate cortex cDNA, RIKEN full-length enriched library, clone:A830007P05 product:unclassifiable, full insert sequence.	117.862	238.672	0.493823	down
BC010401	Akap8l	Mus musculus A kinase (PRKA) anchor protein 8-like, mRNA (cDNA clone IMAGE:4215967), with apparent retained intron.	163.462	65.1651	2.50842	up
AK019906	Akr1b10	Mus musculus adult male pituitary gland cDNA, RIKEN full-length enriched library, clone:5330423M05 product:ALDOSE REDUCTASE (FRAGMENT) homolog [Pan troglodytes], full insert sequence.	54.8042	158.359	0.346076	down
BC011281	Alg1	Mus musculus asparagine-linked glycosylation 1 homolog (yeast, beta-1,4-mannosyltransferase), mRNA (cDNA clone MGC:18946 IMAGE:3980821), complete cds.	252.693	509.61	0.495856	down
AJ429133	Alg12	Mus musculus cDNA for putative mannosyltransferase (gene alg12).	59.4358	132.432	0.448804	down
AK005893	Allc	Mus musculus adult male testis cDNA, RIKEN full-length enriched library, clone:1700012B22 product:allantoicase, full insert sequence.	55.2307	126.769	0.43568	down
AK131149	Als2cl	Mus musculus premature mRNA for mFLJ00189 protein.	92.7229	190.945	0.485601	down
BC050133	Amica1	Mus musculus adhesion molecule, interacts with CXADR antigen 1, mRNA (cDNA clone MGC:61025 IMAGE:30023491), complete cds.	200.163	72.7847	2.75006	up
BC156060	Ampd1	Synthetic construct Mus musculus clone IMAGE:100062307, MGC:190830 adenosine monophosphate deaminase 1 (isoform M) (Ampd1) mRNA, encodes complete protein.	53.8799	116.668	0.461821	down
AK049968	Anapc7	Mus musculus adult male hippocampus cDNA, RIKEN full-length enriched library, clone:C630034H22 product:anaphase-promoting complex subunit 7, full insert sequence.	57.8787	121.096	0.477958	down
BC025904	Angptl6	Mus musculus angiopoietin-like 6, mRNA (cDNA clone MGC:32467 IMAGE:5049765), complete cds.	81.5214	183.644	0.44391	down
BC061219	Ank1	Mus musculus ankyrin 1, erythroid, mRNA (cDNA clone IMAGE:30295521), complete cds.	56.9896	170.218	0.334804	down
AK042330	Ank3	Mus musculus 3 days neonate thymus cDNA, RIKEN full-length enriched library, clone:A630082M22 product:ankyrin 3, epithelial, full insert sequence.	78.9178	189.409	0.416654	down
AK077036	Ankar	Mus musculus adult male testis cDNA, RIKEN full-length enriched library, clone:4932422D03 product:hypothetical protein, full insert sequence.	62.4483	142.914	0.436965	down
AK143253	Ankrd10	Mus musculus 2 days pregnant adult female oviduct cDNA, RIKEN full-length enriched library, clone:E230019D19 product:ankyrin repeat domain 10, full insert sequence.	78.7041	181.771	0.432985	down
AK046624	Ankrd35	Mus musculus 4 days neonate male adipose cDNA, RIKEN full-length enriched library, clone:B430210J15 product:CDNA FLJ25124 FIS, CLONE CBR06414 homolog [Homo sapiens], full insert sequence.	74.3669	152.023	0.489181	down
BC086659	Ankrd46	Mus musculus ankyrin repeat domain 46, mRNA (cDNA clone MGC:113759 IMAGE:30607272), complete cds.	113.668	313.756	0.362283	down
BC049731	Ankrd7	Mus musculus ankyrin repeat domain 7, mRNA (cDNA clone MGC:58743 IMAGE:6771078), complete cds.	111.939	52.5777	2.12902	up
AK159411	Ano6	Mus musculus osteoclast-like cell cDNA, RIKEN full-length enriched library, clone:I420019J15 product:transmembrane protein 16F, full insert sequence.	604.237	294.145	2.05421	up
AK173222	Ano8	Mus musculus premature mRNA for mKIAA1623 protein.	92.2716	195.636	0.471649	down
BC076595	Antxr2	Mus musculus anthrax toxin receptor 2, mRNA (cDNA clone MGC:100142 IMAGE:30649897), complete cds.	100.152	231.248	0.433092	down
BC080857	Aoc3	Mus musculus amine oxidase, copper containing 3, mRNA (cDNA clone MGC:90714 IMAGE:6854465), complete cds.	169.939	82.1495	2.06866	up
BC011174	Ap4m1	Mus musculus adaptor-related protein complex AP-4, mu 1, mRNA (cDNA clone MGC:18820 IMAGE:4207033), complete cds.	206.66	95.6048	2.1616	up
BC022590	Apbb2	Mus musculus amyloid beta (A4) precursor protein-binding, family B, member 2, mRNA (cDNA clone IMAGE:4038127).	72.1774	153.089	0.471473	down
BC010769	Apoa4	Mus musculus apolipoprotein A-IV, mRNA (cDNA clone MGC:18592 IMAGE:4240796), complete cds.	562.298	1222.22	0.460065	down
BC050149	Apoa4	Mus musculus apolipoprotein A-IV, mRNA (cDNA clone MGC:60640 IMAGE:30013747), complete cds.	2824.91	5738.55	0.492268	down
BC027530	Apobec2	Mus musculus apolipoprotein B editing complex 2, mRNA (cDNA clone MGC:41184 IMAGE:1433092), complete cds.	60.8167	122.837	0.4951	down
AK010208	Apol6	Mus musculus adult male tongue cDNA, RIKEN full-length enriched library, clone:2310076O14 product:hypothetical Bacterial regulatory protein, LysR family containing protein, full insert sequence.	126.525	58.2041	2.17382	up
BC022223	Aqp7	Mus musculus aquaporin 7, mRNA (cDNA clone MGC:18363 IMAGE:4242417), complete cds.	73.8606	156.245	0.472722	down
BC010982	Aqp8	Mus musculus aquaporin 8, mRNA (cDNA clone MGC:13894 IMAGE:4224850), complete cds.	1313.29	3527.68	0.372282	down
BC148496	Ar	Synthetic construct Mus musculus clone IMAGE:100015504, MGC:183331 androgen receptor (Ar) mRNA, encodes complete protein.	71.4459	404.54	0.17661	down
AK031385	Arcn1	Mus musculus 13 days embryo male testis cDNA, RIKEN full-length enriched library, clone:6030419I20 product:weakly similar to COATOMER DELTA SUBUNIT (DELTA-COAT PROTEIN) (DELTA-COP) (ARCHAIN) [Homo sapiens], full insert sequence.	70.5528	216.459	0.325941	down
AK170537	Arhgap15	Mus musculus NOD-derived CD11c +ve dendritic cells cDNA, RIKEN full-length enriched library, clone:F630107F17 product:Rho GTPase activating protein 15, full insert sequence.	57.5109	118.275	0.486245	down
U28495	Arhgef2	Mus musculus lfc oncogene mRNA, complete cds.	116.79	52.8468	2.20997	up
BC156697	Arhgef6	Synthetic construct Mus musculus clone IMAGE:100062134, MGC:190377 Rac/Cdc42 guanine nucleotide exchange factor (GEF) 6 (Arhgef6) mRNA, encodes complete protein.	170.239	80.6353	2.11122	up
BC032200	Armc5	Mus musculus armadillo repeat containing 5, mRNA (cDNA clone MGC:36606 IMAGE:5342166), complete cds.	224.53	88.1313	2.54767	up
AK045699	Armc9	Mus musculus adult male corpora quadrigemina cDNA, RIKEN full-length enriched library, clone:B230306C11 product:RIKEN cDNA 4930438O05 gene, full insert sequence.	186.509	70.2571	2.65466	up
AY690602	Arntl	alt 'Arnt3#BMAL1b#Bmal1#MOP3#bHLHe5#bmal1b''	63.5813	283.675	0.224134	down
AB012601	Arntl	Mus musculus mRNA for BMAL1b', complete cds.	187.556	387.522	0.483989	down
BC044762	Arrdc3	Mus musculus arrestin domain containing 3, mRNA (cDNA clone IMAGE:5359049).	120.861	250.011	0.483423	down
AJ311774	Art3	Mus musculus mRNA for ART3 mono(ADP-ribosyl)transferase (art3 gene), splice variant 6.	120.545	247.959	0.486146	down
AK203870	Arvcf	Mus musculus cDNA, clone:Y1G0146H17, strand:minus, reference:ENSEMBL:Mouse-Transcript-ENST:ENSMUST00000044480, based on BLAT search.	87.3628	252.877	0.345476	down
AF075462	Asap1	Mus musculus ADP-ribosylation factor-directed GTPase activating protein isoform b (Shag1) mRNA, complete cds.	200.23	75.7106	2.64467	up
BC027628	Asf1a	Mus musculus ASF1 anti-silencing function 1 homolog A (S. cerevisiae), mRNA (cDNA clone MGC:41043 IMAGE:1178866), complete cds.	575.966	277.252	2.07741	up
BC060246	Atf7ip	Mus musculus activating transcription factor 7 interacting protein, mRNA (cDNA clone MGC:66955 IMAGE:5705945), complete cds.	108.584	222.831	0.487295	down
BC048827	Atf7ip	Mus musculus activating transcription factor 7 interacting protein, mRNA (cDNA clone IMAGE:4211520), partial cds.	152.678	74.6861	2.04427	up
BC079884	Atg9a	Mus musculus autophagy-related 9A (yeast), mRNA (cDNA clone MGC:105176 IMAGE:6840050), complete cds.	119.091	243.305	0.48947	down
AK028776	Atp13a4	Mus musculus 10 days neonate skin cDNA, RIKEN full-length enriched library, clone:4732455L03 product:hypothetical Membrane all-alpha structure containing protein, full insert sequence.	50.63	142.263	0.355889	down
BC036292	Atp2a1	Mus musculus ATPase, Ca++ transporting, cardiac muscle, fast twitch 1, mRNA (cDNA clone MGC:28518 IMAGE:4191741), complete cds.	72.4434	235.977	0.306993	down
BC108991	Atp6v0a2	Mus musculus ATPase, H+ transporting, lysosomal V0 subunit A2, mRNA (cDNA clone MGC:124341 IMAGE:40047832), complete cds.	407.364	188.319	2.16316	up
BC087899	Atp6v0d2	Mus musculus ATPase, H+ transporting, lysosomal V0 subunit D2, mRNA (cDNA clone MGC:107216 IMAGE:30504725), complete cds.	126.173	308.739	0.408673	down
BC017127	Atp6v1b1	Mus musculus ATPase, H+ transporting, lysosomal V1 subunit B1, mRNA (cDNA clone MGC:27582 IMAGE:4489144), complete cds.	145.461	65.7623	2.21191	up
BC020190	Atp6v1g2	Mus musculus ATPase, H+ transporting, lysosomal V1 subunit G2, mRNA (cDNA clone MGC:28983 IMAGE:4505711), complete cds.	76.94	154.392	0.498341	down
AK036021	Atpbd4	Mus musculus 16 days neonate cerebellum cDNA, RIKEN full-length enriched library, clone:9630027M07 product:RIKEN cDNA 5730421E18 gene, full insert sequence.	274.301	110.872	2.47403	up
AK158590	Atxn7l1	Mus musculus visual cortex cDNA, RIKEN full-length enriched library, clone:K230019H18 product:hypothetical Serine-rich region profile containing protein, full insert sequence.	94.7772	265.289	0.35726	down
BC130269	Atxn7l3	Mus musculus ataxin 7-like 3, mRNA (cDNA clone IMAGE:40143125).	219.347	99.574	2.20285	up
BC016504	AW549877	Mus musculus expressed sequence AW549877, mRNA (cDNA clone MGC:12113 IMAGE:3709876), complete cds.	77.1237	183.384	0.420557	down
BC058082	B3gat2	Mus musculus beta-1,3-glucuronyltransferase 2 (glucuronosyltransferase S), mRNA (cDNA clone MGC:66636 IMAGE:6827380), complete cds.	129.664	60.4459	2.14513	up
BC055703	B4galt7	Mus musculus xylosylprotein beta1,4-galactosyltransferase, polypeptide 7 (galactosyltransferase I), mRNA (cDNA clone MGC:66692 IMAGE:6403624), complete cds.	98.8384	197.927	0.499367	down
NM_001109661	Bach2	Mus musculus BTB and CNC homology 2 (Bach2), transcript variant 1, mRNA.	367.874	123.057	2.98947	up
BC057589	Bak1	Mus musculus BCL2-antagonist/killer 1, mRNA (cDNA clone MGC:67129 IMAGE:6411580), complete cds.	534.704	237.043	2.25572	up
BC026932	Bank1	Mus musculus B-cell scaffold protein with ankyrin repeats 1, mRNA (cDNA clone MGC:25762 IMAGE:4008261), complete cds.	183.363	80.5941	2.27514	up
AK163815	Bbs1	Mus musculus 16 days embryo head cDNA, RIKEN full-length enriched library, clone:C130050L09 product:Bardet-Biedl syndrome 1 homolog (human), full insert sequence.	161.103	62.2821	2.58666	up
BC058815	BC015286	Mus musculus cDNA sequence BC015286, mRNA (cDNA clone MGC:65332 IMAGE:6530348), complete cds.	59.853	147.743	0.405116	down
AK131707	BC016423	Mus musculus adult male testis cDNA, RIKEN full-length enriched library, clone:1700017K15 product:hypothetical Serine/threonine-specific protein phosphatase and bis(5-nucleosyl)-tetraphosphatase containing protein, full insert sequence.	201.148	94.1304	2.1369	up
XM_001471581	BC023105	PREDICTED: Mus musculus hypothetical LOC667597 (LOC667597), mRNA.	977.797	273.773	3.57157	up
BC024814	BC024814	Mus musculus cDNA sequence BC024814, mRNA (cDNA clone MGC:38788 IMAGE:5359405), complete cds.	145.565	58.2157	2.50044	up
BC030499	BC030499	Mus musculus cDNA clone IMAGE:5400253.	55.6896	136.94	0.406673	down
BC048502	BC048502	Mus musculus cDNA sequence BC048502, mRNA (cDNA clone MGC:58362 IMAGE:6740942), complete cds.	125.775	53.9502	2.33131	up
BC049762	BC049762	Mus musculus cDNA sequence BC049762, mRNA (cDNA clone MGC:58842 IMAGE:6774041), complete cds.	172.886	66.6942	2.59222	up
BC050777	BC050777	Mus musculus cDNA sequence BC050777, mRNA (cDNA clone MGC:58386 IMAGE:6774737), complete cds.	53.9118	112.201	0.480492	down
BC068988	Bcl2	Mus musculus B-cell leukemia/lymphoma 2, mRNA (cDNA clone MGC:73774 IMAGE:1265430), complete cds.	85.7849	207.032	0.414355	down
XM_001474834	Bcl7b	PREDICTED: Mus musculus hypothetical protein LOC100040069 (LOC100040069), mRNA.	259.685	124.916	2.07888	up
BC107006	Bco2	Mus musculus beta-carotene 9', 10'-dioxygenase 2, mRNA (cDNA clone MGC:129322 IMAGE:40046913), complete cds.	298.816	645.381	0.463007	down
BC096430	Bend7	Mus musculus RIKEN cDNA E130319B15 gene, mRNA (cDNA clone MGC:106132 IMAGE:5041388), complete cds.	232.376	106.032	2.19155	up
BC027529	Bex2	Mus musculus brain expressed X-linked 2, mRNA (cDNA clone MGC:41182 IMAGE:5058536), complete cds.	131.828	53.1446	2.48056	up
AK149431	Bhmt	Mus musculus adult male liver tumor cDNA, RIKEN full-length enriched library, clone:C730009H06 product:betaine-homocysteine methyltransferase, full insert sequence.	100.021	530.928	0.188389	down
AK147534	Bmp1	Mus musculus cDNA, RIKEN full-length enriched library, clone:M5C1066F11 product:bone morphogenetic protein 1, full insert sequence.	769.074	1642.32	0.468285	down
AK049027	Bri3	Mus musculus 0 day neonate cerebellum cDNA, RIKEN full-length enriched library, clone:C230092P09 product:brain protein I3, full insert sequence.	117.08	57.9297	2.02107	up
AK158574	Brsk2	Mus musculus visual cortex cDNA, RIKEN full-length enriched library, clone:K230015H09 product:Non receptor serine/threonine kinase (Fragment) homolog [Dugesia japonica], full insert sequence.	84.747	295.623	0.286673	down
AK021048	C030005K06Rik	Mus musculus adult male corpus striatum cDNA, RIKEN full-length enriched library, clone:C030005K06 product:inferred: expressed sequence AA987150, full insert sequence.	112.859	52.2159	2.1614	up
AK051852	C130022K22Rik	Mus musculus 12 days embryo eyeball cDNA, RIKEN full-length enriched library, clone:D230010K08 product:unclassifiable, full insert sequence.	59.4874	142.778	0.416642	down
AK163394	C130026I21Rik	Mus musculus 2 cells egg cDNA, RIKEN full-length enriched library, clone:B020032E18 product:hypothetical Sp100 containing protein, full insert sequence.	217.494	93.0891	2.33641	up
BC060156	C2cd2l	Mus musculus transmembrane protein 24, mRNA (cDNA clone MGC:64682 IMAGE:6810220), complete cds.	279.583	115.303	2.42477	up
AK049295	C330020E22Rik	Mus musculus ES cells cDNA, RIKEN full-length enriched library, clone:C330020E22 product:unclassifiable, full insert sequence.	149.079	72.8418	2.04661	up
BC089480	C330021F23Rik	Mus musculus RIKEN cDNA C330021F23 gene, mRNA (cDNA clone MGC:107128 IMAGE:30307882), complete cds.	89.7381	216.169	0.41513	down
BC018277	C4b	Mus musculus complement component 4B (Childo blood group), mRNA (cDNA clone IMAGE:3500524), with apparent retained intron.	150.348	378.744	0.396965	down
BC065170	C530028O21Rik	Mus musculus RIKEN cDNA C530028O21 gene, mRNA (cDNA clone MGC:90094 IMAGE:6413408), complete cds.	112.718	245.227	0.459649	down
AK077503	C87436	Mus musculus 8 days embryo whole body cDNA, RIKEN full-length enriched library, clone:5730424K10 product:hypothetical Eukaryotic thiol (cysteine) proteases active site containing protein, full insert sequence.	138.052	65.0751	2.12142	up
BC146312	Cacna1f	Synthetic construct Mus musculus clone IMAGE:100015185, MGC:180416 calcium channel, voltage-dependent, alpha 1F subunit (Cacna1f) mRNA, encodes complete protein.	56.4066	123.504	0.456719	down
BC148452	Cadm4	Synthetic construct Mus musculus clone IMAGE:100015402, MGC:183280 cell adhesion molecule 4 (Cadm4) mRNA, encodes complete protein.	52.0018	107.133	0.485396	down
BC047394	Cadps2	Mus musculus Ca2+-dependent activator protein for secretion 2, mRNA (cDNA clone IMAGE:4188453), partial cds.	123.997	260.446	0.476094	down
BC054805	Calm1	Mus musculus calmodulin 1, mRNA (cDNA clone MGC:64720 IMAGE:6838207), complete cds.	271.704	589.605	0.460824	down
AK146656	Calml4	Mus musculus 17 days embryo kidney cDNA, RIKEN full-length enriched library, clone:I920038P21 product:calmodulin-like 4, full insert sequence.	70.4542	141.385	0.498315	down
AK035865	Caln1	Mus musculus 16 days neonate cerebellum cDNA, RIKEN full-length enriched library, clone:9630012C17 product:calneuron 1, full insert sequence.	87.9463	271.803	0.323567	down
AK122370	Camkk2	Mus musculus mRNA for mKIAA0787 protein.	71.7154	149.79	0.478774	down
BC003480	Capg	Mus musculus capping protein (actin filament), gelsolin-like, mRNA (cDNA clone MGC:6242 IMAGE:2811050), complete cds.	115.884	56.192	2.06229	up
BC014767	Capn5	Mus musculus calpain 5, mRNA (cDNA clone MGC:25253 IMAGE:4458488), complete cds.	117.683	294.21	0.399998	down
BC125504	Capn8	Mus musculus calpain 8, mRNA (cDNA clone MGC:159207 IMAGE:40130019), complete cds.	58.6777	165.351	0.354868	down
AK131134	Card11	Mus musculus mRNA for mFLJ00120 protein.	58.7464	127.497	0.460766	down
BC002022	Casp6	Mus musculus caspase 6, mRNA (cDNA clone MGC:5873 IMAGE:3491126), complete cds.	339.222	162.251	2.09073	up
BC145679	Cbfa2t2	Mus musculus core-binding factor, runt domain, alpha subunit 2, translocated to, 2 (human), mRNA (cDNA clone MGC:175566 IMAGE:40130982), complete cds.	96.3342	215.596	0.446827	down
BC009118	Cbr4	Mus musculus carbonyl reductase 4, mRNA (cDNA clone MGC:6971 IMAGE:3154595), complete cds.	333.349	154.877	2.15235	up
BC053745	Cbwd1	Mus musculus COBW domain containing 1, mRNA (cDNA clone MGC:59411 IMAGE:6505520), complete cds.	152.468	65.5691	2.3253	up
AK145128	Cc2d2a	Mus musculus mammary gland RCB-0526 Jyg-MC(A) cDNA, RIKEN full-length enriched library, clone:G830049A14 product:Hypothetical C2 domain containing protein (Fragment) homolog [Mus musculus], full insert sequence.	110.608	236.626	0.467439	down
BC079652	Ccar1	Mus musculus cell division cycle and apoptosis regulator 1, mRNA (cDNA clone MGC:90759 IMAGE:6844310), complete cds.	223.474	100.778	2.21748	up
BC113146	Ccbp2	Mus musculus chemokine binding protein 2, mRNA (cDNA clone MGC:130576 IMAGE:40055448), complete cds.	124.236	328.438	0.378264	down
BC003981	Ccdc123	Mus musculus coiled-coil domain containing 123, mRNA (cDNA clone MGC:7462 IMAGE:3490246), complete cds.	145.748	64.4103	2.26281	up
XM_001479529	Ccdc48	PREDICTED: Mus musculus similar to coiled-coil domain containing 48 (LOC100043118), mRNA.	63.8024	155.993	0.409009	down
AK145297	Ccdc66	Mus musculus mammary gland RCB-0527 Jyg-MC(B) cDNA, RIKEN full-length enriched library, clone:G930040H22 product:hypothetical protein, full insert sequence.	77.2539	247.668	0.311926	down
AK141751	Ccdc82	Mus musculus 9 days embryo whole body cDNA, RIKEN full-length enriched library, clone:D030052K04 product:weakly similar to HT025 [Homo sapiens], full insert sequence.	110.509	55.1494	2.00381	up
AK173298	Ccdc85a	Mus musculus mRNA for mKIAA1912 protein.	123.604	53.2109	2.3229	up
BC043326	Ccdc86	Mus musculus coiled-coil domain containing 86, mRNA (cDNA clone MGC:49413 IMAGE:5374087), complete cds.	662.354	318.007	2.08283	up
AK032961	Ccnf	Mus musculus 12 days embryo male wolffian duct includes surrounding region cDNA, RIKEN full-length enriched library, clone:6720482C03 product:cyclin F, full insert sequence.	73.3484	173.971	0.421613	down
AK156621	Ccnt2	Mus musculus activated spleen cDNA, RIKEN full-length enriched library, clone:F830033F01 product:cyclin T2, full insert sequence.	131.361	60.6762	2.16495	up
U70139	Ccrn4l	Mus musculus probable nocturnin protein mRNA, partial cds.	408.417	195.931	2.0845	up
XM_284376	Cd209g	PREDICTED: Mus musculus CD209g antigen (Cd209g), mRNA.	124.587	61.7516	2.01755	up
AK172301	Cd22	Mus musculus activated spleen cDNA, RIKEN full-length enriched library, clone:F830115L07 product:CD22 antigen, full insert sequence.	95.9699	198.288	0.483993	down
AK041322	Cd28	Mus musculus 3 days neonate thymus cDNA, RIKEN full-length enriched library, clone:A630001D17 product:CD28 antigen, full insert sequence.	57.0647	187.507	0.304334	down
NM_001111059	Cd34	Mus musculus CD34 antigen (Cd34), transcript variant 1, mRNA.	315.292	157.546	2.00127	up
BC059731	Cd59b	Mus musculus CD59b antigen, mRNA (cDNA clone IMAGE:6582497), complete cds.	77.2171	176.79	0.436774	down
BC006676	Cd97	Mus musculus CD97 antigen, mRNA (cDNA clone MGC:5704 IMAGE:3499451), complete cds.	277.597	125.843	2.20589	up
XM_897087	Cdc20b	PREDICTED: Mus musculus predicted gene, EG622422 (EG622422), mRNA.	74.9761	167.998	0.446292	down
AK044478	Cdc23	Mus musculus adult retina cDNA, RIKEN full-length enriched library, clone:A930015D01 product:CDC23 (cell division cycle 23, yeast, homolog), full insert sequence.	134.251	61.652	2.17757	up
AK138649	Cdc42bpa	Mus musculus adult male spinal cord cDNA, RIKEN full-length enriched library, clone:A330093C21 product:Ser-thr protein kinase PK428 homolog [Homo sapiens], full insert sequence.	223.244	102.642	2.17498	up
BC034884	Cdc42ep2	Mus musculus CDC42 effector protein (Rho GTPase binding) 2, mRNA (cDNA clone MGC:41323 IMAGE:5257253), complete cds.	127.746	60.7758	2.10193	up
AK134611	Cdh6	Mus musculus adult male medulla oblongata cDNA, RIKEN full-length enriched library, clone:6330501C24 product:cadherin 6, full insert sequence.	54.5191	159.865	0.341033	down
BC148441	Cdk3	Synthetic construct Mus musculus clone IMAGE:100015365, MGC:183260 cyclin-dependent kinase 3 (Cdk3) mRNA, encodes complete protein.	56.7476	166.273	0.341292	down
AK136570	Cdk5rap1	Mus musculus adult male cecum cDNA, RIKEN full-length enriched library, clone:9130404E02 product:CDK5 regulatory subunit associated protein 1, full insert sequence.	109.555	250.011	0.4382	down
AK030598	Cdkl2	Mus musculus adult male pituitary gland cDNA, RIKEN full-length enriched library, clone:5330436L21 product:cyclin-dependent kinase-like 2 (CDC2-related kinase), full insert sequence.	70.0057	157.953	0.443204	down
AK132278	Cdkn1c	Mus musculus 18 days pregnant adult female placenta and extra embryonic tissue cDNA, RIKEN full-length enriched library, clone:3830421C13 product:cyclin-dependent kinase inhibitor 1C (P57), full insert sequence.	133.744	60.6341	2.20575	up
BC006628	Cenpb	Mus musculus centromere protein B, mRNA (cDNA clone MGC:11737 IMAGE:3968847), complete cds.	98.2039	288.002	0.340983	down
BC116944	Cenpl	Mus musculus centromere protein L, mRNA (cDNA clone MGC:151321 IMAGE:40126263), complete cds.	60.639	139.754	0.433898	down
BC009160	Cenpm	Mus musculus centromere protein M, mRNA (cDNA clone MGC:6905 IMAGE:2655787), complete cds.	109.627	240.593	0.455653	down
BC037481	Centb1	Mus musculus centaurin, beta 1, mRNA (cDNA clone MGC:47358 IMAGE:4460639), complete cds.	174.405	83.0154	2.10087	up
BC076567	Cep164	Mus musculus cDNA sequence BC027092, mRNA (cDNA clone IMAGE:5704352).	135.407	315.075	0.429761	down
BC024918	Cep192	Mus musculus centrosomal protein 192, mRNA (cDNA clone IMAGE:3603045), **** WARNING: chimeric clone ****.	125.585	50.0632	2.50854	up
AK145286	Cep68	Mus musculus mammary gland RCB-0527 Jyg-MC(B) cDNA, RIKEN full-length enriched library, clone:G930037D24 product:hypothetical protein, full insert sequence.	71.4922	151.992	0.470367	down
BC080681	Cep72	Mus musculus RIKEN cDNA 4933440J22 gene, mRNA (cDNA clone IMAGE:6333195).	147.191	72.0817	2.042	up
BC070400	Cep78	Mus musculus centrosomal protein 78, mRNA (cDNA clone MGC:95481 IMAGE:5694341), complete cds.	61.4555	161.667	0.380136	down
BC146453	Cerkl	Synthetic construct Mus musculus clone IMAGE:100015107, MGC:180375 ceramide kinase-like (Cerkl) mRNA, encodes complete protein.	61.2737	131.696	0.465266	down
BC015290	Ces2	Mus musculus carboxylesterase 2, mRNA (cDNA clone MGC:18908 IMAGE:4241028), complete cds.	194.68	488.955	0.398155	down
BC034182	Ces2	Mus musculus carboxylesterase 2, mRNA (cDNA clone IMAGE:4973461), complete cds.	179.191	362.625	0.494148	down
AK018143	Cgn	Mus musculus adult male medulla oblongata cDNA, RIKEN full-length enriched library, clone:6330408J11 product:similar to CINGULIN [Homo sapiens], full insert sequence.	185.646	527.46	0.351962	down
BC037677	Cgrrf1	Mus musculus cell growth regulator with ring finger domain 1, mRNA (cDNA clone MGC:46974 IMAGE:3491666), complete cds.	111.463	242.619	0.459413	down
AK030403	Cgrrf1	Mus musculus adult male pituitary gland cDNA, RIKEN full-length enriched library, clone:5330407H11 product:similar to CELL GROWTH REGULATOR RCGR19 [Rattus norvegicus], full insert sequence.	132.038	55.8065	2.366	up
BC013532	Chaf1b	Mus musculus chromatin assembly factor 1, subunit B (p60), mRNA (cDNA clone MGC:19212 IMAGE:4238801), complete cds.	65.896	142.2	0.463405	down
BC059807	Chd6	Mus musculus chromodomain helicase DNA binding protein 6, mRNA (cDNA clone IMAGE:6819153), partial cds.	75.2727	179.86	0.418506	down
AK122496	Chd6	Mus musculus mRNA for mKIAA1335 protein.	127.066	61.4361	2.06826	up
BC039186	Chdh	Mus musculus choline dehydrogenase, mRNA (cDNA clone MGC:30702 IMAGE:3979709), complete cds.	986.595	456.583	2.16082	up
AK147892	Chfr	Mus musculus melanocyte cDNA, RIKEN full-length enriched library, clone:G270083O22 product:Ubiquitin ligase protein CHFR (EC 6.3.2.-) (Checkpoint with forkhead and RING finger domains protein) homolog [Mus musculus], full insert sequence.	151.845	69.9734	2.17003	up
BC132322	Chic1	Mus musculus cysteine-rich hydrophobic domain 1, mRNA (cDNA clone MGC:163953 IMAGE:40130599), complete cds.	87.1822	196.935	0.442696	down
BC059279	Chmp4b	Mus musculus chromatin modifying protein 4B, mRNA (cDNA clone MGC:68279 IMAGE:4019739), complete cds.	325.835	159.079	2.04827	up
XM_131990	Cib4	PREDICTED: Mus musculus RIKEN cDNA 1700041E20 gene (1700041E20Rik), mRNA.	53.8695	111.994	0.481005	down
BC140358	Ciita	Synthetic construct Mus musculus clone IMAGE:100014312, MGC:173312 class II transactivator (Ciita) mRNA, encodes complete protein.	154.594	75.0392	2.06018	up
AK138822	Ciita	Mus musculus 0 day neonate thymus cDNA, RIKEN full-length enriched library, clone:A430085P06 product:class II transactivator, full insert sequence.	189.617	81.3071	2.3321	up
AK005301	Cisd2	Mus musculus adult male cerebellum cDNA, RIKEN full-length enriched library, clone:1500026J14 product:hypothetical protein, full insert sequence.	134.963	64.631	2.0882	up
BC023775	Cit	Mus musculus citron, mRNA (cDNA clone MGC:38411 IMAGE:5346007), complete cds.	136.805	66.0972	2.06976	up
BC132424	Ckm	Mus musculus creatine kinase, muscle, mRNA (cDNA clone MGC:164055 IMAGE:40130701), complete cds.	86.7519	239.555	0.362138	down
BC064054	Clec1b	Mus musculus C-type lectin domain family 1, member b, mRNA (cDNA clone MGC:73583 IMAGE:574821), complete cds.	53.459	119.005	0.449216	down
XM_975103	Clec2l	PREDICTED: Mus musculus similar to CD69-like protein (LOC665180), mRNA.	127.846	57.7243	2.21477	up
BC013647	Clec4f	Mus musculus C-type lectin domain family 4, member f, mRNA (cDNA clone MGC:18808 IMAGE:4195561), complete cds.	5384.85	2408.11	2.23614	up
BC087963	Clec4g	Mus musculus C-type lectin domain family 4, member g, mRNA (cDNA clone MGC:107678 IMAGE:6766377), complete cds.	346.822	801.381	0.43278	down
AB093212	Clint1	Mus musculus mRNA for mKIAA0171 protein.	388.88	183.906	2.11456	up
BC036176	Clrn3	Mus musculus clarin 3, mRNA (cDNA clone MGC:37614 IMAGE:4989703), complete cds.	52.7438	106.256	0.496383	down
BC055054	Clstn3	Mus musculus calsyntenin 3, mRNA (cDNA clone MGC:62833 IMAGE:6493096), complete cds.	703.908	1718.15	0.40969	down
BC027329	Cmpk2	Mus musculus thymidylate kinase family LPS-inducible member, mRNA (cDNA clone MGC:28140 IMAGE:3982036), complete cds.	235.983	92.486	2.55156	up
BC003230	Cmtm3	Mus musculus CKLF-like MARVEL transmembrane domain containing 3, mRNA (cDNA clone MGC:7225 IMAGE:3483351), complete cds.	523.335	238.653	2.19287	up
BC087946	Cnrip1	Mus musculus cannabinoid receptor interacting protein 1, mRNA (cDNA clone MGC:107336 IMAGE:6591410), complete cds.	61.1538	127.878	0.478219	down
BC141426	Cntn3	Synthetic construct Mus musculus clone IMAGE:100014713, MGC:175492 contactin 3 (Cntn3) mRNA, encodes complete protein.	105.168	51.2932	2.05032	up
NM_001109751	Cntn4	Mus musculus contactin 4 (Cntn4), transcript variant 3, mRNA.	56.0626	139.147	0.402901	down
AK032746	Cntn5	Mus musculus 12 days embryo male wolffian duct includes surrounding region cDNA, RIKEN full-length enriched library, clone:6720426O10 product:hypothetical Immunoglobulin C-2 type containing protein, full insert sequence.	65.1107	151.845	0.428798	down
BC156099	Cntnap1	Synthetic construct Mus musculus clone IMAGE:100062336, MGC:190846 contactin associated protein-like 1 (Cntnap1) mRNA, encodes complete protein.	63.7223	160.075	0.398079	down
BC058512	Cntrob	Mus musculus centrobin, centrosomal BRCA2 interacting protein, mRNA (cDNA clone MGC:66579 IMAGE:6817014), complete cds.	90.6543	183.226	0.494769	down
BC156474	Col15a1	Synthetic construct Mus musculus clone IMAGE:100063017, MGC:191002 collagen, type XV (Col15a1) mRNA, encodes complete protein.	118.533	260.126	0.455675	down
AK030038	Col27a1	Mus musculus adult male testis cDNA, RIKEN full-length enriched library, clone:4932416J22 product:weakly similar to PROCOLLAGEN TYPE V ALPHA-2 CHAIN (FRAGMENT) [Homo sapiens], full insert sequence.	72.8417	199.606	0.364927	down
BC037364	Commd4	Mus musculus COMM domain containing 4, mRNA (cDNA clone IMAGE:1349712), partial cds.	58.1585	142.01	0.409538	down
BC049222	Commd4	Mus musculus COMM domain containing 4, mRNA (cDNA clone MGC:54487 IMAGE:2649359), complete cds.	126.53	256.663	0.492983	down
BC062129	Coq10b	Mus musculus coenzyme Q10 homolog B (S. cerevisiae), mRNA (cDNA clone MGC:69951 IMAGE:6506502), complete cds.	1864.05	845.813	2.20385	up
BC057914	Coq6	Mus musculus coenzyme Q6 homolog (yeast), mRNA (cDNA clone IMAGE:5043158), partial cds.	112.703	51.6243	2.18314	up
AK149523	Cp	Mus musculus adult male liver tumor cDNA, RIKEN full-length enriched library, clone:C730030A01 product:ceruloplasmin, full insert sequence.	159.411	375.091	0.424995	down
AK014835	Cp	Mus musculus adult male testis cDNA, RIKEN full-length enriched library, clone:4921507J22 product:ceruloplasmin, full insert sequence.	121.033	256.243	0.472337	down
AK042065	Cpeb2	Mus musculus 3 days neonate thymus cDNA, RIKEN full-length enriched library, clone:A630055H10 product:similar to KIAA0940 PROTEIN [Homo sapiens], full insert sequence.	80.2313	215.695	0.371967	down
BC107349	Cpeb2	Mus musculus cytoplasmic polyadenylation element binding protein 2, mRNA (cDNA clone MGC:130318 IMAGE:40055453), complete cds.	127.304	307.646	0.413801	down
BC079599	Cpeb4	Mus musculus cytoplasmic polyadenylation element binding protein 4, mRNA (cDNA clone IMAGE:6852519).	147.692	331.567	0.445437	down
AK041329	Cpped1	Mus musculus 3 days neonate thymus cDNA, RIKEN full-length enriched library, clone:A630002C06 product:hypothetical Metallo-dependent phosphatases structure containing protein, full insert sequence.	63.0413	132.693	0.47509	down
AK014646	Cpsf6	Mus musculus 10 days neonate skin cDNA, RIKEN full-length enriched library, clone:4733401N12 product:RIKEN cDNA 4733401N12 gene, full insert sequence.	89.5623	189.843	0.471771	down
AY555745	Crip3	Mus musculus thymus LIM protein isoform C mRNA, complete cds.	92.7806	202.262	0.458714	down
BC117716	Crtam	Mus musculus cytotoxic and regulatory T cell molecule, mRNA (cDNA clone MGC:141607 IMAGE:40088099), complete cds.	156.652	69.2234	2.26299	up
BC049890	Crtap	Mus musculus cartilage associated protein, mRNA (cDNA clone MGC:54548 IMAGE:6306169), complete cds.	98.2557	212.437	0.462516	down
BC148533	Crxos1	Synthetic construct Mus musculus clone IMAGE:100015485, MGC:183322 Crx opposite strand transcript 1 (Crxos1) mRNA, encodes complete protein.	221.809	104.295	2.12675	up
BC006912	Csrp1	Mus musculus cysteine and glycine-rich protein 1, mRNA (cDNA clone MGC:6534 IMAGE:2654089), complete cds.	142.107	288.139	0.493187	down
AF440737	Cst12	Mus musculus cystatin TE-1 mRNA, complete cds.	91.5993	189.066	0.484483	down
BC003241	Cstf3	Mus musculus cleavage stimulation factor, 3' pre-RNA, subunit 3, mRNA (cDNA clone MGC:6373 IMAGE:3498424), complete cds.	223.017	470.41	0.474092	down
AK149906	Ctbp1	Mus musculus bone marrow macrophage cDNA, RIKEN full-length enriched library, clone:G530104I04 product:C-terminal binding protein 1, full insert sequence.	135.868	67.3538	2.01723	up
AK150917	Ctla2b	Mus musculus bone marrow macrophage cDNA, RIKEN full-length enriched library, clone:I830018E13 product:cytotoxic T lymphocyte-associated protein 2 beta, full insert sequence.	147.724	65.6655	2.24964	up
BC099388	Cts3	Mus musculus cathepsin 3, mRNA (cDNA clone MGC:117532 IMAGE:30786828), complete cds.	133.069	66.3357	2.006	up
AK152524	Ctsc	Mus musculus bone marrow macrophage cDNA, RIKEN full-length enriched library, clone:I830078D18 product:cathepsin C, full insert sequence.	109.869	315.025	0.348763	down
BC156225	Ctsw	Synthetic construct Mus musculus clone IMAGE:100061555, MGC:190244 cathepsin W (Ctsw) mRNA, encodes complete protein.	50.1763	109.141	0.459739	down
BC131989	Cuedc1	Mus musculus CUE domain containing 1, mRNA (cDNA clone MGC:163620 IMAGE:40130266), complete cds.	173.99	398.467	0.436647	down
AK152628	Cugbp2	Mus musculus bone marrow macrophage cDNA, RIKEN full-length enriched library, clone:I830081H02 product:CUG triplet repeat,RNA binding protein 2, full insert sequence.	119.294	245.785	0.48536	down
AK161349	Cugbp2	Mus musculus adult male testis cDNA, RIKEN full-length enriched library, clone:4930438K20 product:CUG triplet repeat,RNA binding protein 2, full insert sequence.	155.928	72.7184	2.14427	up
AK140849	Cux2	Mus musculus 16 days embryo head cDNA, RIKEN full-length enriched library, clone:C130044L13 product:cut-like 2 (Drosophila), full insert sequence.	672.883	1431.15	0.470169	down
BC030067	Cxcl10	Mus musculus chemokine (C-X-C motif) ligand 10, mRNA (cDNA clone MGC:41087 IMAGE:1446589), complete cds.	447.971	173.683	2.57925	up
BC119511	Cxcl2	Mus musculus chemokine (C-X-C motif) ligand 2, mRNA (cDNA clone MGC:141145 IMAGE:40055368), complete cds.	129.565	62.901	2.05982	up
BC029838	Cxx1b	Mus musculus CAAX box 1 homolog B (human), mRNA (cDNA clone MGC:36270 IMAGE:3967024), complete cds.	61.0403	185.827	0.328478	down
AK018713	Cyba	Mus musculus adult male kidney cDNA, RIKEN full-length enriched library, clone:0610007F11 product:cytochrome b-245, alpha polypeptide, full insert sequence.	334.42	123.477	2.70835	up
AK079926	Cybb	Mus musculus adult male aorta and vein cDNA, RIKEN full-length enriched library, clone:A530008B12 product:cytochrome b-245, beta polypeptide, full insert sequence.	131.828	55.708	2.36642	up
AK015651	Cylc2	Mus musculus adult male testis cDNA, RIKEN full-length enriched library, clone:4930488P18 product:hypothetical Lysine-rich region containing protein, full insert sequence.	105.305	51.8049	2.03272	up
BC064793	Cyp17a1	Mus musculus cytochrome P450, family 17, subfamily a, polypeptide 1, mRNA (cDNA clone MGC:76726 IMAGE:30436278), complete cds.	2693.25	8213.77	0.327894	down
BC119556	Cyp2j9	Mus musculus cytochrome P450, family 2, subfamily j, polypeptide 9, mRNA (cDNA clone MGC:141274 IMAGE:40057469), complete cds.	617.689	197.885	3.12145	up
BC148420	Cyp2u1	Synthetic construct Mus musculus clone IMAGE:100015386, MGC:183270 cytochrome P450, family 2, subfamily u, polypeptide 1 (Cyp2u1) mRNA, encodes complete protein.	84.609	210.613	0.401728	down
BC025936	Cyp4a12a	Mus musculus cytochrome P450, family 4, subfamily a, polypeptide 12a, mRNA (cDNA clone MGC:37794 IMAGE:5097698), complete cds.	228.546	76.5275	2.98645	up
BC152926	Cyp4a14	Synthetic construct Mus musculus clone IMAGE:100016181, MGC:184400 cytochrome P450, family 4, subfamily a, polypeptide 14 (Cyp4a14) mRNA, encodes complete protein.	3281.67	937.881	3.49903	up
NM_001100183	Cyp4a29	Mus musculus cytochrome P450, family 4, subfamily a, polypeptide 29 (Cyp4a29), mRNA.	121.646	56.992	2.13444	up
AK083886	Cyp4f16	Mus musculus 12 days embryo spinal ganglion cDNA, RIKEN full-length enriched library, clone:D130045J05 product:CYTOCHROME P450 CYP4F16 homolog [Mus musculus], full insert sequence.	93.5224	188.457	0.496254	down
BC010973	Cyp8b1	Mus musculus cytochrome P450, family 8, subfamily b, polypeptide 1, mRNA (cDNA clone MGC:13797 IMAGE:4161038), complete cds.	1342.85	5179.07	0.259284	down
BC010974	Cyp8b1	Mus musculus cytochrome P450, family 8, subfamily b, polypeptide 1, mRNA (cDNA clone MGC:13798 IMAGE:4162964), complete cds.	1829.46	4781.88	0.382582	down
NM_001109988	D0H4S114	Mus musculus DNA segment, human D4S114 (D0H4S114), transcript variant 2, mRNA.	307.033	903.814	0.339708	down
AK088284	D17H6S56E-5	Mus musculus 2 days neonate thymus thymic cells cDNA, RIKEN full-length enriched library, clone:E430010D09 product:VIRAL ENVELOPE PROTEIN G7E homolog [Mus musculus], full insert sequence.	89.0646	219.068	0.406561	down
BC056640	D19Ertd737e	Mus musculus DNA segment, Chr 19, ERATO Doi 737, expressed, mRNA (cDNA clone IMAGE:5066784).	114.784	57.234	2.00553	up
BC113128	D330045A20Rik	Mus musculus RIKEN cDNA D330045A20 gene, mRNA (cDNA clone MGC:132912 IMAGE:40061080), complete cds.	156.652	68.0339	2.30256	up
AK044548	D3Ertd751e	Mus musculus adult retina cDNA, RIKEN full-length enriched library, clone:A930021K20 product:hypothetical protein, full insert sequence.	96.3283	239.306	0.402533	down
AK085944	D430020J02Rik	Mus musculus 16 days neonate heart cDNA, RIKEN full-length enriched library, clone:D830032E20 product:hypothetical protein, full insert sequence.	66.0886	138.326	0.477776	down
AK052711	D630033O11Rik	Mus musculus 0 day neonate kidney cDNA, RIKEN full-length enriched library, clone:D630033O11 product:unclassifiable, full insert sequence.	116.117	265.837	0.4368	down
AK158082	Dapk2	Mus musculus adult inner ear cDNA, RIKEN full-length enriched library, clone:F930027D02 product:death-associated kinase 2, full insert sequence.	125.361	55.4087	2.26247	up
BC018323	Dbp	Mus musculus D site albumin promoter binding protein, mRNA (cDNA clone MGC:18803 IMAGE:4195116), complete cds.	4072.09	2006.65	2.0293	up
AK167059	Dcaf8	Mus musculus blastocyst blastocyst cDNA, RIKEN full-length enriched library, clone:I1C0029C01 product:Similar to H326 homolog [Mus musculus], full insert sequence.	152.434	64.0727	2.37909	up
AK082633	Dclk2	Mus musculus 0 day neonate cerebellum cDNA, RIKEN full-length enriched library, clone:C230072O15 product:hypothetical Eukaryotic protein kinase/Doublecortin containing protein, full insert sequence.	165.059	60.9423	2.70845	up
AK141855	Dctn4	Mus musculus 12 days embryo spinal ganglion cDNA, RIKEN full-length enriched library, clone:D130026N05 product:dynactin 4, full insert sequence.	124.031	60.1408	2.06235	up
BC034505	Ddah1	Mus musculus dimethylarginine dimethylaminohydrolase 1, mRNA (cDNA clone MGC:30267 IMAGE:5134831), complete cds.	12311.1	5721.41	2.15175	up
BC027312	Ddo	Mus musculus D-aspartate oxidase, mRNA (cDNA clone MGC:28260 IMAGE:4007445), complete cds.	148.092	371.921	0.398181	down
BC049928	Ddx23	Mus musculus DEAD (Asp-Glu-Ala-Asp) box polypeptide 23, mRNA (cDNA clone IMAGE:5321607), complete cds.	115.416	247.698	0.465953	down
AK160627	Ddx26b	Mus musculus 11 days embryo whole body cDNA, RIKEN full-length enriched library, clone:2700071F03 product:Hypothetical von Willebrand factor type A domain containing protein homolog [Mus musculus], full insert sequence.	97.7005	216.361	0.451563	down
BC092240	Ddx46	Mus musculus DEAD (Asp-Glu-Ala-Asp) box polypeptide 46, mRNA (cDNA clone MGC:116676 IMAGE:30662573), complete cds.	1205.47	592.951	2.03299	up
BC095944	Ddx47	Mus musculus DEAD (Asp-Glu-Ala-Asp) box polypeptide 47, mRNA (cDNA clone MGC:106325 IMAGE:4935970), complete cds.	217.619	80.8	2.6933	up
AK050405	Def8	Mus musculus adult male liver tumor cDNA, RIKEN full-length enriched library, clone:C730045L07 product:hypothetical Phorbol esters/diacylglycerol binding domain containing protein, full insert sequence.	165.455	341.036	0.485154	down
BC066182	Dennd2c	Mus musculus DENN/MADD domain containing 2C, mRNA (cDNA clone IMAGE:30465710), partial cds.	108.57	53.5916	2.02587	up
BC066118	Dgcr8	Mus musculus DiGeorge syndrome critical region gene 8, mRNA (cDNA clone MGC:66853 IMAGE:6400561), complete cds.	86.5053	192.372	0.449678	down
AK172901	Dgkd	Mus musculus mRNA for mKIAA0145 protein.	177.002	80.2216	2.20641	up
BC006854	Dhcr7	Mus musculus 7-dehydrocholesterol reductase, mRNA (cDNA clone MGC:11630 IMAGE:3157987), complete cds.	304.487	953.037	0.319492	down
AK087137	Dhrs3	Mus musculus 0 day neonate lung cDNA, RIKEN full-length enriched library, clone:E030029G08 product:dehydrogenase/reductase (SDR family) member 3, full insert sequence.	78.9337	208.408	0.378746	down
BC016202	Dhx30	Mus musculus DEAH (Asp-Glu-Ala-His) box polypeptide 30, mRNA (cDNA clone MGC:27662 IMAGE:4527765), complete cds.	213.926	87.5481	2.44352	up
AK035344	Dhx57	Mus musculus adult male urinary bladder cDNA, RIKEN full-length enriched library, clone:9530020F03 product:hypothetical P-loop containing nucleotide triphosphate hydrolases structure containing protein, full insert sequence.	88.4108	200.518	0.440912	down
BC019786	Dio1	Mus musculus deiodinase, iodothyronine, type I, mRNA (cDNA clone MGC:30229 IMAGE:5133568), complete cds.	179.616	653.964	0.274658	down
AK004521	Disp1	Mus musculus 18-day embryo whole body cDNA, RIKEN full-length enriched library, clone:1190008H24 product:hypothetical protein, full insert sequence.	75.082	167.269	0.44887	down
AK085287	Dlec1	Mus musculus 0 day neonate kidney cDNA, RIKEN full-length enriched library, clone:D630005C06 product:similar to DELETED IN LUNG AND ESOPHAGEAL CANCER 1 [Homo sapiens], full insert sequence.	171.387	445.386	0.384805	down
BC140302	Dlg2	Synthetic construct Mus musculus clone IMAGE:100014352, MGC:173355 discs, large homolog 2 (Drosophila) (Dlg2) mRNA, encodes complete protein.	107.192	50.2692	2.13235	up
AK005477	Dlst	Mus musculus adult female placenta cDNA, RIKEN full-length enriched library, clone:1600017E01 product:DIHYDROLIPOAMIDE SUCCINYLTRANSFERASE COMPONENT OF 2-OXOGLUTARATE DEHYDROGENASE COMPLEX, MITOCHONDRIAL PRECURSOR (EC 2.3.1.61) (E2) (E2K) homolog [Rattus	69.7957	143.906	0.485008	down
BC027669	Dmrt2	Mus musculus doublesex and mab-3 related transcription factor 2, mRNA (cDNA clone MGC:41586 IMAGE:1248080), complete cds.	173.024	76.4429	2.26344	up
BC052041	Dmrt3	Mus musculus doublesex and mab-3 related transcription factor 3, mRNA (cDNA clone MGC:62407 IMAGE:6404988), complete cds.	158.26	73.4342	2.15513	up
BC046424	Dnajc16	Mus musculus DnaJ (Hsp40) homolog, subfamily C, member 16, mRNA (cDNA clone MGC:51470 IMAGE:3989412), complete cds.	136.778	63.9123	2.14008	up
BC026452	Dnajc18	Mus musculus DnaJ (Hsp40) homolog, subfamily C, member 18, mRNA (cDNA clone MGC:31436 IMAGE:4460764), complete cds.	143.416	57.4822	2.49497	up
AK141303	Dnajc21	Mus musculus 7 days embryo whole body cDNA, RIKEN full-length enriched library, clone:C430024G15 product:hypothetical protein, full insert sequence.	58.6021	123.93	0.472863	down
BC118619	Dnali1	Mus musculus dynein, axonemal, light intermediate polypeptide 1, mRNA (cDNA clone MGC:148228 IMAGE:40107304), complete cds.	54.5521	121.568	0.448739	down
XM_908793	Dnhd1	PREDICTED: Mus musculus dynein heavy chain domain 1 (Dnhd1), mRNA.	64.5693	147.802	0.436864	down
BC057368	Dock6	Mus musculus dedicator of cytokinesis 6, mRNA (cDNA clone MGC:67290 IMAGE:6832553), complete cds.	621.734	260.722	2.38466	up
BC094420	Dock7	Mus musculus cDNA clone IMAGE:6831213, containing frame-shift errors.	123.603	278.24	0.444233	down
AY376664	Dot1l	Mus musculus histone H3 methyltransferase DOT1 variant d (Dot1) mRNA, partial cds	91.6668	192.565	0.47603	down
BC029910	Dph3	Mus musculus DPH3 homolog (KTI11, S. cerevisiae), mRNA (cDNA clone MGC:36233 IMAGE:4920779), complete cds.	137.31	281.796	0.487268	down
AF143544	Dtna	Mus musculus alpha-dystrobrevin 2b mRNA, complete cds.	132.029	52.7059	2.50501	up
AK080078	Dtymk	Mus musculus adult male aorta and vein cDNA, RIKEN full-length enriched library, clone:A530058F10 product:Warning: possibly reversed clone, full insert sequence.	65.6979	144.686	0.454071	down
NM_001085390	Dusp5	Mus musculus dual specificity phosphatase 5 (Dusp5), mRNA.	161.469	70.7879	2.28103	up
BC053050	Dvl2	Mus musculus dishevelled 2, dsh homolog (Drosophila), mRNA (cDNA clone MGC:62321 IMAGE:6402000), complete cds.	198.865	91.033	2.18454	up
AK006511	Dydc1	Mus musculus adult male testis cDNA, RIKEN full-length enriched library, clone:1700029M23 product:hypothetical protein, full insert sequence.	76.4509	178.486	0.42833	down
AK215509	Dym	Mus musculus cDNA, clone:Y2G0135E15, strand:minus, reference:ENSEMBL:Mouse-Transcript-ENST:ENSMUST00000039608, based on BLAT search.	66.8352	151.511	0.441125	down
EF110999	Dynlt1	Mus musculus tctex-1 mRNA, complete cds.	495.784	216.485	2.29015	up
BC129888	Dyrk1a	Mus musculus dual-specificity tyrosine-(Y)-phosphorylation regulated kinase 1a, mRNA (cDNA clone MGC:150253 IMAGE:40111469), complete cds.	480.893	236.427	2.034	up
NM_001110017	Dzip3	Mus musculus DAZ interacting protein 3, zinc finger (Dzip3), transcript variant 1, mRNA.	70.6286	141.704	0.498423	down
AK171764	E030022I16Rik	Mus musculus activated spleen cDNA, RIKEN full-length enriched library, clone:F830009I06 product:unclassifiable, full insert sequence.	137.29	66.7517	2.05672	up
BC048947	E130114P18Rik	Mus musculus RIKEN cDNA E130114P18 gene, mRNA (cDNA clone IMAGE:6468219), with apparent retained intron.	65.8658	136.87	0.481229	down
XM_001475662	E130307A14Rik	PREDICTED: Mus musculus RIKEN cDNA E130307A14 gene (E130307A14Rik), mRNA.	53.3259	156.247	0.341293	down
AK054076	E230016M11Rik	Mus musculus 2 days pregnant adult female oviduct cDNA, RIKEN full-length enriched library, clone:E230016M11 product:growth arrest and DNA-damage-inducible 45 alpha, full insert sequence.	164.58	78.6277	2.09315	up
AK158295	E2f8	Mus musculus adult inner ear cDNA, RIKEN full-length enriched library, clone:F930101L07 product:unclassifiable, full insert sequence.	541.523	1627.64	0.332704	down
AY957576	E2f8	Mus musculus E2F family member E2F8 mRNA, complete cds.	214.6	469.091	0.45748	down
BC004703	Ebp	Mus musculus phenylalkylamine Ca2+ antagonist (emopamil) binding protein, mRNA (cDNA clone MGC:7785 IMAGE:3499265), complete cds.	122.032	326.871	0.373332	down
AK159365	Ecel1	Mus musculus osteoclast-like cell cDNA, RIKEN full-length enriched library, clone:I420018H12 product:endothelin converting enzyme-like 1, full insert sequence.	132.561	64.8513	2.04407	up
BC002214	Echdc3	Mus musculus enoyl Coenzyme A hydratase domain containing 3, mRNA (cDNA clone MGC:7470 IMAGE:3490443), complete cds.	289.385	580.429	0.498572	down
AK086762	Echs1	Mus musculus 15 days embryo head cDNA, RIKEN full-length enriched library, clone:D930049N01 product:enoyl Coenzyme A hydratase, short chain, 1, mitochondrial, full insert sequence.	250.536	501.579	0.499495	down
AK160723	Eef1e1	Mus musculus 12 days embryo head cDNA, RIKEN full-length enriched library, clone:3010091D05 product:eukaryotic translation elongation factor 1 epsilon 1, full insert sequence.	128.037	52.7492	2.42727	up
AK179186	Eef2k	Mus musculus cDNA, clone:Y0G0109G18, strand:minus, reference:ENSEMBL:Mouse-Transcript-ENST:ENSMUST00000047875, based on BLAT search.	929.076	461.899	2.01143	up
AK162207	Efcab3	Mus musculus in vitro fertilized eggs cDNA, RIKEN full-length enriched library, clone:7420455C13 product:hypothetical Calcium-binding EF-hand/EF-Hand-like containing protein, full insert sequence.	65.1427	142.768	0.456284	down
BC020077	Efcab7	Mus musculus cDNA sequence BC020077, mRNA (cDNA clone MGC:28352 IMAGE:4018470), complete cds.	52.1267	118.869	0.438523	down
AY251056	Efemp1	Mus musculus EFEMP1 (Efemp1) mRNA, complete cds.	403.36	191.191	2.10973	up
BC027084	Ehd2	Mus musculus EH-domain containing 2, mRNA (cDNA clone MGC:38650 IMAGE:5356224), complete cds.	70.5867	142.146	0.496579	down
DQ279477	Eif4e1b	alt 'AA473955#Eif4eloo#Gm273'	52.9083	143.681	0.368233	down
DQ279479	Eif4e1b	alt 'AA473955#Eif4eloo#Gm273'	77.2499	166.823	0.463065	down
BC096673	Elovl1	Mus musculus elongation of very long chain fatty acids (FEN1/Elo2, SUR4/Elo3, yeast)-like 1, mRNA (cDNA clone MGC:106993 IMAGE:5143739), complete cds.	559.246	1308.13	0.427515	down
BC016468	Elovl3	Mus musculus elongation of very long chain fatty acids (FEN1/Elo2, SUR4/Elo3, yeast)-like 3, mRNA (cDNA clone MGC:18360 IMAGE:4196583), complete cds.	108.3	376.861	0.287373	down
BC051041	Elovl6	Mus musculus ELOVL family member 6, elongation of long chain fatty acids (yeast), mRNA (cDNA clone MGC:59098 IMAGE:4012676), complete cds.	830.176	1708.97	0.485777	down
BC002161	Emilin3	Mus musculus elastin microfibril interfacer 3, mRNA (cDNA clone IMAGE:3485728).	117.43	50.1055	2.34367	up
BC065178	Eml4	Mus musculus echinoderm microtubule associated protein like 4, mRNA (cDNA clone MGC:90047 IMAGE:6827397), complete cds.	216.922	99.9021	2.17135	up
BC013460	Eno3	Mus musculus enolase 3, beta muscle, mRNA (cDNA clone MGC:18648 IMAGE:4217678), complete cds.	235.815	830.883	0.283813	down
AK133956	Enox2	Mus musculus 8 days embryo whole body cDNA, RIKEN full-length enriched library, clone:5730567I15 product:cytosolic ovarian carcinoma antigen 1, full insert sequence.	139.292	66.4352	2.09667	up
AK143344	ENSMUSG00000074373	Mus musculus 2 days pregnant adult female ovary cDNA, RIKEN full-length enriched library, clone:E330010G03 product:hypothetical Ankyrin/Leucine-rich region profile containing protein, full insert sequence.	321.99	686.031	0.469352	down
AJ245853	Epb4.1l2	Mus musculus partial mRNA for 4.1G protein (Epb4.1l2 gene).	54.8869	113.221	0.484776	down
AK173080	Epb4.1l3	Mus musculus mRNA for mKIAA0987 protein.	167.509	81.386	2.05821	up
BC066806	Epb4.2	Mus musculus erythrocyte protein band 4.2, mRNA (cDNA clone MGC:76500 IMAGE:30429961), complete cds.	50.907	125.064	0.407047	down
BC016897	Epb4.9	Mus musculus erythrocyte protein band 4.9, mRNA (cDNA clone MGC:18905 IMAGE:4240747), complete cds.	51.0727	111.994	0.456032	down
BC043088	Ephb2	Mus musculus Eph receptor B2, mRNA (cDNA clone MGC:58004 IMAGE:6418088), complete cds.	66.2022	155.113	0.426799	down
AK147877	Eps8	Mus musculus melanocyte cDNA, RIKEN full-length enriched library, clone:G270075M11 product:epidermal growth factor receptor pathway substrate 8, full insert sequence.	237.352	88.2761	2.68875	up
BC016890	Eps8	Mus musculus epidermal growth factor receptor pathway substrate 8, mRNA (cDNA clone MGC:18488 IMAGE:4240899), complete cds.	292.376	93.9587	3.11175	up
AK014556	Eps8l1	Mus musculus 0 day neonate skin cDNA, RIKEN full-length enriched library, clone:4632407K17 product:similar to CDNA FLJ20258 FIS, CLONE COLF7250 [Homo sapiens], full insert sequence.	64.9827	143.645	0.452384	down
BC021821	Epsti1	Mus musculus epithelial stromal interaction 1 (breast), mRNA (cDNA clone MGC:7873 IMAGE:3581940), complete cds.	218.894	95.9866	2.28047	up
BC020120	Epsti1	Mus musculus epithelial stromal interaction 1 (breast), mRNA (cDNA clone MGC:28189 IMAGE:3988503), complete cds.	190.945	71.8484	2.6576	up
AK035989	Erc1	Mus musculus 16 days neonate cerebellum cDNA, RIKEN full-length enriched library, clone:9630025C19 product:Rab6-interacting protein 2, full insert sequence.	266.713	129.018	2.06725	up
AY356531	Erc2	alt '6430531D06#CAST#CAST1/ERC2#D14Ertd171e'	156.799	70.9227	2.21085	up
M38651	Esr1	Mouse estrogen receptor mRNA, complete cds.	223.577	633.601	0.352868	down
BC028927	Exoc7	Mus musculus exocyst complex component 7, mRNA (cDNA clone MGC:30390 IMAGE:4208803), complete cds.	283.83	141.268	2.00917	up
BC119024	Exog	Mus musculus endonuclease G-like 1, mRNA (cDNA clone MGC:155340 IMAGE:8733773), complete cds.	57.5353	149.878	0.383881	down
AK042412	Eya1	Mus musculus 3 days neonate thymus cDNA, RIKEN full-length enriched library, clone:A630089M06 product:eyes absent 1 homolog (Drosophila), full insert sequence.	128.41	59.3855	2.16231	up
BC031516	F2r	Mus musculus coagulation factor II (thrombin) receptor, mRNA (cDNA clone MGC:28086 IMAGE:3962777), complete cds.	490.674	229.558	2.13747	up
BC132041	Fads6	Mus musculus fatty acid desaturase domain family, member 6, mRNA (cDNA clone MGC:163672 IMAGE:40130318), complete cds.	90.6779	212.271	0.427181	down
AK134955	Fam105b	Mus musculus adult male olfactory brain cDNA, RIKEN full-length enriched library, clone:6430527E17 product:LOC90268 protein homolog [Homo sapiens], full insert sequence.	174.868	70.1772	2.49181	up
AK036417	Fam122b	Mus musculus adult male bone cDNA, RIKEN full-length enriched library, clone:9830104F08 product:hypothetical protein, full insert sequence.	159.678	69.2339	2.30636	up
BC029030	Fam13b	Mus musculus RIKEN cDNA 2610024E20 gene, mRNA (cDNA clone IMAGE:4951363), complete cds.	199.099	82.2122	2.42177	up
AK015100	Fam151b	Mus musculus adult male testis cDNA, RIKEN full-length enriched library, clone:4930405M20 product:CHINESE HAMSTER DHFR-COAMPLIFIED PROTEIN (FRAGMENT) homolog [Cricetus cricetus], full insert sequence.	200.158	89.9098	2.22621	up
BC039209	Fam169b	Mus musculus predicted gene, EG434197, mRNA (cDNA clone MGC:31111 IMAGE:4161789), complete cds.	137.201	298.2	0.460098	down
BC030179	Fam173b	Mus musculus RIKEN cDNA A930016P21 gene, mRNA (cDNA clone MGC:29360 IMAGE:5039149), complete cds.	104.063	214.916	0.484202	down
AK039995	Fam179b	Mus musculus 0 day neonate thymus cDNA, RIKEN full-length enriched library, clone:A430041B07 product:hypothetical ARM repeat structure containing protein, full insert sequence.	602.493	222.354	2.70961	up
AK142932	Fam20a	Mus musculus 0 day neonate lung cDNA, RIKEN full-length enriched library, clone:E030006B12 product:Protein FAM20A precursor, full insert sequence.	73.2291	149.039	0.491342	down
BC026614	Fam38b	Mus musculus RIKEN cDNA 9430028L06 gene, mRNA (cDNA clone IMAGE:4976889), with apparent retained intron.	157.043	56.1273	2.79798	up
AK041004	Fam40b	Mus musculus adult male aorta and vein cDNA, RIKEN full-length enriched library, clone:A530059G24 product:hypothetical protein, full insert sequence.	64.0919	152.869	0.419259	down
BC016596	Fam53a	Mus musculus RIKEN cDNA 2410018C17 gene, mRNA (cDNA clone MGC:27806 IMAGE:3257498), complete cds.	231.018	112.791	2.0482	up
AK083233	Fam5c	Mus musculus adult male hippocampus cDNA, RIKEN full-length enriched library, clone:C630029O22 product:weakly similar to BMP/RETINOIC ACID-INDUCIBLE NEURAL-SPECIFIC PROTEIN (BRINP) [Mus musculus], full insert sequence.	57.2898	139.62	0.410327	down
AK046519	Fam60a	Mus musculus adult male adrenal gland cDNA, RIKEN full-length enriched library, clone:B330004E08 product:teratocarcinoma expressed, serine rich, full insert sequence.	166.531	61.2791	2.71758	up
BC093521	Fam63a	Mus musculus RIKEN cDNA 4930504E06 gene, mRNA (cDNA clone MGC:103304 IMAGE:4007022), complete cds.	247.872	503.376	0.492419	down
AK077618	Fam73b	Mus musculus 8 days embryo whole body cDNA, RIKEN full-length enriched library, clone:5730472N09 product:hypothetical Serine-rich region containing protein, full insert sequence.	454.943	1180.47	0.385393	down
AK140122	Fam73b	Mus musculus adult male corpora quadrigemina cDNA, RIKEN full-length enriched library, clone:B230308D05 product:Hypothetical serine-rich region containing protein (Hypothetical protein) homolog [Mus musculus], full insert sequence.	272.476	615.641	0.442589	down
AK011187	Far1	Mus musculus 10 days embryo whole body cDNA, RIKEN full-length enriched library, clone:2600011M19 product:similar to MALE STERILITY PROTEIN 2-LIKE PROTEIN [Torpedo marmorata], full insert sequence.	53.0862	161.502	0.328702	down
BC061160	Fas	Mus musculus Fas (TNF receptor superfamily member 6), mRNA (cDNA clone MGC:74297 IMAGE:30302649), complete cds.	414.603	1039.05	0.399021	down
BC046513	Fasn	Mus musculus fatty acid synthase, mRNA (cDNA clone MGC:25871 IMAGE:4196969), complete cds.	1176.96	2378.19	0.4949	down
AK030411	Fastkd1	Mus musculus adult male pituitary gland cDNA, RIKEN full-length enriched library, clone:5330408N05 product:hypothetical protein, full insert sequence.	136.487	61.2222	2.22937	up
BC054471	Fbxl12	Mus musculus F-box and leucine-rich repeat protein 12, mRNA (cDNA clone MGC:62609 IMAGE:4039251), complete cds.	92.0149	231.116	0.398132	down
BC091646	Fbxl7	Mus musculus F-box and leucine-rich repeat protein 7, mRNA (cDNA clone MGC:102204 IMAGE:30355382), complete cds.	74.3922	151.871	0.489837	down
XM_001472183	Fbxw23	PREDICTED: Mus musculus similar to Fbxw16 protein (LOC635668), mRNA.	51.2546	111.724	0.458761	down
BC060620	Fbxw7	Mus musculus cDNA clone IMAGE:6822112, containing frame-shift errors.	159.767	391.831	0.407746	down
BC027310	Fcgr4	Mus musculus Fc receptor, IgG, low affinity IV, mRNA (cDNA clone MGC:28049 IMAGE:3674499), complete cds.	193.728	82.798	2.33976	up
BC087886	Fdps	Mus musculus farnesyl diphosphate synthetase, mRNA (cDNA clone MGC:107162 IMAGE:6595030), complete cds.	679.535	1607.24	0.422796	down
BC156158	Fgf2	Synthetic construct Mus musculus clone IMAGE:100062417, MGC:190873 fibroblast growth factor 2 (Fgf2) mRNA, encodes complete protein.	142.461	65.2569	2.18307	up
BC049592	Fgf21	Mus musculus fibroblast growth factor 21, mRNA (cDNA clone MGC:58233 IMAGE:6774352), complete cds.	64.3164	180.257	0.356804	down
AK148490	Fhad1	Mus musculus adult pancreas islet cells cDNA, RIKEN full-length enriched library, clone:C820009N20 product:hypothetical protein, full insert sequence.	181.202	364.028	0.49777	down
BC025820	Flcn	Mus musculus folliculin, mRNA (cDNA clone MGC:37841 IMAGE:5099493), complete cds.	1679.38	730.415	2.29921	up
L23636	Flt3l	Mouse flt3 ligand mRNA, complete cds.	114.178	53.1559	2.14798	up
AK006625	Fmn1	Mus musculus adult male testis cDNA, RIKEN full-length enriched library, clone:1700037O20 product:formin, full insert sequence.	117.614	55.6846	2.11214	up
BC048004	Fmnl2	Mus musculus formin-like 2, mRNA (cDNA clone IMAGE:5033815), partial cds.	125.993	61.0139	2.06499	up
AK133675	Fmo5	Mus musculus adult male pituitary gland cDNA, RIKEN full-length enriched library, clone:5330435J08 product:flavin containing monooxygenase 5, full insert sequence.	629.854	1730.97	0.363873	down
BC152730	Fnbp4	Synthetic construct Mus musculus clone IMAGE:100015938, MGC:184345 formin binding protein 4 (Fnbp4) mRNA, encodes complete protein.	229.077	112.955	2.02803	up
BC079892	Fnip1	Mus musculus folliculin interacting protein 1, mRNA (cDNA clone MGC:100017 IMAGE:30543296), complete cds.	498.421	174.54	2.85562	up
BC031417	Fntb	Mus musculus farnesyltransferase, CAAX box, beta, mRNA (cDNA clone MGC:6966 IMAGE:3154478), complete cds.	78.9188	175.154	0.450569	down
BC130222	Foxn4	Mus musculus forkhead box N4, mRNA (cDNA clone MGC:161255 IMAGE:40141600), complete cds.	61.4005	123.665	0.496506	down
BC058672	Frmd4a	Mus musculus FERM domain containing 4A, mRNA (cDNA clone MGC:76363 IMAGE:6830456), complete cds.	286.162	139.9	2.04548	up
AK147440	Frmpd4	Mus musculus cDNA, RIKEN full-length enriched library, clone:M5C1042H02 product:weakly similar to Hypothetical band 4.1 family containing protein [Mus musculus], full insert sequence.	55.8582	112.51	0.496474	down
BC104363	Fthl17	Mus musculus ferritin, heavy polypeptide-like 17, mRNA (cDNA clone MGC:129439 IMAGE:40049729), complete cds.	158.862	70.5659	2.25126	up
BC024671	Fxyd1	Mus musculus FXYD domain-containing ion transport regulator 1, mRNA (cDNA clone MGC:19114 IMAGE:4208962), complete cds.	162.091	558.997	0.289967	down
BC117038	G0s2	Mus musculus G0/G1 switch gene 2, mRNA (cDNA clone MGC:151415 IMAGE:40126357), complete cds.	2431.39	9667.85	0.251492	down
AK054057	Gaa	Mus musculus 2 days pregnant adult female oviduct cDNA, RIKEN full-length enriched library, clone:E230015H02 product:glucosidase, alpha, acid, full insert sequence.	59.0167	122.499	0.481772	down
AB018414	Gab2	Mus musculus mRNA for Gab2, complete cds.	128.013	55.1853	2.3197	up
BC156087	Gabbr2	Synthetic construct Mus musculus clone IMAGE:100062382, MGC:190862 gamma-aminobutyric acid (GABA) B receptor 2 (Gabbr2) mRNA, encodes complete protein.	197.052	401.789	0.490437	down
AK148087	Gabpa	Mus musculus B16 F10Y cells cDNA, RIKEN full-length enriched library, clone:G370013H10 product:GA repeat binding protein, alpha, full insert sequence.	128.037	429.691	0.297974	down
BC023815	Gadd45b	Mus musculus growth arrest and DNA-damage-inducible 45 beta, mRNA (cDNA clone MGC:36156 IMAGE:5355150), complete cds.	84.4554	232.659	0.363001	down
AK003937	Gadl1	Mus musculus 18-day embryo whole body cDNA, RIKEN full-length enriched library, clone:1110027M19 product:hypothetical PLP-dependent transferases structure containing protein, full insert sequence.	148.535	67.998	2.18441	up
BC086671	Galc	Mus musculus galactosylceramidase, mRNA (cDNA clone MGC:109683 IMAGE:30635559), complete cds.	171.497	56.474	3.03674	up
AK009083	Gale	Mus musculus adult male tongue cDNA, RIKEN full-length enriched library, clone:2310002A12 product:galactose-4-epimerase, UDP, full insert sequence.	98.6872	354.668	0.278252	down
AK014509	Gas2	Mus musculus 0 day neonate skin cDNA, RIKEN full-length enriched library, clone:4631403A13 product:growth arrest specific 2, full insert sequence.	154.293	69.2656	2.22756	up
BC108990	Gbp1	Mus musculus guanylate nucleotide binding protein 1, mRNA (cDNA clone MGC:124334 IMAGE:40047769), complete cds.	368.437	140.465	2.62299	up
U44731	Gbp3	Mus musculus putative purine nucleotide binding protein mRNA, complete cds.	290.531	112.356	2.58581	up
BC019195	Gbp3	Mus musculus guanylate nucleotide binding protein 3, mRNA (cDNA clone MGC:29218 IMAGE:5036920), complete cds.	386.495	120.47	3.20821	up
EF494423	Gbp4	alt 'AW228052#KIAA4245#Mag-2#Mpa-2#Mpa2#mKIAA4245'	298.178	125.66	2.3729	up
BC069921	Gch1	Mus musculus GTP cyclohydrolase 1, mRNA (cDNA clone MGC:78193 IMAGE:6529016), complete cds.	835.714	376.584	2.2192	up
AK142698	Gck	Mus musculus 16 days neonate heart cDNA, RIKEN full-length enriched library, clone:D830011E21 product:glucokinase, full insert sequence.	152.509	318.099	0.479438	down
BC052902	Gdap10	Mus musculus ganglioside-induced differentiation-associated-protein 10, mRNA (cDNA clone MGC:60602 IMAGE:30067675), complete cds.	176.524	87.7627	2.01138	up
BC058358	Gdf10	Mus musculus growth differentiation factor 10, mRNA (cDNA clone MGC:66699 IMAGE:6828166), complete cds.	164.339	79.3566	2.07089	up
BC002172	Gdpd3	Mus musculus glycerophosphodiester phosphodiesterase domain containing 3, mRNA (cDNA clone MGC:7338 IMAGE:3486726), complete cds.	119.974	59.6799	2.01029	up
BC082585	Gdpd5	Mus musculus glycerophosphodiester phosphodiesterase domain containing 5, mRNA (cDNA clone MGC:100083 IMAGE:30608279), complete cds.	50.2254	153.023	0.32822	down
AK087173	Gfpt1	Mus musculus 0 day neonate lung cDNA, RIKEN full-length enriched library, clone:E030031M15 product:glutamine fructose-6-phosphate transaminase 1, full insert sequence.	329.628	116.993	2.81751	up
AF079108	Gfra2	Mus musculus glial cell line derived neurotrophic factor family receptor alpha 2c (Gfra2) mRNA, complete cds.	158.986	75.5423	2.10459	up
AK007605	Ggps1	Mus musculus 10 day old male pancreas cDNA, RIKEN full-length enriched library, clone:1810026C22 product:RIKEN cDNA 1810026C22 gene, full insert sequence.	77.7111	170.085	0.456895	down
BC058747	Ggt6	Mus musculus gamma-glutamyltransferase 6, mRNA (cDNA clone MGC:67837 IMAGE:6394797), complete cds.	163.717	355.113	0.461029	down
AK088605	Ggta1	Mus musculus 2 days neonate thymus thymic cells cDNA, RIKEN full-length enriched library, clone:E430021G09 product:glycoprotein galactosyltransferase alpha 1, 3, full insert sequence.	245.212	116.928	2.09711	up
AK017943	Git2	Mus musculus adult male thymus cDNA, RIKEN full-length enriched library, clone:5830420E16 product:G protein-coupled receptor kinase-interactor 2, full insert sequence.	198.34	87.6276	2.26344	up
AY390399	Gja3	Mus musculus connexin 46 (Gja3) mRNA, partial cds	214.823	97.3293	2.20717	up
BC053054	Gja5	Mus musculus gap junction membrane channel protein alpha 5, mRNA (cDNA clone MGC:62338 IMAGE:6401526), complete cds.	174.736	70.7831	2.46861	up
BC132540	Gkn1	Mus musculus gastrokine 1, mRNA (cDNA clone MGC:164171 IMAGE:40130817), complete cds.	104.331	51.952	2.00822	up
AK014667	Glb1l	Mus musculus 0 day neonate head cDNA, RIKEN full-length enriched library, clone:4833408P15 product:similar to GALACTOSIDASE, BETA 1 [Mus musculus], full insert sequence.	140.805	302.489	0.465486	down
AK029524	Glcci1	Mus musculus adult male testis cDNA, RIKEN full-length enriched library, clone:4921513J05 product:GIG18 homolog [Mus musculus], full insert sequence.	75.5336	177.416	0.425744	down
AM261670	Gli2	Mus musculus mRNA for GLI-Kruppel family member (Gli2 gene), delta 4-5 splice form.	130.842	64.2163	2.03752	up
BC044746	Glp2r	Mus musculus glucagon-like peptide 2 receptor, mRNA (cDNA clone MGC:51728 IMAGE:5363416), complete cds.	55.8585	117.481	0.47547	down
AK079167	Gltscr2	Mus musculus 12 days embryo embryonic body between diaphragm region and neck cDNA, RIKEN full-length enriched library, clone:9430097C02 product:similar to GLIOMA TUMOR SUPPRESSOR CANDIDATE REGION GENE 2 [Mus musculus], full insert sequence.	289.204	100.425	2.87981	up
BC145832	Glycam1	Mus musculus glycosylation dependent cell adhesion molecule 1, mRNA (cDNA clone MGC:175719 IMAGE:40131135), complete cds.	142.854	65.6655	2.17549	up
XM_001473788	Gm10020	PREDICTED: Mus musculus similar to ribosomal protein L15, transcript variant 1 (LOC100039748), mRNA.	228.84	107.524	2.12827	up
XM_001481145	Gm10052	PREDICTED: Mus musculus similar to heterogeneous nuclear ribonucleoprotein A1 (LOC100043855), mRNA.	366.488	179.199	2.04514	up
EF651814	Gm10340	Mus musculus alpha17-takusan mRNA, complete cds.	189.853	77.807	2.44005	up
XM_001477972	Gm10376	PREDICTED: Mus musculus hypothetical protein LOC100042130 (LOC100042130), mRNA.	118.57	56.855	2.08547	up
AK142593	Gm10516	Mus musculus 10 days lactation, adult female mammary gland cDNA, RIKEN full-length enriched library, clone:D730002O16 product:hypothetical protein, full insert sequence.	118.298	54.2833	2.17927	up
XM_001478803	Gm10639	PREDICTED: Mus musculus similar to Gsta2 protein (LOC100042314), mRNA.	172.198	78.8958	2.1826	up
AK157878	Gm10644	Mus musculus adult inner ear cDNA, RIKEN full-length enriched library, clone:F930003C09 product:hypothetical protein, full insert sequence.	132.456	282.281	0.469234	down
AK162906	Gm10658	Mus musculus adult male spinal cord cDNA, RIKEN full-length enriched library, clone:A330008N08 product:hypothetical protein, full insert sequence.	176.844	82.8958	2.13333	up
AK163997	Gm10825	Mus musculus ES cells cDNA, RIKEN full-length enriched library, clone:C330048K22 product:hypothetical protein, full insert sequence.	84.2839	222.942	0.378052	down
XM_992620	Gm1096	PREDICTED: Mus musculus gene model 1096, (NCBI) (Gm1096), mRNA.	163.376	81.1041	2.0144	up
XM_001479712	Gm11046	PREDICTED: Mus musculus similar to OTTMUSG00000015204 protein (LOC630086), mRNA.	190.842	67.1396	2.84247	up
AK136683	Gm1110	Mus musculus adult male epididymis cDNA, RIKEN full-length enriched library, clone:9230022M14 product:hypothetical Glycoside hydrolase, family 35/Galactose-binding like containing protein, full insert sequence.	59.3091	130.099	0.455875	down
AK139092	Gm11346	Mus musculus 7 days neonate cerebellum cDNA, RIKEN full-length enriched library, clone:A730018C19 product:similar to X-linked lymphocyte-regulated 5 [Mus musculus], full insert sequence.	84.6922	177.927	0.475994	down
XM_894675	Gm11517	PREDICTED: Mus musculus similar to ubiquitin A-52 residue ribosomal protein fusion product 1, transcript variant 2 (LOC629750), mRNA.	65.0522	150.938	0.430985	down
XM_905096	Gm12250	PREDICTED: Mus musculus interferon-gamma-inducible p47 GTPase (Irgb10), mRNA.	586.391	138.052	4.24761	up
AK142978	Gm12359	Mus musculus 0 day neonate lung cDNA, RIKEN full-length enriched library, clone:E030026K04 product:hypothetical Arginine-rich region profile containing protein, full insert sequence.	159.555	77.7713	2.0516	up
XM_001002326	Gm12474	PREDICTED: Mus musculus predicted gene, OTTMUSG00000007026 (OTTMUSG00000007026), mRNA.	145.233	56.1445	2.58677	up
NM_001085520	Gm12789	Mus musculus novel protein similar to Prame proteins (LOC381536), mRNA.	172.367	64.4109	2.67605	up
BC132471	Gm129	Mus musculus gene model 129, (NCBI), mRNA (cDNA clone MGC:164102 IMAGE:40130748), complete cds.	539.893	165.635	3.25954	up
AK156084	Gm129	Mus musculus activated spleen cDNA, RIKEN full-length enriched library, clone:F830007I07 product:hypothetical Proline-rich region profile/Serine-rich region profile containing protein, full insert sequence.	266.078	76.6632	3.47074	up
NM_001085419	Gm13102	Mus musculus predicted gene, OTTMUSG00000010432 (OTTMUSG00000010432), mRNA.	137.906	55.9228	2.46601	up
AK083203	Gm13111	Mus musculus adult male hippocampus cDNA, RIKEN full-length enriched library, clone:C630028A20 product:unclassifiable, full insert sequence.	71.503	150.963	0.473645	down
NM_001085530	Gm13298	Mus musculus hypothetical LOC545611 (LOC545611), mRNA.	68.6304	197.886	0.346817	down
XM_001487802	Gm13308	PREDICTED: Mus musculus hypothetical LOC621580, transcript variant 1 (LOC621580), mRNA.	56.522	137.988	0.409614	down
AK041746	Gm13546	Mus musculus 3 days neonate thymus cDNA, RIKEN full-length enriched library, clone:A630034C21 product:unclassifiable, full insert sequence.	133.901	56.7229	2.36062	up
NM_001085523	Gm14374	Mus musculus predicted gene, OTTMUSG00000016453 (OTTMUSG00000016453), mRNA.	174.701	79.5327	2.19659	up
XM_001480909	Gm14443	PREDICTED: Mus musculus similar to novel KRAB box and zinc finger, C2H2 type domain containing protein (LOC620790), mRNA.	105.566	220.781	0.478147	down
XM_001475551	Gm15246	PREDICTED: Mus musculus similar to Ser/Arg-related nuclear matrix protein (LOC100040950), mRNA.	55.4713	119.91	0.462608	down
XM_001475082	Gm15307	PREDICTED: Mus musculus similar to defensin related cryptdin 26 (LOC100040693), mRNA.	113.624	55.2901	2.05505	up
XM_001477223	Gm15393	PREDICTED: Mus musculus similar to low molecular mass ubiquinone-binding protein (LOC100041926), mRNA.	153.934	64.7861	2.37604	up
AY512917	Gm15514	Mus musculus clone NIA:C0862F07 unknown mRNA.	62.818	141.585	0.443677	down
XM_001480618	Gm15531	PREDICTED: Mus musculus similar to metallopanstimulin (LOC100043692), mRNA.	140.381	68.7093	2.04312	up
XM_001478059	Gm15887	PREDICTED: Mus musculus similar to 40S ribosomal protein S12 (LOC672959), mRNA.	57.9573	120.208	0.482142	down
XM_001471766	Gm1972	PREDICTED: Mus musculus hypothetical protein LOC100038830 (LOC100038830), mRNA.	129.319	61.3727	2.1071	up
XM_001472328	Gm2085	PREDICTED: Mus musculus hypothetical protein LOC100039179 (LOC100039179), mRNA.	204.476	80.9986	2.52444	up
XM_001472561	Gm2122	PREDICTED: Mus musculus hypothetical protein LOC100039260 (LOC100039260), mRNA.	52.2687	108.584	0.481365	down
XM_001473064	Gm2270	PREDICTED: Mus musculus hypothetical protein LOC100039498 (LOC100039498), mRNA.	130.013	61.3673	2.11861	up
XM_001473078	Gm2301	PREDICTED: Mus musculus hypothetical protein LOC100039542 (LOC100039542), mRNA.	66.542	151.292	0.439825	down
XM_001473535	Gm2430	PREDICTED: Mus musculus hypothetical protein LOC100039799 (LOC100039799), mRNA.	174.163	77.6647	2.24249	up
XM_001474722	Gm2788	PREDICTED: Mus musculus hypothetical protein LOC100040465 (LOC100040465), mRNA.	406.284	1189.08	0.34168	down
XM_001474959	Gm2790	PREDICTED: Mus musculus similar to 4930408F14Rik protein (LOC100040467), mRNA.	121.038	51.0734	2.36988	up
XM_001475306	Gm2798	PREDICTED: Mus musculus hypothetical protein LOC100040481 (LOC100040481), mRNA.	169.805	74.737	2.27204	up
XM_001475193	Gm2891	PREDICTED: Mus musculus hypothetical protein LOC100040660 (LOC100040660), mRNA.	73.0312	146.742	0.497684	down
XM_001475076	Gm2905	PREDICTED: Mus musculus similar to retinitis pigmentosa GTPase regulator interacting protein 1 (LOC100040685), mRNA.	121.256	58.2292	2.08239	up
XM_001475161	Gm2935	PREDICTED: Mus musculus similar to retinitis pigmentosa GTPase regulator interacting protein 1 (LOC100040735), mRNA.	63.0777	131.103	0.48113	down
XM_001475763	Gm2968	PREDICTED: Mus musculus hypothetical protein LOC100040790 (LOC100040790), mRNA.	147.798	72.1158	2.04945	up
XM_001475345	Gm2987	PREDICTED: Mus musculus similar to Ubtf protein (LOC100040828), mRNA.	55.3339	130.842	0.422906	down
XM_001476173	Gm3013	PREDICTED: Mus musculus hypothetical protein LOC100040871 (LOC100040871), mRNA.	54.149	115.064	0.470599	down
XM_001475671	Gm3035	PREDICTED: Mus musculus hypothetical protein LOC100040908 (LOC100040908), mRNA.	53.5503	124.834	0.428971	down
XM_001476413	Gm3080	PREDICTED: Mus musculus similar to Ubtf protein (LOC100040988), mRNA.	72.8581	155.882	0.467393	down
XM_001476066	Gm3202	PREDICTED: Mus musculus hypothetical protein LOC100041206 (LOC100041206), mRNA.	132.819	62.1554	2.13688	up
XM_001477837	Gm3285	PREDICTED: Mus musculus similar to A030009A09Rik protein (LOC100041351), mRNA.	124.374	52.4614	2.37077	up
XM_001477617	Gm3346	PREDICTED: Mus musculus hypothetical protein LOC100041451, transcript variant 2 (LOC100041451), mRNA.	95.1536	229.534	0.41455	down
XM_001477044	Gm3453	PREDICTED: Mus musculus similar to Predicted gene, EG545013, transcript variant 2 (LOC100041651), mRNA.	124.456	52.4266	2.3739	up
XM_001477834	Gm3555	PREDICTED: Mus musculus similar to serine/threonine kinase 38-like (LOC100041868), mRNA.	62.3276	196.533	0.317136	down
XM_001477801	Gm3660	PREDICTED: Mus musculus hypothetical protein LOC100042090 (LOC100042090), mRNA.	74.0656	148.861	0.497548	down
XM_001478767	Gm3971	PREDICTED: Mus musculus hypothetical protein LOC100042694 (LOC100042694), mRNA.	260.011	118.504	2.19412	up
XM_001479562	Gm4006	PREDICTED: Mus musculus hypothetical protein LOC100042748 (LOC100042748), mRNA.	77.8345	248.695	0.312971	down
XM_001478941	Gm4074	PREDICTED: Mus musculus hypothetical protein LOC100042860 (LOC100042860), mRNA.	85.1679	171.669	0.496117	down
XM_001480538	Gm4340	PREDICTED: Mus musculus similar to RNA and export factor binding protein 1-II, transcript variant 1 (LOC100043292), mRNA.	58.2353	118.149	0.492897	down
XM_001479904	Gm4345	PREDICTED: Mus musculus hypothetical protein LOC100043300 (LOC100043300), mRNA.	69.3554	172.2	0.402762	down
XM_001480829	Gm4549	PREDICTED: Mus musculus similar to Pro-Pol-dUTPase polyprotein; RNaseH; dUTPase; integrase; protease; reverse transcriptase (LOC100043608), mRNA.	196.527	86.7887	2.26443	up
XM_001480932	Gm4640	PREDICTED: Mus musculus similar to budding uninhibited by benzimidazoles 3 homolog (LOC100043777), mRNA.	140.472	69.4393	2.02295	up
XM_001481050	Gm4685	PREDICTED: Mus musculus similar to CG2861-PB (LOC100043837), mRNA.	88.7104	206.395	0.429809	down
BC019147	Gm4738	Mus musculus predicted gene, EG13909, mRNA (cDNA clone MGC:29382 IMAGE:5052937), complete cds.	1452.3	3076.47	0.472066	down
XM_001472136	Gm4790	PREDICTED: Mus musculus predicted gene, EG215208 (EG215208), mRNA.	119.91	56.474	2.12328	up
XM_144574	Gm4868	PREDICTED: Mus musculus predicted gene, EG231736 (EG231736), mRNA.	109.839	54.1501	2.02841	up
XM_001472774	Gm4890	PREDICTED: Mus musculus hypothetical protein A630049P17 (A630049P17), mRNA.	80.561	190.31	0.423314	down
XM_136323	Gm4953	PREDICTED: Mus musculus predicted gene, EG240853, transcript variant 1 (EG240853), mRNA.	148.34	311.551	0.476133	down
NM_001111141	Gm505	Mus musculus gene model 505, (NCBI) (Gm505), mRNA.	231.995	97.3137	2.38399	up
XM_358624	Gm5151	PREDICTED: Mus musculus predicted gene, EG381582 (EG381582), mRNA.	168.943	67.6355	2.49784	up
XM_357078	Gm5247	PREDICTED: Mus musculus predicted gene, EG383462 (EG383462), mRNA.	78.734	167.359	0.470451	down
XM_483898	Gm5423	PREDICTED: Mus musculus predicted gene, EG432460 (EG432460), mRNA.	232.535	113.173	2.05469	up
XM_486222	Gm5618	PREDICTED: Mus musculus predicted gene, EG434404 (EG434404), mRNA.	131.384	65.4024	2.00886	up
BC028561	Gm568	Mus musculus gene model 568, (NCBI), mRNA (cDNA clone IMAGE:1380536), partial cds.	73.7329	152.023	0.485013	down
XM_488140	Gm5741	PREDICTED: Mus musculus predicted gene, EG436049 (EG436049), mRNA.	128.958	61.5854	2.09397	up
XM_132905	Gm5885	PREDICTED: Mus musculus predicted gene, EG545884 (EG545884), mRNA.	55.1411	116.041	0.475186	down
BC115856	Gm5925	Mus musculus similar to Germ cell-less protein-like 2 (mGclh), mRNA (cDNA clone MGC:141290 IMAGE:40057635), complete cds.	151.134	72.1726	2.09407	up
XM_895552	Gm6117	PREDICTED: Mus musculus predicted gene, EG619959 (EG619959), mRNA.	63.7741	133.296	0.478441	down
XM_884246	Gm6121	PREDICTED: Mus musculus novel protein similar to Xlr-related, meiosis regulated (Xmr), transcript variant 1 (LOC619991), mRNA.	87.8236	180.866	0.485572	down
XM_895691	Gm6135	PREDICTED: Mus musculus predicted gene, EG620205 (EG620205), mRNA.	138.562	291.786	0.474874	down
XM_001481002	Gm6234	PREDICTED: Mus musculus similar to Expressed sequence AA415398 (LOC621499), mRNA.	122.224	60.3083	2.02666	up
XM_889176	Gm6515	PREDICTED: Mus musculus predicted gene, EG624631 (EG624631), mRNA.	62.1429	126.946	0.489522	down
XM_899578	Gm6706	PREDICTED: Mus musculus predicted gene, EG626797 (EG626797), mRNA.	185.894	87.59	2.12232	up
XM_891575	Gm6723	PREDICTED: Mus musculus predicted gene, EG626952 (EG626952), mRNA.	57.1966	127.178	0.449735	down
XM_892557	Gm6797	PREDICTED: Mus musculus predicted gene, EG627853 (EG627853), mRNA.	144.606	60.1462	2.40424	up
XM_001477705	Gm6857	PREDICTED: Mus musculus hypothetical LOC628236 (LOC628236), mRNA.	162.288	72.2784	2.24531	up
XM_895073	Gm6919	PREDICTED: Mus musculus predicted gene, EG628822 (EG628822), mRNA.	123.149	264.293	0.465957	down
XM_975147	Gm7075	PREDICTED: Mus musculus predicted gene, EG631906 (EG631906), mRNA.	137.51	63.3143	2.17186	up
XM_001001994	Gm7225	PREDICTED: Mus musculus predicted gene, EG637939 (EG637939), mRNA.	57.4777	124.915	0.460133	down
XM_974384	Gm7479	PREDICTED: Mus musculus predicted gene, EG665074 (EG665074), mRNA.	53.9182	112.791	0.478036	down
XM_001473920	Gm7634	PREDICTED: Mus musculus similar to Ac2-210 (LOC665434), mRNA.	230.762	108.01	2.13649	up
XM_978208	Gm7716	PREDICTED: Mus musculus predicted gene, EG665619 (EG665619), mRNA.	112.753	56.3256	2.0018	up
AK139445	Gm7932	Mus musculus 10 days neonate cortex cDNA, RIKEN full-length enriched library, clone:A830086M05 product:hypothetical protein, full insert sequence.	185.058	60.1294	3.07767	up
XM_991123	Gm7975	PREDICTED: Mus musculus predicted gene, EG666200, transcript variant 2 (EG666200), mRNA.	514.639	241.993	2.12667	up
XM_001476034	Gm8046	PREDICTED: Mus musculus hypothetical LOC666322 (LOC666322), mRNA.	141.658	62.7926	2.25597	up
NM_001099310	Gm8787	Mus musculus predicted gene, EG667736 (EG667736), mRNA.	52.9131	115.727	0.457223	down
XM_001004283	Gm8923	PREDICTED: Mus musculus similar to novel KRAB box and zinc finger, C2H2 type domain containing protein (LOC668009), mRNA.	95.1928	211.598	0.449875	down
XM_001002407	Gm9021	PREDICTED: Mus musculus predicted gene, EG668175, transcript variant 2 (EG668175), mRNA.	223.646	111.499	2.00581	up
XM_001479912	Gm9444	PREDICTED: Mus musculus hypothetical LOC669185 (LOC669185), mRNA.	411.636	828.381	0.496916	down
XM_001476382	Gm9471	PREDICTED: Mus musculus hypothetical LOC669856 (LOC669856), mRNA.	57.1395	122.161	0.467741	down
XM_001478218	Gm9481	PREDICTED: Mus musculus similar to mitochondrial ribosomal protein L41 (LOC670250), mRNA.	373.179	148.393	2.5148	up
XM_001474900	Gm9716	PREDICTED: Mus musculus similar to cyclic nucleotide gated channel beta 1 (LOC677427), mRNA.	66.0898	234.254	0.282129	down
NR_003107	Gm9731	Mus musculus Fam58a pseudogene (LOC732482) on chromosome 8.	61.8088	140.858	0.438803	down
BC025186	Gm9909	Mus musculus predicted gene, ENSMUSG00000053531, mRNA (cDNA clone MGC:32466 IMAGE:5044645), complete cds.	117.833	244.294	0.482341	down
AK042188	Gm9949	Mus musculus 3 days neonate thymus cDNA, RIKEN full-length enriched library, clone:A630068A11 product:hypothetical protein, full insert sequence.	54.5472	119.883	0.455005	down
AB221584	Gmeb2	Mus musculus cDNA pooled tissues:(tissue_type=brain,dev_stage=8-12 days neonate,strain=BALB/c),(tissue_type=testis,dev_stage=adult, strain=C57BL/6J), clone:V01X010G17.	273.611	134.783	2.03002	up
BC021599	Gng2	Mus musculus guanine nucleotide binding protein (G protein), gamma 2 subunit, mRNA (cDNA clone MGC:36070 IMAGE:5150203), complete cds.	252.324	117.657	2.14458	up
BC025972	Gnpat	Mus musculus glyceronephosphate O-acyltransferase, mRNA (cDNA clone MGC:13727 IMAGE:4020505), complete cds.	612.747	1676.46	0.3655	down
BC024448	Golt1a	Mus musculus golgi transport 1 homolog A (S. cerevisiae), mRNA (cDNA clone MGC:37293 IMAGE:4974299), complete cds.	152.341	311.977	0.488307	down
AK078828	Gpatch4	Mus musculus 16 days embryo lung cDNA, RIKEN full-length enriched library, clone:8430437K04 product:hypothetical D111/G-patch domain containing protein, full insert sequence.	122.352	58.1179	2.10524	up
S65737	Gpm6b	membrane glycoprotein M6=major CNS myelin protein PLP/DM20 homolog {clone M6b} [mice, brain, mRNA, 1020 nt].	62.4016	171.865	0.363086	down
BC115874	Gpr64	Mus musculus G protein-coupled receptor 64, mRNA (cDNA clone MGC:141522 IMAGE:40086356), complete cds.	63.3125	134.25	0.471601	down
BC011332	Gpr65	Mus musculus G-protein coupled receptor 65, mRNA (cDNA clone MGC:18408 IMAGE:3661818), complete cds.	133.721	60.0613	2.22642	up
AY735400	Gprc6a	alt 'MGC124360'	52.4829	124.485	0.421601	down
AK155863	Gpsm3	Mus musculus B6-derived CD11 +ve dendritic cells cDNA, RIKEN full-length enriched library, clone:F730311C03 product:G-protein signalling modulator 3 (AGS3-like, C. elegans), full insert sequence.	339.094	148.35	2.28577	up
BC049235	Gpx3	Mus musculus glutathione peroxidase 3, mRNA (cDNA clone MGC:54712 IMAGE:4221025), complete cds.	99.4058	290.647	0.342016	down
BC107323	Grifin	Mus musculus galectin-related inter-fiber protein, mRNA (cDNA clone MGC:130283 IMAGE:40053455), complete cds.	182.149	70.2039	2.59458	up
AB001539	Grwd1	Mus musculus mRNA for A301 protein, complete cds.	160.021	337.458	0.474196	down
BC028896	Grwd1	Mus musculus glutamate-rich WD repeat containing 1, mRNA (cDNA clone MGC:30631 IMAGE:3674738), complete cds.	317.244	154.895	2.04813	up
BC024930	H28	Mus musculus histocompatibility 28, mRNA (cDNA clone MGC:28370 IMAGE:4020690), complete cds.	507.793	160.359	3.1666	up
BC019721	H2-Aa	Mus musculus histocompatibility 2, class II antigen A, alpha, mRNA (cDNA clone MGC:30249 IMAGE:3669693), complete cds.	243.147	81.3191	2.99003	up
AB359227	H2-Q2	Mus musculus gs14-2 mRNA for MHC classIb like protein GS14-2, complete cds.	54.3663	124.832	0.435517	down
AK149504	Habp2	Mus musculus adult male liver tumor cDNA, RIKEN full-length enriched library, clone:C730026P12 product:hyaluronic acid binding protein 2, full insert sequence.	740.073	289.77	2.554	up
BC089607	Hbegf	Mus musculus heparin-binding EGF-like growth factor, mRNA (cDNA clone MGC:107656 IMAGE:6751441), complete cds.	156.984	68.2067	2.30159	up
AK007317	Hcfc2	Mus musculus adult male testis cDNA, RIKEN full-length enriched library, clone:1700129L13 product:hypothetical Fibronectin type III domain/Binding-protein-dependent transport systems inner membrane component containing protein, full insert sequence.	235.52	76.5258	3.07766	up
BC013700	Hdac10	Mus musculus histone deacetylase 10, mRNA (cDNA clone IMAGE:3710549), complete cds.	260.825	119.484	2.18293	up
BC066052	Hdac4	Mus musculus histone deacetylase 4, mRNA (cDNA clone MGC:91339 IMAGE:6827645), complete cds.	201.223	82.4301	2.44113	up
BC052833	Hdc	Mus musculus histidine decarboxylase, mRNA (cDNA clone MGC:60408 IMAGE:30044098), complete cds.	544.798	1396.9	0.390005	down
XM_001475729	Heatr7b1	PREDICTED: Mus musculus similar to hCG2012694 (LOC100040766), mRNA.	110.137	256.951	0.428629	down
AK142777	Hectd2	Mus musculus 15 days embryo head cDNA, RIKEN full-length enriched library, clone:D930008M11 product:RIKEN cDNA A630025O09 gene, full insert sequence.	730.743	296.263	2.46654	up
BC109170	Helq	Mus musculus helicase, mus308-like (Drosophila), mRNA (cDNA clone MGC:129359 IMAGE:40048258), complete cds.	94.4724	216.963	0.435431	down
AK011047	Herc5	Mus musculus 13 days embryo liver cDNA, RIKEN full-length enriched library, clone:2510038N07 product:hypothetical Regulator of chromosome condensation (RCC1) containing protein, full insert sequence.	1334.86	584.077	2.28541	up
AK147960	Herc5	Mus musculus melanocyte cDNA, RIKEN full-length enriched library, clone:G270118L02 product:Adult male thymus cDNA, RIKEN full-length enriched library, clone:5830400N15 product:hypothetical regulator of chromosome condensation (RCC1) containing protein, f	268.221	110.27	2.43242	up
AK016624	Hexim2	Mus musculus adult male testis cDNA, RIKEN full-length enriched library, clone:4933402L21 product:similar to CDNA FLJ32384 FIS, CLONE SKMUS1000104, WEAKLY SIMILAR TO HOMO SAPIENS HEXIM1 PROTEIN [Homo sapiens], full insert sequence.	69.8178	192.635	0.362436	down
AK014082	Hfe2	Mus musculus 13 days embryo head cDNA, RIKEN full-length enriched library, clone:3110024D01 product:hypothetical protein, full insert sequence.	208.131	560.347	0.371432	down
AK157924	Hhatl	Mus musculus adult inner ear cDNA, RIKEN full-length enriched library, clone:F930008J10 product:hypothetical Membrane bound O-acyl transferase, MBOAT/Arginase/agmatinase/formiminoglutamase containing protein, full insert sequence.	116.24	54.1108	2.14819	up
BC065124	Hic2	Mus musculus hypermethylated in cancer 2, mRNA (cDNA clone MGC:85994 IMAGE:30537019), complete cds.	114.518	230.556	0.496702	down
AK138622	Hisppd1	Mus musculus adult male spinal cord cDNA, RIKEN full-length enriched library, clone:A330077P05 product:similar to KIAA0377 splice variant 3 [Homo sapiens], full insert sequence.	66.7443	155.371	0.429579	down
BC107354	Hist1h2aa	Mus musculus histone cluster 1, H2aa, mRNA (cDNA clone MGC:130330 IMAGE:40055855), complete cds.	121.951	59.5491	2.04791	up
BC115816	Hist1h3a	Mus musculus histone cluster 1, H3a, mRNA (cDNA clone MGC:144700 IMAGE:40105082), complete cds.	75.3084	200.587	0.375441	down
BC117860	Hk3	Mus musculus hexokinase 3, mRNA (cDNA clone MGC:143939 IMAGE:40095265), complete cds.	349.032	156.57	2.22924	up
AK134213	Hmg20a	Mus musculus adult male thymus cDNA, RIKEN full-length enriched library, clone:5830477K21 product:high mobility group 20A, full insert sequence.	66.3297	134.871	0.491799	down
BC052158	Hmga2	Mus musculus high mobility group AT-hook 2, mRNA (cDNA clone MGC:59337 IMAGE:6506864), complete cds.	156.875	67.9889	2.30736	up
BC110667	Hmgb1	Mus musculus high mobility group box 1, mRNA (cDNA clone MGC:117897 IMAGE:5036554), complete cds.	130.462	60.8567	2.14375	up
BC085083	Hmgcr	Mus musculus 3-hydroxy-3-methylglutaryl-Coenzyme A reductase, mRNA (cDNA clone MGC:103269 IMAGE:5320486), complete cds.	608.055	2124.1	0.286265	down
BC005773	Homer3	Mus musculus homer homolog 3 (Drosophila), mRNA (cDNA clone MGC:12005 IMAGE:3602414), complete cds.	229.921	112.647	2.04107	up
U20369	Hoxa11as	Mus musculus Hoxa11 locus antisense-59 mRNA.	57.6513	147.667	0.390415	down
BC141416	Hs1bp3	Synthetic construct Mus musculus clone IMAGE:100014688, MGC:175480 HCLS1 binding protein 3 (Hs1bp3) mRNA, encodes complete protein.	245.867	104.38	2.35551	up
BC040397	Hsd3b2	Mus musculus hydroxy-delta-5-steroid dehydrogenase, 3 beta- and steroid delta-isomerase 2, mRNA (cDNA clone MGC:28628 IMAGE:4222081), complete cds.	154.977	69.3368	2.23513	up
BC057002	Hspa4l	Mus musculus heat shock protein 4 like, mRNA (cDNA clone MGC:67007 IMAGE:5702602), complete cds.	85.276	207.574	0.410823	down
AK004608	Hspa8	Mus musculus adult male lung cDNA, RIKEN full-length enriched library, clone:1200006C03 product:heat shock 70kD protein 8, full insert sequence.	442.456	186.035	2.37836	up
BC099463	Hspb1	Mus musculus heat shock protein 1, mRNA (cDNA clone MGC:117667 IMAGE:30848584), complete cds.	63.6138	207.762	0.306186	down
BC090388	Hspb1	Mus musculus heat shock protein 1, mRNA (cDNA clone IMAGE:4981068), with apparent retained intron.	127.699	389.548	0.327814	down
BC018257	Hspb1	Mus musculus heat shock protein 1, mRNA (cDNA clone MGC:6141 IMAGE:3498180), complete cds.	57.4202	167.5	0.342807	down
BC023690	Htr2b	Mus musculus 5-hydroxytryptamine (serotonin) receptor 2B, mRNA (cDNA clone MGC:36132 IMAGE:5344328), complete cds.	187.083	61.1281	3.06051	up
NM_001034893	I1C0022H11Rik	Mus musculus predicted gene, EG435970 (EG435970), mRNA.	83.6459	179.451	0.466122	down
NM_001005858	I830012O16Rik	Mus musculus similar to interferon-induced protein with tetratricopeptide repeats 3 (LOC667370), mRNA.	337.269	103.443	3.26043	up
AK152620	I830012O16Rik	Mus musculus bone marrow macrophage cDNA, RIKEN full-length enriched library, clone:I830081F10 product:Interferon-induced protein with tetratricopeptide repeats 3 (IFIT-3) (Glucocorticoid-attenuated response gene 49 protein) (GARG-49) (IRG2) homolog [Mus	390.312	102.334	3.81409	up
BC099586	Idi2	Mus musculus isopentenyl-diphosphate delta isomerase 2, mRNA (cDNA clone MGC:118425 IMAGE:30292324), complete cds.	70.1969	185.412	0.378599	down
BC057935	Idua	Mus musculus iduronidase, alpha-L-, mRNA (cDNA clone MGC:68212 IMAGE:5327150), complete cds.	153.769	67.0783	2.29239	up
BC027170	Iffo2	Mus musculus expressed sequence C79267, mRNA (cDNA clone MGC:36549 IMAGE:4952810), complete cds.	205.91	99.7607	2.06404	up
AK161531	Ifi203	Mus musculus 11 days pregnant adult female ovary and uterus cDNA, RIKEN full-length enriched library, clone:5031429F12 product:interferon activated gene 203, full insert sequence.	574.551	259.549	2.21365	up
BC008167	Ifi203	Mus musculus interferon activated gene 203, mRNA (cDNA clone MGC:5842 IMAGE:3257492), complete cds.	895.706	374.334	2.3928	up
BC128276	Ifi27l1	Mus musculus DNA segment, Chr 12, ERATO Doi 647, expressed, mRNA (cDNA clone MGC:149996 IMAGE:40091489), complete cds.	3617.6	1219.49	2.96648	up
AK187394	Ifi27l1	Mus musculus cDNA, clone:Y0G0141K06, strand:plus, reference:ENSEMBL:Mouse-Transcript-ENST:ENSMUST00000066712, based on BLAT search.	2579.99	755.076	3.41686	up
BC125301	Ifi27l1	Mus musculus DNA segment, Chr 12, ERATO Doi 647, expressed, mRNA (cDNA clone MGC:159004 IMAGE:40129816), complete cds.	5675.6	1638.6	3.46369	up
BC111882	Ifi44	Mus musculus interferon-induced protein 44, mRNA (cDNA clone MGC:132861 IMAGE:40060245), complete cds.	266.341	84.2453	3.16149	up
BC003768	Ifit1	Mus musculus interferon-induced protein with tetratricopeptide repeats 1, mRNA (cDNA clone MGC:5959 IMAGE:3496673), complete cds.	592.099	179.574	3.29724	up
BC050835	Ifit2	Mus musculus interferon-induced protein with tetratricopeptide repeats 2, mRNA (cDNA clone MGC:59353 IMAGE:6513417), complete cds.	351.874	147.186	2.39068	up
BC003804	Ifit3	Mus musculus interferon-induced protein with tetratricopeptide repeats 3, mRNA (cDNA clone MGC:6081 IMAGE:3487345), complete cds.	1192.02	463.133	2.57382	up
BC051679	Igf2bp1	Mus musculus insulin-like growth factor 2 mRNA binding protein 1, mRNA (cDNA clone MGC:60613 IMAGE:30008106), complete cds.	156.799	67.2551	2.33141	up
AK011797	Igf2bp3	Mus musculus 10 days embryo whole body cDNA, RIKEN full-length enriched library, clone:2610101N11 product:insulin-like growth factor 2, binding protein 3, full insert sequence.	112.332	54.1188	2.07565	up
BC013345	Igfbp1	Mus musculus insulin-like growth factor binding protein 1, mRNA (cDNA clone MGC:14075 IMAGE:4161889), complete cds.	239.318	511.167	0.46818	down
BC012724	Igfbp2	Mus musculus insulin-like growth factor binding protein 2, mRNA (cDNA clone MGC:14074 IMAGE:2654907), complete cds.	5264.24	2080.37	2.53044	up
BC013490	Igh	Mus musculus immunoglobulin heavy chain complex, mRNA (cDNA clone MGC:19135 IMAGE:4216550), complete cds.	195.743	76.9619	2.54337	up
BC057899	Igh	Mus musculus immunoglobulin heavy chain complex, mRNA (cDNA clone MGC:68283 IMAGE:5029179), complete cds.	284.843	96.219	2.96036	up
BC103785	Igh	Mus musculus immunoglobulin heavy chain complex, mRNA (cDNA clone MGC:118142 IMAGE:6477061), complete cds.	212.758	68.6557	3.09891	up
BC028249	Igh	Mus musculus immunoglobulin heavy chain complex, mRNA (cDNA clone MGC:40652 IMAGE:3487241), complete cds.	240.696	52.7331	4.56442	up
BC133681	Ighmbp2	Mus musculus immunoglobulin mu binding protein 2, mRNA (cDNA clone IMAGE:40110117), complete cds.	233.197	106.449	2.19069	up
BC094013	Igk	Mus musculus cDNA clone MGC:102615 IMAGE:5042866, complete cds.	60.1528	120.965	0.497277	down
AK152337	Igtp	Mus musculus bone marrow macrophage cDNA, RIKEN full-length enriched library, clone:I830063D11 product:interferon gamma induced GTPase, full insert sequence.	5961.86	2613.52	2.28116	up
AK144048	Ikbkb	Mus musculus adult male kidney cDNA, RIKEN full-length enriched library, clone:F530206N16 product:inhibitor of kappaB kinase beta, full insert sequence.	67.9179	159.31	0.426326	down
AF513109	Ikbkg	Mus musculus strain BALB/c kappaB kinase gamma inhibitor (Ikbkg) mRNA, complete cds.	281.564	136.149	2.06805	up
AK149680	Il10ra	Mus musculus bone marrow macrophage cDNA, RIKEN full-length enriched library, clone:G530009H16 product:interleukin 10 receptor, alpha, full insert sequence.	146.07	50.2893	2.9046	up
M86672	Il12a	Mus musculus interleukin 12 p35 subunit, complete cds.	59.5985	154.244	0.386391	down
AK038319	Il16	Mus musculus 16 days neonate thymus cDNA, RIKEN full-length enriched library, clone:A130095H14 product:interleukin 16, full insert sequence.	141.914	58.8606	2.41103	up
AK034269	Il1rap	Mus musculus adult male diencephalon cDNA, RIKEN full-length enriched library, clone:9330171A08 product:interleukin 1 receptor accessory protein, full insert sequence.	297.307	605.076	0.491354	down
BC014720	Il2rg	Mus musculus interleukin 2 receptor, gamma chain, mRNA (cDNA clone MGC:25334 IMAGE:4924951), complete cds.	423.449	138.362	3.06044	up
AK005228	Iltifb	Mus musculus adult male cerebellum cDNA, RIKEN full-length enriched library, clone:1500012D04 product:unclassifiable, full insert sequence.	143.374	65.7379	2.181	up
BC048863	Impg2	Mus musculus interphotoreceptor matrix proteoglycan 2, mRNA (cDNA clone MGC:55121 IMAGE:5368568), complete cds.	220.573	52.2223	4.22374	up
BC018342	Ing3	Mus musculus inhibitor of growth family, member 3, mRNA (cDNA clone MGC:25765 IMAGE:4010253), complete cds.	326.03	161.014	2.02486	up
BC056627	Inha	Mus musculus inhibin alpha, mRNA (cDNA clone MGC:68170 IMAGE:5009577), complete cds.	105.249	214.302	0.491125	down
AK050394	Insig2	Mus musculus adult male liver tumor cDNA, RIKEN full-length enriched library, clone:C730043J18 product:INSULIN INDUCED PROTEIN 2 homolog [Homo sapiens], full insert sequence.	1333.72	3017.44	0.442004	down
BC015288	Insig2	Mus musculus insulin induced gene 2, mRNA (cDNA clone MGC:18904 IMAGE:4240711), complete cds.	786.794	1767.66	0.445104	down
BC024411	Insig2	Mus musculus insulin induced gene 2, mRNA (cDNA clone MGC:36348 IMAGE:4971297), complete cds.	1537.6	3374.63	0.455636	down
AK163383	Ints4	Mus musculus 2 cells egg cDNA, RIKEN full-length enriched library, clone:B020030C23 product:Hypothetical ARM repeat structure containing protein homolog [Mus musculus], full insert sequence.	127.904	50.4227	2.53664	up
AK169552	Ints8	Mus musculus 3 days neonate thymus cDNA, RIKEN full-length enriched library, clone:A630096I21 product:hypothetical TPR-like containing protein, full insert sequence.	134.196	61.9682	2.16556	up
AK005166	Ip6k2	Mus musculus adult male cerebellum cDNA, RIKEN full-length enriched library, clone:1500005N04 product:SIMILAR TO MAMMALIAN INOSITOL HEXAKISPHOSPHATE KINASE 2 homolog [Homo sapiens], full insert sequence.	99.2471	270.662	0.366683	down
BC060059	Ip6k2	Mus musculus inositol hexaphosphate kinase 2, mRNA (cDNA clone IMAGE:5693072), complete cds.	128.034	291.085	0.439852	down
BC052392	Ipo5	Mus musculus RAN binding protein 5, mRNA (cDNA clone MGC:63401 IMAGE:5719784), complete cds.	54.1141	162.608	0.332788	down
AK220355	Iqsec1	Mus musculus mRNA for mKIAA0763 protein.	169.386	424.31	0.399204	down
BC044665	Ireb2	Mus musculus iron responsive element binding protein 2, mRNA (cDNA clone MGC:49573 IMAGE:2647641), complete cds.	1135.41	563.635	2.01444	up
AK002830	Irf7	Mus musculus adult male kidney cDNA, RIKEN full-length enriched library, clone:0610039E12 product:interferon regulatory factor 7, full insert sequence.	1462.51	306.491	4.7718	up
AK159883	Irf7	Mus musculus osteoclast-like cell cDNA, RIKEN full-length enriched library, clone:I420036H16 product:interferon regulatory factor 7, full insert sequence.	1239.67	166.046	7.46586	up
BC098235	Irs3	Mus musculus insulin receptor substrate 3, mRNA (cDNA clone MGC:106831 IMAGE:1546952), complete cds.	60.8049	124.472	0.488503	down
BC031424	Isg15	Mus musculus ISG15 ubiquitin-like modifier, mRNA (cDNA clone MGC:18616 IMAGE:3670747), complete cds.	416.101	119.539	3.48088	up
NM_015783	Isg15	Mus musculus ISG15 ubiquitin-like modifier (Isg15), mRNA.	381.623	99.9149	3.81949	up
AK129367	Islr2	Mus musculus mRNA for mKIAA1465 protein.	118.62	59.2407	2.00234	up
BC064678	Itch	Mus musculus itchy, E3 ubiquitin protein ligase, mRNA (cDNA clone MGC:67157 IMAGE:6409535), complete cds.	180.507	420.159	0.429616	down
AK156872	Itga2b	Mus musculus activated spleen cDNA, RIKEN full-length enriched library, clone:F830104D23 product:integrin alpha 2b, full insert sequence.	64.9728	143.404	0.453077	down
BC030035	Itgb1bp2	Mus musculus integrin beta 1 binding protein 2, mRNA (cDNA clone MGC:41122 IMAGE:1346742), complete cds.	66.0806	151.538	0.436065	down
AK169446	Itpr2	Mus musculus 3 days neonate thymus cDNA, RIKEN full-length enriched library, clone:A630014B17 product:inositol 1,4,5-triphosphate receptor 2, full insert sequence.	58.1792	124.406	0.467655	down
AK017977	Jakmip1	Mus musculus adult male thymus cDNA, RIKEN full-length enriched library, clone:5830437M04 product:hypothetical protein, full insert sequence.	186.817	71.13	2.62641	up
AK160648	Jam3	Mus musculus 10, 11 days embryo whole body cDNA, RIKEN full-length enriched library, clone:2810043I24 product:junction adhesion molecule 3, full insert sequence.	131.534	58.7265	2.23978	up
BC024357	Jam3	Mus musculus junction adhesion molecule 3, mRNA (cDNA clone MGC:35813 IMAGE:4973185), complete cds.	173.872	67.8168	2.56385	up
AK039116	Jmjd4	Mus musculus adult male hypothalamus cDNA, RIKEN full-length enriched library, clone:A230098D02 product:hypothetical protein, full insert sequence.	66.2022	195.033	0.339441	down
BC002081	Jun	Mus musculus Jun oncogene, mRNA (cDNA clone MGC:6246 IMAGE:3493248), complete cds.	124.848	338.699	0.368611	down
BC021888	Jun	Mus musculus Jun oncogene, mRNA (cDNA clone MGC:11557 IMAGE:3156091), complete cds.	126.268	340.323	0.371026	down
BC092302	Junb	Mus musculus Jun-B oncogene, mRNA (cDNA clone MGC:103182 IMAGE:6399302), complete cds.	1569.82	753.158	2.08431	up
XM_001481028	Kalrn	PREDICTED: Mus musculus kalirin, RhoGEF kinase (Kalrn), mRNA.	55.0061	138.616	0.396824	down
L48983	Kcnab2	Mus musculus Kvbeta2.1 subunit mRNA, complete cds.	54.5287	134.805	0.404501	down
BC024837	Kcnc4	Mus musculus potassium voltage gated channel, Shaw-related subfamily, member 4, mRNA (cDNA clone MGC:38767 IMAGE:5358950), complete cds.	128.165	62.2821	2.05781	up
BC127136	Kcnk18	Mus musculus potassium channel, subfamily K, member 18, mRNA (cDNA clone MGC:156339 IMAGE:40045157), complete cds.	115.656	55.833	2.07147	up
BC090622	Kcnn1	Mus musculus potassium intermediate/small conductance calcium-activated channel, subfamily N, member 1, mRNA (cDNA clone MGC:115869 IMAGE:6832359), complete cds.	137.618	296.905	0.463509	down
AK079328	Kcnq2	Mus musculus 16 days neonate cerebellum cDNA, RIKEN full-length enriched library, clone:9630025G02 product:VOLTAGE-GATED POTASSIUM CHANNEL PROTEIN KQT-LIKE 2 homolog [Mus musculus], full insert sequence.	119.294	55.2819	2.15793	up
BC042424	Kdm4c	Mus musculus jumonji domain containing 2C, mRNA (cDNA clone MGC:38691 IMAGE:5357211), complete cds.	55.1136	147.415	0.373866	down
AK220451	Kdm5b	Mus musculus mRNA for mKIAA4034 protein.	87.636	177.319	0.494228	down
AK134236	Kdm6b	Mus musculus adult male thymus cDNA, RIKEN full-length enriched library, clone:5830498J15 product:hypothetical protein, full insert sequence.	152.678	69.241	2.20502	up
BC002051	Khdrbs1	Mus musculus KH domain containing, RNA binding, signal transduction associated 1, mRNA (cDNA clone MGC:6063 IMAGE:3490667), complete cds.	298.319	120.099	2.48393	up
AK051807	Khdrbs2	Mus musculus 12 days embryo eyeball cDNA, RIKEN full-length enriched library, clone:D230002L24 product:KH domain containing, RNA binding, signal transduction associated 2, full insert sequence.	55.22	117.177	0.471253	down
BC067395	Kif24	Mus musculus kinesin family member 24, mRNA (cDNA clone MGC:76523 IMAGE:30460089), complete cds.	127.346	62.7654	2.02892	up
Y15894	Kif2a	Mus musculus mRNA for kinesin-like protein 2beta.	219.172	99.1447	2.21063	up
NM_177052	Kif6	Mus musculus kinesin family member 6 (Kif6), mRNA.	61.031	130.659	0.4671	down
BC005746	Klc4	Mus musculus kinesin light chain 4, mRNA (cDNA clone MGC:11935 IMAGE:3599898), complete cds.	125.918	62.3469	2.01963	up
BC003316	Klf10	Mus musculus Kruppel-like factor 10, mRNA (cDNA clone MGC:7000 IMAGE:3155247), complete cds.	788.244	372.767	2.11458	up
BC004700	Klf7	Mus musculus Kruppel-like factor 7 (ubiquitous), mRNA (cDNA clone MGC:7781 IMAGE:3499191), complete cds.	73.3868	176.335	0.416179	down
AK149362	Klf7	Mus musculus adult retina cDNA, RIKEN full-length enriched library, clone:A930104G18 product:Kruppel-like factor 7 (ubiquitous), full insert sequence.	105.11	231.679	0.453688	down
XM_001478646	Klhdc8b	PREDICTED: Mus musculus hypothetical protein LOC100042228 (LOC100042228), mRNA.	58.8907	125.937	0.467621	down
BC019571	Klhl20	Mus musculus kelch-like 20 (Drosophila), mRNA (cDNA clone MGC:28950 IMAGE:4235202), complete cds.	128.853	281.185	0.45825	down
XM_906219	Klhl29	PREDICTED: Mus musculus kelch-like 29 (Drosophila) (Klhl29), mRNA.	111.868	53.1445	2.10498	up
AK122569	Klhl32	Mus musculus mRNA for mKIAA1900 protein.	127.803	57.0101	2.24177	up
BC152778	Klk13	Synthetic construct Mus musculus clone IMAGE:100015957, MGC:184395 kallikrein related-peptidase 13 (Klk13) mRNA, encodes complete protein.	76.8138	185.816	0.413386	down
BC034518	Klk1b4	Mus musculus kallikrein 1-related pepidase b4, mRNA (cDNA clone MGC:25388 IMAGE:4911885), complete cds.	77.7184	162.457	0.478394	down
BC131790	Klra5	Mus musculus killer cell lectin-like receptor, subfamily A, member 5, mRNA (cDNA clone MGC:156433 IMAGE:40101177), complete cds.	60.0446	136.678	0.439315	down
BC030403	Krt7	Mus musculus keratin 7, mRNA (cDNA clone MGC:40614 IMAGE:5355662), complete cds.	126.184	60.3876	2.08957	up
AK036900	Krt80	Mus musculus adult female vagina cDNA, RIKEN full-length enriched library, clone:9930022H22 product:unclassifiable, full insert sequence.	123.16	56.1273	2.1943	up
BC115499	Krtap10-4	Mus musculus similar to hCG2043579, mRNA (cDNA clone MGC:144318 IMAGE:40100932), complete cds.	140.084	67.0783	2.08837	up
NM_001085547	Krtap4-8	Mus musculus novel member of the keratin associated protein 4 (Krtap4) family (LOC665992), mRNA.	72.2892	177.964	0.406202	down
DQ531035	Ksr2	Mus musculus kinase suppressor of ras 2 (Ksr2) mRNA, complete cds.	126.043	62.6746	2.01107	up
BC156606	L1td1	Synthetic construct Mus musculus clone IMAGE:100062107, MGC:190361 LINE-1 type transposase domain containing 1 (L1td1) mRNA, encodes complete protein.	60.3549	121.646	0.496154	down
BC023933	L3mbtl2	Mus musculus l(3)mbt-like 2 (Drosophila), mRNA (cDNA clone MGC:38275 IMAGE:5325131), complete cds.	156.076	345.505	0.451732	down
AK164842	Lamb1-1	Mus musculus 15 days embryo head cDNA, RIKEN full-length enriched library, clone:D930011D19 product:laminin B1 subunit 1, full insert sequence.	115.051	51.549	2.23188	up
U42467	Lepr	Mus musculus leptin receptor (Ob-r) mRNA, complete cds.	140.765	58.6523	2.39999	up
BC002063	Lgals1	Mus musculus lectin, galactose binding, soluble 1, mRNA (cDNA clone MGC:6129 IMAGE:3494931), complete cds.	240.947	90.1846	2.6717	up
BC026937	Lilrb3	Mus musculus leukocyte immunoglobulin-like receptor, subfamily B (with TM and ITIM domains), member 3, mRNA (cDNA clone MGC:30225 IMAGE:4488338), complete cds.	185.642	80.0159	2.32006	up
AK133531	Lin7c	Mus musculus 11 days pregnant adult female ovary and uterus cDNA, RIKEN full-length enriched library, clone:5033430E10 product:lin 7 homolog c (C. elegans), full insert sequence.	296.884	132.7	2.23725	up
BC072620	Lingo3	Mus musculus cDNA sequence BC072620, mRNA (cDNA clone MGC:99885 IMAGE:6815693), complete cds.	61.6895	128.887	0.478633	down
BC058648	Lins2	Mus musculus lines homolog 2 (Drosophila), mRNA (cDNA clone IMAGE:6406119), **** WARNING: chimeric clone ****.	80.1225	202.728	0.395222	down
BC050913	Llgl1	Mus musculus lethal giant larvae homolog 1 (Drosophila), mRNA (cDNA clone MGC:63267 IMAGE:6418169), complete cds.	100.297	206.491	0.485721	down
BC019124	Lmcd1	Mus musculus LIM and cysteine-rich domains 1, mRNA (cDNA clone MGC:29184 IMAGE:5007525), complete cds.	84.8094	169.9	0.499172	down
AK013416	Lmo2	Mus musculus 10, 11 days embryo whole body cDNA, RIKEN full-length enriched library, clone:2810478G04 product:LIM only 2, full insert sequence.	340.782	168.063	2.0277	up
BC090665	Lnx2	Mus musculus ligand of numb-protein X 2, mRNA (cDNA clone MGC:115947 IMAGE:30686384), complete cds.	90.9408	209.042	0.435035	down
XM_001471664	LOC100038908	PREDICTED: Mus musculus hypothetical protein LOC100038908 (LOC100038908), mRNA.	243.852	105.591	2.30939	up
AK010878	LOC100233175	Mus musculus 13 days embryo liver cDNA, RIKEN full-length enriched library, clone:2510001G02 product:unclassifiable, full insert sequence.	159.162	77.4956	2.05382	up
AK036843	LOC623078	Mus musculus adult female vagina cDNA, RIKEN full-length enriched library, clone:9930017K04 product:unclassifiable transcript, full insert sequence.	158.792	319.615	0.496823	down
AK136164	LOC628686	Mus musculus in vitro fertilized eggs cDNA, RIKEN full-length enriched library, clone:7420467C19 product:unclassifiable, full insert sequence.	74.3734	162.707	0.4571	down
BC111469	LOC677563	Mus musculus similar to Ig heavy chain V region VH558 A1/A4 precursor, mRNA (cDNA clone MGC:118130 IMAGE:4215942), complete cds.	193.616	94.3797	2.05146	up
BC037999	Loxl1	Mus musculus lysyl oxidase-like 1, mRNA (cDNA clone MGC:46960 IMAGE:5251968), complete cds.	224.989	93.7127	2.40083	up
AK143792	Lpar2	Mus musculus 6 days neonate spleen cDNA, RIKEN full-length enriched library, clone:F430109D09 product:endothelial differentiation, lysophosphatidic acid G-protein-coupled receptor 4, full insert sequence.	146.028	67.6602	2.15826	up
AK172914	Lpgat1	Mus musculus mRNA for mKIAA0205 protein.	132.491	298.641	0.443647	down
AK140842	Lphn3	Mus musculus 16 days embryo head cDNA, RIKEN full-length enriched library, clone:C130042G01 product:latrophilin 3, full insert sequence.	56.5783	124.651	0.453893	down
BC042462	Lpin1	Mus musculus lipin 1, mRNA (cDNA clone MGC:36848 IMAGE:4211202), complete cds.	1006.66	488.081	2.06249	up
AK029335	Lpp	Mus musculus 0 day neonate head cDNA, RIKEN full-length enriched library, clone:4832436M01 product:LIPOMA PREFERRED PARTNER (LPP) homolog [Homo sapiens], full insert sequence.	142.478	55.6957	2.55816	up
BC026563	Lpxn	Mus musculus leupaxin, mRNA (cDNA clone MGC:36312 IMAGE:5065405), complete cds.	150.665	61.5219	2.44897	up
BC066999	Lrfn3	Mus musculus leucine rich repeat and fibronectin type III domain containing 3, mRNA (cDNA clone MGC:91300 IMAGE:6418622), complete cds.	57.8367	124.917	0.463001	down
AK080989	Lrp1b	Mus musculus 10 days neonate medulla oblongata cDNA, RIKEN full-length enriched library, clone:B830020C22 product:low density lipoprotein-related protein 1B (deleted in tumors), full insert sequence.	70.8392	155.479	0.455618	down
AK047414	Lrrc14	Mus musculus 10 days neonate cerebellum cDNA, RIKEN full-length enriched library, clone:B930059G06 product:hypothetical RNI-like structure containing protein, full insert sequence.	103.711	277.534	0.373687	down
BC036304	Lrrc20	Mus musculus leucine rich repeat containing 20, mRNA (cDNA clone MGC:25719 IMAGE:3968534), complete cds.	56.7476	161.585	0.351194	down
BC116884	Lrrc24	Mus musculus leucine rich repeat containing 24, mRNA (cDNA clone MGC:151261 IMAGE:40126203), complete cds.	71.8819	203.867	0.352593	down
BC115652	Lrrc3	Mus musculus leucine rich repeat containing 3, mRNA (cDNA clone MGC:144559 IMAGE:40103158), complete cds.	208.395	417.348	0.499332	down
BC049146	Lrsam1	Mus musculus leucine rich repeat and sterile alpha motif containing 1, mRNA (cDNA clone MGC:56830 IMAGE:6306042), complete cds.	84.2013	173.298	0.485875	down
BC051461	Lrtm1	Mus musculus leucine-rich repeats and transmembrane domains 1, mRNA (cDNA clone IMAGE:6491880).	181.667	420.281	0.432251	down
M89956	Lsp1	Mus musculus calcium-binding protein (pp52) mRNA, complete cds.	470.71	102.67	4.58469	up
BC004672	Lsr	Mus musculus lipolysis stimulated lipoprotein receptor, mRNA (cDNA clone MGC:7815 IMAGE:3500090), complete cds.	405.809	943.606	0.430061	down
BC029082	Lss	Mus musculus lanosterol synthase, mRNA (cDNA clone MGC:27893 IMAGE:3498101), complete cds.	1609.29	3636.66	0.442518	down
AK032828	Lta4h	Mus musculus 12 days embryo male wolffian duct includes surrounding region cDNA, RIKEN full-length enriched library, clone:6720458L23 product:leukotriene A4 hydrolase, full insert sequence.	136.532	59.9184	2.27863	up
AK036047	Ltbp1	Mus musculus 16 days neonate cerebellum cDNA, RIKEN full-length enriched library, clone:9630030D05 product:latent transforming growth factor beta binding protein 1, full insert sequence.	181.356	71.417	2.53939	up
BC002070	Ly6a	Mus musculus lymphocyte antigen 6 complex, locus A, mRNA (cDNA clone MGC:6188 IMAGE:3486025), complete cds.	618.596	87.1545	7.0977	up
AK144922	Ly75	Mus musculus mammary gland RCB-0526 Jyg-MC(A) cDNA, RIKEN full-length enriched library, clone:G830003M06 product:lymphocyte antigen 75, full insert sequence.	87.3629	210.811	0.414413	down
BC096414	Ly86	Mus musculus lymphocyte antigen 86, mRNA (cDNA clone MGC:107007 IMAGE:849991), complete cds.	303.283	123.198	2.46176	up
BC016434	Mafb	Mus musculus v-maf musculoaponeurotic fibrosarcoma oncogene family, protein B (avian), mRNA (cDNA clone MGC:25341 IMAGE:4485468), complete cds.	667.435	331.178	2.01534	up
BC038256	Mafb	Mus musculus v-maf musculoaponeurotic fibrosarcoma oncogene family, protein B (avian), mRNA (cDNA clone MGC:47160 IMAGE:5097650), complete cds.	1511.47	728.409	2.07503	up
BC050207	Mageb16	Mus musculus RIKEN cDNA 2410003J06 gene, mRNA (cDNA clone MGC:60956 IMAGE:30007513), complete cds.	55.0293	110.754	0.49686	down
AB194411	Magi1	Mus musculus MAGI1 mRNA for MAGI1a, complete cds.	228.122	108.352	2.10539	up
AK030083	Magi3	Mus musculus adult male testis cDNA, RIKEN full-length enriched library, clone:4932436K10 product:MEMBRANE-ASSOCIATED GUANYLATE KINASE-RELATED MAGI-3 homolog [Mus musculus], full insert sequence.	663.777	291.944	2.27365	up
BC031409	Manba	Mus musculus mannosidase, beta A, lysosomal, mRNA (cDNA clone MGC:35624 IMAGE:4952710), complete cds.	208.647	551.582	0.37827	down
BC054369	Map3k7ip1	Mus musculus mitogen-activated protein kinase kinase kinase 7 interacting protein 1, mRNA (cDNA clone MGC:62706 IMAGE:5356886), complete cds.	105.809	219.618	0.481785	down
AK129191	Map4k4	Mus musculus mRNA for mKIAA0687 protein.	244.611	116.004	2.10864	up
AK147033	Mapk8ip1	Mus musculus 13 days embryo liver cDNA, RIKEN full-length enriched library, clone:I920089I17 product:mitogen activated protein kinase 8 interacting protein, full insert sequence.	71.4044	143.266	0.498405	down
AK163208	Mapk8ip3	Mus musculus 7 days neonate cerebellum cDNA, RIKEN full-length enriched library, clone:A730099C06 product:mitogen-activated protein kinase 8 interacting protein 3, full insert sequence.	160.566	55.0947	2.91436	up
M18775	Mapt	Mouse tau microtubule binding protein mRNA, complete cds.	67.1931	141.249	0.475708	down
M18776	Mapt	Mouse tau microtubule binding protein mRNA, complete cds.	433.443	906.755	0.478015	down
BC079643	Mars	Mus musculus methionine-tRNA synthetase, mRNA (cDNA clone MGC:90747 IMAGE:6416029), complete cds.	594.923	288.964	2.05881	up
AK037351	Mast4	Mus musculus 16 days neonate thymus cDNA, RIKEN full-length enriched library, clone:A130009M03 product:hypothetical protein, full insert sequence.	184.363	86.0951	2.14139	up
BC005429	Matn2	Mus musculus matrilin 2, mRNA (cDNA clone MGC:5875 IMAGE:3492881), complete cds.	131.203	55.0535	2.3832	up
BC090833	Matr3	Mus musculus matrin 3, mRNA (cDNA clone MGC:101923 IMAGE:6854095), complete cds.	647.111	313.406	2.06477	up
AK080431	Max	Mus musculus 7 days neonate cerebellum cDNA, RIKEN full-length enriched library, clone:A730011M08 product:Max protein, full insert sequence.	224.053	104.114	2.152	up
AK167479	Mbnl2	Mus musculus 11 days pregnant adult female placenta cDNA, RIKEN full-length enriched library, clone:I530016L06 product:muscleblind-like 2, full insert sequence.	59.539	145.832	0.408272	down
BC057157	Mbnl3	Mus musculus muscleblind-like 3 (Drosophila), mRNA (cDNA clone MGC:67899 IMAGE:5348959), complete cds.	137.02	59.6284	2.29789	up
BC023845	Mboat1	Mus musculus membrane bound O-acyltransferase domain containing 1, mRNA (cDNA clone MGC:38410 IMAGE:5346000), complete cds.	147.052	73.4866	2.00108	up
BC031700	Mcm3	Mus musculus minichromosome maintenance deficient 3 (S. cerevisiae), mRNA (cDNA clone MGC:30531 IMAGE:5007886), complete cds.	60.0566	151.647	0.396029	down
BC050886	Mcm6	Mus musculus minichromosome maintenance deficient 6 (MIS5 homolog, S. pombe) (S. cerevisiae), mRNA (cDNA clone MGC:63289 IMAGE:5703922), complete cds.	114.969	258.887	0.444091	down
BC065164	Mcm7	Mus musculus minichromosome maintenance deficient 7 (S. cerevisiae), mRNA (cDNA clone MGC:90044 IMAGE:6829737), complete cds.	111.354	226.804	0.490969	down
BC026198	Mcpt4	Mus musculus mast cell protease 4, mRNA (cDNA clone MGC:41164 IMAGE:1314753), complete cds.	118.872	53.7152	2.21301	up
AK144722	Mdn1	Mus musculus lung RCB-0558 LLC cDNA, RIKEN full-length enriched library, clone:G730026N24 product:hypothetical AAA ATPase containing protein, full insert sequence.	67.0645	163.437	0.410339	down
BC148544	Mecom	Synthetic construct Mus musculus clone IMAGE:100015522, MGC:183337 myelodysplasia syndrome 1 homolog (human) (Mds1) mRNA, encodes complete protein.	76.7045	157.444	0.487186	down
AK038915	Med15	Mus musculus adult male hypothalamus cDNA, RIKEN full-length enriched library, clone:A230074L19 product:positive cofactor 2, multiprotein complex, glutamine/Q-rich-associated protein, full insert sequence.	60.4954	129.736	0.466295	down
BC060122	Med20	Mus musculus mediator complex subunit 20, mRNA (cDNA clone MGC:63299 IMAGE:6408678), complete cds.	614.909	236.89	2.59575	up
BC012286	Med21	Mus musculus mediator complex subunit 21, mRNA (cDNA clone MGC:19430 IMAGE:3493056), complete cds.	176.413	80.3135	2.19655	up
BC018225	Med22	Mus musculus mediator complex subunit 22, mRNA (cDNA clone MGC:11493 IMAGE:3968506), complete cds.	240.879	92.8999	2.59289	up
AK009764	Med27	Mus musculus adult male tongue cDNA, RIKEN full-length enriched library, clone:2310042P07 product:TRANSCRIPTIONAL CO-ACTIVATOR CRSP34 homolog [Homo sapiens], full insert sequence.	109.21	53.03	2.0594	up
AK148084	Megf10	Mus musculus B16 F10Y cells cDNA, RIKEN full-length enriched library, clone:G370013A07 product:MEGF10 protein (Hypothetical protein KIAA1780) homolog [Homo sapiens], full insert sequence.	104.766	52.3571	2.001	up
BC089533	Mett5d1	Mus musculus methyltransferase 5 domain containing 1, mRNA (cDNA clone IMAGE:30253370), with apparent retained intron.	58.8481	138.616	0.424541	down
BC051506	Mettl10	Mus musculus RIKEN cDNA 2010208K18 gene, mRNA (cDNA clone IMAGE:1378899).	166.116	81.166	2.04663	up
DQ230974	Mettl8	Mus musculus tension induced/inhibited protein 5 mRNA, complete cds.	176.591	419.263	0.421193	down
BC088988	Mfsd11	Mus musculus major facilitator superfamily domain containing 11, mRNA (cDNA clone MGC:113819 IMAGE:6418757), complete cds.	54.2869	109.753	0.494628	down
AK038882	Mfsd4	Mus musculus adult male hypothalamus cDNA, RIKEN full-length enriched library, clone:A230072B04 product:hypothetical protein, full insert sequence.	187.954	68.0064	2.76377	up
AK163327	Mgat4a	Mus musculus 2 cells egg cDNA, RIKEN full-length enriched library, clone:B020014J19 product:mannoside acetylglucosaminyltransferase 4, isoenzyme A, full insert sequence.	179.761	67.6943	2.65548	up
BC020137	Mitd1	Mus musculus MIT, microtubule interacting and transport, domain containing 1, mRNA (cDNA clone MGC:28063 IMAGE:3709157), complete cds.	129.046	63.8022	2.0226	up
BC100336	Mkks	Mus musculus McKusick-Kaufman syndrome protein, mRNA (cDNA clone IMAGE:30846166).	125.776	271.301	0.463603	down
AK034288	Mmab	Mus musculus adult male diencephalon cDNA, RIKEN full-length enriched library, clone:9330174B04 product:hypothetical protein, full insert sequence.	70.7717	164.39	0.43051	down
BC034092	Mme	Mus musculus membrane metallo endopeptidase, mRNA (cDNA clone MGC:31469 IMAGE:4483558), complete cds.	126.609	316.617	0.399881	down
BC025076	Mmgt2	Mus musculus cDNA sequence BC025076, mRNA (cDNA clone MGC:36859 IMAGE:4459181), complete cds.	88.5305	207.142	0.42739	down
AK170500	Mmp12	Mus musculus NOD-derived CD11c +ve dendritic cells cDNA, RIKEN full-length enriched library, clone:F630106B02 product:matrix metalloproteinase 12, full insert sequence.	57.8206	116.117	0.497949	down
BC107357	Mmp23	Mus musculus matrix metallopeptidase 23, mRNA (cDNA clone MGC:130334 IMAGE:40055939), complete cds.	186.841	58.8977	3.17229	up
BC042742	Mmp8	Mus musculus matrix metallopeptidase 8, mRNA (cDNA clone MGC:51623 IMAGE:5032770), complete cds.	156.612	71.8143	2.18079	up
AK080485	Mnda	Mus musculus 7 days neonate cerebellum cDNA, RIKEN full-length enriched library, clone:A730048F03 product:interferon activated gene 205, full insert sequence.	184.153	79.1565	2.32644	up
AK045695	Mobkl1a	Mus musculus adult male corpora quadrigemina cDNA, RIKEN full-length enriched library, clone:B230306A03 product:unclassifiable, full insert sequence.	197.861	95.4453	2.07303	up
BC037499	Mobkl3	Mus musculus MOB1, Mps One Binder kinase activator-like 3 (yeast), mRNA (cDNA clone MGC:47908 IMAGE:1512578), complete cds.	66.3966	136.948	0.48483	down
BC028500	Mobkl3	Mus musculus cDNA clone IMAGE:1446403.	238.11	76.8133	3.09985	up
BC089486	Morn2	Mus musculus MORN repeat containing 2, mRNA (cDNA clone MGC:107136 IMAGE:6742814), complete cds.	186.913	379.409	0.492641	down
BC018329	Mospd1	Mus musculus motile sperm domain containing 1, mRNA (cDNA clone MGC:25548 IMAGE:3962906), complete cds.	196.128	94.8742	2.06724	up
BC115768	Mpa2l	Mus musculus macrophage activation 2 like, mRNA (cDNA clone MGC:141497 IMAGE:40085916), complete cds.	706.674	288.955	2.44562	up
BC145700	Mphosph8	Mus musculus M-phase phosphoprotein 8, mRNA (cDNA clone MGC:175587 IMAGE:40131003), complete cds.	130.626	60.8153	2.14791	up
BC103514	Mpl	Mus musculus myeloproliferative leukemia virus oncogene, mRNA (cDNA clone IMAGE:40039138).	169.312	79.7814	2.1222	up
BC004079	Mpst	Mus musculus mercaptopyruvate sulfurtransferase, mRNA (cDNA clone MGC:8271 IMAGE:3592659), complete cds.	113.65	260.679	0.435979	down
BC037713	Mpv17l	Mus musculus Mpv17 transgene, kidney disease mutant-like, mRNA (cDNA clone IMAGE:4220618), complete cds.	88.525	220.65	0.401201	down
AK168180	Mre11a	Mus musculus CRL-1722 L5178Y-R cDNA, RIKEN full-length enriched library, clone:I730064B08 product:meiotic recombination 11 homolog A (S. cerevisiae), full insert sequence.	132.718	62.5922	2.12037	up
BC030074	Mrpl27	Mus musculus mitochondrial ribosomal protein L27, mRNA (cDNA clone MGC:41411 IMAGE:1514322), complete cds.	366.991	169.881	2.16028	up
AK078324	Mrpl32	Mus musculus adult male olfactory brain cDNA, RIKEN full-length enriched library, clone:6430598H06 product:0610033O15RIK PROTEIN (MITOCHONDRIAL RIBOSOMAL PROTEIN L32) (L32MT) homolog [Mus musculus], full insert sequence.	158.219	58.3409	2.71197	up
BC027018	Mrpl33	Mus musculus mitochondrial ribosomal protein L33, mRNA (cDNA clone MGC:35714 IMAGE:5365357), complete cds.	55.1727	114.48	0.481943	down
BC023078	Mrpl4	Mus musculus mitochondrial ribosomal protein L4, mRNA (cDNA clone IMAGE:5358166), with apparent retained intron.	171.669	376.946	0.455421	down
BC028538	Mrpl55	Mus musculus mitochondrial ribosomal protein L55, mRNA (cDNA clone MGC:41419 IMAGE:3368967), complete cds.	83.2077	208.472	0.399132	down
AK078073	Mrps31	Mus musculus adult male medulla oblongata cDNA, RIKEN full-length enriched library, clone:6330436I18 product:mitochondrial ribosomal protein S31, full insert sequence.	196.162	52.5765	3.73099	up
AK144021	Ms4a2	Mus musculus adult male kidney cDNA, RIKEN full-length enriched library, clone:F530107F22 product:membrane-spanning 4-domains, subfamily A, member 2, full insert sequence.	212.465	90.6124	2.34477	up
AK046559	Ms4a7	Mus musculus 4 days neonate male adipose cDNA, RIKEN full-length enriched library, clone:B430010L15 product:membrane-spanning 4-domains, subfamily A, member 7, full insert sequence.	127.903	51.2104	2.49759	up
AY351587	Msh4	Mus musculus strain C57BL/6J MutS homolog 4 variant gamma (Msh4) mRNA, complete cds.	78.6754	160.421	0.490432	down
AK144391	Msln	Mus musculus adult male vesicular gland cDNA, RIKEN full-length enriched library, clone:G630051P13 product:mesothelin, full insert sequence.	214.823	106.937	2.00888	up
BC036990	Mt1	Mus musculus metallothionein 1, mRNA (cDNA clone MGC:47147 IMAGE:4990006), complete cds.	2781.99	9568.91	0.290733	down
BC027262	Mt1	Mus musculus metallothionein 1, mRNA (cDNA clone MGC:27821 IMAGE:3483861), complete cds.	2828.59	9403	0.300818	down
BC031758	Mt2	Mus musculus metallothionein 2, mRNA (cDNA clone MGC:19383 IMAGE:2651471), complete cds.	99.8508	1602.77	0.0622989	down
BC057337	Mtmr1	Mus musculus myotubularin related protein 1, mRNA (cDNA clone MGC:66969 IMAGE:6825916), complete cds.	234.073	92.5053	2.53037	up
BC055074	Mtmr10	Mus musculus myotubularin related protein 10, mRNA (cDNA clone MGC:60820 IMAGE:30052208), complete cds.	200.569	94.8014	2.11568	up
BC063050	Mtmr2	Mus musculus myotubularin related protein 2, mRNA (cDNA clone MGC:66658 IMAGE:5716297), complete cds.	73.2808	153.473	0.477484	down
BC043084	Mtpn	Mus musculus myotrophin, mRNA (cDNA clone MGC:57998 IMAGE:6417343), complete cds.	425.114	189.32	2.24548	up
AJ309921	Mup10	Mus musculus mRNA for major urinary protein (group 1 major urinary protein gene).	4472.85	9385.33	0.476579	down
XM_001472078	Mup11	PREDICTED: Mus musculus similar to major urinary protein 1 (LOC100039028), mRNA.	277.877	1513.7	0.183574	down
XM_001472374	Mup18	PREDICTED: Mus musculus similar to major urinary protein 1 (LOC100039228), mRNA.	445.533	1221.63	0.364703	down
XM_001472470	Mup-ps19	PREDICTED: Mus musculus similar to Predicted gene, OTTMUSG00000007485 (LOC100039305), mRNA.	111.729	55.5059	2.01293	up
AK153439	Mvd	Mus musculus bone marrow macrophage cDNA, RIKEN full-length enriched library, clone:I830161I03 product:mevalonate (diphospho) decarboxylase, full insert sequence.	96.9185	368.037	0.263339	down
BC008526	Mvd	Mus musculus mevalonate (diphospho) decarboxylase, mRNA (cDNA clone MGC:6640 IMAGE:3495424), complete cds.	141.209	374.459	0.377103	down
AK149630	Mvk	Mus musculus bone marrow macrophage cDNA, RIKEN full-length enriched library, clone:G530004O05 product:mevalonate kinase, full insert sequence.	87.2978	272.39	0.320488	down
NM_010846	Mx1	Mus musculus myxovirus (influenza virus) resistance 1 (Mx1), mRNA.	145.96	68.1045	2.14318	up
NM_013606	Mx2	Mus musculus myxovirus (influenza virus) resistance 2 (Mx2), mRNA.	406.855	135.797	2.99605	up
BC062158	Mybpc1	Mus musculus RIKEN cDNA 8030451F13 gene, mRNA (cDNA clone MGC:70062 IMAGE:30134842), complete cds.	62.0293	138.209	0.448809	down
AK133952	Myc	Mus musculus 8 days embryo whole body cDNA, RIKEN full-length enriched library, clone:5730557C13 product:myelocytomatosis oncogene, full insert sequence.	170.32	420.928	0.404629	down
AK029929	Mycbpap	Mus musculus adult male testis cDNA, RIKEN full-length enriched library, clone:4932408B01 product:inferred: hypothetical protein {Homo sapiens}, full insert sequence.	137.906	68.5978	2.01035	up
DQ066420	Myh4	alt 'AI506973#MHC2B#MyHC-IIb#Myhsf'	78.9646	200.351	0.394131	down
BC055869	Mylpf	Mus musculus myosin light chain, phosphorylatable, fast skeletal muscle, mRNA (cDNA clone MGC:68015 IMAGE:4018694), complete cds.	88.648	293.22	0.302325	down
AK077135	Myo18b	Mus musculus adult male testis cDNA, RIKEN full-length enriched library, clone:4933411E19 product:hypothetical Serine-rich region containing protein, full insert sequence.	59.88	135.238	0.442774	down
BC034907	Myo3b	Mus musculus myosin IIIB, mRNA (cDNA clone IMAGE:1380182), complete cds.	122.405	52.2369	2.34326	up
BC030481	Myo5b	Mus musculus myosin Vb, mRNA (cDNA clone IMAGE:5370037), with apparent retained intron.	124.354	277.577	0.447996	down
BC024660	Myoz1	Mus musculus myozenin 1, mRNA (cDNA clone MGC:30677 IMAGE:3967841), complete cds.	50.9479	153.867	0.331116	down
AK016283	N/A	Mus musculus adult male testis cDNA, RIKEN full-length enriched library, clone:4930572N12 product:unclassifiable, full insert sequence.	85.535	454.723	0.188103	down
AK202494	N/A	Mus musculus cDNA, clone:Y1G0141L07, strand:minus, reference:ENSEMBL:Mouse-Transcript-ENST:ENSMUST00000061673, based on BLAT search.	106.895	354.139	0.301844	down
AK212710	N/A	Mus musculus cDNA, clone:Y2G0125N20, strand:unspecified.	912.851	2741.77	0.332942	down
AK158929	N/A	Mus musculus visual cortex cDNA, RIKEN full-length enriched library, clone:K530010N24 product:unclassifiable, full insert sequence.	88.7616	255.256	0.347736	down
AK040904	N/A	Mus musculus adult male aorta and vein cDNA, RIKEN full-length enriched library, clone:A530043E21 product:unclassifiable, full insert sequence.	66.6456	174.985	0.380864	down
AK131873	N/A	Mus musculus adult male small intestine cDNA, RIKEN full-length enriched library, clone:2010309M24 product:unclassifiable, full insert sequence.	75.9312	197.124	0.385194	down
BC089588	N/A	Mus musculus cDNA clone IMAGE:30121913.	74.0226	189.337	0.390956	down
AK215526	N/A	Mus musculus cDNA, clone:Y2G0135F10, strand:unspecified.	1703.85	4241.85	0.401677	down
AK037841	N/A	Mus musculus 16 days neonate thymus cDNA, RIKEN full-length enriched library, clone:A130053L16 product:unclassifiable, full insert sequence.	96.4402	236.281	0.408159	down
AK163870	N/A	Mus musculus 16 days embryo head cDNA, RIKEN full-length enriched library, clone:C130098H10 product:hypothetical protein, full insert sequence.	52.106	124.521	0.418453	down
XM_001477311	N/A	PREDICTED: Mus musculus similar to cyclic nucleotide gated channel beta 1 (LOC677182), mRNA.	83.982	198.288	0.423536	down
BC010335	N/A	Mus musculus fibronectin 1, mRNA (cDNA clone IMAGE:3156499), **** WARNING: chimeric clone ****.	685.906	1598.99	0.428962	down
AK087806	N/A	Mus musculus 2 days pregnant adult female ovary cDNA, RIKEN full-length enriched library, clone:E330023J05 product:unclassifiable, full insert sequence.	66.3966	154.595	0.429488	down
AK195540	N/A	Mus musculus cDNA, clone:Y1G0118M23, strand:plus, reference:ENSEMBL:Mouse-Transcript-ENST:ENSMUST00000002445, based on BLAT search.	75.9312	175.902	0.431668	down
AK146213	N/A	Mus musculus TIB-55 BB88 cDNA, RIKEN full-length enriched library, clone:I730035C06 product:unclassifiable, full insert sequence.	53.0649	122.791	0.432157	down
NM_019469	N/A	Mus musculus histone cluster 2, H3c1 (Hist2h3c1), transcript variant 1, mRNA.	168.322	384.722	0.437516	down
AK038605	N/A	Mus musculus adult male hypothalamus cDNA, RIKEN full-length enriched library, clone:A230049N09 product:unclassifiable, full insert sequence.	67.2233	153.235	0.438695	down
DQ465976	N/A	Mus musculus clone JFRRL arkadia 2 isoform C-like (Akd2) mRNA, partial sequence.	99.7927	224.116	0.445273	down
AK138853	N/A	Mus musculus 0 day neonate thymus cDNA, RIKEN full-length enriched library, clone:A430091M13 product:unclassifiable, full insert sequence.	60.5245	134.831	0.448891	down
XM_001476966	N/A	PREDICTED: Mus musculus similar to sterile alpha motif domain containing 1 (LOC100041764), mRNA.	71.0367	157.544	0.450901	down
AK039674	N/A	Mus musculus adult male spinal cord cDNA, RIKEN full-length enriched library, clone:A330083P18 product:unclassifiable, full insert sequence.	51.0917	113.221	0.451256	down
M54990	N/A	Mus musculus T-cell receptor gamma-chain mRNA, complete cds, clone MNG7.	52.3109	114.286	0.457721	down
AK032863	N/A	Mus musculus 12 days embryo male wolffian duct includes surrounding region cDNA, RIKEN full-length enriched library, clone:6720463P07 product:weakly similar to HYPOTHETICAL 53.4 KDA PROTEIN (SAM-DEPENDENT METHYLTRANSFERASE) [Homo sapiens], full insert se	62.2277	135.726	0.458479	down
BC054063	N/A	Mus musculus cDNA clone IMAGE:5256012, partial cds.	637.526	1386.05	0.459959	down
AK043814	N/A	Mus musculus 10 days neonate cortex cDNA, RIKEN full-length enriched library, clone:A830035N18 product:unclassifiable, full insert sequence.	68.7406	149.104	0.461025	down
AK165776	N/A	Mus musculus 10 days pregnant adult female ovary and uterus cDNA, RIKEN full-length enriched library, clone:G630068I05 product:hypothetical protein, full insert sequence.	87.4495	189.499	0.461477	down
AK154190	N/A	Mus musculus NOD-derived CD11c +ve dendritic cells cDNA, RIKEN full-length enriched library, clone:F630007O10 product:weakly similar to Kelch-like protein 1 [Mus musculus], full insert sequence.	67.142	145.233	0.462306	down
BC099591	N/A	Mus musculus cDNA clone IMAGE:30294555.	74.3734	160.175	0.464327	down
XM_001479386	N/A	PREDICTED: Mus musculus hypothetical protein LOC100043036 (LOC100043036), mRNA.	54.9762	118.285	0.464778	down
NM_001085519	N/A	Mus musculus novel protein similar to Prame proteins (LOC381535), mRNA.	58.0415	124.834	0.464949	down
AK179731	N/A	Mus musculus cDNA, clone:Y0G0111I04, strand:plus, reference:ENSEMBL:Mouse-Transcript-ENST:ENSMUST00000024572, based on BLAT search.	82.8921	176.099	0.470712	down
AK164836	N/A	Mus musculus 15 days embryo head cDNA, RIKEN full-length enriched library, clone:D930008K07 product:hypothetical protein, full insert sequence.	71.0702	150.205	0.473154	down
AK138921	N/A	Mus musculus adult male aorta and vein cDNA, RIKEN full-length enriched library, clone:A530006D11 product:unclassifiable, full insert sequence.	81.2317	170.868	0.475406	down
Y11971	N/A	M.musculus mRNA Epo (abnormal Epo allele).	140.714	295.155	0.476747	down
M98568	N/A	Mouse T cell receptor rearranged alpha-chain variable region, N_region, joining region, and constant region mRNA.	52.5639	110	0.477854	down
AK019053	N/A	Mus musculus adult male stomach cDNA, RIKEN full-length enriched library, clone:2210018M05 product:midline 1, full insert sequence.	80.7854	168.707	0.47885	down
XM_001480276	N/A	PREDICTED: Mus musculus hypothetical protein LOC100043196 (LOC100043196), mRNA.	60.9297	126.577	0.481366	down
BC060205	N/A	Mus musculus cDNA clone IMAGE:6852184, **** WARNING: chimeric clone ****.	443.158	919.742	0.481829	down
AK165717	N/A	Mus musculus 11 days embryo spinal cord cDNA, RIKEN full-length enriched library, clone:G630020N08 product:sialyltransferase 8 (alpha-2, 8-sialyltransferase) D, full insert sequence.	55.6168	115.311	0.482322	down
XM_001472095	N/A	PREDICTED: Mus musculus hypothetical protein LOC100039016 (LOC100039016), mRNA.	53.7089	110.65	0.485393	down
AK044399	N/A	Mus musculus adult retina cDNA, RIKEN full-length enriched library, clone:A930010O05 product:male germ cell-associated kinase, full insert sequence.	71.5548	147.131	0.486333	down
AK177761	N/A	Mus musculus cDNA, clone:Y0G0104B22, strand:plus, reference:ENSEMBL:Mouse-Transcript-ENST:ENSMUST00000000474, based on BLAT search.	77.6268	158.274	0.490458	down
AK076667	N/A	Mus musculus adult male testis cDNA, RIKEN full-length enriched library, clone:4930408F08 product:hypothetical protein, full insert sequence.	98.7497	200.111	0.493476	down
AK144834	N/A	Mus musculus lung RCB-0558 LLC cDNA, RIKEN full-length enriched library, clone:G730040D10 product:unclassifiable, full insert sequence.	50.5469	102.216	0.49451	down
AK004584	N/A	Mus musculus adult male lung cDNA, RIKEN full-length enriched library, clone:1200003N03 product:glucocorticoid-induced leucine zipper, full insert sequence.	170.389	343.281	0.496353	down
AK139889	N/A	Mus musculus 2 cells egg cDNA, RIKEN full-length enriched library, clone:B020032H02 product:unclassifiable, full insert sequence.	62.8894	126.678	0.496451	down
AK139076	N/A	Mus musculus 7 days neonate cerebellum cDNA, RIKEN full-length enriched library, clone:A730014E24 product:unclassifiable, full insert sequence.	131.466	65.3248	2.01249	up
AK209647	N/A	Mus musculus cDNA, clone:Y2G0115M09, strand:unspecified.	125.72	62.2399	2.01993	up
AK173182	N/A	Mus musculus mRNA for mKIAA1480 protein.	179.064	88.631	2.02033	up
BC028925	N/A	Mus musculus cDNA clone MGC:25820 IMAGE:4164906, complete cds.	1067.02	526.127	2.02807	up
AK164699	N/A	Mus musculus 0 day neonate kidney cDNA, RIKEN full-length enriched library, clone:D630012I06 product:unclassifiable, full insert sequence.	176.377	86.886	2.02998	up
AK205190	N/A	Mus musculus cDNA, clone:Y1G0150O16, strand:unspecified.	121.367	59.7054	2.03276	up
AK217047	N/A	Mus musculus cDNA, clone:Y2G0140H09, strand:unspecified.	108.701	53.1129	2.0466	up
AY665737	N/A	Mus musculus clone HCgp39.DR4-46.0 T cell receptor alpha chain (Tcra) mRNA, partial cds.	137.623	66.7749	2.061	up
AK084828	N/A	Mus musculus 13 days embryo heart cDNA, RIKEN full-length enriched library, clone:D330049O10 product:unclassifiable, full insert sequence.	116.149	56.3402	2.06156	up
AK038653	N/A	Mus musculus adult male hypothalamus cDNA, RIKEN full-length enriched library, clone:A230052I24 product:unclassifiable, full insert sequence.	122.629	59.2703	2.06898	up
AK016580	N/A	Mus musculus adult male testis cDNA, RIKEN full-length enriched library, clone:4932702P03 product:aldehyde dehydrogenase family 5, subfamily A1, full insert sequence.	137.671	65.7624	2.09346	up
BC038172	N/A	Mus musculus ZBTB2-like, mRNA (cDNA clone IMAGE:1264290).	147.897	70.3846	2.10127	up
AK156427	N/A	Mus musculus activated spleen cDNA, RIKEN full-length enriched library, clone:F830021G14 product:unclassifiable, full insert sequence.	136.436	64.9244	2.10146	up
BC075659	N/A	Mus musculus cDNA clone IMAGE:30607091, partial cds.	195.743	93.0891	2.10274	up
AK029641	N/A	Mus musculus adult male testis cDNA, RIKEN full-length enriched library, clone:4930419F23 product:unclassifiable, full insert sequence.	151.678	72.1096	2.10343	up
AK154635	N/A	Mus musculus NOD-derived CD11c +ve dendritic cells cDNA, RIKEN full-length enriched library, clone:F630101M06 product:hypothetical protein, full insert sequence.	117.477	55.4316	2.11932	up
AK182722	N/A	Mus musculus cDNA, clone:Y0G0123I11, strand:unspecified.	193.041	90.4735	2.13367	up
AK188571	N/A	Mus musculus cDNA, clone:Y0G0145L12, strand:plus, reference:ENSEMBL:Mouse-Transcript-ENST:ENSMUST00000003433, based on BLAT search.	180.643	84.557	2.13635	up
AK045825	N/A	Mus musculus adult male corpora quadrigemina cDNA, RIKEN full-length enriched library, clone:B230312L02 product:unclassifiable, full insert sequence.	140.029	65.3996	2.14113	up
AK043654	N/A	Mus musculus 10 days neonate cortex cDNA, RIKEN full-length enriched library, clone:A830015L04 product:weakly similar to ZINC FINGER PROTEIN (FRAGMENT) [Mus musculus], full insert sequence.	109.026	50.8269	2.14505	up
AK143174	N/A	Mus musculus 0 day neonate eyeball cDNA, RIKEN full-length enriched library, clone:E130215I04 product:hypothetical Zn-finger, C2H2 type/Zinc finger C2H2 type domain profile containing protein, full insert sequence.	138.7	64.1685	2.1615	up
BC006643	N/A	Mus musculus cDNA clone MGC:6582 IMAGE:3483797, complete cds.	1033.82	471.485	2.1927	up
XM_001474921	N/A	PREDICTED: Mus musculus hypothetical protein LOC100040569 (LOC100040569), mRNA.	140.916	64.1894	2.19532	up
BC115961	N/A	Mus musculus cDNA clone IMAGE:40053282.	173.633	78.8579	2.20184	up
AK204212	N/A	Mus musculus cDNA, clone:Y1G0147K06, strand:unspecified.	252.325	114.539	2.20295	up
BC119538	N/A	Mus musculus serine (or cysteine) peptidase inhibitor, clade A, member 3G, mRNA (cDNA clone MGC:141213 IMAGE:40056424), complete cds.	189.932	86.16	2.20442	up
AK180878	N/A	Mus musculus cDNA, clone:Y0G0116D06, strand:plus, reference:ENSEMBL:Mouse-Transcript-ENST:ENSMUST00000046859, based on BLAT search.	208.357	94.2392	2.21094	up
AK019547	N/A	Mus musculus adult male testis cDNA, RIKEN full-length enriched library, clone:4921532C19 product:ANKYRIN REPEAT DOMAIN PROTEIN 5, full insert sequence.	119.817	54.1726	2.21176	up
X02929	N/A	Mouse mRNA fragment for T-cell receptor alpha chain V-J-C (TA39).	144.64	65.3928	2.21186	up
L27974	N/A	Mouse T-cell receptor beta (Tcrb) mRNA.	216.002	96.6764	2.23428	up
BC015292	N/A	Mus musculus cDNA clone MGC:19136 IMAGE:4216659, complete cds.	979.018	436.099	2.24494	up
BC096558	N/A	Mus musculus cDNA clone MGC:107004 IMAGE:3465447, complete cds.	190.296	83.9945	2.26558	up
XM_001477525	N/A	PREDICTED: Mus musculus hypothetical protein LOC100041919 (LOC100041919), mRNA.	131.466	55.0251	2.38919	up
BC099394	N/A	Mus musculus T cell receptor alpha chain variable region 9-2, mRNA (cDNA clone MGC:117550 IMAGE:30939117), complete cds.	132.964	54.3338	2.44717	up
AK155169	N/A	Mus musculus NOD-derived CD11c +ve dendritic cells cDNA, RIKEN full-length enriched library, clone:F630205K04 product:unclassifiable, full insert sequence.	155.889	63.1944	2.46681	up
AK144798	N/A	Mus musculus lung RCB-0558 LLC cDNA, RIKEN full-length enriched library, clone:G730035M16 product:unclassifiable, full insert sequence.	151.452	61.0139	2.48226	up
AK039589	N/A	Mus musculus adult male spinal cord cDNA, RIKEN full-length enriched library, clone:A330068C15 product:unclassifiable, full insert sequence.	177.533	71.4294	2.48544	up
AK214451	N/A	Mus musculus cDNA, clone:Y2G0131M23, strand:unspecified.	135.119	50.0661	2.69882	up
BC068285	N/A	Mus musculus cDNA clone IMAGE:6432284.	233.027	85.659	2.7204	up
AK157916	N/A	Mus musculus adult inner ear cDNA, RIKEN full-length enriched library, clone:F930007J22 product:unclassifiable, full insert sequence.	354.882	113.76	3.11955	up
AK134400	N/A	Mus musculus 13 days embryo male testis cDNA, RIKEN full-length enriched library, clone:6030461J10 product:hypothetical protein, full insert sequence.	349.885	96.3913	3.62984	up
BC051925	N6amt2	Mus musculus N-6 adenine-specific DNA methyltransferase 2 (putative), mRNA (cDNA clone MGC:62166 IMAGE:5691329), complete cds.	56.3027	130.392	0.431795	down
D12618	Nap1l1	Mus musculus NAP1 mRNA for nucleosome assembly protein-1, complete cds.	269.748	129.675	2.08018	up
AK158337	Nav2	Mus musculus adult inner ear cDNA, RIKEN full-length enriched library, clone:F930104M04 product:hypothetical Calponin-like actin-binding containing protein, full insert sequence.	138.616	65.3409	2.12143	up
XM_977572	Nbeal2	PREDICTED: Mus musculus neurobeachin-like 2 (Nbeal2), mRNA.	87.9884	186.795	0.471043	down
BC119027	Ncam2	Mus musculus neural cell adhesion molecule 2, mRNA (cDNA clone MGC:155343 IMAGE:8733776), complete cds.	116.381	55.1043	2.112	up
AK013380	Ncapd2	Mus musculus 10, 11 days embryo whole body cDNA, RIKEN full-length enriched library, clone:2810465G24 product:similar to KIAA0159 PROTEIN [Homo sapiens], full insert sequence.	55.4941	126.059	0.440223	down
AK136254	Ncapg	Mus musculus in vitro fertilized eggs cDNA, RIKEN full-length enriched library, clone:7420496B13 product:similar to Condensin subunit 3 (Chromosome-associated protein G) (Condensin subunit CAP-G) (hCAP-G) (XCAP-G homolog) (NY-MEL-3 antigen) [Homo sapiens	55.8069	126.253	0.442024	down
AK166458	Ncbp1	Mus musculus mammary gland RCB-0527 Jyg-MC(B) cDNA, RIKEN full-length enriched library, clone:G930024D22 product:80 kDa nuclear cap binding protein (NCBP 80 kDa subunit) (CBP80) homolog [Homo sapiens], full insert sequence.	132.561	61.1002	2.16956	up
AF125671	Ncor2	Mus musculus silencing mediator of retinoic acid and thyroid hormone receptor extended isoform (Smrte) mRNA, complete cds.	190.852	382.73	0.498661	down
AK166858	Nde1	Mus musculus blastocyst blastocyst cDNA, RIKEN full-length enriched library, clone:I1C0017N06 product:nuclear distribution gene E homolog 1 (A nidulans), full insert sequence.	191.224	405.898	0.471115	down
XM_895878	Ndufa11	PREDICTED: Mus musculus NADH dehydrogenase (ubiquinone) 1 alpha subcomplex 11, transcript variant 3 (Ndufa11), mRNA.	68.072	167.233	0.407049	down
NM_001098789	Ndufa4l2	Mus musculus NADH dehydrogenase (ubiquinone) 1 alpha subcomplex, 4-like 2 (Ndufa4l2), mRNA.	82.5173	179.76	0.459043	down
XM_130232	Neb	PREDICTED: Mus musculus nebulin (Neb), mRNA.	143.662	487.32	0.294799	down
AF203899	Neb	Mus musculus nebulin mRNA, partial cds.	161.893	523.106	0.309484	down
NM_010889	Neb	Mus musculus nebulin (Neb), mRNA.	149.579	368.702	0.405691	down
BC052430	Nedd1	Mus musculus neural precursor cell expressed, developmentally down-regulated gene 1, mRNA (cDNA clone MGC:63424 IMAGE:6836583), complete cds.	159.411	74.031	2.15331	up
AK050517	Nedd4	Mus musculus adult pancreas islet cells cDNA, RIKEN full-length enriched library, clone:C820007C08 product:neural precursor cell expressed, developmentally down-regulted gene 4, full insert sequence.	148.923	68.5354	2.17294	up
AK122283	Nedd4l	Mus musculus mRNA for mKIAA0439 protein.	68.7406	143.72	0.478296	down
AF076623	Nes	Mus musculus intermediate filament protein nestin (Nes) mRNA, complete cds.	50.059	120.533	0.415313	down
BC105657	Neu2	Mus musculus neuraminidase 2, mRNA (cDNA clone MGC:124191 IMAGE:40046586), complete cds.	51.7895	116.117	0.44601	down
BC058386	Neurl1a	Mus musculus neuralized-like homolog (Drosophila), mRNA (cDNA clone MGC:66919 IMAGE:6831952), complete cds.	78.2018	162.581	0.481001	down
AK163848	Nexn	Mus musculus 16 days embryo head cDNA, RIKEN full-length enriched library, clone:C130081E17 product:nexilin, full insert sequence.	160.628	69.6797	2.30523	up
BC031377	Nfil3	Mus musculus nuclear factor, interleukin 3, regulated, mRNA (cDNA clone MGC:31040 IMAGE:5253195), complete cds.	338.222	1530.01	0.221059	down
AK145451	Nfil3	Mus musculus 1 cell embryo 1 cell cDNA, RIKEN full-length enriched library, clone:I0C0047D12 product:nuclear factor, interleukin 3, regulated, full insert sequence.	395.948	1775.8	0.222969	down
S89033	Nfkb1	I kappa B gamma [mice, RLM-11 T cell line, mRNA, 2483 nt].	295.862	133.296	2.21959	up
NM_001110832	Nfya	Mus musculus nuclear transcription factor-Y alpha (Nfya), transcript variant 1, mRNA.	87.5926	177.38	0.493814	down
AK004729	Nfya	Mus musculus adult male lung cDNA, RIKEN full-length enriched library, clone:1200012O07 product:nuclear transcription factor-Y alpha, full insert sequence.	246.488	105.868	2.32825	up
BC107252	Nhej1	Mus musculus nonhomologous end-joining factor 1, mRNA (cDNA clone MGC:130191 IMAGE:40052353), complete cds.	67.5029	142.929	0.472284	down
AK129253	Ninl	Mus musculus mRNA for mKIAA0980 protein.	126.183	61.9556	2.03667	up
BC048414	Nktr	Mus musculus natural killer tumor recognition sequence, mRNA (cDNA clone IMAGE:6489771), containing frame-shift errors.	214.319	89.4286	2.39654	up
AK166817	Nlrp4c	Mus musculus blastocyst blastocyst cDNA, RIKEN full-length enriched library, clone:I1C0015E16 product:ribonuclease/angiogenin inhibitor 2, full insert sequence.	70.1915	157.565	0.445477	down
BC028757	Nnmt	Mus musculus nicotinamide N-methyltransferase, mRNA (cDNA clone MGC:41160 IMAGE:1067421), complete cds.	357.064	2062.31	0.173138	down
AK052061	Nnt	Mus musculus 12 days embryo eyeball cDNA, RIKEN full-length enriched library, clone:D230040N16 product:nicotinamide nucleotide transhydrogenase, full insert sequence.	87.5047	196.175	0.446054	down
BC130012	Nol7	Mus musculus nucleolar protein 7, mRNA (cDNA clone MGC:161163 IMAGE:40140312), complete cds.	57.8711	157.908	0.366486	down
BC090637	Nol7	Mus musculus nucleolar protein 7, mRNA (cDNA clone MGC:116591 IMAGE:30940523), complete cds.	182.694	84.8287	2.15368	up
AK042581	Nol9	Mus musculus 7 days neonate cerebellum cDNA, RIKEN full-length enriched library, clone:A730007O18 product:RIKEN cDNA 4632412I24 gene, full insert sequence.	292.43	138.471	2.11184	up
AB101626	Notch1	Mus musculus abnormal Notch1 cDNA, clone:70-6.	120.83	264.366	0.457056	down
BC008989	Nr1d1	Mus musculus nuclear receptor subfamily 1, group D, member 1, mRNA (cDNA clone MGC:6402 IMAGE:3585478), complete cds.	3466.88	885.74	3.91411	up
AK054522	Nr1d2	Mus musculus 2 days pregnant adult female ovary cDNA, RIKEN full-length enriched library, clone:E330036N03 product:ORPHAN NUCLEAR RECEPTOR NR1D2 (REV-ERB-BETA) (EAR4) homolog [Rattus norvegicus], full insert sequence.	70.9644	149.941	0.473282	down
AK157305	Nr2c2	Mus musculus activated spleen cDNA, RIKEN full-length enriched library, clone:F830210G23 product:nuclear receptor subfamily 2, group C, member 2, full insert sequence.	205.232	99.1965	2.06894	up
AK087495	Nr4a2	Mus musculus 0 day neonate eyeball cDNA, RIKEN full-length enriched library, clone:E130306H12 product:nuclear receptor subfamily 4, group A, member 2, full insert sequence.	122.391	54.914	2.22878	up
BC156284	Nr6a1	Synthetic construct Mus musculus clone IMAGE:100061697, MGC:190282 nuclear receptor subfamily 6, group A, member 1 (Nr6a1) mRNA, encodes complete protein.	138.67	65.4816	2.1177	up
AK122252	Nrcam	Mus musculus mRNA for mKIAA0343 protein.	68.6802	138.61	0.495493	down
AK135428	Nrp1	Mus musculus 12 days embryo female mullerian duct includes surrounding region cDNA, RIKEN full-length enriched library, clone:6820419C11 product:neuropilin, full insert sequence.	82.2422	175.086	0.469725	down
BC057993	Nrtn	Mus musculus neurturin, mRNA (cDNA clone MGC:68236 IMAGE:5345262), complete cds.	158.703	69.4335	2.28568	up
AK147665	Nrxn2	Mus musculus adult male brain UNDEFINED_CELL_LINE cDNA, RIKEN full-length enriched library, clone:M5C1105E16 product:neurexin II, full insert sequence.	82.3948	244.513	0.336975	down
BC019945	Nsdhl	Mus musculus NAD(P) dependent steroid dehydrogenase-like, mRNA (cDNA clone MGC:28204 IMAGE:3989811), complete cds.	339.624	862.389	0.393817	down
XM_899803	Ntrk1	PREDICTED: Mus musculus neurotrophic tyrosine kinase, receptor, type 1, transcript variant 4 (Ntrk1), mRNA.	53.7253	111.421	0.482185	down
BC071274	Nudt11	Mus musculus nudix (nucleoside diphosphate linked moiety X)-type motif 11, mRNA (cDNA clone MGC:78376 IMAGE:6331160), complete cds.	144.058	68.8753	2.09157	up
BC100367	Nup62cl	Mus musculus nucleoporin 62 C-terminal like, mRNA (cDNA clone IMAGE:30712876), partial cds.	67.2447	144.206	0.466311	down
BC034361	Oasl2	Mus musculus 2'-5' oligoadenylate synthetase-like 2, mRNA (cDNA clone MGC:6269 IMAGE:2646375), complete cds.	292.845	139.588	2.09793	up
AK008010	Odf3b	Mus musculus adult male small intestine cDNA, RIKEN full-length enriched library, clone:2010001J22 product:weakly similar to ORF1 5' TO PD-ECGF/TP PROTEIN [Homo sapiens], full insert sequence.	212.727	501.937	0.423812	down
BC115981	Olfm2	Mus musculus olfactomedin 2, mRNA (cDNA clone MGC:144795 IMAGE:40106192), complete cds.	128.324	56.4147	2.27466	up
BC127992	Olfr1176	Mus musculus olfactory receptor 1176, mRNA (cDNA clone MGC:157563 IMAGE:40135702), complete cds.	123.049	55.0725	2.23431	up
BC116898	Olfr1413	Mus musculus olfactory receptor 1413, mRNA (cDNA clone MGC:151275 IMAGE:40126217), complete cds.	60.602	127.296	0.476072	down
BC119061	Olfr1446	Mus musculus olfactory receptor 1446, mRNA (cDNA clone MGC:155377 IMAGE:8733810), complete cds.	152.776	51.5989	2.96084	up
NM_010974	Olfr242	Mus musculus olfactory receptor 242 (Olfr242), mRNA.	61.4523	127.767	0.48097	down
BC130238	Olfr26	Mus musculus olfactory receptor 26, mRNA (cDNA clone MGC:161287 IMAGE:40142117), complete cds.	129.932	64.7066	2.00802	up
BC119279	Olfr354	Mus musculus olfactory receptor 354, mRNA (cDNA clone MGC:155595 IMAGE:8734028), complete cds.	138.216	68.659	2.01308	up
BC119367	Olfr370	Mus musculus olfactory receptor 370, mRNA (cDNA clone MGC:155683 IMAGE:8734116), complete cds.	142.1	60.182	2.36118	up
BC120611	Olfr434	Mus musculus olfactory receptor 434, mRNA (cDNA clone MGC:155848 IMAGE:40129534), complete cds.	66.1449	159.24	0.415379	down
BC146396	Olfr604	Synthetic construct Mus musculus clone IMAGE:100015147, MGC:180395 olfactory receptor 604 (Olfr604) mRNA, encodes complete protein.	53.9182	149.941	0.359596	down
BC104298	Olfr681	Mus musculus olfactory receptor 681, mRNA (cDNA clone MGC:129234 IMAGE:40043142), complete cds.	60.2844	379.998	0.158644	down
BC148203	Olfr683	Mus musculus olfactory receptor 683, mRNA (cDNA clone MGC:148193 IMAGE:40055104), complete cds.	121.722	57.3173	2.12365	up
BC132579	Olfr745	Mus musculus olfactory receptor 745, mRNA (cDNA clone MGC:164210 IMAGE:40130856), complete cds.	175.637	72.8769	2.41005	up
BC120625	Olfr809	Mus musculus olfactory receptor 809, mRNA (cDNA clone MGC:155862 IMAGE:40129548), complete cds.	56.1273	119.185	0.470925	down
XM_001479734	Olfr819	PREDICTED: Mus musculus similar to olfactory receptor MOR265-1 (LOC100043200), mRNA.	108.3	54.1392	2.0004	up
BC120862	Olfr860	Mus musculus olfactory receptor 860, mRNA (cDNA clone MGC:156099 IMAGE:40129785), complete cds.	140.472	59.1696	2.37406	up
BC148389	Olfr894	Synthetic construct Mus musculus clone IMAGE:100015333, MGC:183245 olfactory receptor 894 (Olfr894) mRNA, encodes complete protein.	52.1349	124.587	0.418461	down
BC131918	Olfr921	Mus musculus olfactory receptor 921, mRNA (cDNA clone MGC:163549 IMAGE:40130195), complete cds.	120.655	51.7844	2.32995	up
AK153750	Optc	Mus musculus 3 days neonate thymus cDNA, RIKEN full-length enriched library, clone:A630072M19 product:opticin, full insert sequence.	58.6777	159.256	0.368448	down
BC013564	Oraov1	Mus musculus oral cancer overexpressed 1, mRNA (cDNA clone MGC:8222 IMAGE:3591291), complete cds.	250.844	103.016	2.43501	up
BC006927	Orc5l	Mus musculus origin recognition complex, subunit 5-like (S. cerevisiae), mRNA (cDNA clone MGC:11653 IMAGE:3601908), complete cds.	319.244	132.7	2.40575	up
BC115624	ORF63	Mus musculus open reading frame 63, mRNA (cDNA clone MGC:144525 IMAGE:40102836), complete cds.	87.5001	175.205	0.499416	down
AK017034	Osbpl10	Mus musculus adult male testis cDNA, RIKEN full-length enriched library, clone:4933433D06 product:similar to OXYSTEROL-BINDING PROTEIN-LIKE PROTEIN OSBPL10 [Homo sapiens], full insert sequence.	193.044	77.9522	2.47644	up
AK090069	Osbpl1a	Mus musculus RCB-0545 OHTA cDNA, RIKEN full-length enriched library, clone:G430090F17 product:similar to OSBP-RELATED PROTEIN 1 [Homo sapiens], full insert sequence.	59.1758	120.481	0.491164	down
AK037114	Osbpl3	Mus musculus adult female vagina cDNA, RIKEN full-length enriched library, clone:9930118D02 product:oxysterol binding protein-like 3, full insert sequence.	84.4731	173.808	0.486015	down
AK037703	Osbpl6	Mus musculus 16 days neonate thymus cDNA, RIKEN full-length enriched library, clone:A130038P17 product:OSBP-RELATED PROTEIN 6 homolog [Homo sapiens], full insert sequence.	150.019	71.3206	2.10344	up
BC057635	Ostm1	Mus musculus osteopetrosis associated transmembrane protein 1, mRNA (cDNA clone MGC:67721 IMAGE:4910872), complete cds.	555.464	258.545	2.14842	up
BC049551	Otub2	Mus musculus OTU domain, ubiquitin aldehyde binding 2, mRNA (cDNA clone MGC:58136 IMAGE:6771956), complete cds.	86.2873	195.673	0.440977	down
AK014098	Otud3	Mus musculus 13 days embryo head cDNA, RIKEN full-length enriched library, clone:3110030K17 product:hypothetical protein, full insert sequence.	170.289	78.1539	2.1789	up
AK169921	Otud5	Mus musculus NOD-derived CD11c +ve dendritic cells cDNA, RIKEN full-length enriched library, clone:F630004F08 product:SI:bZ30I22.1 (Novel protein similar to human FLJ12550) (Fragment) homolog [Brachydanio rerio], full insert sequence.	202.307	92.2902	2.19208	up
BC040350	Padi2	Mus musculus peptidyl arginine deiminase, type II, mRNA (cDNA clone MGC:18700 IMAGE:4192742), complete cds.	53.4214	120.735	0.442467	down
BC099417	Pak7	Mus musculus p21 (CDKN1A)-activated kinase 7, mRNA (cDNA clone IMAGE:30931624), complete cds.	63.4004	134.711	0.470641	down
AK154227	Palb2	Mus musculus NOD-derived CD11c +ve dendritic cells cDNA, RIKEN full-length enriched library, clone:F630010P06 product:hypothetical protein, full insert sequence.	66.0898	134.783	0.490343	down
AK080306	Parg	Mus musculus 3 days neonate thymus cDNA, RIKEN full-length enriched library, clone:A630047F13 product:poly (ADP-ribose) glycohydrolase, full insert sequence.	223.375	73.9011	3.02262	up
BC055947	Patz1	Mus musculus POZ (BTB) and AT hook containing zinc finger 1, mRNA (cDNA clone IMAGE:4167023), complete cds.	86.9632	181.287	0.4797	down
AK032616	Pax6	Mus musculus adult male olfactory brain cDNA, RIKEN full-length enriched library, clone:6430706M13 product:paired box gene 6, full insert sequence.	143.794	71.5353	2.01012	up
XM_001472925	Pcdh11x	PREDICTED: Mus musculus hypothetical protein LOC100039461 (LOC100039461), mRNA.	113.596	53.9462	2.10573	up
AK133637	Pcdh17	Mus musculus adult male pituitary gland cDNA, RIKEN full-length enriched library, clone:5330423H24 product:hypothetical protein, full insert sequence.	54.095	113.729	0.475648	down
AY861420	Pcdh7	alt '-'	50.7663	122.161	0.41557	down
AY861424	Pcdh9	alt '1500001L12Rik#A730003J17Rik#AU021802#C530050I23Rik#C630029H24Rik#Gm1213#Gm297'	156.196	72.8466	2.14418	up
BC066851	Pcdhga12	Mus musculus protocadherin gamma subfamily A, 12, mRNA (cDNA clone MGC:76667 IMAGE:30086762), complete cds.	151.372	63.5689	2.38123	up
D17583	Pcsk5	Mus musculus mRNA for PC6B, partial sequence.	83.3925	175.507	0.475151	down
BC056456	Pcsk7	Mus musculus cDNA clone IMAGE:5715740, containing frame-shift errors.	174.163	79.2566	2.19745	up
BC038085	Pcsk9	Mus musculus proprotein convertase subtilisin/kexin type 9, mRNA (cDNA clone MGC:47409 IMAGE:4502199), complete cds.	1162.8	2336.6	0.497645	down
BC064815	Pctk2	Mus musculus PCTAIRE-motif protein kinase 2, mRNA (cDNA clone MGC:69968 IMAGE:6516981), complete cds.	467.322	139.493	3.35014	up
BC048432	Pdcl2	Mus musculus phosducin-like 2, mRNA (cDNA clone MGC:58103 IMAGE:6773342), complete cds.	135.119	56.3044	2.3998	up
BC030873	Pde4c	Mus musculus phosphodiesterase 4C, cAMP specific, mRNA (cDNA clone MGC:31320 IMAGE:4223352), complete cds.	156.732	443.178	0.353655	down
AY388962	Pde4d	Mus musculus cAMP-specific phosphodiesterase PDE4D9 (Pde4d) mRNA, complete cds.	99.0284	226.851	0.436534	down
BC026134	Pdk4	Mus musculus pyruvate dehydrogenase kinase, isoenzyme 4, mRNA (cDNA clone MGC:13840 IMAGE:4188580), complete cds.	122.205	251.105	0.486668	down
BC024556	Pdlim2	Mus musculus PDZ and LIM domain 2, mRNA (cDNA clone MGC:37634 IMAGE:4990983), complete cds.	163.24	68.534	2.38188	up
BC070418	Pdlim3	Mus musculus PDZ and LIM domain 3, mRNA (cDNA clone MGC:95621 IMAGE:5714572), complete cds.	68.0603	166.252	0.40938	down
BC030068	Pdlim4	Mus musculus PDZ and LIM domain 4, mRNA (cDNA clone MGC:41095 IMAGE:5144166), complete cds.	60.2301	134.162	0.448934	down
BC031699	Pdrg1	Mus musculus p53 and DNA damage regulated 1, mRNA (cDNA clone MGC:25789 IMAGE:4020218), complete cds.	291.654	133.606	2.18294	up
BC010329	Pdzrn3	Mus musculus PDZ domain containing RING finger 3, mRNA (cDNA clone MGC:11956 IMAGE:3600603), complete cds.	742.667	366.718	2.02517	up
AK135714	Pecr	Mus musculus in vitro fertilized eggs cDNA, RIKEN full-length enriched library, clone:7420405J16 product:peroxisomal trans-2-enoyl-CoA reductase, full insert sequence.	203.627	407.255	0.499999	down
BC091645	Per1	Mus musculus period homolog 1 (Drosophila), mRNA (cDNA clone MGC:102121 IMAGE:30355259), complete cds.	299.762	120.905	2.47932	up
AK172958	Per1	Mus musculus mRNA for mKIAA0482 protein.	276.786	72.2101	3.83306	up
AK053978	Pet112l	Mus musculus 2 days pregnant adult female oviduct cDNA, RIKEN full-length enriched library, clone:E230008K18 product:hypothetical Glutamyl-tRNA(Gln) amidotransferase B subunit containing protein, full insert sequence.	92.2082	201.743	0.457058	down
BC114997	Pfas	Mus musculus phosphoribosylformylglycinamidine synthase (FGAR amidotransferase), mRNA (cDNA clone MGC:118146 IMAGE:30110327), complete cds.	64.6613	151.151	0.427792	down
BC048510	Pfdn4	Mus musculus prefoldin 4, mRNA (cDNA clone IMAGE:6541214).	235.926	116.253	2.02941	up
AY756066	Pfkfb4	alt 'C230090D14'	53.9709	113.431	0.475805	down
BC024363	Pfn2	Mus musculus profilin 2, mRNA (cDNA clone MGC:35930 IMAGE:5059568), complete cds.	84.0241	266.392	0.315416	down
AK012159	Pgam5	Mus musculus 10 days embryo whole body cDNA, RIKEN full-length enriched library, clone:2610528A17 product:weakly similar to EG:63B12.4 PROTEIN (GH02880P) [Drosophila melanogaster], full insert sequence.	293.878	136.508	2.15282	up
BC089360	Pgbd1	Mus musculus piggyBac transposable element derived 1, mRNA (cDNA clone MGC:102225 IMAGE:30613267), complete cds.	74.9684	154.113	0.48645	down
BC083113	Pgp	Mus musculus RIKEN cDNA 1700012G19 gene, mRNA (cDNA clone MGC:103027 IMAGE:5356187), complete cds.	149.262	335.242	0.445236	down
BC040100	Pgp	Mus musculus RIKEN cDNA 1700012G19 gene, mRNA (cDNA clone MGC:49690 IMAGE:4456284), complete cds.	710.052	346.739	2.0478	up
XM_130859	Pgrmc2	PREDICTED: Mus musculus progesterone receptor membrane component 2, transcript variant 1 (Pgrmc2), mRNA.	247.725	110.12	2.24958	up
AK139466	Phactr2	Mus musculus 10 days neonate cortex cDNA, RIKEN full-length enriched library, clone:A830093H22 product:hypothetical RPEL repeat/Aspartic acid-rich region profile containing protein, full insert sequence.	228.78	109.439	2.09048	up
AK157045	Phf6	Mus musculus activated spleen cDNA, RIKEN full-length enriched library, clone:F830114M19 product:PHD finger protein 6, full insert sequence.	212.096	97.5007	2.17533	up
AK136530	Phip	Mus musculus adult male cecum cDNA, RIKEN full-length enriched library, clone:9130026J22 product:pleckstrin homology domain interacting protein, full insert sequence.	60.3811	121.822	0.49565	down
AF201391	Pias2	Mus musculus disabled 2 interacting protein mRNA, complete cds.	188.022	85.2374	2.20586	up
AK197010	Pif1	Mus musculus cDNA, clone:Y1G0123L08, strand:plus, reference:ENSEMBL:Mouse-Transcript-ENST:ENSMUST00000047099, based on BLAT search.	64.188	137.751	0.46597	down
BC051059	Pigg	Mus musculus phosphatidylinositol glycan anchor biosynthesis, class G, mRNA (cDNA clone IMAGE:5010465), containing frame-shift errors.	146.893	68.6283	2.14041	up
AK080590	Pigv	Mus musculus 10 days neonate cortex cDNA, RIKEN full-length enriched library, clone:A830007F21 product:hypothetical protein, full insert sequence.	81.4465	174.078	0.467874	down
BC113141	Pik3ap1	Mus musculus phosphoinositide-3-kinase adaptor protein 1, mRNA (cDNA clone MGC:130516 IMAGE:40047744), complete cds.	3591.37	1734.34	2.07074	up
AK154669	Pim1	Mus musculus NOD-derived CD11c +ve dendritic cells cDNA, RIKEN full-length enriched library, clone:F630102O16 product:proviral integration site 1, full insert sequence.	104.761	348.64	0.300485	down
BC042885	Pim1	Mus musculus proviral integration site 1, mRNA (cDNA clone MGC:25501 IMAGE:4507947), complete cds.	118.826	275.548	0.431233	down
BC024062	Pir	Mus musculus pirin, mRNA (cDNA clone MGC:37739 IMAGE:5067536), complete cds.	75.8499	166.253	0.456231	down
NM_011091	Pira4	Mus musculus paired-Ig-like receptor A4 (Pira4), mRNA.	246.559	86.3608	2.85499	up
BC145717	Piwil2	Mus musculus piwi-like homolog 2 (Drosophila), mRNA (cDNA clone MGC:175604 IMAGE:40131020), complete cds.	54.7544	120.545	0.454223	down
BC156299	Pkdrej	Synthetic construct Mus musculus clone IMAGE:100061812, MGC:190295 polycystic kidney disease (polycystin) and REJ (sperm receptor for egg jelly, sea urchin homolog)-like (Pkdrej) mRNA, encodes complete protein.	50.5538	107.327	0.471026	down
AB055648	Pkhd1l1	Mus musculus D86 mRNA, complete cds.	56.4975	120.354	0.469429	down
BC048244	Pkia	Mus musculus protein kinase inhibitor, alpha, mRNA (cDNA clone MGC:54726 IMAGE:6308831), complete cds.	52.9212	156.489	0.338178	down
AF061270	Pknox1	Mus musculus homeobox protein PKNOX1 (Pknox1) mRNA, complete cds.	62.1262	190.778	0.325647	down
BC052701	Pknox1	Mus musculus Pbx/knotted 1 homeobox, mRNA (cDNA clone MGC:64705 IMAGE:5721441), complete cds.	75.41	159.802	0.471897	down
AK004731	Pkp2	Mus musculus adult male lung cDNA, RIKEN full-length enriched library, clone:1200012P04 product:weakly similar to PLAKOPHILIN 2 [Homo sapiens], full insert sequence.	100.949	241.965	0.417204	down
BC051117	Pla2g12a	Mus musculus phospholipase A2, group XIIA, mRNA (cDNA clone MGC:58884 IMAGE:6306803), complete cds.	151.213	68.6975	2.20114	up
BC145908	Pla2g1b	Mus musculus phospholipase A2, group IB, pancreas, mRNA (cDNA clone MGC:175795 IMAGE:40131211), complete cds.	59.5424	143.249	0.415657	down
BC079556	Pla2g3	Mus musculus phospholipase A2, group III, mRNA (cDNA clone MGC:90545 IMAGE:30360278), complete cds.	61.3002	139.681	0.438858	down
BC010789	Plac8	Mus musculus placenta-specific 8, mRNA (cDNA clone MGC:18842 IMAGE:4216402), complete cds.	258.57	97.2244	2.65952	up
BC120709	Plau	Mus musculus plasminogen activator, urokinase, mRNA (cDNA clone MGC:155946 IMAGE:40129632), complete cds.	141.9	70.0377	2.02605	up
BC038048	Plcb2	Mus musculus phospholipase C, beta 2, mRNA (cDNA clone IMAGE:4460477), partial cds.	118.402	50.2696	2.35533	up
BC015249	Plcd1	Mus musculus phospholipase C, delta 1, mRNA (cDNA clone MGC:18330 IMAGE:4241580), complete cds.	62.2955	136.086	0.457767	down
AK166977	Plcd3	Mus musculus blastocyst blastocyst cDNA, RIKEN full-length enriched library, clone:I1C0026G11 product:phospholipase C, delta 3, full insert sequence.	54.3706	116.846	0.46532	down
AK169777	Plcg1	Mus musculus 2 days neonate thymus thymic cells cDNA, RIKEN full-length enriched library, clone:E430021P04 product:hypothetical protein, full insert sequence.	127.112	267.616	0.47498	down
AK082118	Plekhb2	Mus musculus 0 day neonate cerebellum cDNA, RIKEN full-length enriched library, clone:C230009C22 product:similar to EVECTIN-2 [Mus musculus], full insert sequence.	135.877	65.7448	2.06673	up
AK144152	Plekhg2	Mus musculus cDNA, RIKEN full-length enriched library, clone:G430043F20 product:Common-site lymphoma/leukemia GEF homolog [Mus musculus], full insert sequence.	110.213	239.083	0.460981	down
BC024538	Plekhh3	Mus musculus pleckstrin homology domain containing, family H (with MyTH4 domain) member 3, mRNA (cDNA clone IMAGE:4988743), partial cds.	63.3169	141.078	0.448809	down
BC020025	Plekhh3	Mus musculus pleckstrin homology domain containing, family H (with MyTH4 domain) member 3, mRNA (cDNA clone MGC:27854 IMAGE:3490992), complete cds.	281.527	106.22	2.65042	up
BC086684	Plk5	Mus musculus RIKEN cDNA 6330514A18 gene, mRNA (cDNA clone MGC:113809 IMAGE:30679265), complete cds.	110.882	321.328	0.345074	down
BC011299	Plscr2	Mus musculus phospholipid scramblase 2, mRNA (cDNA clone MGC:18362 IMAGE:3595010), complete cds.	176.413	402.858	0.437903	down
BC020143	Plscr3	Mus musculus phospholipid scramblase 3, mRNA (cDNA clone MGC:28107 IMAGE:3967872), complete cds.	78.7041	174.628	0.450697	down
BC037139	Pmf1	Mus musculus polyamine-modulated factor 1, mRNA (cDNA clone MGC:46783 IMAGE:4952550), complete cds.	111.381	272.784	0.408313	down
AK013805	Pmm1	Mus musculus adult male hippocampus cDNA, RIKEN full-length enriched library, clone:2900079F10 product:phosphomannomutase 1, full insert sequence.	68.1467	144.133	0.472806	down
XM_139740	Pnldc1	PREDICTED: Mus musculus poly(A)-specific ribonuclease (PARN)-like domain containing 1 (Pnldc1), mRNA.	203.213	77.7111	2.61498	up
AK051640	Pnn	Mus musculus 12 days embryo spinal ganglion cDNA, RIKEN full-length enriched library, clone:D130061H24 product:pinin, full insert sequence.	63.4515	139.471	0.454945	down
AK038505	Pnpla7	Mus musculus adult male hypothalamus cDNA, RIKEN full-length enriched library, clone:A230020N21 product:Weakly similar to NEUROPATHY target esterase, full insert sequence.	423.368	190.163	2.22634	up
BC010785	Pnpo	Mus musculus pyridoxine 5'-phosphate oxidase, mRNA (cDNA clone MGC:18833 IMAGE:4210325), complete cds.	826.049	1692.66	0.488019	down
AK048752	Pogk	Mus musculus 0 day neonate cerebellum cDNA, RIKEN full-length enriched library, clone:C230043G09 product:similar to KIAA1513 PROTEIN (FRAGMENT) [Homo sapiens], full insert sequence.	170.773	83.7569	2.03891	up
AK161515	Pole	Mus musculus adult male testis cDNA, RIKEN full-length enriched library, clone:4933431C13 product:polymerase (DNA directed), epsilon, full insert sequence.	134.372	328.957	0.408477	down
BC032284	Porcn	Mus musculus porcupine homolog (Drosophila), mRNA (cDNA clone MGC:40733 IMAGE:5362485), complete cds.	203.987	95.084	2.14533	up
BC011417	Ppa2	Mus musculus pyrophosphatase (inorganic) 2, mRNA (cDNA clone MGC:6539 IMAGE:2654305), complete cds.	119.015	274.645	0.433339	down
AB061324	Ppargc1a	Mus musculus PGC-1v mRNA for PPAR gamma coactivator variant form, complete cds.	207.909	451.443	0.460543	down
XM_896000	Ppat	PREDICTED: Mus musculus phosphoribosyl pyrophosphate amidotransferase, transcript variant 3 (Ppat), mRNA.	631.659	245	2.5782	up
BC079912	Ppil4	Mus musculus peptidylprolyl isomerase (cyclophilin)-like 4, mRNA (cDNA clone MGC:100339 IMAGE:30661438), complete cds.	121.926	51.8049	2.35356	up
AK076054	Ppm1a	Mus musculus 11 days embryo whole body cDNA, RIKEN full-length enriched library, clone:2700032K09 product:protein phosphatase 1A, magnesium dependent, alpha isoform, full insert sequence.	72.864	175.365	0.415499	down
BC060261	Ppp1r3b	Mus musculus protein phosphatase 1, regulatory (inhibitor) subunit 3B, mRNA (cDNA clone IMAGE:6839533), partial cds.	171.208	453.493	0.377532	down
AK079637	Ppp1r3g	Mus musculus adult male spinal cord cDNA, RIKEN full-length enriched library, clone:A330088B02 product:hypothetical protein, full insert sequence.	108.067	257.349	0.419923	down
AK080176	Ppp4r1l	Mus musculus adult male aorta and vein cDNA, RIKEN full-length enriched library, clone:A530076P14 product:unclassifiable, full insert sequence.	200.689	81.2575	2.4698	up
AK156668	Pqlc2	Mus musculus activated spleen cDNA, RIKEN full-length enriched library, clone:F830036G04 product:PQ loop repeat containing 2, full insert sequence.	372.969	150.548	2.47741	up
AK028414	Prdm4	Mus musculus 15 days embryo head cDNA, RIKEN full-length enriched library, clone:4022401E08 product:ZINC FINGER PROTEIN homolog [Rattus norvegicus], full insert sequence.	70.5524	166.655	0.423345	down
BC089598	Prdm5	Mus musculus PR domain containing 5, mRNA (cDNA clone IMAGE:6762570), complete cds.	142.036	66.4725	2.13677	up
AK014765	Prdx2	Mus musculus 0 day neonate head cDNA, RIKEN full-length enriched library, clone:4833425C03 product:peroxiredoxin 2, full insert sequence.	71.2156	167.573	0.424982	down
AK163108	Prepl	Mus musculus adult male aorta and vein cDNA, RIKEN full-length enriched library, clone:A530086K04 product:hypothetical protein, full insert sequence.	207.614	79.8598	2.59973	up
BC152959	Prhoxnb	Synthetic construct Mus musculus clone IMAGE:100016138, MGC:184459 parahox cluster neighbor (Prhoxnb) mRNA, encodes complete protein.	82.9413	167.056	0.496489	down
BC032173	Prickle3	Mus musculus prickle homolog 3 (Drosophila), mRNA (cDNA clone IMAGE:5151571), containing frame-shift errors.	163.786	344.46	0.475486	down
BC139761	Prkcz	Mus musculus protein kinase C, zeta, mRNA (cDNA clone MGC:150041 IMAGE:40109623), complete cds.	274.651	559.109	0.49123	down
AK050059	Prkd3	Mus musculus adult male liver tumor cDNA, RIKEN full-length enriched library, clone:C730009D23 product:weakly similar to PROTEIN KINASE C BETA (FRAGMENT) [Homo sapiens], full insert sequence.	950.5	414.881	2.29102	up
AK040353	Prkg1	Mus musculus 0 day neonate thymus cDNA, RIKEN full-length enriched library, clone:A430088G19 product:protein kinase, cGMP-dependent, type I, full insert sequence.	145.466	62.7739	2.3173	up
BC006875	Prkx	Mus musculus protein kinase, X-linked, mRNA (cDNA clone MGC:11638 IMAGE:3596013), complete cds.	162.401	75.5425	2.1498	up
AF230923	Prl8a8	alt '1600032B14Rik#AV036230#PLP-Cgamma#Prlpc3'	57.2145	118.275	0.483743	down
BC006703	Prnp	Mus musculus prion protein, mRNA (cDNA clone MGC:6164 IMAGE:3583938), complete cds.	149.023	415.849	0.358359	down
AK085938	Prodh	Mus musculus 16 days neonate heart cDNA, RIKEN full-length enriched library, clone:D830031P22 product:predicted gene Ym24d07, full insert sequence.	179.04	379.215	0.472133	down
BC029153	Prpf39	Mus musculus PRP39 pre-mRNA processing factor 39 homolog (yeast), mRNA (cDNA clone MGC:37077 IMAGE:4951324), complete cds.	177.142	87.9284	2.01461	up
AK021185	Prss36	Mus musculus ES cells cDNA, RIKEN full-length enriched library, clone:C330007D15 product:hypothetical protein, full insert sequence.	790.264	2006.3	0.393892	down
AK173220	Prx	Mus musculus mRNA for mKIAA1620 protein.	55.3112	151.511	0.365064	down
BC100324	Psg21	Mus musculus pregnancy-specific glycoprotein 21, mRNA (cDNA clone MGC:117597 IMAGE:30715195), complete cds.	141.203	65.008	2.17208	up
BC148473	Psg23	Synthetic construct Mus musculus clone IMAGE:100015381, MGC:183268 pregnancy-specific glycoprotein 23 (Psg23) mRNA, encodes complete protein.	116.79	57.268	2.03936	up
BC052177	Psip1	Mus musculus PC4 and SFRS1 interacting protein 1, mRNA (cDNA clone MGC:59472 IMAGE:6512126), complete cds.	89.9252	226.829	0.396444	down
BC003197	Psmd3	Mus musculus proteasome (prosome, macropain) 26S subunit, non-ATPase, 3, mRNA (cDNA clone MGC:6405 IMAGE:3586427), complete cds.	147.897	351.598	0.420643	down
AK158379	Psmd7	Mus musculus adult inner ear cDNA, RIKEN full-length enriched library, clone:F930111J18 product:proteasome (prosome, macropain) 26S subunit, non-ATPase, 7, full insert sequence.	85.3534	171.276	0.498337	down
AK009887	Psmg4	Mus musculus adult male tongue cDNA, RIKEN full-length enriched library, clone:2310047M15 product:unclassifiable, full insert sequence.	133.689	293.356	0.455721	down
BC110561	Psors1c2	Mus musculus psoriasis susceptibility 1 candidate 2 (human), mRNA (cDNA clone MGC:129442 IMAGE:40049760), complete cds.	136.896	64.4322	2.12465	up
XM_129160	Ptar1	PREDICTED: Mus musculus protein prenyltransferase alpha subunit repeat containing 1, transcript variant 1 (Ptar1), mRNA.	120.918	56.615	2.13579	up
AB235902	Ptchd3	Mus musculus mRNA for RNDEu-3, complete cds.	50.3192	111.366	0.451835	down
BC053517	Ptdss2	Mus musculus phosphatidylserine synthase 2, mRNA (cDNA clone MGC:54595 IMAGE:6315175), complete cds.	87.4083	180.946	0.483063	down
AK134741	Ptger1	Mus musculus adult male medulla oblongata cDNA, RIKEN full-length enriched library, clone:6330544D07 product:Protein kinase C-like 1 (EC 2.7.1.-) (Protein-kinase C-related kinase 1) (Protein kinase C-like PKN) (Serine-threonine protein kinase N) (Fragmen	141.9	60.5395	2.34392	up
BC014865	Ptgr1	Mus musculus leukotriene B4 12-hydroxydehydrogenase, mRNA (cDNA clone MGC:6495 IMAGE:2648051), complete cds.	142.089	308.536	0.460526	down
AK040396	Ptgr2	Mus musculus 0 day neonate thymus cDNA, RIKEN full-length enriched library, clone:A430091H15 product:RIKEN cDNA 1810016I24 gene, full insert sequence.	124.397	279.266	0.445443	down
BC020155	Ptplad2	Mus musculus protein tyrosine phosphatase-like A domain containing 2, mRNA (cDNA clone MGC:28334 IMAGE:4016383), complete cds.	148.57	74.1708	2.00308	up
AK147354	Ptpn11	Mus musculus cDNA, RIKEN full-length enriched library, clone:M5C1019E14 product:protein tyrosine phosphatase, non-receptor type 11, full insert sequence.	126.945	265.595	0.477965	down
AK156480	Ptpn14	Mus musculus activated spleen cDNA, RIKEN full-length enriched library, clone:F830023G01 product:protein tyrosine phosphatase, non-receptor type 14, full insert sequence.	95.5494	207.242	0.461052	down
AK153812	Ptpn22	Mus musculus 2 days neonate thymus thymic cells cDNA, RIKEN full-length enriched library, clone:C920004C21 product:protein tyrosine phosphatase, non-receptor type 8, full insert sequence.	216.168	100.796	2.14461	up
AK132509	Ptpn6	Mus musculus 10 days neonate skin cDNA, RIKEN full-length enriched library, clone:4732477I12 product:hemopoietic cell phosphatase, full insert sequence.	59.7054	132.7	0.449926	down
AF152556	Ptprt	Mus musculus receptor protein tyrosine phosphatase-rho (Ptprt) mRNA, complete cds.	57.0944	115.705	0.49345	down
XM_001004412	Pusl1	PREDICTED: Mus musculus pseudouridylate synthase-like 1, transcript variant 7 (Pusl1), mRNA.	105.35	231.396	0.455282	down
X59382	Pvalb	M.musculus mRNA for parvalbumin (small transcript).	102.989	402.021	0.256177	down
BC027424	Pvalb	Mus musculus parvalbumin, mRNA (cDNA clone MGC:35957 IMAGE:4925213), complete cds.	81.4157	170.475	0.477583	down
BC046770	Pvrl2	Mus musculus poliovirus receptor-related 2, mRNA (cDNA clone MGC:61347 IMAGE:5703547), complete cds.	296.463	706.911	0.419378	down
BC044810	Pwwp2a	Mus musculus RIKEN cDNA 4631424J17 gene, mRNA (cDNA clone IMAGE:3484170).	506.297	237.662	2.13033	up
BC012961	Pygm	Mus musculus muscle glycogen phosphorylase, mRNA (cDNA clone MGC:13713 IMAGE:3989941), complete cds.	82.1118	262.754	0.312504	down
BC058181	Qpctl	Mus musculus glutaminyl-peptide cyclotransferase-like, mRNA (cDNA clone MGC:67963 IMAGE:5325516), complete cds.	100.407	248.88	0.403435	down
XM_001481189	R3hdml	PREDICTED: Mus musculus similar to novel SCP-like extracellular protein domain containing protein (LOC100043899), mRNA.	139.64	65.6949	2.12559	up
BC025578	Rab23	Mus musculus RAB23, member RAS oncogene family, mRNA (cDNA clone MGC:36145 IMAGE:5323566), complete cds.	112.567	319.587	0.352227	down
AK017185	Rab30	Mus musculus 11 days pregnant adult female ovary and uterus cDNA, RIKEN full-length enriched library, clone:5033421K01 product:RAB30 (Rab30) mRNA, full insert sequence.	132.464	405.147	0.326953	down
BC016409	Rab32	Mus musculus RAB32, member RAS oncogene family, mRNA (cDNA clone MGC:25984 IMAGE:4456902), complete cds.	80.0322	224.557	0.3564	down
AF127661	Rabggta	Mus musculus strain C57BL/6J-gm/gm RAB geranylgeranyl transferase alpha subunit (Rabggta) pseudogene, complete sequence.	131.135	401.546	0.326575	down
AK166703	Rad51ap1	Mus musculus blastocyst blastocyst cDNA, RIKEN full-length enriched library, clone:I1C0004D10 product:RAD51 associated protein 1, full insert sequence.	65.2609	130.685	0.499375	down
AK038838	Ralgapa2	Mus musculus adult male hypothalamus cDNA, RIKEN full-length enriched library, clone:A230067G21 product:DJ1049G11.2 (NOVEL PROTEIN SIMILAR TO KIAA0884) (FRAGMENT) homolog [Homo sapiens], full insert sequence.	121.871	58.948	2.06744	up
AK159930	Rangap1	Mus musculus osteoclast-like cell cDNA, RIKEN full-length enriched library, clone:I420038H08 product:RAN GTPase activating protein 1, full insert sequence.	529.308	1187.74	0.445643	down
BC107388	Rap1gap2	Mus musculus GTPase activating RANGAP domain-like 4, mRNA (cDNA clone MGC:130388 IMAGE:40057754), complete cds.	157.56	65.0831	2.4209	up
AK090085	Rasgef1b	Mus musculus B cells CRL-1669 BCL1 Clone 13.20-3B3 cDNA, RIKEN full-length enriched library, clone:G430095K03 product:hypothetical Guanine-nucleotide dissociation stimulators CDC25 family containing protein, full insert sequence.	468.377	174.529	2.68365	up
AJ242720	Rb1cc1	Mus musculus mRNA for partial LaXp180 protein.	199.739	69.6824	2.86642	up
BC059913	Rbak	Mus musculus RB-associated KRAB repressor, mRNA (cDNA clone MGC:69906 IMAGE:6825552), complete cds.	143.064	67.1389	2.13086	up
AK030861	Rbm12b	Mus musculus adult male thymus cDNA, RIKEN full-length enriched library, clone:5830433B01 product:hypothetical RNA-binding region RNP-1 (RNA recognition motif) containing protein, full insert sequence.	92.0496	187.585	0.490708	down
BC080205	Rbm22	Mus musculus RNA binding motif protein 22, mRNA (cDNA clone MGC:91134 IMAGE:3709760), complete cds.	161.585	69.467	2.32607	up
BC011531	Rbm26	Mus musculus RNA binding motif protein 26, mRNA (cDNA clone IMAGE:3598145), partial cds.	82.7978	199.661	0.414693	down
AK167050	Rbm28	Mus musculus blastocyst blastocyst cDNA, RIKEN full-length enriched library, clone:I1C0028O10 product:hypothetical RNA-binding region RNP-1 (RNA recognition motif) containing protein, full insert sequence.	533.806	244.903	2.17966	up
BC006580	Rbm3	Mus musculus RNA binding motif protein 3, mRNA (cDNA clone MGC:5744 IMAGE:3586577), complete cds.	214.226	95.3039	2.24782	up
BC086491	Rbm3	Mus musculus RNA binding motif protein 3, mRNA (cDNA clone MGC:103139 IMAGE:30434553), complete cds.	212.927	90.4255	2.35472	up
AK007354	Rbm3	Mus musculus 10 day old male pancreas cDNA, RIKEN full-length enriched library, clone:1810006O06 product:RNA binding motif protein 3, full insert sequence.	244.808	97.2244	2.51797	up
BC026976	Rbmx2	Mus musculus RNA binding motif protein, X-linked 2, mRNA (cDNA clone MGC:36482 IMAGE:5361950), complete cds.	119.484	59.6545	2.00293	up
BC049096	Rcan2	Mus musculus regulator of calcineurin 2, mRNA (cDNA clone MGC:61350 IMAGE:6416901), complete cds.	110.114	260.43	0.422817	down
AB030504	Rdh11	Mus musculus mRNA for UBE-1b, complete cds.	536.666	1345.49	0.398862	down
BC018261	Rdh11	Mus musculus retinol dehydrogenase 11, mRNA (cDNA clone MGC:25243 IMAGE:4460226), complete cds.	154.346	318.524	0.484565	down
AK158694	Reep2	Mus musculus visual cortex cDNA, RIKEN full-length enriched library, clone:K230056E01 product:hypothetical protein, full insert sequence.	57.9717	152.376	0.380451	down
BC013052	Reep5	Mus musculus receptor accessory protein 5, mRNA (cDNA clone MGC:5997 IMAGE:3585290), complete cds.	177.593	388.491	0.457134	down
AK044097	Rell2	Mus musculus 10 days neonate cortex cDNA, RIKEN full-length enriched library, clone:A830089I08 product:hypothetical protein, full insert sequence.	112.937	53.6405	2.10544	up
BC014821	Renbp	Mus musculus renin binding protein, mRNA (cDNA clone MGC:25952 IMAGE:4238244), complete cds.	182.354	89.1707	2.045	up
AK090202	Rexo2	Mus musculus 11 days embryo spinal cord cDNA, RIKEN full-length enriched library, clone:G630016I10 product:SIMILAR TO SMALL FRAGMENT NUCLEASE homolog [Homo sapiens], full insert sequence.	122.418	51.4599	2.3789	up
AF215669	Rgs3	Mus musculus regulator of G-protein signaling 3s mRNA, complete cds.	309.05	864.798	0.357366	down
AK004648	Rgs3	Mus musculus adult male lung cDNA, RIKEN full-length enriched library, clone:1200008B01 product:regulator of G-protein signaling 3, full insert sequence.	230.604	634.046	0.363702	down
BC029236	Rhbg	Mus musculus Rhesus blood group-associated B glycoprotein, mRNA (cDNA clone MGC:35874 IMAGE:4218889), complete cds.	482.54	979.133	0.492824	down
NM_001085348	Rhox2e	Mus musculus reproductive homeobox 2-like (LOC100036766), mRNA.	62.0293	141.302	0.438984	down
XM_976278	Rhox3g	PREDICTED: Mus musculus similar to testis expressed homeobox 2, transcript variant 2 (LOC546294), mRNA.	159.101	64.6212	2.46205	up
BC099963	Rhox9	Mus musculus reproductive homeobox 9, mRNA (cDNA clone MGC:107479 IMAGE:30083999), complete cds.	109.126	50.8085	2.14779	up
BC010781	Riok2	Mus musculus RIO kinase 2 (yeast), mRNA (cDNA clone MGC:18713 IMAGE:4216633), complete cds.	182.973	84.5916	2.16301	up
AK172300	Rnasel	Mus musculus activated spleen cDNA, RIKEN full-length enriched library, clone:F830115I23 product:ribonuclease L (2', 5'-oligoisoadenylate synthetase-dependent), full insert sequence.	106.339	50.4518	2.10774	up
BC048531	Rnd1	Mus musculus Rho family GTPase 1, mRNA (cDNA clone MGC:58446 IMAGE:6535763), complete cds.	143.123	287.061	0.498579	down
BC116423	Rnf133	Mus musculus ring finger protein 133, mRNA (cDNA clone MGC:144596 IMAGE:40103909), complete cds.	122.985	54.141	2.27157	up
AK011316	Rnf14	Mus musculus 10 days embryo whole body cDNA, RIKEN full-length enriched library, clone:2610005D23 product:ring finger protein 14, full insert sequence.	469.628	231.227	2.03102	up
BC096529	Rnf24	Mus musculus ring finger protein 24, mRNA (cDNA clone MGC:106607 IMAGE:6406985), complete cds.	191.881	82.84	2.31628	up
BC021778	Rnf8	Mus musculus ring finger protein 8, mRNA (cDNA clone MGC:28682 IMAGE:4239442), complete cds.	174.583	71.7873	2.43195	up
BC057154	Rock1	Mus musculus Rho-associated coiled-coil containing protein kinase 1, mRNA (cDNA clone IMAGE:5346820), partial cds.	318.807	148.338	2.1492	up
BC048680	Ropn1l	Mus musculus ropporin 1-like, mRNA (cDNA clone MGC:58858 IMAGE:6774441), complete cds.	131.474	284.656	0.46187	down
BC070436	Ror2	Mus musculus receptor tyrosine kinase-like orphan receptor 2, mRNA (cDNA clone MGC:99876 IMAGE:30535615), complete cds.	91.4595	214.351	0.426682	down
AF163668	Rorc	Mus musculus RORgamma t mRNA, complete cds.	1602.19	3717.66	0.430967	down
BC129887	Rp1l1	Mus musculus retinitis pigmentosa 1 homolog (human)-like 1, mRNA (cDNA clone MGC:150250 IMAGE:40111348), complete cds.	69.7018	152.838	0.45605	down
AK148251	RP23-100C5.8	Mus musculus B16 F10Y cells cDNA, RIKEN full-length enriched library, clone:G370065L11 product:ProSAPiP1 protein, full insert sequence.	93.2769	214.35	0.435162	down
BC058280	RP23-100C5.8	Mus musculus ProSAPiP1 protein, mRNA (cDNA clone MGC:65567 IMAGE:6529102), complete cds.	167.446	63.7219	2.62776	up
BC019119	Rpa1	Mus musculus replication protein A1, mRNA (cDNA clone MGC:29293 IMAGE:4487586), complete cds.	91.9259	197.554	0.465319	down
DQ810271	Rpain	alt '2400006N03Rik#RP23-83I13.5'	160.732	63.5982	2.52731	up
AK154692	Rprd2	Mus musculus NOD-derived CD11c +ve dendritic cells cDNA, RIKEN full-length enriched library, clone:F630103I02 product:Hypothetical serine-rich region containing protein homolog [Mus musculus], full insert sequence.	123.93	58.7835	2.10825	up
BC030065	Rprm	Mus musculus reprimo, TP53 dependent G2 arrest mediator candidate, mRNA (cDNA clone MGC:41066 IMAGE:1434823), complete cds.	137.906	63.5196	2.17108	up
BC148501	Rragd	Synthetic construct Mus musculus clone IMAGE:100015469, MGC:183314 Ras-related GTP binding D (Rragd) mRNA, encodes complete protein.	126.286	59.259	2.13109	up
BC080680	Rreb1	Mus musculus ras responsive element binding protein 1, mRNA (cDNA clone MGC:91289 IMAGE:6330949), complete cds.	68.3335	203.012	0.336598	down
XM_001475820	Rshl2b	PREDICTED: Mus musculus radial spokehead-like 2B (Rshl2b), mRNA.	55.0754	117.101	0.470323	down
XM_283757	Rtf1	PREDICTED: Mus musculus Rtf1, Paf1/RNA polymerase II complex component, homolog (S. cerevisiae) (Rtf1), mRNA.	208.614	79.2834	2.63124	up
BC031370	Rtn2	Mus musculus reticulon 2 (Z-band associated protein), mRNA (cDNA clone MGC:35990 IMAGE:5359358), complete cds.	63.1406	134.259	0.470288	down
BC030471	Rtn4rl1	Mus musculus reticulon 4 receptor-like 1, mRNA (cDNA clone MGC:40829 IMAGE:5368560), complete cds.	691.627	328.226	2.10717	up
BC024872	Rtp4	Mus musculus receptor transporter protein 4, mRNA (cDNA clone MGC:28210 IMAGE:3990099), complete cds.	3359.91	1563.33	2.1492	up
AF020681	Runx2	Mus musculus core binding factor alpha1 subunit isoform (Cbfa-1) mRNA, partial cds.	128.259	61.2472	2.09412	up
AF005936	Runx2	Mus musculus PEBP2alphaA major til-1 isoform mRNA, complete cds.	137.906	59.6751	2.31095	up
AF155880	Runx3	Mus musculus transcription factor AML2/CBFA3 (Cbfa3) mRNA, complete cds.	127.774	51.3166	2.48991	up
BC058401	Rxrg	Mus musculus retinoid X receptor gamma, mRNA (cDNA clone MGC:67123 IMAGE:5707723), complete cds.	230.886	464.796	0.496747	down
BC055885	Saa3	Mus musculus serum amyloid A 3, mRNA (cDNA clone MGC:68149 IMAGE:3493622), complete cds.	120.226	52.6909	2.28173	up
AY651760	Sag	Mus musculus strain C57BL/6 hypothetical truncated retinal S-antigen mRNA, complete cds.	69.3685	148.576	0.46689	down
X97581	Sall3	alt 'B130022O04Rik#Msal#Msal-1#Sal#Salt#Spalt'	174.882	63.2986	2.76282	up
BC034054	Samd14	Mus musculus sterile alpha motif domain containing 14, mRNA (cDNA clone MGC:31049 IMAGE:4505400), complete cds.	52.0778	139.112	0.374358	down
AK029568	Sbf2	Mus musculus adult male testis cDNA, RIKEN full-length enriched library, clone:4921540H12 product:MYOTUBULARIN HOMOLOGOUS PROTEIN 1 (FRAGMENT), full insert sequence.	226.542	104.254	2.17298	up
BC064113	Sbno2	Mus musculus strawberry notch homolog 2 (Drosophila), mRNA (cDNA clone IMAGE:3376209), complete cds.	200.23	637.631	0.314022	down
BC006802	Sc4mol	Mus musculus sterol-C4-methyl oxidase-like, mRNA (cDNA clone MGC:11745 IMAGE:3152545), complete cds.	1109.49	2639.55	0.420331	down
BC007474	Scd1	Mus musculus stearoyl-Coenzyme A desaturase 1, mRNA (cDNA clone MGC:6427 IMAGE:3599932), complete cds.	6697.43	13942.1	0.480374	down
BC040384	Scd2	Mus musculus stearoyl-Coenzyme A desaturase 2, mRNA (cDNA clone MGC:25381 IMAGE:3155869), complete cds.	207.633	91.821	2.26128	up
BC021346	Scrn2	Mus musculus secernin 2, mRNA (cDNA clone MGC:29406 IMAGE:4163541), complete cds.	208.706	432.217	0.482874	down
AK043386	Sema5a	Mus musculus 7 days neonate cerebellum cDNA, RIKEN full-length enriched library, clone:A730090O07 product:sema domain, seven thrombospondin repeats (type 1 and type 1-like), transmembrane domain (TM) and short cytoplasmic domain, (semaphorin) 5A, full in	120.576	55.3341	2.17906	up
AK143229	Sema6b	Mus musculus 0 day neonate eyeball cDNA, RIKEN full-length enriched library, clone:E130319N10 product:sema domain, transmembrane domain (TM), and cytoplasmic domain, (semaphorin) 6B, full insert sequence.	137.744	285.293	0.482815	down
AK164100	Senp7	Mus musculus 12 days embryo spinal cord cDNA, RIKEN full-length enriched library, clone:C530020G14 product:hypothetical protein, full insert sequence.	63.8022	129.218	0.493758	down
AK012858	Sept6	Mus musculus 10, 11 days embryo whole body cDNA, RIKEN full-length enriched library, clone:2810035H17 product:septin 6, full insert sequence.	113.849	52.8185	2.15547	up
BC037007	Serpina1a	Mus musculus serine (or cysteine) peptidase inhibitor, clade A, member 1a, mRNA (cDNA clone MGC:46948 IMAGE:5123904), complete cds.	238.177	117.563	2.02596	up
AK150157	Serpina3f	Mus musculus bone marrow macrophage cDNA, RIKEN full-length enriched library, clone:G530139P03 product:similar to Spi2 proteinase inhibitor [Mus musculus], full insert sequence.	105.814	52.4876	2.01597	up
BC119537	Serpina3g	Mus musculus serine (or cysteine) peptidase inhibitor, clade A, member 3G, mRNA (cDNA clone MGC:141212 IMAGE:40056419), complete cds.	579.162	194.58	2.97648	up
BC031891	Serpina4-ps1	Mus musculus serine (or cysteine) peptidase inhibitor, clade A, member 4, pseudogene 1, mRNA (cDNA clone MGC:29921 IMAGE:5123840), complete cds.	222.311	896.408	0.248002	down
BC018155	Serpina4-ps1	Mus musculus serine (or cysteine) peptidase inhibitor, clade A, member 4, pseudogene 1, mRNA (cDNA clone MGC:25813 IMAGE:4162721), complete cds.	190.666	678.534	0.280996	down
AK149459	Serpina7	Mus musculus adult male liver tumor cDNA, RIKEN full-length enriched library, clone:C730015L02 product:Thyroxine-binding globulin precursor homolog [Mus musculus], full insert sequence.	270.1	80.4363	3.35794	up
BC054091	Serpine1	Mus musculus serine (or cysteine) peptidase inhibitor, clade E, member 1, mRNA (cDNA clone MGC:60665 IMAGE:30021925), complete cds.	75.1475	164.839	0.455883	down
BC080865	Setbp1	Mus musculus SET binding protein 1, mRNA (cDNA clone MGC:90748 IMAGE:30531988), complete cds.	65.433	148.016	0.442068	down
AK089197	Setdb2	Mus musculus NOD-derived CD11c +ve dendritic cells cDNA, RIKEN full-length enriched library, clone:F630035N16 product:hypothetical protein, full insert sequence.	183.946	83.8243	2.19442	up
AK140325	Sh2b2	Mus musculus 4 days neonate male adipose cDNA, RIKEN full-length enriched library, clone:B430112H10 product:adaptor protein with pleckstrin homology and src, full insert sequence.	61.9543	165.132	0.37518	down
BC058117	Shfm1	Mus musculus split hand/foot malformation (ectrodactyly) type 1, mRNA (cDNA clone MGC:69637 IMAGE:6412144), complete cds.	95.3851	289.65	0.329312	down
AK169192	Shmt2	Mus musculus 17 days embryo kidney cDNA, RIKEN full-length enriched library, clone:I920089B02 product:serine hydroxymethyl transferase 2 (mitochondrial), full insert sequence.	75.1446	180.37	0.416614	down
AK146203	Siglec5	Mus musculus TIB-55 BB88 cDNA, RIKEN full-length enriched library, clone:I730033K05 product:sialic acid binding Ig-like lectin 5, full insert sequence.	122.862	56.6228	2.16983	up
BC052716	Sin3a	Mus musculus transcriptional regulator, SIN3A (yeast), mRNA (cDNA clone MGC:64685 IMAGE:6837144), complete cds.	112.393	232.042	0.484364	down
AK171876	Sipa1l1	Mus musculus activated spleen cDNA, RIKEN full-length enriched library, clone:F830016G14 product:signal-induced proliferation-associated 1 like 1, full insert sequence.	154.497	73.3712	2.10569	up
BC072593	Sipa1l2	Mus musculus signal-induced proliferation-associated 1 like 2, mRNA (cDNA clone IMAGE:6412997), partial cds.	315.203	145.73	2.16293	up
DQ926863	Ska1	Mus musculus hypothetical protein variant I (2810433KO1Rik) mRNA, complete cds.	50.0632	110.537	0.452911	down
NM_001103200	Skint6	Mus musculus skint 6 (Skint6), transcript variant 2, mRNA.	150.585	55.889	2.69435	up
BC023050	Slc10a3	Mus musculus solute carrier family 10 (sodium/bile acid cotransporter family), member 3, mRNA (cDNA clone MGC:38638 IMAGE:5355849), complete cds.	253.621	108.742	2.33233	up
BC156117	Slc13a5	Synthetic construct Mus musculus clone IMAGE:100062374, MGC:190860 solute carrier family 13 (sodium-dependent citrate transporter), member 5 (Slc13a5) mRNA, encodes complete protein.	173.176	76.0769	2.27633	up
AK037416	Slc16a5	Mus musculus 16 days neonate thymus cDNA, RIKEN full-length enriched library, clone:A130015N09 product:weakly similar to MONOCARBOXYLATE TRANSPORTER 6 (MCT 6) (MCT 5) [Homo sapiens], full insert sequence.	183.337	383.283	0.478334	down
AK049514	Slc18a1	Mus musculus 7 days embryo whole body cDNA, RIKEN full-length enriched library, clone:C430018J19 product:CHROMAFFIN GRANULE AMINE TRANSPORTER (VESICULAR AMINE TRANSPORTER 1) (VAT1) homolog [Rattus norvegicus], full insert sequence.	59.2711	123.696	0.479169	down
BC015085	Slc20a1	Mus musculus solute carrier family 20, member 1, mRNA (cDNA clone MGC:14029 IMAGE:4015575), complete cds.	863.186	393.959	2.19106	up
AK035898	Slc20a1	Mus musculus 16 days neonate cerebellum cDNA, RIKEN full-length enriched library, clone:9630015N15 product:solute carrier family 20, member 1, full insert sequence.	311.446	126.764	2.45689	up
BC013474	Slc22a7	Mus musculus solute carrier family 22 (organic anion transporter), member 7, mRNA (cDNA clone MGC:18877 IMAGE:4236556), complete cds.	178.92	535.197	0.334307	down
BC026597	Slc22a7	Mus musculus solute carrier family 22 (organic anion transporter), member 7, mRNA (cDNA clone MGC:37316 IMAGE:4975360), complete cds.	267.357	712.454	0.375261	down
BC016094	Slc24a1	Mus musculus solute carrier family 24 (sodium/potassium/calcium exchanger), member 1, mRNA (cDNA clone MGC:27617 IMAGE:4504496), complete cds.	124.587	60.3687	2.06377	up
BC062168	Slc25a16	Mus musculus solute carrier family 25 (mitochondrial carrier, Graves disease autoantigen), member 16, mRNA (cDNA clone IMAGE:30133798), complete cds.	115.812	53.028	2.18398	up
BC022676	Slc25a30	Mus musculus solute carrier family 25, member 30, mRNA (cDNA clone MGC:31367 IMAGE:4238839), complete cds.	400.428	930.048	0.430546	down
AK182785	Slc25a39	Mus musculus cDNA, clone:Y0G0123L14, strand:plus, reference:ENSEMBL:Mouse-Transcript-ENST:ENSMUST00000018821, based on BLAT search.	87.2978	203.554	0.428868	down
BC003791	Slc25a4	Mus musculus solute carrier family 25 (mitochondrial carrier, adenine nucleotide translocator), member 4, mRNA (cDNA clone MGC:6027 IMAGE:3599576), complete cds.	254.357	527.137	0.482525	down
BC055376	Slc28a2	Mus musculus solute carrier family 28 (sodium-coupled nucleoside transporter), member 2, mRNA (cDNA clone MGC:60480 IMAGE:30077988), complete cds.	114.6	51.3799	2.23045	up
BC014282	Slc2a4	Mus musculus solute carrier family 2 (facilitated glucose transporter), member 4, mRNA (cDNA clone MGC:13736 IMAGE:4207674), complete cds.	67.4583	141.468	0.476845	down
BC113751	Slc30a2	Mus musculus solute carrier family 30 (zinc transporter), member 2, mRNA (cDNA clone MGC:130593 IMAGE:40057211), complete cds.	64.4751	139.365	0.462635	down
BC066199	Slc30a3	Mus musculus solute carrier family 30 (zinc transporter), member 3, mRNA (cDNA clone MGC:76696 IMAGE:30476359), complete cds.	128.964	62.3022	2.06997	up
AK150167	Slc36a4	Mus musculus bone marrow macrophage cDNA, RIKEN full-length enriched library, clone:G530141C16 product:solute carrier family 36 (proton/amino acid symporter), member 4, full insert sequence.	253.134	91.2805	2.77314	up
BC038000	Slc37a2	Mus musculus solute carrier family 37 (glycerol-3-phosphate transporter), member 2, mRNA (cDNA clone IMAGE:4920432), with apparent retained intron.	82.582	205.276	0.402297	down
AK035155	Slc38a3	Mus musculus 12 days embryo embryonic body between diaphragm region and neck cDNA, RIKEN full-length enriched library, clone:9430094B04 product:N SYSTEM AMINO ACIDS TRANSPORTER NAT-1 homolog [Mus musculus], full insert sequence.	140.174	388.332	0.360963	down
BC028990	Slc39a5	Mus musculus solute carrier family 39 (metal ion transporter), member 5, mRNA (cDNA clone MGC:32429 IMAGE:5041383), complete cds.	73.3997	203.65	0.36042	down
BC031381	Slc45a3	Mus musculus solute carrier family 45, member 3, mRNA (cDNA clone MGC:32471 IMAGE:5050610), complete cds.	136.461	751.161	0.181666	down
AK035428	Slc45a3	Mus musculus adult male urinary bladder cDNA, RIKEN full-length enriched library, clone:9530042D02 product:PROSTEIN homolog [Homo sapiens], full insert sequence.	89.1006	387.433	0.229977	down
AK170738	Slc45a4	Mus musculus NOD-derived CD11c +ve dendritic cells cDNA, RIKEN full-length enriched library, clone:F630118B22 product:hypothetical HPr serine phosphorylation site containing protein, full insert sequence.	156.875	68.6251	2.28597	up
AK220501	Slc4a10	Mus musculus mRNA for mKIAA4136 protein.	124.337	57.1365	2.17614	up
AK160250	Slc4a1ap	Mus musculus adult male testis cDNA, RIKEN full-length enriched library, clone:4930544B05 product:solute carrier family 4 (anion exchanger), member 1, adaptor protein, full insert sequence.	65.0119	135.477	0.479873	down
AK083807	Slc6a17	Mus musculus 12 days embryo spinal ganglion cDNA, RIKEN full-length enriched library, clone:D130012J15 product:ORPHAN SODIUM- AND CHLORIDE-DEPENDENT NEUROTRANSMITTER TRANSPORTER NTT4 homolog [Rattus norvegicus], full insert sequence.	113.983	53.6925	2.12289	up
AY525778	Slc6a2	Mus musculus strain ISS solute carrier family 6 member 2 (Slc6a2) mRNA, complete cds.	53.6718	126.771	0.423375	down
AK044620	Slc7a8	Mus musculus adult retina cDNA, RIKEN full-length enriched library, clone:A930027L07 product:solute carrier family 7 (cationic amino acid transporter, y+ system), member 8, full insert sequence.	184.997	78.2318	2.36473	up
AK129013	Slc9a8	Mus musculus cDNA fis, clone TRACH3032372.	129.413	260.022	0.497701	down
BC041147	Slco1a1	Mus musculus solute carrier organic anion transporter family, member 1a1, mRNA (cDNA clone MGC:49470 IMAGE:4975986), complete cds.	95.2634	255.308	0.373131	down
AK166446	Slco1a5	Mus musculus mammary gland RCB-0527 Jyg-MC(B) cDNA, RIKEN full-length enriched library, clone:G930022G12 product:solute carrier organic anion transporter family, member 1a5, full insert sequence.	192.067	88.1764	2.17821	up
AK172688	Slco4a1	Mus musculus activated spleen cDNA, RIKEN full-length enriched library, clone:F830229C21 product:solute carrier organic anion transporter family, member 4a1, full insert sequence.	59.6773	136.567	0.436982	down
XM_894124	Slfn14	PREDICTED: Mus musculus schlafen family member 14 (Slfn14), mRNA.	136.119	56.3993	2.41348	up
BC117909	Slfn5	Mus musculus schlafen 5, mRNA (cDNA clone MGC:144062 IMAGE:40097236), complete cds.	248.665	109.497	2.27099	up
AK034918	Slit2	Mus musculus 12 days embryo embryonic body between diaphragm region and neck cDNA, RIKEN full-length enriched library, clone:9430062G01 product:slit homolog 2 (Drosophila), full insert sequence.	120.636	52.83	2.28348	up
AK162780	Sltm	Mus musculus 16 days neonate thymus cDNA, RIKEN full-length enriched library, clone:A130044F21 product:Hypothetical RNA-binding domain (Fragment) homolog [Mus musculus], full insert sequence.	185.569	87.5242	2.1202	up
U77638	Smad5	Mus musculus Smad5 mRNA, complete cds.	200.012	81.0968	2.46633	up
BC119141	Smad9	Mus musculus MAD homolog 9 (Drosophila), mRNA (cDNA clone MGC:155457 IMAGE:8733890), complete cds.	208.595	90.4574	2.306	up
BC004728	Smagp	Mus musculus cDNA sequence BC004728, mRNA (cDNA clone MGC:7903 IMAGE:3582955), complete cds.	440.126	158.076	2.78426	up
BC026783	Smarcd1	Mus musculus SWI/SNF related, matrix associated, actin dependent regulator of chromatin, subfamily d, member 1, mRNA (cDNA clone MGC:30227 IMAGE:4481097), complete cds.	149.98	62.4604	2.4012	up
BC061481	Smc4	Mus musculus structural maintenance of chromosomes 4, mRNA (cDNA clone MGC:70057 IMAGE:6512832), complete cds.	178.287	79.7705	2.235	up
BC088984	Smcr7	Mus musculus Smith-Magenis syndrome chromosome region, candidate 7 homolog (human), mRNA (cDNA clone MGC:113770 IMAGE:5708020), complete cds.	109.323	219.695	0.497612	down
BC031804	Smoc1	Mus musculus SPARC related modular calcium binding 1, mRNA (cDNA clone MGC:30627 IMAGE:3673732), complete cds.	175.177	376.676	0.46506	down
AK003853	Smyd2	Mus musculus 18-day embryo whole body cDNA, RIKEN full-length enriched library, clone:1110020E07 product:hypothetical SET-domain of transcriptional regulators (TRX, EZ, ASH1 etc) containing protein, full insert sequence.	126.665	255.285	0.496172	down
BC061485	Smyd3	Mus musculus SET and MYND domain containing 3, mRNA (cDNA clone MGC:70213 IMAGE:5370924), complete cds.	82.494	168.708	0.488975	down
AK016941	Sncaip	Mus musculus adult male testis cDNA, RIKEN full-length enriched library, clone:4933427B05 product:synuclein, alpha interacting protein (synphilin), full insert sequence.	159.493	70.3799	2.26617	up
NR_002899	Snora70	Mus musculus small nucleolar RNA, H/ACA box 70 (Snora70) on chromosome X.	113.014	55.9459	2.02005	up
NR_000003	Snord35a	Mus musculus RNA, U35a small nucleolar (Rnu35a) on chromosome 7.	74.4297	191.587	0.38849	down
BC117897	Snph	Mus musculus syntaphilin, mRNA (cDNA clone MGC:144040 IMAGE:40096952), complete cds.	149.8	63.4381	2.36136	up
BC008262	Snrpe	Mus musculus small nuclear ribonucleoprotein E, mRNA (cDNA clone MGC:6518 IMAGE:2650413), complete cds.	242.583	87.9001	2.75976	up
BC019424	Snx16	Mus musculus sorting nexin 16, mRNA (cDNA clone MGC:30420 IMAGE:5052234), complete cds.	78.7801	215.415	0.365713	down
BC023732	Snx17	Mus musculus sorting nexin 17, mRNA (cDNA clone MGC:36623 IMAGE:5352355), complete cds.	102.762	271.176	0.378948	down
AK017516	Snx21	Mus musculus 8 days embryo whole body cDNA, RIKEN full-length enriched library, clone:5730407K14 product:hypothetical protein, full insert sequence.	96.5529	196.811	0.490586	down
AF284755	Sorcs1	Mus musculus VPS10 domain receptor SorCS1c splice variant mRNA, complete cds.	55.5464	148.477	0.374107	down
BC076630	Sp4	Mus musculus trans-acting transcription factor 4, mRNA (cDNA clone MGC:100176 IMAGE:30637762), complete cds.	71.5524	167.722	0.426613	down
BC021879	Spats2l	Mus musculus RIKEN cDNA 2810022L02 gene, mRNA (cDNA clone MGC:28599 IMAGE:4216816), complete cds.	424.31	189.571	2.23826	up
BC014764	Spats2l	Mus musculus RIKEN cDNA 2810022L02 gene, mRNA (cDNA clone MGC:25892 IMAGE:4217648), complete cds.	495.267	151.492	3.26927	up
BC116238	Spc24	Mus musculus SPC24, NDC80 kinetochore complex component, homolog (S. cerevisiae), mRNA (cDNA clone MGC:143655 IMAGE:40091783), complete cds.	183.217	418.507	0.437788	down
BC086683	Spc24	Mus musculus SPC24, NDC80 kinetochore complex component, homolog (S. cerevisiae), mRNA (cDNA clone MGC:113798 IMAGE:30676712), complete cds.	201.155	430.705	0.467037	down
AK155332	Sphk1	Mus musculus NOD-derived CD11c +ve dendritic cells cDNA, RIKEN full-length enriched library, clone:F630220O08 product:sphingosine kinase 1, full insert sequence.	59.0069	135.956	0.434014	down
BC064038	Spic	Mus musculus Spi-C transcription factor (Spi-1/PU.1 related), mRNA (cDNA clone MGC:73531 IMAGE:3824951), complete cds.	199.053	89.6161	2.22118	up
BC026502	Spire2	Mus musculus spire homolog 2 (Drosophila), mRNA (cDNA clone MGC:31610 IMAGE:4506974), complete cds.	57.3468	123.789	0.463263	down
BC030460	Spred2	Mus musculus sprouty-related, EVH1 domain containing 2, mRNA (cDNA clone MGC:40698 IMAGE:4946146), complete cds.	189.349	79.3921	2.38498	up
AK078679	Sptlc3	Mus musculus adult male eyeball cDNA, RIKEN full-length enriched library, clone:7530404K15 product:hypothetical Aminotransferases class-I containing protein, full insert sequence.	50.6614	102.694	0.493322	down
AK161837	Sqle	Mus musculus 11 days embryo head cDNA, RIKEN full-length enriched library, clone:6230421L08 product:squalene epoxidase, full insert sequence.	583.382	1444.3	0.40392	down
BC042781	Sqle	Mus musculus squalene epoxidase, mRNA (cDNA clone MGC:51384 IMAGE:4915911), complete cds.	938.773	2008.63	0.467369	down
BC038140	Srbd1	Mus musculus S1 RNA binding domain 1, mRNA (cDNA clone IMAGE:1384147), complete cds.	94.7293	213.753	0.443172	down
BC048731	Srcap	Mus musculus RIKEN cDNA D030022P06 gene, mRNA (cDNA clone IMAGE:6512163).	243.036	118.412	2.05247	up
BC126947	Srcrb4d	Mus musculus scavenger receptor cysteine rich domain containing, group B (4 domains), mRNA (cDNA clone IMAGE:40090447), partial cds.	121.806	261.179	0.46637	down
AK164641	Srp72	Mus musculus 13 days embryo stomach cDNA, RIKEN full-length enriched library, clone:D530009O16 product:similar to CaM kinase II isoform [Homo sapiens], full insert sequence.	175.081	53.9213	3.24697	up
BC002176	Ssbp2	Mus musculus single-stranded DNA binding protein 2, mRNA (cDNA clone MGC:7345 IMAGE:3486988), complete cds.	122.791	329.793	0.372327	down
BC107394	St7l	Mus musculus suppression of tumorigenicity 7-like, mRNA (cDNA clone MGC:130399 IMAGE:40058131), complete cds.	59.8084	164.157	0.364337	down
AK046517	Stat1	Mus musculus adult male adrenal gland cDNA, RIKEN full-length enriched library, clone:B330003H23 product:signal transducer and activator of transcription 1, full insert sequence.	704.159	345.55	2.03779	up
BC004808	Stat1	Mus musculus signal transducer and activator of transcription 1, mRNA (cDNA clone MGC:6411 IMAGE:3587831), complete cds.	4320.93	1762.58	2.45148	up
AK157263	Stat1	Mus musculus activated spleen cDNA, RIKEN full-length enriched library, clone:F830208J20 product:signal transducer and activator of transcription 1, full insert sequence.	4851.13	1951.13	2.48632	up
AK088966	Stat5b	Mus musculus 2 days neonate thymus thymic cells cDNA, RIKEN full-length enriched library, clone:E430034A12 product:unclassifiable, full insert sequence.	164.737	345.353	0.47701	down
BC049123	Stk3	Mus musculus serine/threonine kinase 3 (Ste20, yeast homolog), mRNA (cDNA clone MGC:61363 IMAGE:6813956), complete cds.	182.541	76.0048	2.40171	up
AK146597	Suhw4	Mus musculus 16 days embryo kidney cDNA, RIKEN full-length enriched library, clone:I920030K07 product:hypothetical protein, full insert sequence.	184.214	84.557	2.17858	up
BC012677	Sult5a1	Mus musculus sulfotransferase family 5A, member 1, mRNA (cDNA clone MGC:13878 IMAGE:4187578), complete cds.	52.5588	159.606	0.329304	down
BC109334	Sunc1	Mus musculus Sad1 and UNC84 domain containing 1, mRNA (cDNA clone MGC:130135 IMAGE:40051782), complete cds.	71.306	178.395	0.399708	down
AK144989	Supt7l	Mus musculus mammary gland RCB-0526 Jyg-MC(A) cDNA, RIKEN full-length enriched library, clone:G830018C17 product:STAGA complex 65 gamma subunit, full insert sequence.	130.462	63.4519	2.05607	up
BC023860	Suv39h1	Mus musculus suppressor of variegation 3-9 homolog 1 (Drosophila), mRNA (cDNA clone MGC:36038 IMAGE:5352230), complete cds.	155.62	77.6268	2.00472	up
BC132111	Sv2c	Mus musculus synaptic vesicle glycoprotein 2c, mRNA (cDNA clone MGC:163742 IMAGE:40130388), complete cds.	59.6431	129.36	0.461062	down
AK015921	Sv2c	Mus musculus adult male testis cDNA, RIKEN full-length enriched library, clone:4930527L09 product:weakly similar to SYNAPTIC VESICLE PROTEIN 2C [Rattus norvegicus], full insert sequence.	111.674	55.5128	2.01168	up
BC099602	Svil	Mus musculus supervillin, mRNA (cDNA clone IMAGE:3373417).	96.8032	225.862	0.428594	down
BC058741	Svopl	Mus musculus SV2 related protein homolog (rat)-like, mRNA (cDNA clone MGC:65540 IMAGE:6309979), complete cds.	140.161	53.4321	2.62315	up
AK014411	Sycp2	Mus musculus 18 days pregnant adult female placenta and extra embryonic tissue cDNA, RIKEN full-length enriched library, clone:3830402K23 product:similar to DJ551D2.4 (SYNAPTONEMAL COMPLEX PROTEIN 2) (FRAGMENT) [Homo sapiens], full insert sequence.	178.999	84.353	2.12203	up
XM_001004384	Syde2	PREDICTED: Mus musculus synapse defective 1, Rho GTPase, homolog 2 (C. elegans) (Syde2), mRNA.	103.946	50.9283	2.04103	up
AK164368	Syt11	Mus musculus 12 days embryo spinal ganglion cDNA, RIKEN full-length enriched library, clone:D130075L09 product:synaptotagmin 11, full insert sequence.	63.739	132.604	0.480671	down
AK050649	Tada1	Mus musculus 2 days neonate thymus thymic cells cDNA, RIKEN full-length enriched library, clone:C920028M06 product:unclassifiable, full insert sequence.	76.3144	153.606	0.496819	down
BC094568	Taf1	Mus musculus TAF1 RNA polymerase II, TATA box binding protein (TBP)-associated factor, mRNA (cDNA clone IMAGE:6833930), complete cds.	75.3081	205.933	0.365692	down
BC029673	Taf7	Mus musculus TAF7 RNA polymerase II, TATA box binding protein (TBP)-associated factor, mRNA (cDNA clone MGC:36036 IMAGE:5373242), complete cds.	155.943	74.8429	2.08361	up
BC152779	Tas2r122	Synthetic construct Mus musculus clone IMAGE:100015969, MGC:184396 taste receptor, type 2, member 122 (Tas2r122) mRNA, encodes complete protein.	112.851	55.6019	2.02962	up
AK146320	Tasp1	Mus musculus TIB-55 BB88 cDNA, RIKEN full-length enriched library, clone:I730051L04 product:Threonine aspartase 1 (EC 3.4.25.-) (Taspase 1) homolog [Mus musculus], full insert sequence.	293.874	114.931	2.55695	up
BC156121	Tbx6	Synthetic construct Mus musculus clone IMAGE:100062339, MGC:190849 T-box 6 (Tbx6) mRNA, encodes complete protein.	134.151	62.7612	2.13749	up
AB023485	Tcerg1	Mus musculus mRNA for transcription factor CA150b, complete cds.	147.565	312.639	0.471998	down
BC004617	Tcf19	Mus musculus transcription factor 19, mRNA (cDNA clone MGC:6711 IMAGE:3585301), complete cds.	408.033	138.279	2.95079	up
U47051	Tcra-V22.1	Mus musculus rearranged T cell receptor (TCRV-alpha-22.1) mRNA, variable region, partial cds.	54.5663	119.576	0.456331	down
BC085470	Tdg	Mus musculus thymine DNA glycosylase, mRNA (cDNA clone MGC:101905 IMAGE:6416434), complete cds.	469.785	228.215	2.05852	up
BC008140	Tekt2	Mus musculus tektin 2, mRNA (cDNA clone MGC:5692 IMAGE:3582971), complete cds.	164.853	71.5879	2.3028	up
AK158009	Tenc1	Mus musculus adult inner ear cDNA, RIKEN full-length enriched library, clone:F930016G16 product:tensin like C1 domain-containing phosphatase, full insert sequence.	961.046	353.365	2.7197	up
AK036615	Terf1	Mus musculus adult male bone cDNA, RIKEN full-length enriched library, clone:9830141K10 product:TELOMERIC REPEAT BINDING FACTOR 1 homolog [Mus musculus], full insert sequence.	191.881	86.2237	2.22539	up
AK141288	Tex10	Mus musculus 7 days embryo whole body cDNA, RIKEN full-length enriched library, clone:C430021H21 product:Nbla10363 protein homolog [Homo sapiens], full insert sequence.	60.4298	129.484	0.466695	down
AK044784	Tfdp2	Mus musculus adult retina cDNA, RIKEN full-length enriched library, clone:A930105D14 product:transcription factor Dp 2, full insert sequence.	135.666	62.4804	2.17133	up
BC117054	Tff1	Mus musculus trefoil factor 1, mRNA (cDNA clone MGC:151431 IMAGE:40126373), complete cds.	77.9555	223.397	0.348955	down
BC132185	Tgfa	Mus musculus transforming growth factor alpha, mRNA (cDNA clone MGC:163816 IMAGE:40130462), complete cds.	211.083	82.9647	2.54425	up
BC034256	Tgtp	Mus musculus T-cell specific GTPase, mRNA (cDNA clone MGC:18429 IMAGE:3662733), complete cds.	430.801	205.03	2.10117	up
AK088858	Tgtp	Mus musculus 2 days neonate thymus thymic cells cDNA, RIKEN full-length enriched library, clone:E430029D18 product:T-cell specific GTPase, full insert sequence.	355.299	136.98	2.59379	up
XM_001000510	Thap8	PREDICTED: Mus musculus RIKEN cDNA 1700020L13 gene (1700020L13Rik), mRNA.	183.282	87.7404	2.08892	up
M87276	Thbs1	Mouse thrombospondin 1 mRNA, complete cds.	168.478	77.2867	2.17991	up
BC090667	Thnsl1	Mus musculus threonine synthase-like 1 (bacterial), mRNA (cDNA clone MGC:113800 IMAGE:30686917), complete cds.	152.98	65.2239	2.34545	up
BC064788	Timeless	Mus musculus timeless homolog (Drosophila), mRNA (cDNA clone IMAGE:30048181), partial cds.	75.9282	162.664	0.466779	down
BC055279	Timm22	Mus musculus translocase of inner mitochondrial membrane 22 homolog (yeast), mRNA (cDNA clone MGC:66904 IMAGE:5688754), complete cds.	53.0862	109.528	0.484682	down
BC002098	Tiprl	Mus musculus TIP41, TOR signalling pathway regulator-like (S. cerevisiae), mRNA (cDNA clone MGC:6416 IMAGE:3590157), complete cds.	69.7461	150.06	0.464789	down
AK164925	Tjap1	Mus musculus 0 day neonate lung cDNA, RIKEN full-length enriched library, clone:E030025P17 product:Hdlg-binding protein Pilt (Fragment), full insert sequence.	287.486	133.667	2.15076	up
BC021945	Tlcd2	Mus musculus RIKEN cDNA 2010305C02 gene, mRNA (cDNA clone MGC:37811 IMAGE:5098319), complete cds.	398.352	936.972	0.425149	down
AK046402	Tle1	Mus musculus adult male corpora quadrigemina cDNA, RIKEN full-length enriched library, clone:B230380C18 product:transducin-like enhancer of split 1, homolog of Drosophila E(spl), full insert sequence.	837.881	263.359	3.18151	up
AK040016	Tm7sf2	Mus musculus 0 day neonate thymus cDNA, RIKEN full-length enriched library, clone:A430043P03 product:transmembrane 7 superfamily member 2, full insert sequence.	445.201	932.878	0.477234	down
BC058195	Tmc6	Mus musculus transmembrane channel-like gene family 6, mRNA (cDNA clone MGC:68064 IMAGE:5356348), complete cds.	70.8157	163.801	0.432327	down
BC049282	Tmed9	Mus musculus transmembrane emp24 protein transport domain containing 9, mRNA (cDNA clone MGC:58875 IMAGE:2648375), complete cds.	1230.84	522.739	2.3546	up
AJ400622	Tmeff1	Mus musculus partial mRNA for tomoregulin-1 (M7365) (TR-1 gene).	119.359	55.0776	2.16711	up
BC022145	Tmem106a	Mus musculus transmembrane protein 106A, mRNA (cDNA clone MGC:37887 IMAGE:5101508), complete cds.	218.595	105.095	2.07998	up
BC019733	Tmem149	Mus musculus transmembrane protein 149, mRNA (cDNA clone MGC:30332 IMAGE:3676256), complete cds.	93.2262	192.99	0.483062	down
BC050932	Tmem167b	Mus musculus RIKEN cDNA 2010200O16 gene, mRNA (cDNA clone MGC:63285 IMAGE:6811263), complete cds.	169.489	83.6064	2.02722	up
BC027151	Tmem206	Mus musculus RIKEN cDNA 2310028N02 gene, mRNA (cDNA clone MGC:35701 IMAGE:4948749), complete cds.	186.355	80.9619	2.30176	up
BC014728	Tmem38a	Mus musculus transmembrane protein 38A, mRNA (cDNA clone MGC:25675 IMAGE:4504294), complete cds.	85.2262	183.838	0.463595	down
AK017238	Tmem67	Mus musculus adult male pituitary gland cDNA, RIKEN full-length enriched library, clone:5330408M12 product:hypothetical protein, full insert sequence.	75.1195	171.954	0.436858	down
BC068020	Tmod4	Mus musculus tropomodulin 4, mRNA (cDNA clone MGC:70018 IMAGE:30291625), complete cds.	96.1943	202.269	0.475576	down
AK170841	Tnip1	Mus musculus NOD-derived CD11c +ve dendritic cells cDNA, RIKEN full-length enriched library, clone:F630203N01 product:TNFAIP3 interacting protein 1, full insert sequence.	327.796	131.957	2.48411	up
BC028515	Tnni2	Mus musculus troponin I, skeletal, fast 2, mRNA (cDNA clone MGC:41207 IMAGE:1448494), complete cds.	65.6655	339.012	0.193697	down
L49467	Tnnt3	Mus musculus troponin T fast skeletal muscle isoform FA1e17 (Tnnt3) mRNA, complete cds.	72.8209	276.899	0.262987	down
L49466	Tnnt3	Mus musculus troponin T fast skeletal muscle isoform FE2e17 (Tnnt3) mRNA, complete cds.	93.6464	305.833	0.306201	down
L48988	Tnnt3	Mus musculus fast skeletal muscle troponin T (Tnnt3) mRNA, isoform FB4e16, complete cds.	126.666	386.336	0.327864	down
L48990	Tnnt3	Mus musculus fast skeletal muscle troponin T (Tnnt3) mRNA, isoform FB1e16, complete cds.	84.8047	239.851	0.353572	down
AK033321	Top2a	Mus musculus 15 days embryo male testis cDNA, RIKEN full-length enriched library, clone:8030493B08 product:topoisomerase (DNA) II alpha, full insert sequence.	83.0841	181.814	0.456974	down
AK009693	Tor3a	Mus musculus adult male tongue cDNA, RIKEN full-length enriched library, clone:2310039F17 product:torsin family 3, member A, full insert sequence.	353.885	130.738	2.70683	up
M87635	Tpm2	Mouse beta-tropomyosin 2 mRNA, complete cds.	96.603	221.829	0.435484	down
BC037154	Trappc6a	Mus musculus trafficking protein particle complex 6A, mRNA (cDNA clone MGC:46781 IMAGE:2811950), complete cds.	135.595	304.983	0.4446	down
BC034343	Trdn	Mus musculus triadin, mRNA (cDNA clone MGC:8119 IMAGE:3589077), complete cds.	72.9014	157.876	0.461764	down
NM_001097623	Trerf1	Mus musculus transcriptional regulating factor 1 (Trerf1), transcript variant 1, mRNA.	68.6304	140.215	0.489465	down
BC012955	Trib3	Mus musculus tribbles homolog 3 (Drosophila), mRNA (cDNA clone MGC:18731 IMAGE:3980838), complete cds.	294.307	128.728	2.28626	up
AK153571	Trim45	Mus musculus bone marrow macrophage cDNA, RIKEN full-length enriched library, clone:I830176N15 product:tripartite motif-containing 45, full insert sequence.	67.4922	171.65	0.393196	down
BC132148	Trim47	Mus musculus tripartite motif protein 47, mRNA (cDNA clone MGC:163779 IMAGE:40130425), complete cds.	80.4722	198.099	0.406222	down
BC107259	Trim54	Mus musculus tripartite motif-containing 54, mRNA (cDNA clone MGC:130202 IMAGE:40052471), complete cds.	82.2228	175.478	0.468565	down
AY572454	Trim66	alt 'D7H11orf29#KIAA0298#Kiaa0298-hp#Tif1d'	67.0481	141.607	0.473479	down
BC048703	Trmt11	Mus musculus tRNA methyltransferase 11 homolog (S. cerevisiae), mRNA (cDNA clone MGC:59417 IMAGE:6509593), complete cds.	56.085	141.201	0.3972	down
AK014359	Trmt6	Mus musculus 17 days embryo head cDNA, RIKEN full-length enriched library, clone:3300001M20 product:hypothetical S-adenosyl-L-methionine-dependent methyltransferases structure containing protein, full insert sequence.	275.442	94.2402	2.92276	up
XM_001480625	Trmt61b	PREDICTED: Mus musculus hypothetical LOC623451 (LOC623451), mRNA.	119.298	57.7369	2.06623	up
M13874	Trp53	Mouse p53 mRNA, complete cds, clone p53-m8.	147.897	363.06	0.407363	down
NM_001109897	Trpc2	Mus musculus transient receptor potential cation channel, subfamily C, member 2 (Trpc2), transcript variant 2, mRNA.	66.5684	145.758	0.456705	down
AK035197	Trpm5	Mus musculus 12 days embryo embryonic body between diaphragm region and neck cDNA, RIKEN full-length enriched library, clone:9430099A16 product:transient receptor potential cation channel, subfamily M, member 5, full insert sequence.	122.919	58.7416	2.09254	up
AK158652	Trpv4	Mus musculus visual cortex cDNA, RIKEN full-length enriched library, clone:K230039O04 product:transient receptor potential cation channel, subfamily V, member 4, full insert sequence.	52.3894	106.143	0.493573	down
AJ271912	Tsc1	Mus musculus mRNA for hamartin (TSC1 gene).	289.304	139.075	2.08019	up
BC116310	Tsku	Mus musculus tsukushin, mRNA (cDNA clone MGC:143945 IMAGE:40095310), complete cds.	275.226	642.159	0.428594	down
BC017540	Tspyl4	Mus musculus TSPY-like 4, mRNA (cDNA clone MGC:28862 IMAGE:4511620), complete cds.	77.5919	201.207	0.385632	down
BC037444	Tsr2	Mus musculus RIKEN cDNA 2310007F12 gene, mRNA (cDNA clone IMAGE:3965573), partial cds.	103.707	220.156	0.471064	down
AM690751	Ttll7	Mus musculus mRNA for polyglutamylase (Ttll7 gene), strain C57BL6.	62.33	155.479	0.400889	down
AK029745	Ttll8	Mus musculus adult male testis cDNA, RIKEN full-length enriched library, clone:4930524K07 product:hypothetical Tubulin-tyrosine ligase containing protein, full insert sequence.	80.4555	186.035	0.432476	down
BC049112	Tubb4	Mus musculus tubulin, beta 4, mRNA (cDNA clone MGC:61383 IMAGE:6415577), complete cds.	205.3	99.2999	2.06748	up
BC078446	Tubg2	Mus musculus tubulin, gamma 2, mRNA (cDNA clone IMAGE:5690186).	115.851	56.0336	2.06752	up
BC156420	Tusc1	Synthetic construct Mus musculus clone IMAGE:100062929, MGC:190990 tumor suppressor candidate 1 (Tusc1) mRNA, encodes complete protein.	146.284	65.6789	2.22726	up
BC015081	Twf1	Mus musculus twinfilin, actin-binding protein, homolog 1 (Drosophila), mRNA (cDNA clone MGC:13938 IMAGE:3979221), complete cds.	194.466	425.114	0.457445	down
AK141252	Txlna	Mus musculus ES cells cDNA, RIKEN full-length enriched library, clone:C330041G02 product:Taxilin homolog [Homo sapiens], full insert sequence.	121.581	250.615	0.48513	down
AK163229	Ubap1	Mus musculus 2 cells egg cDNA, RIKEN full-length enriched library, clone:B020004A10 product:ubiquitin-associated protein 1, full insert sequence.	55.4343	111.817	0.495759	down
D50527	Ubc	Mus musculus mRNA for TI-225, complete cds.	197.29	405.676	0.486324	down
AK035371	Ube2k	Mus musculus adult male urinary bladder cDNA, RIKEN full-length enriched library, clone:9530026F20 product:huntingtin interacting protein 2, full insert sequence.	301.643	102.868	2.93232	up
BC132630	Ube2n	Mus musculus ubiquitin-conjugating enzyme E2N, mRNA (cDNA clone MGC:164261 IMAGE:40130907), complete cds.	147.04	299.57	0.490838	down
BC025595	Ubl3	Mus musculus ubiquitin-like 3, mRNA (cDNA clone MGC:36029 IMAGE:5342735), complete cds.	177.059	77.2573	2.29181	up
BC024622	Ubtf	Mus musculus upstream binding transcription factor, RNA polymerase I, mRNA (cDNA clone IMAGE:4459041), with apparent retained intron.	52.3104	172.238	0.303711	down
BC145969	Ugt1a2	Mus musculus UDP glucuronosyltransferase 1 family, polypeptide A2, mRNA (cDNA clone MGC:175856 IMAGE:40131272), complete cds.	182.222	560.872	0.32489	down
BC113789	Ugt2b35	Mus musculus UDP glucuronosyltransferase 2 family, polypeptide B35, mRNA (cDNA clone MGC:132947 IMAGE:40061872), complete cds.	361.18	172.104	2.09862	up
BC040808	Uimc1	Mus musculus ubiquitin interaction motif containing 1, mRNA (cDNA clone MGC:49564 IMAGE:4038778), complete cds.	144.168	55.3112	2.60648	up
AK172425	Uso1	Mus musculus activated spleen cDNA, RIKEN full-length enriched library, clone:F830207B07 product:vesicle docking protein, full insert sequence.	118.864	242.388	0.490388	down
AK220190	Usp48	Mus musculus mRNA for mKIAA4202 protein.	66.8961	165.616	0.403924	down
BC029258	Uxt	Mus musculus ubiquitously expressed transcript, mRNA (cDNA clone MGC:35979 IMAGE:4483276), complete cds.	120.151	56.7625	2.11673	up
AK086822	Uxt	Mus musculus 0 day neonate lung cDNA, RIKEN full-length enriched library, clone:E030003B22 product:ubiquitously expressed transcript, full insert sequence.	236.32	109.443	2.15931	up
BC003764	Vamp7	Mus musculus synaptobrevin like 1, mRNA (cDNA clone MGC:5929 IMAGE:3601755), complete cds.	81.9382	267.602	0.306195	down
AK016465	Vcam1	Mus musculus adult male testis cDNA, RIKEN full-length enriched library, clone:4931419I02 product:vascular cell adhesion molecule 1, full insert sequence.	155.217	68.895	2.25295	up
AK034871	Vcan	Mus musculus 12 days embryo embryonic body between diaphragm region and neck cDNA, RIKEN full-length enriched library, clone:9430051N09 product:chondroitin sulfate proteoglycan 2, full insert sequence.	57.406	152.617	0.376143	down
BC042696	Vgll3	Mus musculus RIKEN cDNA 1700110N18 gene, mRNA (cDNA clone IMAGE:3496297), with apparent retained intron.	174.125	86.2236	2.01946	up
XM_892506	Vmn2r108	PREDICTED: Mus musculus predicted gene, EG627805 (EG627805), mRNA.	67.5234	151.511	0.445667	down
NM_001105062	Vmn2r31	Mus musculus vomeronasal 2, receptor 31 (Vmn2r31), mRNA.	132.838	66.1645	2.0077	up
NM_001105070	Vmn2r38	Mus musculus vomeronasal 2, receptor 38 (Vmn2r38), mRNA.	139.515	67.3388	2.07184	up
XM_890970	Vmn2r49	PREDICTED: Mus musculus similar to putative pheromone receptor, transcript variant 1 (LOC625605), mRNA.	156.364	71.9344	2.1737	up
BC152873	Vmn2r66	Synthetic construct Mus musculus clone IMAGE:100016053, MGC:184440 vomeronasal 2, receptor 66 (Vmn2r66) mRNA, encodes complete protein.	51.724	151.845	0.340638	down
XM_001002448	Vmn2r-ps57	PREDICTED: Mus musculus G protein-coupled receptor, family C, group 2, member A, related sequence 1 (Gprc2a-rs1), mRNA.	139.292	64.4435	2.16147	up
AK135721	Vprbp	Mus musculus in vitro fertilized eggs cDNA, RIKEN full-length enriched library, clone:7420407C10 product:hypothetical Lissencephaly type-1-like homology motif/Proline-rich region profile/LIS1 homology (LisH) motif profile/ARM repeat fold containing prote	481.15	237.762	2.02366	up
BC004834	Vps72	Mus musculus vacuolar protein sorting 72 (yeast), mRNA (cDNA clone MGC:6868 IMAGE:2651158), complete cds.	154.776	311.214	0.497329	down
BC046226	Vsnl1	Mus musculus visinin-like 1, mRNA (cDNA clone MGC:57901 IMAGE:5692284), complete cds.	60.8371	122.544	0.496452	down
AK164450	Vwf	Mus musculus 12 days embryo eyeball cDNA, RIKEN full-length enriched library, clone:D230035J21 product:Von Willebrand factor homolog, full insert sequence.	151.544	66.0155	2.29559	up
AK190401	Wdfy1	Mus musculus cDNA, clone:Y1G0102K08, strand:plus, reference:ENSEMBL:Mouse-Transcript-ENST:ENSMUST00000048820, based on BLAT search.	301.046	128.767	2.33791	up
AK045072	Wdfy2	Mus musculus 9.5 days embryo parthenogenote cDNA, RIKEN full-length enriched library, clone:B130024L21 product:WD40-AND FYVE-DOMAIN CONTAINING PROTEIN 2 homolog [Homo sapiens], full insert sequence.	225.222	103.477	2.17654	up
BC064745	Wdr33	Mus musculus WD repeat domain 33, mRNA (cDNA clone IMAGE:30093795), complete cds.	142.929	54.3564	2.62947	up
BC046236	Wdr37	Mus musculus WD repeat domain 37, mRNA (cDNA clone MGC:58091 IMAGE:6817089), complete cds.	130.911	62.3209	2.10059	up
AK164160	Wdr4	Mus musculus adult male hippocampus cDNA, RIKEN full-length enriched library, clone:C630028K13 product:WD repeat domain 4, full insert sequence.	68.9396	176.524	0.390539	down
BC050980	Wdr52	Mus musculus WD repeat domain 52, mRNA (cDNA clone IMAGE:6706872).	93.2565	193.101	0.482941	down
AK046399	Wdr60	Mus musculus adult male corpora quadrigemina cDNA, RIKEN full-length enriched library, clone:B230380A12 product:hypothetical protein, full insert sequence.	61.4005	153.668	0.399566	down
XM_001476702	Wdr89	PREDICTED: Mus musculus WD repeat domain 89, transcript variant 1 (Wdr89), mRNA.	65.1723	133.686	0.487502	down
AK170906	Wdr90	Mus musculus NOD-derived CD11c +ve dendritic cells cDNA, RIKEN full-length enriched library, clone:F630208M17 product:hypothetical G-protein beta WD-40 repeat/Trp-Asp (WD) repeats profile/Trp-Asp (WD) repeats circular profile containing protein, full ins	59.701	133.79	0.44623	down
AK129465	Wdr90	Mus musculus mRNA for mKIAA1924 protein.	407.529	98.2553	4.14766	up
AK136599	Wfdc8	Mus musculus adult male epididymis cDNA, RIKEN full-length enriched library, clone:9230002O13 product:weakly similar to WAP four-disulfide core domain protein 8 precursor (Putative protease inhibitor WAP8) [Homo sapiens], full insert sequence.	130.851	59.7902	2.1885	up
AK049558	Wnt5b	Mus musculus 7 days embryo whole body cDNA, RIKEN full-length enriched library, clone:C430039I17 product:wingless-related MMTV integration site 5B, full insert sequence.	122.985	560.481	0.219427	down
AK049137	Wscd1	Mus musculus ES cells cDNA, RIKEN full-length enriched library, clone:C330006H24 product:inferred: Similar to KIAA0789 gene product {Homo sapiens}, full insert sequence.	52.6599	117.34	0.448781	down
AK046736	Xaf1	Mus musculus adult male cortex cDNA, RIKEN full-length enriched library, clone:B530033B21 product:unclassifiable, full insert sequence.	407.769	139.9	2.91473	up
NM_001111293	Xlr5b	Mus musculus X-linked lymphocyte-regulated 5B (Xlr5b), mRNA.	70.3552	163.717	0.429736	down
AK008962	Xpa	Mus musculus adult male stomach cDNA, RIKEN full-length enriched library, clone:2210417B19 product:xeroderma pigmentosum, complementation group A, full insert sequence.	84.5155	188.205	0.449062	down
AK197944	Xpo6	Mus musculus cDNA, clone:Y1G0126K07, strand:minus, reference:ENSEMBL:Mouse-Transcript-ENST:ENSMUST00000009344, based on BLAT search.	144.122	302.709	0.476107	down
BC030630	Xrcc6bp1	Mus musculus XRCC6 binding protein 1, mRNA (cDNA clone MGC:41330 IMAGE:1196003), complete cds.	71.03	144.791	0.490569	down
BC156133	Xrn1	Synthetic construct Mus musculus clone IMAGE:100062413, MGC:190870 5'-3' exoribonuclease 1 (Xrn1) mRNA, encodes complete protein.	63.52	134.312	0.47293	down
AK083653	Yars2	Mus musculus 9 days embryo whole body cDNA, RIKEN full-length enriched library, clone:D030059N20 product:similar to CDNA FLJ13995 FIS, CLONE Y79AA1002209, WEAKLY SIMILAR TO TYROSYL-TRNA SYNTHETASE (EC 6.1.1.1) (HYPOTHETICAL 53.2 KDA PROTEIN) [Homo sapien	111.014	52.2369	2.12521	up
AB083210	Zap70	Mus musculus mRNA for truncated ZAP kinase, complete cds.	98.2946	198.143	0.49608	down
BC019536	Zdhhc20	Mus musculus zinc finger, DHHC domain containing 20, mRNA (cDNA clone MGC:28444 IMAGE:4039734), complete cds.	243.971	113.643	2.14682	up
AK147553	Zdhhc23	Mus musculus adult male brain UNDEFINED_CELL_LINE cDNA, RIKEN full-length enriched library, clone:M5C1075E02 product:hypothetical Zn-finger, DHHC type/Zinc finger DHHC-type profile containing protein, full insert sequence.	145.383	65.319	2.22575	up
AK155019	Zfp106	Mus musculus NOD-derived CD11c +ve dendritic cells cDNA, RIKEN full-length enriched library, clone:F630116E12 product:zinc finger protein 106, full insert sequence.	124.816	59.1696	2.10947	up
BC053080	Zfp12	Mus musculus zinc finger protein 12, mRNA (cDNA clone MGC:62453 IMAGE:5702966), complete cds.	66.6456	203.15	0.328061	down
BC088998	Zfp128	Mus musculus zinc finger protein 128, mRNA (cDNA clone MGC:113768 IMAGE:6417536), complete cds.	58.6096	130.617	0.448712	down
BC052082	Zfp13	Mus musculus zinc finger protein 13, mRNA (cDNA clone MGC:62500 IMAGE:6404424), complete cds.	106.992	240.02	0.445763	down
AK155577	Zfp142	Mus musculus NOD-derived CD11c +ve dendritic cells cDNA, RIKEN full-length enriched library, clone:F630330G21 product:zinc finger protein 142, full insert sequence.	171.771	70.0627	2.45168	up
BC021326	Zfp189	Mus musculus zinc finger protein 189, mRNA (cDNA clone MGC:29268 IMAGE:5065942), complete cds.	245.209	120.545	2.03417	up
BC117874	Zfp280b	Mus musculus zinc finger protein 280b, mRNA (cDNA clone MGC:143969 IMAGE:40095593), complete cds.	243.955	117.284	2.08003	up
U29501	Zfp317	Mus musculus KRAB-zinc finger protein 67 (Zfp67) mRNA, partial cds.	101.846	227.155	0.448354	down
AK052251	Zfp324	Mus musculus 13 days embryo heart cDNA, RIKEN full-length enriched library, clone:D330013I06 product:similar to ZINC FINGER PROTEIN [Homo sapiens], full insert sequence.	185.413	73.442	2.52461	up
BC037055	Zfp326	Mus musculus zinc finger protein 326, mRNA (cDNA clone MGC:46856 IMAGE:4948371), complete cds.	107.61	261.284	0.41185	down
BC057098	Zfp341	Mus musculus zinc finger protein 341, mRNA (cDNA clone MGC:73471 IMAGE:5715767), complete cds.	146.526	63.7481	2.29852	up
AK017770	Zfp398	Mus musculus 8 days embryo whole body cDNA, RIKEN full-length enriched library, clone:5730513I23 product:hypothetical protein, full insert sequence.	113.218	51.9588	2.17899	up
BC055817	Zfp420	Mus musculus zinc finger protein 420, mRNA (cDNA clone MGC:67687 IMAGE:3595825), complete cds.	67.5623	145.308	0.46496	down
BC023805	Zfp442	Mus musculus predicted gene, OTTMUSG00000015730, mRNA (cDNA clone MGC:38507 IMAGE:5352880), complete cds.	142.349	70.4138	2.02161	up
BC023396	Zfp444	Mus musculus zinc finger protein 444, mRNA (cDNA clone IMAGE:5252870).	81.8474	171.582	0.477015	down
AK148548	Zfp568	Mus musculus adult pancreas islet cells cDNA, RIKEN full-length enriched library, clone:C820020O18 product:similar to Zinc finger protein 30 (Zinc finger protein KOX28) (Fragment) [Homo sapiens], full insert sequence.	133.527	60.307	2.21412	up
AK205829	Zfp618	Mus musculus cDNA, clone:Y2G0102O15, strand:plus, reference:ENSEMBL:Mouse-Transcript-ENST:ENSMUST00000064814, based on BLAT search.	176.087	61.9651	2.84171	up
BC112418	Zfp641	Mus musculus zinc finger protein 641, mRNA (cDNA clone MGC:132922 IMAGE:40061301), complete cds.	52.9573	136.212	0.388785	down
BC027683	Zfp688	Mus musculus zinc finger protein 688, mRNA (cDNA clone MGC:41678 IMAGE:1345974), complete cds.	253.801	125.429	2.02347	up
AK053795	Zfp764	Mus musculus 0 day neonate eyeball cDNA, RIKEN full-length enriched library, clone:E130308M05 product:weakly similar to ENDOTHELIAL ZINC FINGER PROTEIN INDUCED BY TUMOR NECROSIS FACTOR ALPHA [Homo sapiens], full insert sequence.	196.621	83.8988	2.34355	up
BC026432	Zfp768	Mus musculus zinc finger protein 768, mRNA (cDNA clone MGC:31345 IMAGE:4235387), complete cds.	112.871	230.603	0.489461	down
BC023179	Zfp772	Mus musculus cDNA sequence BC023179, mRNA (cDNA clone MGC:37070 IMAGE:4951074), complete cds.	164.261	81.7464	2.00939	up
BC063331	Zfp791	Mus musculus zinc finger protein 791, mRNA (cDNA clone MGC:74368 IMAGE:30295602), complete cds.	170.443	67.2754	2.53351	up
BC099429	Zfyve19	Mus musculus zinc finger, FYVE domain containing 19, mRNA (cDNA clone MGC:117612 IMAGE:30790629), complete cds.	385.888	135.119	2.85591	up
BC040205	Zkscan17	Mus musculus zinc finger with KRAB and SCAN domains 17, mRNA (cDNA clone MGC:36538 IMAGE:4947290), complete cds.	282.992	136.679	2.07049	up
AK128979	Zmynd15	Mus musculus cDNA fis, clone TRACH3017934.	109.397	423.885	0.258081	down
BC119773	Zmynd17	Mus musculus zinc finger, MYND domain containing 17, mRNA (cDNA clone MGC:148220 IMAGE:40107223), complete cds.	52.6488	106.852	0.492726	down
AK078819	Znrf1	Mus musculus 16 days embryo lung cDNA, RIKEN full-length enriched library, clone:8430426C06 product:hypothetical RING finger containing protein, full insert sequence.	310.748	631.019	0.492454	down
BC156320	Znrf2	Synthetic construct Mus musculus clone IMAGE:100061791, MGC:190292 zinc and ring finger 2 (Znrf2) mRNA, encodes complete protein.	606.711	281.942	2.1519	up
AK016921	Zranb3	Mus musculus adult male testis cDNA, RIKEN full-length enriched library, clone:4933425L19 product:hypothetical SNF2 related domain/Helicase C-terminal domain/DEAD/DEAH box helicase containing protein, full insert sequence.	63.7741	152.737	0.417541	down
BC117921	Zranb3	Mus musculus zinc finger, RAN-binding domain containing 3, mRNA (cDNA clone MGC:144079 IMAGE:40097463), complete cds.	71.8657	152.617	0.470888	down
AK147779	Zscan2	Mus musculus melanocyte cDNA, RIKEN full-length enriched library, clone:G270035E03 product:zinc finger protein 29, full insert sequence.	169.805	77.7111	2.18508	up
XM_126343	Zswim7	PREDICTED: Mus musculus RIKEN cDNA 2410012H22 gene (2410012H22Rik), mRNA.	124.062	61.0857	2.03095	up
BC022150	Zyg11a	Mus musculus zyg-11 homolog A (C. elegans), mRNA (cDNA clone IMAGE:5102760), partial cds.	87.9884	192.952	0.456011	down

## Sheet: up
SEQ_ID	GENE_NAME	DESCRIPTION	A15	A0	fold change(A15/A0)
AK082850	0610007P08Rik	Mus musculus ES cells cDNA, RIKEN full-length enriched library, clone:C330042K07 product:RAD26L HYPOTHETICAL PROTEIN, ALTERNATIVELY SPLICED PRODUCT, SIMILAR TO (AF217319) PUTATIVE REPAIR AND RECOMBINATION HELICASE RAD26L (FRAGMENT) homolog [Homo sapiens]	212.16	88.376	2.40065
AK147691	1110012J17Rik	Mus musculus adult male brain UNDEFINED_CELL_LINE cDNA, RIKEN full-length enriched library, clone:M5C1108G17 product:hypothetical protein, full insert sequence.	124.752	57.8692	2.15575
DQ873296	1110017D15Rik	alt 'Cbe1#smrp1'	105.164	51.9434	2.02459
AK004090	1110034G24Rik	Mus musculus 18-day embryo whole body cDNA, RIKEN full-length enriched library, clone:1110034G24 product:hypothetical protein, full insert sequence.	159.645	72.2185	2.21058
BC061491	1190005F20Rik	Mus musculus RIKEN cDNA 1190005F20 gene, mRNA (cDNA clone IMAGE:3498291), with apparent retained intron.	176.9	74.0656	2.38843
AK005643	1700003I22Rik	Mus musculus adult male testis cDNA, RIKEN full-length enriched library, clone:1700003I22 product:unclassifiable, full insert sequence.	129.198	56.9143	2.27004
AK005651	1700003M07Rik	Mus musculus adult male testis cDNA, RIKEN full-length enriched library, clone:1700003M07 product:unclassifiable, full insert sequence.	148.263	71.13	2.0844
BC116915	1700009N14Rik	Mus musculus RIKEN cDNA 1700009N14 gene, mRNA (cDNA clone MGC:151292 IMAGE:40126234), complete cds.	214.705	60.4459	3.55203
BC026534	1700011H14Rik	Mus musculus RIKEN cDNA 1700011H14 gene, mRNA (cDNA clone MGC:35690 IMAGE:5042540), complete cds.	137.821	63.3371	2.17599
BC038315	1700012B15Rik	Mus musculus RIKEN cDNA 1700012B15 gene, mRNA (cDNA clone IMAGE:1399852), partial cds.	193.616	84.4204	2.29348
AK006037	1700016J18Rik	Mus musculus adult male testis cDNA, RIKEN full-length enriched library, clone:1700016J18 product:unclassifiable, full insert sequence.	116.118	56.7226	2.04712
BC048645	1700019D03Rik	Mus musculus RIKEN cDNA 1700019D03 gene, mRNA (cDNA clone MGC:58779 IMAGE:6772375), complete cds.	123.882	59.5431	2.08054
XM_899759	1700029F09Rik	PREDICTED: Mus musculus RIKEN cDNA 1700029F09 gene, transcript variant 7 (1700029F09Rik), mRNA.	208.032	100.777	2.06429
BC048504	1700049L16Rik	Mus musculus RIKEN cDNA 1700049L16 gene, mRNA (cDNA clone MGC:58377 IMAGE:6772617), complete cds.	179.397	83.3101	2.15336
AK007277	1700125F08Rik	Mus musculus adult male testis cDNA, RIKEN full-length enriched library, clone:1700125F08 product:inferred: RIKEN cDNA 1700125F08 gene / putative [Mus musculus], full insert sequence.	164.873	61.6855	2.6728
NM_001081400	1810013L24Rik	Mus musculus RIKEN cDNA 1810013L24 gene (1810013L24Rik), mRNA.	404.677	191.601	2.11209
AK129415	1810041L15Rik	Mus musculus mRNA for mKIAA1644 protein.	112.732	51.5411	2.18724
AK158055	1810058I24Rik	Mus musculus adult inner ear cDNA, RIKEN full-length enriched library, clone:F930023C11 product:hypothetical protein, full insert sequence.	630.824	278.62	2.2641
BC026941	1810065E05Rik	Mus musculus RIKEN cDNA 1810065E05 gene, mRNA (cDNA clone MGC:25794 IMAGE:4024443), complete cds.	147.105	57.9324	2.53926
AK050487	2210009G21Rik	Mus musculus adult pancreas islet cells cDNA, RIKEN full-length enriched library, clone:C820003H20 product:RIKEN cDNA 2210009G21 gene, full insert sequence.	111.444	53.7447	2.07358
AK043305	2210406O10Rik	Mus musculus 7 days neonate cerebellum cDNA, RIKEN full-length enriched library, clone:A730082O07 product:unclassifiable, full insert sequence.	158.444	77.545	2.04325
AK028897	2410089E03Rik	Mus musculus 10 days neonate skin cDNA, RIKEN full-length enriched library, clone:4732468D17 product:hypothetical protein, full insert sequence.	188.525	72.1858	2.61166
AK010894	2510003B16Rik	Mus musculus 13 days embryo liver cDNA, RIKEN full-length enriched library, clone:2510003B16 product:unclassifiable, full insert sequence.	147.136	61.4304	2.39517
XM_001473989	2600006L11Rik	PREDICTED: Mus musculus RIKEN cDNA 2600006L11 gene (2600006L11Rik), mRNA.	165.022	55.0335	2.99857
AK031797	2810474O19Rik	Mus musculus 11 days embryo head cDNA, RIKEN full-length enriched library, clone:6230430P05 product:RIKEN cDNA 2810474O19 gene, full insert sequence.	267.956	130.383	2.05514
AK079405	2810474O19Rik	Mus musculus adult male bone cDNA, RIKEN full-length enriched library, clone:9830126O13 product:RIKEN cDNA 2810474O19 gene, full insert sequence.	202.242	97.1295	2.08219
AK019332	2900041M22Rik	Mus musculus adult male hippocampus cDNA, RIKEN full-length enriched library, clone:2900041M22 product:hypothetical protein, full insert sequence.	141.12	64.3256	2.19384
AK006460	3110003A17Rik	Mus musculus adult male testis cDNA, RIKEN full-length enriched library, clone:1700028I04 product:hypothetical protein, full insert sequence.	199.248	89.3933	2.2289
AK014209	3110053B16Rik	Mus musculus 13 days embryo head cDNA, RIKEN full-length enriched library, clone:3110053B16 product:similar to HIPPOCALCIN-LIKE 1 [Mus musculus], full insert sequence.	143.05	63.1689	2.26456
AK014857	4921509O09Rik	Mus musculus adult male testis cDNA, RIKEN full-length enriched library, clone:4921509O09 product:unclassifiable, full insert sequence.	156.675	76.4146	2.05033
AK014961	4921524L21Rik	Mus musculus adult male testis cDNA, RIKEN full-length enriched library, clone:4921524L21 product:hypothetical protein, full insert sequence.	135.726	63.2041	2.14743
AK076722	4930421J07Rik	Mus musculus adult male testis cDNA, RIKEN full-length enriched library, clone:4930421F12 product:hypothetical protein, full insert sequence.	156.251	63.7315	2.45171
BC107181	4930544G11Rik	Mus musculus RIKEN cDNA 4930544G11 gene, mRNA (cDNA clone MGC:130069 IMAGE:40050691), complete cds.	139.515	69.1952	2.01626
XM_001481069	4930545L08Rik	PREDICTED: Mus musculus RIKEN cDNA 4930545L08 gene (4930545L08Rik), mRNA.	135.868	60.6762	2.23923
AK015360	4930565N06Rik	Mus musculus adult male testis cDNA, RIKEN full-length enriched library, clone:4930442F07 product:unclassifiable, full insert sequence.	166.976	60.2825	2.76989
AK043999	5430405G05Rik	Mus musculus 10 days neonate cortex cDNA, RIKEN full-length enriched library, clone:A830077P15 product:hypothetical protein, full insert sequence.	141.476	64.3092	2.19994
NM_001109688	5730419I09Rik	Mus musculus RIKEN cDNA 5730419I09 gene (5730419I09Rik), transcript variant 3, mRNA.	209.184	102.855	2.03378
AK017706	5730480H06Rik	Mus musculus 8 days embryo whole body cDNA, RIKEN full-length enriched library, clone:5730480H06 product:unclassifiable, full insert sequence.	135.828	64.5162	2.10534
AK018376	8430403D17Rik	Mus musculus 16 days embryo lung cDNA, RIKEN full-length enriched library, clone:8430403D17 product:unclassifiable, full insert sequence.	120.099	57.645	2.08343
AK034128	9330158H04Rik	Mus musculus adult male diencephalon cDNA, RIKEN full-length enriched library, clone:9330158H04 product:unclassifiable, full insert sequence.	135.797	54.2837	2.50162
AK084554	9330162B11Rik	Mus musculus 13 days embryo heart cDNA, RIKEN full-length enriched library, clone:D330014I17 product:unclassifiable, full insert sequence.	139.725	65.1624	2.14425
BC148391	9630033F20Rik	Synthetic construct Mus musculus clone IMAGE:100015357, MGC:183257 RIKEN cDNA 9630033F20 gene (9630033F20Rik) mRNA, encodes complete protein.	184.802	90.5048	2.04191
AK048846	A230073K19Rik	Mus musculus 0 day neonate cerebellum cDNA, RIKEN full-length enriched library, clone:C230074P11 product:unclassifiable, full insert sequence.	140.618	57.2689	2.45541
AK039009	A230084N10	Mus musculus adult male hypothalamus cDNA, RIKEN full-length enriched library, clone:A230084N10 product:unclassifiable, full insert sequence.	161.63	64.2518	2.51557
AK047741	A230103J11Rik	Mus musculus adult male corpus striatum cDNA, RIKEN full-length enriched library, clone:C030020H15 product:unclassifiable, full insert sequence.	150.685	67.4087	2.2354
AK162529	A4galt	Mus musculus adult male urinary bladder cDNA, RIKEN full-length enriched library, clone:9530067O09 product:Gb3 synthase homolog [Rattus norvegicus], full insert sequence.	159.33	77.5677	2.05408
AK039749	A630031M04Rik	Mus musculus adult male spinal cord cDNA, RIKEN full-length enriched library, clone:A330103E24 product:unclassifiable, full insert sequence.	111.145	55.031	2.01969
AK020812	A930005H10Rik	Mus musculus adult retina cDNA, RIKEN full-length enriched library, clone:A930005H10 product:hypothetical protein, full insert sequence.	159.882	79.1444	2.02014
AK144723	Abca16	Mus musculus lung RCB-0558 LLC cDNA, RIKEN full-length enriched library, clone:G730027A01 product:weakly similar to ATP-binding cassette protein (Fragment) [Mus musculus], full insert sequence.	123.736	61.1937	2.02204
AK042934	Abca6	Mus musculus 7 days neonate cerebellum cDNA, RIKEN full-length enriched library, clone:A730041G17 product:hypothetical protein, full insert sequence.	147.386	60.7954	2.4243
BC119471	Abcg1	Mus musculus ATP-binding cassette, sub-family G (WHITE), member 1, mRNA (cDNA clone MGC:141022 IMAGE:40048166), complete cds.	175.264	74.8072	2.34288
BC058260	Abi3	Mus musculus ABI gene family, member 3, mRNA (cDNA clone MGC:67841 IMAGE:6474610), complete cds.	159.154	60.3611	2.6367
BC065805	Acly	Mus musculus ATP citrate lyase, mRNA (cDNA clone IMAGE:1398077), complete cds.	546.857	225.678	2.42317
BC064469	Acot2	Mus musculus acyl-CoA thioesterase 2, mRNA (cDNA clone MGC:69985 IMAGE:6508650), complete cds.	530.557	226.206	2.34546
BC001994	Actl6a	Mus musculus actin-like 6A, mRNA (cDNA clone MGC:5731 IMAGE:3491205), complete cds.	163.493	75.2365	2.17306
BC128568	Adamtsl2	Mus musculus ADAMTS-like 2, mRNA (cDNA clone MGC:157458 IMAGE:40097415), complete cds.	211.439	89.9854	2.3497
NM_001109756	Adcy7	Mus musculus adenylate cyclase 7 (Adcy7), transcript variant 4, mRNA.	318.172	157.256	2.02327
AK032871	Adk	Mus musculus 12 days embryo male wolffian duct includes surrounding region cDNA, RIKEN full-length enriched library, clone:6720465D13 product:ADENOSINE KINASE (EC 2.7.1.20) (FRAGMENT) homolog [Cricetulus griseus], full insert sequence.	177.301	68.8429	2.57544
BC079624	Adora1	Mus musculus adenosine A1 receptor, mRNA (cDNA clone MGC:90841 IMAGE:30536680), complete cds.	354.074	155.196	2.28147
BC100416	Adora3	Mus musculus adenosine A3 receptor, mRNA (cDNA clone MGC:118217 IMAGE:30916707), complete cds.	122.551	59.4619	2.061
AK030138	Agbl2	Mus musculus adult male testis cDNA, RIKEN full-length enriched library, clone:4932702M20 product:weakly similar to SD05477P [Drosophila melanogaster], full insert sequence.	101.966	50.724	2.01022
BC064021	Agrn	Mus musculus agrin, mRNA (cDNA clone IMAGE:5365386), complete cds.	2260.08	1074.44	2.1035
AK164938	AI451617	Mus musculus 0 day neonate lung cDNA, RIKEN full-length enriched library, clone:E030033P18 product:similar to Tripartite motif protein 30 (Down regulatory protein of interleukin 2 receptor) [Mus musculus], full insert sequence.	263.352	114.99	2.29021
XM_980696	AI607873	PREDICTED: Mus musculus expressed sequence AI607873 (AI607873), mRNA.	132.894	66.045	2.01218
BC009123	Airn	Mus musculus RIKEN cDNA 2810051F02 gene, mRNA (cDNA clone MGC:7027 IMAGE:3155901), complete cds.	134.625	65.3625	2.05967
BC010401	Akap8l	Mus musculus A kinase (PRKA) anchor protein 8-like, mRNA (cDNA clone IMAGE:4215967), with apparent retained intron.	163.462	65.1651	2.50842
BC050133	Amica1	Mus musculus adhesion molecule, interacts with CXADR antigen 1, mRNA (cDNA clone MGC:61025 IMAGE:30023491), complete cds.	200.163	72.7847	2.75006
BC049731	Ankrd7	Mus musculus ankyrin repeat domain 7, mRNA (cDNA clone MGC:58743 IMAGE:6771078), complete cds.	111.939	52.5777	2.12902
AK159411	Ano6	Mus musculus osteoclast-like cell cDNA, RIKEN full-length enriched library, clone:I420019J15 product:transmembrane protein 16F, full insert sequence.	604.237	294.145	2.05421
BC080857	Aoc3	Mus musculus amine oxidase, copper containing 3, mRNA (cDNA clone MGC:90714 IMAGE:6854465), complete cds.	169.939	82.1495	2.06866
BC011174	Ap4m1	Mus musculus adaptor-related protein complex AP-4, mu 1, mRNA (cDNA clone MGC:18820 IMAGE:4207033), complete cds.	206.66	95.6048	2.1616
AK010208	Apol6	Mus musculus adult male tongue cDNA, RIKEN full-length enriched library, clone:2310076O14 product:hypothetical Bacterial regulatory protein, LysR family containing protein, full insert sequence.	126.525	58.2041	2.17382
U28495	Arhgef2	Mus musculus lfc oncogene mRNA, complete cds.	116.79	52.8468	2.20997
BC156697	Arhgef6	Synthetic construct Mus musculus clone IMAGE:100062134, MGC:190377 Rac/Cdc42 guanine nucleotide exchange factor (GEF) 6 (Arhgef6) mRNA, encodes complete protein.	170.239	80.6353	2.11122
BC032200	Armc5	Mus musculus armadillo repeat containing 5, mRNA (cDNA clone MGC:36606 IMAGE:5342166), complete cds.	224.53	88.1313	2.54767
AK045699	Armc9	Mus musculus adult male corpora quadrigemina cDNA, RIKEN full-length enriched library, clone:B230306C11 product:RIKEN cDNA 4930438O05 gene, full insert sequence.	186.509	70.2571	2.65466
AF075462	Asap1	Mus musculus ADP-ribosylation factor-directed GTPase activating protein isoform b (Shag1) mRNA, complete cds.	200.23	75.7106	2.64467
BC027628	Asf1a	Mus musculus ASF1 anti-silencing function 1 homolog A (S. cerevisiae), mRNA (cDNA clone MGC:41043 IMAGE:1178866), complete cds.	575.966	277.252	2.07741
BC048827	Atf7ip	Mus musculus activating transcription factor 7 interacting protein, mRNA (cDNA clone IMAGE:4211520), partial cds.	152.678	74.6861	2.04427
BC108991	Atp6v0a2	Mus musculus ATPase, H+ transporting, lysosomal V0 subunit A2, mRNA (cDNA clone MGC:124341 IMAGE:40047832), complete cds.	407.364	188.319	2.16316
BC017127	Atp6v1b1	Mus musculus ATPase, H+ transporting, lysosomal V1 subunit B1, mRNA (cDNA clone MGC:27582 IMAGE:4489144), complete cds.	145.461	65.7623	2.21191
AK036021	Atpbd4	Mus musculus 16 days neonate cerebellum cDNA, RIKEN full-length enriched library, clone:9630027M07 product:RIKEN cDNA 5730421E18 gene, full insert sequence.	274.301	110.872	2.47403
BC130269	Atxn7l3	Mus musculus ataxin 7-like 3, mRNA (cDNA clone IMAGE:40143125).	219.347	99.574	2.20285
BC058082	B3gat2	Mus musculus beta-1,3-glucuronyltransferase 2 (glucuronosyltransferase S), mRNA (cDNA clone MGC:66636 IMAGE:6827380), complete cds.	129.664	60.4459	2.14513
NM_001109661	Bach2	Mus musculus BTB and CNC homology 2 (Bach2), transcript variant 1, mRNA.	367.874	123.057	2.98947
BC057589	Bak1	Mus musculus BCL2-antagonist/killer 1, mRNA (cDNA clone MGC:67129 IMAGE:6411580), complete cds.	534.704	237.043	2.25572
BC026932	Bank1	Mus musculus B-cell scaffold protein with ankyrin repeats 1, mRNA (cDNA clone MGC:25762 IMAGE:4008261), complete cds.	183.363	80.5941	2.27514
AK163815	Bbs1	Mus musculus 16 days embryo head cDNA, RIKEN full-length enriched library, clone:C130050L09 product:Bardet-Biedl syndrome 1 homolog (human), full insert sequence.	161.103	62.2821	2.58666
AK131707	BC016423	Mus musculus adult male testis cDNA, RIKEN full-length enriched library, clone:1700017K15 product:hypothetical Serine/threonine-specific protein phosphatase and bis(5-nucleosyl)-tetraphosphatase containing protein, full insert sequence.	201.148	94.1304	2.1369
XM_001471581	BC023105	PREDICTED: Mus musculus hypothetical LOC667597 (LOC667597), mRNA.	977.797	273.773	3.57157
BC024814	BC024814	Mus musculus cDNA sequence BC024814, mRNA (cDNA clone MGC:38788 IMAGE:5359405), complete cds.	145.565	58.2157	2.50044
BC048502	BC048502	Mus musculus cDNA sequence BC048502, mRNA (cDNA clone MGC:58362 IMAGE:6740942), complete cds.	125.775	53.9502	2.33131
BC049762	BC049762	Mus musculus cDNA sequence BC049762, mRNA (cDNA clone MGC:58842 IMAGE:6774041), complete cds.	172.886	66.6942	2.59222
XM_001474834	Bcl7b	PREDICTED: Mus musculus hypothetical protein LOC100040069 (LOC100040069), mRNA.	259.685	124.916	2.07888
BC096430	Bend7	Mus musculus RIKEN cDNA E130319B15 gene, mRNA (cDNA clone MGC:106132 IMAGE:5041388), complete cds.	232.376	106.032	2.19155
BC027529	Bex2	Mus musculus brain expressed X-linked 2, mRNA (cDNA clone MGC:41182 IMAGE:5058536), complete cds.	131.828	53.1446	2.48056
AK049027	Bri3	Mus musculus 0 day neonate cerebellum cDNA, RIKEN full-length enriched library, clone:C230092P09 product:brain protein I3, full insert sequence.	117.08	57.9297	2.02107
AK021048	C030005K06Rik	Mus musculus adult male corpus striatum cDNA, RIKEN full-length enriched library, clone:C030005K06 product:inferred: expressed sequence AA987150, full insert sequence.	112.859	52.2159	2.1614
AK163394	C130026I21Rik	Mus musculus 2 cells egg cDNA, RIKEN full-length enriched library, clone:B020032E18 product:hypothetical Sp100 containing protein, full insert sequence.	217.494	93.0891	2.33641
BC060156	C2cd2l	Mus musculus transmembrane protein 24, mRNA (cDNA clone MGC:64682 IMAGE:6810220), complete cds.	279.583	115.303	2.42477
AK049295	C330020E22Rik	Mus musculus ES cells cDNA, RIKEN full-length enriched library, clone:C330020E22 product:unclassifiable, full insert sequence.	149.079	72.8418	2.04661
AK077503	C87436	Mus musculus 8 days embryo whole body cDNA, RIKEN full-length enriched library, clone:5730424K10 product:hypothetical Eukaryotic thiol (cysteine) proteases active site containing protein, full insert sequence.	138.052	65.0751	2.12142
BC003480	Capg	Mus musculus capping protein (actin filament), gelsolin-like, mRNA (cDNA clone MGC:6242 IMAGE:2811050), complete cds.	115.884	56.192	2.06229
BC002022	Casp6	Mus musculus caspase 6, mRNA (cDNA clone MGC:5873 IMAGE:3491126), complete cds.	339.222	162.251	2.09073
BC009118	Cbr4	Mus musculus carbonyl reductase 4, mRNA (cDNA clone MGC:6971 IMAGE:3154595), complete cds.	333.349	154.877	2.15235
BC053745	Cbwd1	Mus musculus COBW domain containing 1, mRNA (cDNA clone MGC:59411 IMAGE:6505520), complete cds.	152.468	65.5691	2.3253
BC079652	Ccar1	Mus musculus cell division cycle and apoptosis regulator 1, mRNA (cDNA clone MGC:90759 IMAGE:6844310), complete cds.	223.474	100.778	2.21748
BC003981	Ccdc123	Mus musculus coiled-coil domain containing 123, mRNA (cDNA clone MGC:7462 IMAGE:3490246), complete cds.	145.748	64.4103	2.26281
AK141751	Ccdc82	Mus musculus 9 days embryo whole body cDNA, RIKEN full-length enriched library, clone:D030052K04 product:weakly similar to HT025 [Homo sapiens], full insert sequence.	110.509	55.1494	2.00381
AK173298	Ccdc85a	Mus musculus mRNA for mKIAA1912 protein.	123.604	53.2109	2.3229
BC043326	Ccdc86	Mus musculus coiled-coil domain containing 86, mRNA (cDNA clone MGC:49413 IMAGE:5374087), complete cds.	662.354	318.007	2.08283
AK156621	Ccnt2	Mus musculus activated spleen cDNA, RIKEN full-length enriched library, clone:F830033F01 product:cyclin T2, full insert sequence.	131.361	60.6762	2.16495
U70139	Ccrn4l	Mus musculus probable nocturnin protein mRNA, partial cds.	408.417	195.931	2.0845
XM_284376	Cd209g	PREDICTED: Mus musculus CD209g antigen (Cd209g), mRNA.	124.587	61.7516	2.01755
NM_001111059	Cd34	Mus musculus CD34 antigen (Cd34), transcript variant 1, mRNA.	315.292	157.546	2.00127
BC006676	Cd97	Mus musculus CD97 antigen, mRNA (cDNA clone MGC:5704 IMAGE:3499451), complete cds.	277.597	125.843	2.20589
AK044478	Cdc23	Mus musculus adult retina cDNA, RIKEN full-length enriched library, clone:A930015D01 product:CDC23 (cell division cycle 23, yeast, homolog), full insert sequence.	134.251	61.652	2.17757
AK138649	Cdc42bpa	Mus musculus adult male spinal cord cDNA, RIKEN full-length enriched library, clone:A330093C21 product:Ser-thr protein kinase PK428 homolog [Homo sapiens], full insert sequence.	223.244	102.642	2.17498
BC034884	Cdc42ep2	Mus musculus CDC42 effector protein (Rho GTPase binding) 2, mRNA (cDNA clone MGC:41323 IMAGE:5257253), complete cds.	127.746	60.7758	2.10193
AK132278	Cdkn1c	Mus musculus 18 days pregnant adult female placenta and extra embryonic tissue cDNA, RIKEN full-length enriched library, clone:3830421C13 product:cyclin-dependent kinase inhibitor 1C (P57), full insert sequence.	133.744	60.6341	2.20575
BC037481	Centb1	Mus musculus centaurin, beta 1, mRNA (cDNA clone MGC:47358 IMAGE:4460639), complete cds.	174.405	83.0154	2.10087
BC024918	Cep192	Mus musculus centrosomal protein 192, mRNA (cDNA clone IMAGE:3603045), **** WARNING: chimeric clone ****.	125.585	50.0632	2.50854
BC080681	Cep72	Mus musculus RIKEN cDNA 4933440J22 gene, mRNA (cDNA clone IMAGE:6333195).	147.191	72.0817	2.042
AK030403	Cgrrf1	Mus musculus adult male pituitary gland cDNA, RIKEN full-length enriched library, clone:5330407H11 product:similar to CELL GROWTH REGULATOR RCGR19 [Rattus norvegicus], full insert sequence.	132.038	55.8065	2.366
AK122496	Chd6	Mus musculus mRNA for mKIAA1335 protein.	127.066	61.4361	2.06826
BC039186	Chdh	Mus musculus choline dehydrogenase, mRNA (cDNA clone MGC:30702 IMAGE:3979709), complete cds.	986.595	456.583	2.16082
AK147892	Chfr	Mus musculus melanocyte cDNA, RIKEN full-length enriched library, clone:G270083O22 product:Ubiquitin ligase protein CHFR (EC 6.3.2.-) (Checkpoint with forkhead and RING finger domains protein) homolog [Mus musculus], full insert sequence.	151.845	69.9734	2.17003
BC059279	Chmp4b	Mus musculus chromatin modifying protein 4B, mRNA (cDNA clone MGC:68279 IMAGE:4019739), complete cds.	325.835	159.079	2.04827
BC140358	Ciita	Synthetic construct Mus musculus clone IMAGE:100014312, MGC:173312 class II transactivator (Ciita) mRNA, encodes complete protein.	154.594	75.0392	2.06018
AK138822	Ciita	Mus musculus 0 day neonate thymus cDNA, RIKEN full-length enriched library, clone:A430085P06 product:class II transactivator, full insert sequence.	189.617	81.3071	2.3321
AK005301	Cisd2	Mus musculus adult male cerebellum cDNA, RIKEN full-length enriched library, clone:1500026J14 product:hypothetical protein, full insert sequence.	134.963	64.631	2.0882
BC023775	Cit	Mus musculus citron, mRNA (cDNA clone MGC:38411 IMAGE:5346007), complete cds.	136.805	66.0972	2.06976
XM_975103	Clec2l	PREDICTED: Mus musculus similar to CD69-like protein (LOC665180), mRNA.	127.846	57.7243	2.21477
BC013647	Clec4f	Mus musculus C-type lectin domain family 4, member f, mRNA (cDNA clone MGC:18808 IMAGE:4195561), complete cds.	5384.85	2408.11	2.23614
AB093212	Clint1	Mus musculus mRNA for mKIAA0171 protein.	388.88	183.906	2.11456
BC027329	Cmpk2	Mus musculus thymidylate kinase family LPS-inducible member, mRNA (cDNA clone MGC:28140 IMAGE:3982036), complete cds.	235.983	92.486	2.55156
BC003230	Cmtm3	Mus musculus CKLF-like MARVEL transmembrane domain containing 3, mRNA (cDNA clone MGC:7225 IMAGE:3483351), complete cds.	523.335	238.653	2.19287
BC141426	Cntn3	Synthetic construct Mus musculus clone IMAGE:100014713, MGC:175492 contactin 3 (Cntn3) mRNA, encodes complete protein.	105.168	51.2932	2.05032
BC062129	Coq10b	Mus musculus coenzyme Q10 homolog B (S. cerevisiae), mRNA (cDNA clone MGC:69951 IMAGE:6506502), complete cds.	1864.05	845.813	2.20385
BC057914	Coq6	Mus musculus coenzyme Q6 homolog (yeast), mRNA (cDNA clone IMAGE:5043158), partial cds.	112.703	51.6243	2.18314
BC117716	Crtam	Mus musculus cytotoxic and regulatory T cell molecule, mRNA (cDNA clone MGC:141607 IMAGE:40088099), complete cds.	156.652	69.2234	2.26299
BC148533	Crxos1	Synthetic construct Mus musculus clone IMAGE:100015485, MGC:183322 Crx opposite strand transcript 1 (Crxos1) mRNA, encodes complete protein.	221.809	104.295	2.12675
AK149906	Ctbp1	Mus musculus bone marrow macrophage cDNA, RIKEN full-length enriched library, clone:G530104I04 product:C-terminal binding protein 1, full insert sequence.	135.868	67.3538	2.01723
AK150917	Ctla2b	Mus musculus bone marrow macrophage cDNA, RIKEN full-length enriched library, clone:I830018E13 product:cytotoxic T lymphocyte-associated protein 2 beta, full insert sequence.	147.724	65.6655	2.24964
BC099388	Cts3	Mus musculus cathepsin 3, mRNA (cDNA clone MGC:117532 IMAGE:30786828), complete cds.	133.069	66.3357	2.006
AK161349	Cugbp2	Mus musculus adult male testis cDNA, RIKEN full-length enriched library, clone:4930438K20 product:CUG triplet repeat,RNA binding protein 2, full insert sequence.	155.928	72.7184	2.14427
BC030067	Cxcl10	Mus musculus chemokine (C-X-C motif) ligand 10, mRNA (cDNA clone MGC:41087 IMAGE:1446589), complete cds.	447.971	173.683	2.57925
BC119511	Cxcl2	Mus musculus chemokine (C-X-C motif) ligand 2, mRNA (cDNA clone MGC:141145 IMAGE:40055368), complete cds.	129.565	62.901	2.05982
AK018713	Cyba	Mus musculus adult male kidney cDNA, RIKEN full-length enriched library, clone:0610007F11 product:cytochrome b-245, alpha polypeptide, full insert sequence.	334.42	123.477	2.70835
AK079926	Cybb	Mus musculus adult male aorta and vein cDNA, RIKEN full-length enriched library, clone:A530008B12 product:cytochrome b-245, beta polypeptide, full insert sequence.	131.828	55.708	2.36642
AK015651	Cylc2	Mus musculus adult male testis cDNA, RIKEN full-length enriched library, clone:4930488P18 product:hypothetical Lysine-rich region containing protein, full insert sequence.	105.305	51.8049	2.03272
BC119556	Cyp2j9	Mus musculus cytochrome P450, family 2, subfamily j, polypeptide 9, mRNA (cDNA clone MGC:141274 IMAGE:40057469), complete cds.	617.689	197.885	3.12145
BC025936	Cyp4a12a	Mus musculus cytochrome P450, family 4, subfamily a, polypeptide 12a, mRNA (cDNA clone MGC:37794 IMAGE:5097698), complete cds.	228.546	76.5275	2.98645
BC152926	Cyp4a14	Synthetic construct Mus musculus clone IMAGE:100016181, MGC:184400 cytochrome P450, family 4, subfamily a, polypeptide 14 (Cyp4a14) mRNA, encodes complete protein.	3281.67	937.881	3.49903
NM_001100183	Cyp4a29	Mus musculus cytochrome P450, family 4, subfamily a, polypeptide 29 (Cyp4a29), mRNA.	121.646	56.992	2.13444
BC056640	D19Ertd737e	Mus musculus DNA segment, Chr 19, ERATO Doi 737, expressed, mRNA (cDNA clone IMAGE:5066784).	114.784	57.234	2.00553
BC113128	D330045A20Rik	Mus musculus RIKEN cDNA D330045A20 gene, mRNA (cDNA clone MGC:132912 IMAGE:40061080), complete cds.	156.652	68.0339	2.30256
AK158082	Dapk2	Mus musculus adult inner ear cDNA, RIKEN full-length enriched library, clone:F930027D02 product:death-associated kinase 2, full insert sequence.	125.361	55.4087	2.26247
BC018323	Dbp	Mus musculus D site albumin promoter binding protein, mRNA (cDNA clone MGC:18803 IMAGE:4195116), complete cds.	4072.09	2006.65	2.0293
AK167059	Dcaf8	Mus musculus blastocyst blastocyst cDNA, RIKEN full-length enriched library, clone:I1C0029C01 product:Similar to H326 homolog [Mus musculus], full insert sequence.	152.434	64.0727	2.37909
AK082633	Dclk2	Mus musculus 0 day neonate cerebellum cDNA, RIKEN full-length enriched library, clone:C230072O15 product:hypothetical Eukaryotic protein kinase/Doublecortin containing protein, full insert sequence.	165.059	60.9423	2.70845
AK141855	Dctn4	Mus musculus 12 days embryo spinal ganglion cDNA, RIKEN full-length enriched library, clone:D130026N05 product:dynactin 4, full insert sequence.	124.031	60.1408	2.06235
BC034505	Ddah1	Mus musculus dimethylarginine dimethylaminohydrolase 1, mRNA (cDNA clone MGC:30267 IMAGE:5134831), complete cds.	12311.1	5721.41	2.15175
BC092240	Ddx46	Mus musculus DEAD (Asp-Glu-Ala-Asp) box polypeptide 46, mRNA (cDNA clone MGC:116676 IMAGE:30662573), complete cds.	1205.47	592.951	2.03299
BC095944	Ddx47	Mus musculus DEAD (Asp-Glu-Ala-Asp) box polypeptide 47, mRNA (cDNA clone MGC:106325 IMAGE:4935970), complete cds.	217.619	80.8	2.6933
BC066182	Dennd2c	Mus musculus DENN/MADD domain containing 2C, mRNA (cDNA clone IMAGE:30465710), partial cds.	108.57	53.5916	2.02587
AK172901	Dgkd	Mus musculus mRNA for mKIAA0145 protein.	177.002	80.2216	2.20641
BC016202	Dhx30	Mus musculus DEAH (Asp-Glu-Ala-His) box polypeptide 30, mRNA (cDNA clone MGC:27662 IMAGE:4527765), complete cds.	213.926	87.5481	2.44352
BC140302	Dlg2	Synthetic construct Mus musculus clone IMAGE:100014352, MGC:173355 discs, large homolog 2 (Drosophila) (Dlg2) mRNA, encodes complete protein.	107.192	50.2692	2.13235
BC027669	Dmrt2	Mus musculus doublesex and mab-3 related transcription factor 2, mRNA (cDNA clone MGC:41586 IMAGE:1248080), complete cds.	173.024	76.4429	2.26344
BC052041	Dmrt3	Mus musculus doublesex and mab-3 related transcription factor 3, mRNA (cDNA clone MGC:62407 IMAGE:6404988), complete cds.	158.26	73.4342	2.15513
BC046424	Dnajc16	Mus musculus DnaJ (Hsp40) homolog, subfamily C, member 16, mRNA (cDNA clone MGC:51470 IMAGE:3989412), complete cds.	136.778	63.9123	2.14008
BC026452	Dnajc18	Mus musculus DnaJ (Hsp40) homolog, subfamily C, member 18, mRNA (cDNA clone MGC:31436 IMAGE:4460764), complete cds.	143.416	57.4822	2.49497
BC057368	Dock6	Mus musculus dedicator of cytokinesis 6, mRNA (cDNA clone MGC:67290 IMAGE:6832553), complete cds.	621.734	260.722	2.38466
AF143544	Dtna	Mus musculus alpha-dystrobrevin 2b mRNA, complete cds.	132.029	52.7059	2.50501
NM_001085390	Dusp5	Mus musculus dual specificity phosphatase 5 (Dusp5), mRNA.	161.469	70.7879	2.28103
BC053050	Dvl2	Mus musculus dishevelled 2, dsh homolog (Drosophila), mRNA (cDNA clone MGC:62321 IMAGE:6402000), complete cds.	198.865	91.033	2.18454
EF110999	Dynlt1	Mus musculus tctex-1 mRNA, complete cds.	495.784	216.485	2.29015
BC129888	Dyrk1a	Mus musculus dual-specificity tyrosine-(Y)-phosphorylation regulated kinase 1a, mRNA (cDNA clone MGC:150253 IMAGE:40111469), complete cds.	480.893	236.427	2.034
AK171764	E030022I16Rik	Mus musculus activated spleen cDNA, RIKEN full-length enriched library, clone:F830009I06 product:unclassifiable, full insert sequence.	137.29	66.7517	2.05672
AK054076	E230016M11Rik	Mus musculus 2 days pregnant adult female oviduct cDNA, RIKEN full-length enriched library, clone:E230016M11 product:growth arrest and DNA-damage-inducible 45 alpha, full insert sequence.	164.58	78.6277	2.09315
AK159365	Ecel1	Mus musculus osteoclast-like cell cDNA, RIKEN full-length enriched library, clone:I420018H12 product:endothelin converting enzyme-like 1, full insert sequence.	132.561	64.8513	2.04407
AK160723	Eef1e1	Mus musculus 12 days embryo head cDNA, RIKEN full-length enriched library, clone:3010091D05 product:eukaryotic translation elongation factor 1 epsilon 1, full insert sequence.	128.037	52.7492	2.42727
AK179186	Eef2k	Mus musculus cDNA, clone:Y0G0109G18, strand:minus, reference:ENSEMBL:Mouse-Transcript-ENST:ENSMUST00000047875, based on BLAT search.	929.076	461.899	2.01143
AY251056	Efemp1	Mus musculus EFEMP1 (Efemp1) mRNA, complete cds.	403.36	191.191	2.10973
BC002161	Emilin3	Mus musculus elastin microfibril interfacer 3, mRNA (cDNA clone IMAGE:3485728).	117.43	50.1055	2.34367
BC065178	Eml4	Mus musculus echinoderm microtubule associated protein like 4, mRNA (cDNA clone MGC:90047 IMAGE:6827397), complete cds.	216.922	99.9021	2.17135
AK133956	Enox2	Mus musculus 8 days embryo whole body cDNA, RIKEN full-length enriched library, clone:5730567I15 product:cytosolic ovarian carcinoma antigen 1, full insert sequence.	139.292	66.4352	2.09667
AK173080	Epb4.1l3	Mus musculus mRNA for mKIAA0987 protein.	167.509	81.386	2.05821
AK147877	Eps8	Mus musculus melanocyte cDNA, RIKEN full-length enriched library, clone:G270075M11 product:epidermal growth factor receptor pathway substrate 8, full insert sequence.	237.352	88.2761	2.68875
BC016890	Eps8	Mus musculus epidermal growth factor receptor pathway substrate 8, mRNA (cDNA clone MGC:18488 IMAGE:4240899), complete cds.	292.376	93.9587	3.11175
BC021821	Epsti1	Mus musculus epithelial stromal interaction 1 (breast), mRNA (cDNA clone MGC:7873 IMAGE:3581940), complete cds.	218.894	95.9866	2.28047
BC020120	Epsti1	Mus musculus epithelial stromal interaction 1 (breast), mRNA (cDNA clone MGC:28189 IMAGE:3988503), complete cds.	190.945	71.8484	2.6576
AK035989	Erc1	Mus musculus 16 days neonate cerebellum cDNA, RIKEN full-length enriched library, clone:9630025C19 product:Rab6-interacting protein 2, full insert sequence.	266.713	129.018	2.06725
AY356531	Erc2	alt '6430531D06#CAST#CAST1/ERC2#D14Ertd171e'	156.799	70.9227	2.21085
BC028927	Exoc7	Mus musculus exocyst complex component 7, mRNA (cDNA clone MGC:30390 IMAGE:4208803), complete cds.	283.83	141.268	2.00917
AK042412	Eya1	Mus musculus 3 days neonate thymus cDNA, RIKEN full-length enriched library, clone:A630089M06 product:eyes absent 1 homolog (Drosophila), full insert sequence.	128.41	59.3855	2.16231
BC031516	F2r	Mus musculus coagulation factor II (thrombin) receptor, mRNA (cDNA clone MGC:28086 IMAGE:3962777), complete cds.	490.674	229.558	2.13747
AK134955	Fam105b	Mus musculus adult male olfactory brain cDNA, RIKEN full-length enriched library, clone:6430527E17 product:LOC90268 protein homolog [Homo sapiens], full insert sequence.	174.868	70.1772	2.49181
AK036417	Fam122b	Mus musculus adult male bone cDNA, RIKEN full-length enriched library, clone:9830104F08 product:hypothetical protein, full insert sequence.	159.678	69.2339	2.30636
BC029030	Fam13b	Mus musculus RIKEN cDNA 2610024E20 gene, mRNA (cDNA clone IMAGE:4951363), complete cds.	199.099	82.2122	2.42177
AK015100	Fam151b	Mus musculus adult male testis cDNA, RIKEN full-length enriched library, clone:4930405M20 product:CHINESE HAMSTER DHFR-COAMPLIFIED PROTEIN (FRAGMENT) homolog [Cricetus cricetus], full insert sequence.	200.158	89.9098	2.22621
AK039995	Fam179b	Mus musculus 0 day neonate thymus cDNA, RIKEN full-length enriched library, clone:A430041B07 product:hypothetical ARM repeat structure containing protein, full insert sequence.	602.493	222.354	2.70961
BC026614	Fam38b	Mus musculus RIKEN cDNA 9430028L06 gene, mRNA (cDNA clone IMAGE:4976889), with apparent retained intron.	157.043	56.1273	2.79798
BC016596	Fam53a	Mus musculus RIKEN cDNA 2410018C17 gene, mRNA (cDNA clone MGC:27806 IMAGE:3257498), complete cds.	231.018	112.791	2.0482
AK046519	Fam60a	Mus musculus adult male adrenal gland cDNA, RIKEN full-length enriched library, clone:B330004E08 product:teratocarcinoma expressed, serine rich, full insert sequence.	166.531	61.2791	2.71758
AK030411	Fastkd1	Mus musculus adult male pituitary gland cDNA, RIKEN full-length enriched library, clone:5330408N05 product:hypothetical protein, full insert sequence.	136.487	61.2222	2.22937
BC027310	Fcgr4	Mus musculus Fc receptor, IgG, low affinity IV, mRNA (cDNA clone MGC:28049 IMAGE:3674499), complete cds.	193.728	82.798	2.33976
BC156158	Fgf2	Synthetic construct Mus musculus clone IMAGE:100062417, MGC:190873 fibroblast growth factor 2 (Fgf2) mRNA, encodes complete protein.	142.461	65.2569	2.18307
BC025820	Flcn	Mus musculus folliculin, mRNA (cDNA clone MGC:37841 IMAGE:5099493), complete cds.	1679.38	730.415	2.29921
L23636	Flt3l	Mouse flt3 ligand mRNA, complete cds.	114.178	53.1559	2.14798
AK006625	Fmn1	Mus musculus adult male testis cDNA, RIKEN full-length enriched library, clone:1700037O20 product:formin, full insert sequence.	117.614	55.6846	2.11214
BC048004	Fmnl2	Mus musculus formin-like 2, mRNA (cDNA clone IMAGE:5033815), partial cds.	125.993	61.0139	2.06499
BC152730	Fnbp4	Synthetic construct Mus musculus clone IMAGE:100015938, MGC:184345 formin binding protein 4 (Fnbp4) mRNA, encodes complete protein.	229.077	112.955	2.02803
BC079892	Fnip1	Mus musculus folliculin interacting protein 1, mRNA (cDNA clone MGC:100017 IMAGE:30543296), complete cds.	498.421	174.54	2.85562
BC058672	Frmd4a	Mus musculus FERM domain containing 4A, mRNA (cDNA clone MGC:76363 IMAGE:6830456), complete cds.	286.162	139.9	2.04548
BC104363	Fthl17	Mus musculus ferritin, heavy polypeptide-like 17, mRNA (cDNA clone MGC:129439 IMAGE:40049729), complete cds.	158.862	70.5659	2.25126
AB018414	Gab2	Mus musculus mRNA for Gab2, complete cds.	128.013	55.1853	2.3197
AK003937	Gadl1	Mus musculus 18-day embryo whole body cDNA, RIKEN full-length enriched library, clone:1110027M19 product:hypothetical PLP-dependent transferases structure containing protein, full insert sequence.	148.535	67.998	2.18441
BC086671	Galc	Mus musculus galactosylceramidase, mRNA (cDNA clone MGC:109683 IMAGE:30635559), complete cds.	171.497	56.474	3.03674
AK014509	Gas2	Mus musculus 0 day neonate skin cDNA, RIKEN full-length enriched library, clone:4631403A13 product:growth arrest specific 2, full insert sequence.	154.293	69.2656	2.22756
BC108990	Gbp1	Mus musculus guanylate nucleotide binding protein 1, mRNA (cDNA clone MGC:124334 IMAGE:40047769), complete cds.	368.437	140.465	2.62299
U44731	Gbp3	Mus musculus putative purine nucleotide binding protein mRNA, complete cds.	290.531	112.356	2.58581
BC019195	Gbp3	Mus musculus guanylate nucleotide binding protein 3, mRNA (cDNA clone MGC:29218 IMAGE:5036920), complete cds.	386.495	120.47	3.20821
EF494423	Gbp4	alt 'AW228052#KIAA4245#Mag-2#Mpa-2#Mpa2#mKIAA4245'	298.178	125.66	2.3729
BC069921	Gch1	Mus musculus GTP cyclohydrolase 1, mRNA (cDNA clone MGC:78193 IMAGE:6529016), complete cds.	835.714	376.584	2.2192
BC052902	Gdap10	Mus musculus ganglioside-induced differentiation-associated-protein 10, mRNA (cDNA clone MGC:60602 IMAGE:30067675), complete cds.	176.524	87.7627	2.01138
BC058358	Gdf10	Mus musculus growth differentiation factor 10, mRNA (cDNA clone MGC:66699 IMAGE:6828166), complete cds.	164.339	79.3566	2.07089
BC002172	Gdpd3	Mus musculus glycerophosphodiester phosphodiesterase domain containing 3, mRNA (cDNA clone MGC:7338 IMAGE:3486726), complete cds.	119.974	59.6799	2.01029
AK087173	Gfpt1	Mus musculus 0 day neonate lung cDNA, RIKEN full-length enriched library, clone:E030031M15 product:glutamine fructose-6-phosphate transaminase 1, full insert sequence.	329.628	116.993	2.81751
AF079108	Gfra2	Mus musculus glial cell line derived neurotrophic factor family receptor alpha 2c (Gfra2) mRNA, complete cds.	158.986	75.5423	2.10459
AK088605	Ggta1	Mus musculus 2 days neonate thymus thymic cells cDNA, RIKEN full-length enriched library, clone:E430021G09 product:glycoprotein galactosyltransferase alpha 1, 3, full insert sequence.	245.212	116.928	2.09711
AK017943	Git2	Mus musculus adult male thymus cDNA, RIKEN full-length enriched library, clone:5830420E16 product:G protein-coupled receptor kinase-interactor 2, full insert sequence.	198.34	87.6276	2.26344
AY390399	Gja3	Mus musculus connexin 46 (Gja3) mRNA, partial cds	214.823	97.3293	2.20717
BC053054	Gja5	Mus musculus gap junction membrane channel protein alpha 5, mRNA (cDNA clone MGC:62338 IMAGE:6401526), complete cds.	174.736	70.7831	2.46861
BC132540	Gkn1	Mus musculus gastrokine 1, mRNA (cDNA clone MGC:164171 IMAGE:40130817), complete cds.	104.331	51.952	2.00822
AM261670	Gli2	Mus musculus mRNA for GLI-Kruppel family member (Gli2 gene), delta 4-5 splice form.	130.842	64.2163	2.03752
AK079167	Gltscr2	Mus musculus 12 days embryo embryonic body between diaphragm region and neck cDNA, RIKEN full-length enriched library, clone:9430097C02 product:similar to GLIOMA TUMOR SUPPRESSOR CANDIDATE REGION GENE 2 [Mus musculus], full insert sequence.	289.204	100.425	2.87981
BC145832	Glycam1	Mus musculus glycosylation dependent cell adhesion molecule 1, mRNA (cDNA clone MGC:175719 IMAGE:40131135), complete cds.	142.854	65.6655	2.17549
XM_001473788	Gm10020	PREDICTED: Mus musculus similar to ribosomal protein L15, transcript variant 1 (LOC100039748), mRNA.	228.84	107.524	2.12827
XM_001481145	Gm10052	PREDICTED: Mus musculus similar to heterogeneous nuclear ribonucleoprotein A1 (LOC100043855), mRNA.	366.488	179.199	2.04514
EF651814	Gm10340	Mus musculus alpha17-takusan mRNA, complete cds.	189.853	77.807	2.44005
XM_001477972	Gm10376	PREDICTED: Mus musculus hypothetical protein LOC100042130 (LOC100042130), mRNA.	118.57	56.855	2.08547
AK142593	Gm10516	Mus musculus 10 days lactation, adult female mammary gland cDNA, RIKEN full-length enriched library, clone:D730002O16 product:hypothetical protein, full insert sequence.	118.298	54.2833	2.17927
XM_001478803	Gm10639	PREDICTED: Mus musculus similar to Gsta2 protein (LOC100042314), mRNA.	172.198	78.8958	2.1826
AK162906	Gm10658	Mus musculus adult male spinal cord cDNA, RIKEN full-length enriched library, clone:A330008N08 product:hypothetical protein, full insert sequence.	176.844	82.8958	2.13333
XM_992620	Gm1096	PREDICTED: Mus musculus gene model 1096, (NCBI) (Gm1096), mRNA.	163.376	81.1041	2.0144
XM_001479712	Gm11046	PREDICTED: Mus musculus similar to OTTMUSG00000015204 protein (LOC630086), mRNA.	190.842	67.1396	2.84247
XM_905096	Gm12250	PREDICTED: Mus musculus interferon-gamma-inducible p47 GTPase (Irgb10), mRNA.	586.391	138.052	4.24761
AK142978	Gm12359	Mus musculus 0 day neonate lung cDNA, RIKEN full-length enriched library, clone:E030026K04 product:hypothetical Arginine-rich region profile containing protein, full insert sequence.	159.555	77.7713	2.0516
XM_001002326	Gm12474	PREDICTED: Mus musculus predicted gene, OTTMUSG00000007026 (OTTMUSG00000007026), mRNA.	145.233	56.1445	2.58677
NM_001085520	Gm12789	Mus musculus novel protein similar to Prame proteins (LOC381536), mRNA.	172.367	64.4109	2.67605
BC132471	Gm129	Mus musculus gene model 129, (NCBI), mRNA (cDNA clone MGC:164102 IMAGE:40130748), complete cds.	539.893	165.635	3.25954
AK156084	Gm129	Mus musculus activated spleen cDNA, RIKEN full-length enriched library, clone:F830007I07 product:hypothetical Proline-rich region profile/Serine-rich region profile containing protein, full insert sequence.	266.078	76.6632	3.47074
NM_001085419	Gm13102	Mus musculus predicted gene, OTTMUSG00000010432 (OTTMUSG00000010432), mRNA.	137.906	55.9228	2.46601
AK041746	Gm13546	Mus musculus 3 days neonate thymus cDNA, RIKEN full-length enriched library, clone:A630034C21 product:unclassifiable, full insert sequence.	133.901	56.7229	2.36062
NM_001085523	Gm14374	Mus musculus predicted gene, OTTMUSG00000016453 (OTTMUSG00000016453), mRNA.	174.701	79.5327	2.19659
XM_001475082	Gm15307	PREDICTED: Mus musculus similar to defensin related cryptdin 26 (LOC100040693), mRNA.	113.624	55.2901	2.05505
XM_001477223	Gm15393	PREDICTED: Mus musculus similar to low molecular mass ubiquinone-binding protein (LOC100041926), mRNA.	153.934	64.7861	2.37604
XM_001480618	Gm15531	PREDICTED: Mus musculus similar to metallopanstimulin (LOC100043692), mRNA.	140.381	68.7093	2.04312
XM_001471766	Gm1972	PREDICTED: Mus musculus hypothetical protein LOC100038830 (LOC100038830), mRNA.	129.319	61.3727	2.1071
XM_001472328	Gm2085	PREDICTED: Mus musculus hypothetical protein LOC100039179 (LOC100039179), mRNA.	204.476	80.9986	2.52444
XM_001473064	Gm2270	PREDICTED: Mus musculus hypothetical protein LOC100039498 (LOC100039498), mRNA.	130.013	61.3673	2.11861
XM_001473535	Gm2430	PREDICTED: Mus musculus hypothetical protein LOC100039799 (LOC100039799), mRNA.	174.163	77.6647	2.24249
XM_001474959	Gm2790	PREDICTED: Mus musculus similar to 4930408F14Rik protein (LOC100040467), mRNA.	121.038	51.0734	2.36988
XM_001475306	Gm2798	PREDICTED: Mus musculus hypothetical protein LOC100040481 (LOC100040481), mRNA.	169.805	74.737	2.27204
XM_001475076	Gm2905	PREDICTED: Mus musculus similar to retinitis pigmentosa GTPase regulator interacting protein 1 (LOC100040685), mRNA.	121.256	58.2292	2.08239
XM_001475763	Gm2968	PREDICTED: Mus musculus hypothetical protein LOC100040790 (LOC100040790), mRNA.	147.798	72.1158	2.04945
XM_001476066	Gm3202	PREDICTED: Mus musculus hypothetical protein LOC100041206 (LOC100041206), mRNA.	132.819	62.1554	2.13688
XM_001477837	Gm3285	PREDICTED: Mus musculus similar to A030009A09Rik protein (LOC100041351), mRNA.	124.374	52.4614	2.37077
XM_001477044	Gm3453	PREDICTED: Mus musculus similar to Predicted gene, EG545013, transcript variant 2 (LOC100041651), mRNA.	124.456	52.4266	2.3739
XM_001478767	Gm3971	PREDICTED: Mus musculus hypothetical protein LOC100042694 (LOC100042694), mRNA.	260.011	118.504	2.19412
XM_001480829	Gm4549	PREDICTED: Mus musculus similar to Pro-Pol-dUTPase polyprotein; RNaseH; dUTPase; integrase; protease; reverse transcriptase (LOC100043608), mRNA.	196.527	86.7887	2.26443
XM_001480932	Gm4640	PREDICTED: Mus musculus similar to budding uninhibited by benzimidazoles 3 homolog (LOC100043777), mRNA.	140.472	69.4393	2.02295
XM_001472136	Gm4790	PREDICTED: Mus musculus predicted gene, EG215208 (EG215208), mRNA.	119.91	56.474	2.12328
XM_144574	Gm4868	PREDICTED: Mus musculus predicted gene, EG231736 (EG231736), mRNA.	109.839	54.1501	2.02841
NM_001111141	Gm505	Mus musculus gene model 505, (NCBI) (Gm505), mRNA.	231.995	97.3137	2.38399
XM_358624	Gm5151	PREDICTED: Mus musculus predicted gene, EG381582 (EG381582), mRNA.	168.943	67.6355	2.49784
XM_483898	Gm5423	PREDICTED: Mus musculus predicted gene, EG432460 (EG432460), mRNA.	232.535	113.173	2.05469
XM_486222	Gm5618	PREDICTED: Mus musculus predicted gene, EG434404 (EG434404), mRNA.	131.384	65.4024	2.00886
XM_488140	Gm5741	PREDICTED: Mus musculus predicted gene, EG436049 (EG436049), mRNA.	128.958	61.5854	2.09397
BC115856	Gm5925	Mus musculus similar to Germ cell-less protein-like 2 (mGclh), mRNA (cDNA clone MGC:141290 IMAGE:40057635), complete cds.	151.134	72.1726	2.09407
XM_001481002	Gm6234	PREDICTED: Mus musculus similar to Expressed sequence AA415398 (LOC621499), mRNA.	122.224	60.3083	2.02666
XM_899578	Gm6706	PREDICTED: Mus musculus predicted gene, EG626797 (EG626797), mRNA.	185.894	87.59	2.12232
XM_892557	Gm6797	PREDICTED: Mus musculus predicted gene, EG627853 (EG627853), mRNA.	144.606	60.1462	2.40424
XM_001477705	Gm6857	PREDICTED: Mus musculus hypothetical LOC628236 (LOC628236), mRNA.	162.288	72.2784	2.24531
XM_975147	Gm7075	PREDICTED: Mus musculus predicted gene, EG631906 (EG631906), mRNA.	137.51	63.3143	2.17186
XM_001473920	Gm7634	PREDICTED: Mus musculus similar to Ac2-210 (LOC665434), mRNA.	230.762	108.01	2.13649
XM_978208	Gm7716	PREDICTED: Mus musculus predicted gene, EG665619 (EG665619), mRNA.	112.753	56.3256	2.0018
AK139445	Gm7932	Mus musculus 10 days neonate cortex cDNA, RIKEN full-length enriched library, clone:A830086M05 product:hypothetical protein, full insert sequence.	185.058	60.1294	3.07767
XM_991123	Gm7975	PREDICTED: Mus musculus predicted gene, EG666200, transcript variant 2 (EG666200), mRNA.	514.639	241.993	2.12667
XM_001476034	Gm8046	PREDICTED: Mus musculus hypothetical LOC666322 (LOC666322), mRNA.	141.658	62.7926	2.25597
XM_001002407	Gm9021	PREDICTED: Mus musculus predicted gene, EG668175, transcript variant 2 (EG668175), mRNA.	223.646	111.499	2.00581
XM_001478218	Gm9481	PREDICTED: Mus musculus similar to mitochondrial ribosomal protein L41 (LOC670250), mRNA.	373.179	148.393	2.5148
AB221584	Gmeb2	Mus musculus cDNA pooled tissues:(tissue_type=brain,dev_stage=8-12 days neonate,strain=BALB/c),(tissue_type=testis,dev_stage=adult, strain=C57BL/6J), clone:V01X010G17.	273.611	134.783	2.03002
BC021599	Gng2	Mus musculus guanine nucleotide binding protein (G protein), gamma 2 subunit, mRNA (cDNA clone MGC:36070 IMAGE:5150203), complete cds.	252.324	117.657	2.14458
AK078828	Gpatch4	Mus musculus 16 days embryo lung cDNA, RIKEN full-length enriched library, clone:8430437K04 product:hypothetical D111/G-patch domain containing protein, full insert sequence.	122.352	58.1179	2.10524
BC011332	Gpr65	Mus musculus G-protein coupled receptor 65, mRNA (cDNA clone MGC:18408 IMAGE:3661818), complete cds.	133.721	60.0613	2.22642
AK155863	Gpsm3	Mus musculus B6-derived CD11 +ve dendritic cells cDNA, RIKEN full-length enriched library, clone:F730311C03 product:G-protein signalling modulator 3 (AGS3-like, C. elegans), full insert sequence.	339.094	148.35	2.28577
BC107323	Grifin	Mus musculus galectin-related inter-fiber protein, mRNA (cDNA clone MGC:130283 IMAGE:40053455), complete cds.	182.149	70.2039	2.59458
BC028896	Grwd1	Mus musculus glutamate-rich WD repeat containing 1, mRNA (cDNA clone MGC:30631 IMAGE:3674738), complete cds.	317.244	154.895	2.04813
BC024930	H28	Mus musculus histocompatibility 28, mRNA (cDNA clone MGC:28370 IMAGE:4020690), complete cds.	507.793	160.359	3.1666
BC019721	H2-Aa	Mus musculus histocompatibility 2, class II antigen A, alpha, mRNA (cDNA clone MGC:30249 IMAGE:3669693), complete cds.	243.147	81.3191	2.99003
AK149504	Habp2	Mus musculus adult male liver tumor cDNA, RIKEN full-length enriched library, clone:C730026P12 product:hyaluronic acid binding protein 2, full insert sequence.	740.073	289.77	2.554
BC089607	Hbegf	Mus musculus heparin-binding EGF-like growth factor, mRNA (cDNA clone MGC:107656 IMAGE:6751441), complete cds.	156.984	68.2067	2.30159
AK007317	Hcfc2	Mus musculus adult male testis cDNA, RIKEN full-length enriched library, clone:1700129L13 product:hypothetical Fibronectin type III domain/Binding-protein-dependent transport systems inner membrane component containing protein, full insert sequence.	235.52	76.5258	3.07766
BC013700	Hdac10	Mus musculus histone deacetylase 10, mRNA (cDNA clone IMAGE:3710549), complete cds.	260.825	119.484	2.18293
BC066052	Hdac4	Mus musculus histone deacetylase 4, mRNA (cDNA clone MGC:91339 IMAGE:6827645), complete cds.	201.223	82.4301	2.44113
AK142777	Hectd2	Mus musculus 15 days embryo head cDNA, RIKEN full-length enriched library, clone:D930008M11 product:RIKEN cDNA A630025O09 gene, full insert sequence.	730.743	296.263	2.46654
AK011047	Herc5	Mus musculus 13 days embryo liver cDNA, RIKEN full-length enriched library, clone:2510038N07 product:hypothetical Regulator of chromosome condensation (RCC1) containing protein, full insert sequence.	1334.86	584.077	2.28541
AK147960	Herc5	Mus musculus melanocyte cDNA, RIKEN full-length enriched library, clone:G270118L02 product:Adult male thymus cDNA, RIKEN full-length enriched library, clone:5830400N15 product:hypothetical regulator of chromosome condensation (RCC1) containing protein, f	268.221	110.27	2.43242
AK157924	Hhatl	Mus musculus adult inner ear cDNA, RIKEN full-length enriched library, clone:F930008J10 product:hypothetical Membrane bound O-acyl transferase, MBOAT/Arginase/agmatinase/formiminoglutamase containing protein, full insert sequence.	116.24	54.1108	2.14819
BC107354	Hist1h2aa	Mus musculus histone cluster 1, H2aa, mRNA (cDNA clone MGC:130330 IMAGE:40055855), complete cds.	121.951	59.5491	2.04791
BC117860	Hk3	Mus musculus hexokinase 3, mRNA (cDNA clone MGC:143939 IMAGE:40095265), complete cds.	349.032	156.57	2.22924
BC052158	Hmga2	Mus musculus high mobility group AT-hook 2, mRNA (cDNA clone MGC:59337 IMAGE:6506864), complete cds.	156.875	67.9889	2.30736
BC110667	Hmgb1	Mus musculus high mobility group box 1, mRNA (cDNA clone MGC:117897 IMAGE:5036554), complete cds.	130.462	60.8567	2.14375
BC005773	Homer3	Mus musculus homer homolog 3 (Drosophila), mRNA (cDNA clone MGC:12005 IMAGE:3602414), complete cds.	229.921	112.647	2.04107
BC141416	Hs1bp3	Synthetic construct Mus musculus clone IMAGE:100014688, MGC:175480 HCLS1 binding protein 3 (Hs1bp3) mRNA, encodes complete protein.	245.867	104.38	2.35551
BC040397	Hsd3b2	Mus musculus hydroxy-delta-5-steroid dehydrogenase, 3 beta- and steroid delta-isomerase 2, mRNA (cDNA clone MGC:28628 IMAGE:4222081), complete cds.	154.977	69.3368	2.23513
AK004608	Hspa8	Mus musculus adult male lung cDNA, RIKEN full-length enriched library, clone:1200006C03 product:heat shock 70kD protein 8, full insert sequence.	442.456	186.035	2.37836
BC023690	Htr2b	Mus musculus 5-hydroxytryptamine (serotonin) receptor 2B, mRNA (cDNA clone MGC:36132 IMAGE:5344328), complete cds.	187.083	61.1281	3.06051
NM_001005858	I830012O16Rik	Mus musculus similar to interferon-induced protein with tetratricopeptide repeats 3 (LOC667370), mRNA.	337.269	103.443	3.26043
AK152620	I830012O16Rik	Mus musculus bone marrow macrophage cDNA, RIKEN full-length enriched library, clone:I830081F10 product:Interferon-induced protein with tetratricopeptide repeats 3 (IFIT-3) (Glucocorticoid-attenuated response gene 49 protein) (GARG-49) (IRG2) homolog [Mus	390.312	102.334	3.81409
BC057935	Idua	Mus musculus iduronidase, alpha-L-, mRNA (cDNA clone MGC:68212 IMAGE:5327150), complete cds.	153.769	67.0783	2.29239
BC027170	Iffo2	Mus musculus expressed sequence C79267, mRNA (cDNA clone MGC:36549 IMAGE:4952810), complete cds.	205.91	99.7607	2.06404
AK161531	Ifi203	Mus musculus 11 days pregnant adult female ovary and uterus cDNA, RIKEN full-length enriched library, clone:5031429F12 product:interferon activated gene 203, full insert sequence.	574.551	259.549	2.21365
BC008167	Ifi203	Mus musculus interferon activated gene 203, mRNA (cDNA clone MGC:5842 IMAGE:3257492), complete cds.	895.706	374.334	2.3928
BC128276	Ifi27l1	Mus musculus DNA segment, Chr 12, ERATO Doi 647, expressed, mRNA (cDNA clone MGC:149996 IMAGE:40091489), complete cds.	3617.6	1219.49	2.96648
AK187394	Ifi27l1	Mus musculus cDNA, clone:Y0G0141K06, strand:plus, reference:ENSEMBL:Mouse-Transcript-ENST:ENSMUST00000066712, based on BLAT search.	2579.99	755.076	3.41686
BC125301	Ifi27l1	Mus musculus DNA segment, Chr 12, ERATO Doi 647, expressed, mRNA (cDNA clone MGC:159004 IMAGE:40129816), complete cds.	5675.6	1638.6	3.46369
BC111882	Ifi44	Mus musculus interferon-induced protein 44, mRNA (cDNA clone MGC:132861 IMAGE:40060245), complete cds.	266.341	84.2453	3.16149
BC003768	Ifit1	Mus musculus interferon-induced protein with tetratricopeptide repeats 1, mRNA (cDNA clone MGC:5959 IMAGE:3496673), complete cds.	592.099	179.574	3.29724
BC050835	Ifit2	Mus musculus interferon-induced protein with tetratricopeptide repeats 2, mRNA (cDNA clone MGC:59353 IMAGE:6513417), complete cds.	351.874	147.186	2.39068
BC003804	Ifit3	Mus musculus interferon-induced protein with tetratricopeptide repeats 3, mRNA (cDNA clone MGC:6081 IMAGE:3487345), complete cds.	1192.02	463.133	2.57382
BC051679	Igf2bp1	Mus musculus insulin-like growth factor 2 mRNA binding protein 1, mRNA (cDNA clone MGC:60613 IMAGE:30008106), complete cds.	156.799	67.2551	2.33141
AK011797	Igf2bp3	Mus musculus 10 days embryo whole body cDNA, RIKEN full-length enriched library, clone:2610101N11 product:insulin-like growth factor 2, binding protein 3, full insert sequence.	112.332	54.1188	2.07565
BC012724	Igfbp2	Mus musculus insulin-like growth factor binding protein 2, mRNA (cDNA clone MGC:14074 IMAGE:2654907), complete cds.	5264.24	2080.37	2.53044
BC013490	Igh	Mus musculus immunoglobulin heavy chain complex, mRNA (cDNA clone MGC:19135 IMAGE:4216550), complete cds.	195.743	76.9619	2.54337
BC057899	Igh	Mus musculus immunoglobulin heavy chain complex, mRNA (cDNA clone MGC:68283 IMAGE:5029179), complete cds.	284.843	96.219	2.96036
BC103785	Igh	Mus musculus immunoglobulin heavy chain complex, mRNA (cDNA clone MGC:118142 IMAGE:6477061), complete cds.	212.758	68.6557	3.09891
BC028249	Igh	Mus musculus immunoglobulin heavy chain complex, mRNA (cDNA clone MGC:40652 IMAGE:3487241), complete cds.	240.696	52.7331	4.56442
BC133681	Ighmbp2	Mus musculus immunoglobulin mu binding protein 2, mRNA (cDNA clone IMAGE:40110117), complete cds.	233.197	106.449	2.19069
AK152337	Igtp	Mus musculus bone marrow macrophage cDNA, RIKEN full-length enriched library, clone:I830063D11 product:interferon gamma induced GTPase, full insert sequence.	5961.86	2613.52	2.28116
AF513109	Ikbkg	Mus musculus strain BALB/c kappaB kinase gamma inhibitor (Ikbkg) mRNA, complete cds.	281.564	136.149	2.06805
AK149680	Il10ra	Mus musculus bone marrow macrophage cDNA, RIKEN full-length enriched library, clone:G530009H16 product:interleukin 10 receptor, alpha, full insert sequence.	146.07	50.2893	2.9046
AK038319	Il16	Mus musculus 16 days neonate thymus cDNA, RIKEN full-length enriched library, clone:A130095H14 product:interleukin 16, full insert sequence.	141.914	58.8606	2.41103
BC014720	Il2rg	Mus musculus interleukin 2 receptor, gamma chain, mRNA (cDNA clone MGC:25334 IMAGE:4924951), complete cds.	423.449	138.362	3.06044
AK005228	Iltifb	Mus musculus adult male cerebellum cDNA, RIKEN full-length enriched library, clone:1500012D04 product:unclassifiable, full insert sequence.	143.374	65.7379	2.181
BC048863	Impg2	Mus musculus interphotoreceptor matrix proteoglycan 2, mRNA (cDNA clone MGC:55121 IMAGE:5368568), complete cds.	220.573	52.2223	4.22374
BC018342	Ing3	Mus musculus inhibitor of growth family, member 3, mRNA (cDNA clone MGC:25765 IMAGE:4010253), complete cds.	326.03	161.014	2.02486
AK163383	Ints4	Mus musculus 2 cells egg cDNA, RIKEN full-length enriched library, clone:B020030C23 product:Hypothetical ARM repeat structure containing protein homolog [Mus musculus], full insert sequence.	127.904	50.4227	2.53664
AK169552	Ints8	Mus musculus 3 days neonate thymus cDNA, RIKEN full-length enriched library, clone:A630096I21 product:hypothetical TPR-like containing protein, full insert sequence.	134.196	61.9682	2.16556
BC044665	Ireb2	Mus musculus iron responsive element binding protein 2, mRNA (cDNA clone MGC:49573 IMAGE:2647641), complete cds.	1135.41	563.635	2.01444
AK002830	Irf7	Mus musculus adult male kidney cDNA, RIKEN full-length enriched library, clone:0610039E12 product:interferon regulatory factor 7, full insert sequence.	1462.51	306.491	4.7718
AK159883	Irf7	Mus musculus osteoclast-like cell cDNA, RIKEN full-length enriched library, clone:I420036H16 product:interferon regulatory factor 7, full insert sequence.	1239.67	166.046	7.46586
BC031424	Isg15	Mus musculus ISG15 ubiquitin-like modifier, mRNA (cDNA clone MGC:18616 IMAGE:3670747), complete cds.	416.101	119.539	3.48088
NM_015783	Isg15	Mus musculus ISG15 ubiquitin-like modifier (Isg15), mRNA.	381.623	99.9149	3.81949
AK129367	Islr2	Mus musculus mRNA for mKIAA1465 protein.	118.62	59.2407	2.00234
AK017977	Jakmip1	Mus musculus adult male thymus cDNA, RIKEN full-length enriched library, clone:5830437M04 product:hypothetical protein, full insert sequence.	186.817	71.13	2.62641
AK160648	Jam3	Mus musculus 10, 11 days embryo whole body cDNA, RIKEN full-length enriched library, clone:2810043I24 product:junction adhesion molecule 3, full insert sequence.	131.534	58.7265	2.23978
BC024357	Jam3	Mus musculus junction adhesion molecule 3, mRNA (cDNA clone MGC:35813 IMAGE:4973185), complete cds.	173.872	67.8168	2.56385
BC092302	Junb	Mus musculus Jun-B oncogene, mRNA (cDNA clone MGC:103182 IMAGE:6399302), complete cds.	1569.82	753.158	2.08431
BC024837	Kcnc4	Mus musculus potassium voltage gated channel, Shaw-related subfamily, member 4, mRNA (cDNA clone MGC:38767 IMAGE:5358950), complete cds.	128.165	62.2821	2.05781
BC127136	Kcnk18	Mus musculus potassium channel, subfamily K, member 18, mRNA (cDNA clone MGC:156339 IMAGE:40045157), complete cds.	115.656	55.833	2.07147
AK079328	Kcnq2	Mus musculus 16 days neonate cerebellum cDNA, RIKEN full-length enriched library, clone:9630025G02 product:VOLTAGE-GATED POTASSIUM CHANNEL PROTEIN KQT-LIKE 2 homolog [Mus musculus], full insert sequence.	119.294	55.2819	2.15793
AK134236	Kdm6b	Mus musculus adult male thymus cDNA, RIKEN full-length enriched library, clone:5830498J15 product:hypothetical protein, full insert sequence.	152.678	69.241	2.20502
BC002051	Khdrbs1	Mus musculus KH domain containing, RNA binding, signal transduction associated 1, mRNA (cDNA clone MGC:6063 IMAGE:3490667), complete cds.	298.319	120.099	2.48393
BC067395	Kif24	Mus musculus kinesin family member 24, mRNA (cDNA clone MGC:76523 IMAGE:30460089), complete cds.	127.346	62.7654	2.02892
Y15894	Kif2a	Mus musculus mRNA for kinesin-like protein 2beta.	219.172	99.1447	2.21063
BC005746	Klc4	Mus musculus kinesin light chain 4, mRNA (cDNA clone MGC:11935 IMAGE:3599898), complete cds.	125.918	62.3469	2.01963
BC003316	Klf10	Mus musculus Kruppel-like factor 10, mRNA (cDNA clone MGC:7000 IMAGE:3155247), complete cds.	788.244	372.767	2.11458
XM_906219	Klhl29	PREDICTED: Mus musculus kelch-like 29 (Drosophila) (Klhl29), mRNA.	111.868	53.1445	2.10498
AK122569	Klhl32	Mus musculus mRNA for mKIAA1900 protein.	127.803	57.0101	2.24177
BC030403	Krt7	Mus musculus keratin 7, mRNA (cDNA clone MGC:40614 IMAGE:5355662), complete cds.	126.184	60.3876	2.08957
AK036900	Krt80	Mus musculus adult female vagina cDNA, RIKEN full-length enriched library, clone:9930022H22 product:unclassifiable, full insert sequence.	123.16	56.1273	2.1943
BC115499	Krtap10-4	Mus musculus similar to hCG2043579, mRNA (cDNA clone MGC:144318 IMAGE:40100932), complete cds.	140.084	67.0783	2.08837
DQ531035	Ksr2	Mus musculus kinase suppressor of ras 2 (Ksr2) mRNA, complete cds.	126.043	62.6746	2.01107
AK164842	Lamb1-1	Mus musculus 15 days embryo head cDNA, RIKEN full-length enriched library, clone:D930011D19 product:laminin B1 subunit 1, full insert sequence.	115.051	51.549	2.23188
U42467	Lepr	Mus musculus leptin receptor (Ob-r) mRNA, complete cds.	140.765	58.6523	2.39999
BC002063	Lgals1	Mus musculus lectin, galactose binding, soluble 1, mRNA (cDNA clone MGC:6129 IMAGE:3494931), complete cds.	240.947	90.1846	2.6717
BC026937	Lilrb3	Mus musculus leukocyte immunoglobulin-like receptor, subfamily B (with TM and ITIM domains), member 3, mRNA (cDNA clone MGC:30225 IMAGE:4488338), complete cds.	185.642	80.0159	2.32006
AK133531	Lin7c	Mus musculus 11 days pregnant adult female ovary and uterus cDNA, RIKEN full-length enriched library, clone:5033430E10 product:lin 7 homolog c (C. elegans), full insert sequence.	296.884	132.7	2.23725
AK013416	Lmo2	Mus musculus 10, 11 days embryo whole body cDNA, RIKEN full-length enriched library, clone:2810478G04 product:LIM only 2, full insert sequence.	340.782	168.063	2.0277
XM_001471664	LOC100038908	PREDICTED: Mus musculus hypothetical protein LOC100038908 (LOC100038908), mRNA.	243.852	105.591	2.30939
AK010878	LOC100233175	Mus musculus 13 days embryo liver cDNA, RIKEN full-length enriched library, clone:2510001G02 product:unclassifiable, full insert sequence.	159.162	77.4956	2.05382
BC111469	LOC677563	Mus musculus similar to Ig heavy chain V region VH558 A1/A4 precursor, mRNA (cDNA clone MGC:118130 IMAGE:4215942), complete cds.	193.616	94.3797	2.05146
BC037999	Loxl1	Mus musculus lysyl oxidase-like 1, mRNA (cDNA clone MGC:46960 IMAGE:5251968), complete cds.	224.989	93.7127	2.40083
AK143792	Lpar2	Mus musculus 6 days neonate spleen cDNA, RIKEN full-length enriched library, clone:F430109D09 product:endothelial differentiation, lysophosphatidic acid G-protein-coupled receptor 4, full insert sequence.	146.028	67.6602	2.15826
BC042462	Lpin1	Mus musculus lipin 1, mRNA (cDNA clone MGC:36848 IMAGE:4211202), complete cds.	1006.66	488.081	2.06249
AK029335	Lpp	Mus musculus 0 day neonate head cDNA, RIKEN full-length enriched library, clone:4832436M01 product:LIPOMA PREFERRED PARTNER (LPP) homolog [Homo sapiens], full insert sequence.	142.478	55.6957	2.55816
BC026563	Lpxn	Mus musculus leupaxin, mRNA (cDNA clone MGC:36312 IMAGE:5065405), complete cds.	150.665	61.5219	2.44897
M89956	Lsp1	Mus musculus calcium-binding protein (pp52) mRNA, complete cds.	470.71	102.67	4.58469
AK032828	Lta4h	Mus musculus 12 days embryo male wolffian duct includes surrounding region cDNA, RIKEN full-length enriched library, clone:6720458L23 product:leukotriene A4 hydrolase, full insert sequence.	136.532	59.9184	2.27863
AK036047	Ltbp1	Mus musculus 16 days neonate cerebellum cDNA, RIKEN full-length enriched library, clone:9630030D05 product:latent transforming growth factor beta binding protein 1, full insert sequence.	181.356	71.417	2.53939
BC002070	Ly6a	Mus musculus lymphocyte antigen 6 complex, locus A, mRNA (cDNA clone MGC:6188 IMAGE:3486025), complete cds.	618.596	87.1545	7.0977
BC096414	Ly86	Mus musculus lymphocyte antigen 86, mRNA (cDNA clone MGC:107007 IMAGE:849991), complete cds.	303.283	123.198	2.46176
BC016434	Mafb	Mus musculus v-maf musculoaponeurotic fibrosarcoma oncogene family, protein B (avian), mRNA (cDNA clone MGC:25341 IMAGE:4485468), complete cds.	667.435	331.178	2.01534
BC038256	Mafb	Mus musculus v-maf musculoaponeurotic fibrosarcoma oncogene family, protein B (avian), mRNA (cDNA clone MGC:47160 IMAGE:5097650), complete cds.	1511.47	728.409	2.07503
AB194411	Magi1	Mus musculus MAGI1 mRNA for MAGI1a, complete cds.	228.122	108.352	2.10539
AK030083	Magi3	Mus musculus adult male testis cDNA, RIKEN full-length enriched library, clone:4932436K10 product:MEMBRANE-ASSOCIATED GUANYLATE KINASE-RELATED MAGI-3 homolog [Mus musculus], full insert sequence.	663.777	291.944	2.27365
AK129191	Map4k4	Mus musculus mRNA for mKIAA0687 protein.	244.611	116.004	2.10864
AK163208	Mapk8ip3	Mus musculus 7 days neonate cerebellum cDNA, RIKEN full-length enriched library, clone:A730099C06 product:mitogen-activated protein kinase 8 interacting protein 3, full insert sequence.	160.566	55.0947	2.91436
BC079643	Mars	Mus musculus methionine-tRNA synthetase, mRNA (cDNA clone MGC:90747 IMAGE:6416029), complete cds.	594.923	288.964	2.05881
AK037351	Mast4	Mus musculus 16 days neonate thymus cDNA, RIKEN full-length enriched library, clone:A130009M03 product:hypothetical protein, full insert sequence.	184.363	86.0951	2.14139
BC005429	Matn2	Mus musculus matrilin 2, mRNA (cDNA clone MGC:5875 IMAGE:3492881), complete cds.	131.203	55.0535	2.3832
BC090833	Matr3	Mus musculus matrin 3, mRNA (cDNA clone MGC:101923 IMAGE:6854095), complete cds.	647.111	313.406	2.06477
AK080431	Max	Mus musculus 7 days neonate cerebellum cDNA, RIKEN full-length enriched library, clone:A730011M08 product:Max protein, full insert sequence.	224.053	104.114	2.152
BC057157	Mbnl3	Mus musculus muscleblind-like 3 (Drosophila), mRNA (cDNA clone MGC:67899 IMAGE:5348959), complete cds.	137.02	59.6284	2.29789
BC023845	Mboat1	Mus musculus membrane bound O-acyltransferase domain containing 1, mRNA (cDNA clone MGC:38410 IMAGE:5346000), complete cds.	147.052	73.4866	2.00108
BC026198	Mcpt4	Mus musculus mast cell protease 4, mRNA (cDNA clone MGC:41164 IMAGE:1314753), complete cds.	118.872	53.7152	2.21301
BC060122	Med20	Mus musculus mediator complex subunit 20, mRNA (cDNA clone MGC:63299 IMAGE:6408678), complete cds.	614.909	236.89	2.59575
BC012286	Med21	Mus musculus mediator complex subunit 21, mRNA (cDNA clone MGC:19430 IMAGE:3493056), complete cds.	176.413	80.3135	2.19655
BC018225	Med22	Mus musculus mediator complex subunit 22, mRNA (cDNA clone MGC:11493 IMAGE:3968506), complete cds.	240.879	92.8999	2.59289
AK009764	Med27	Mus musculus adult male tongue cDNA, RIKEN full-length enriched library, clone:2310042P07 product:TRANSCRIPTIONAL CO-ACTIVATOR CRSP34 homolog [Homo sapiens], full insert sequence.	109.21	53.03	2.0594
AK148084	Megf10	Mus musculus B16 F10Y cells cDNA, RIKEN full-length enriched library, clone:G370013A07 product:MEGF10 protein (Hypothetical protein KIAA1780) homolog [Homo sapiens], full insert sequence.	104.766	52.3571	2.001
BC051506	Mettl10	Mus musculus RIKEN cDNA 2010208K18 gene, mRNA (cDNA clone IMAGE:1378899).	166.116	81.166	2.04663
AK038882	Mfsd4	Mus musculus adult male hypothalamus cDNA, RIKEN full-length enriched library, clone:A230072B04 product:hypothetical protein, full insert sequence.	187.954	68.0064	2.76377
AK163327	Mgat4a	Mus musculus 2 cells egg cDNA, RIKEN full-length enriched library, clone:B020014J19 product:mannoside acetylglucosaminyltransferase 4, isoenzyme A, full insert sequence.	179.761	67.6943	2.65548
BC020137	Mitd1	Mus musculus MIT, microtubule interacting and transport, domain containing 1, mRNA (cDNA clone MGC:28063 IMAGE:3709157), complete cds.	129.046	63.8022	2.0226
BC107357	Mmp23	Mus musculus matrix metallopeptidase 23, mRNA (cDNA clone MGC:130334 IMAGE:40055939), complete cds.	186.841	58.8977	3.17229
BC042742	Mmp8	Mus musculus matrix metallopeptidase 8, mRNA (cDNA clone MGC:51623 IMAGE:5032770), complete cds.	156.612	71.8143	2.18079
AK080485	Mnda	Mus musculus 7 days neonate cerebellum cDNA, RIKEN full-length enriched library, clone:A730048F03 product:interferon activated gene 205, full insert sequence.	184.153	79.1565	2.32644
AK045695	Mobkl1a	Mus musculus adult male corpora quadrigemina cDNA, RIKEN full-length enriched library, clone:B230306A03 product:unclassifiable, full insert sequence.	197.861	95.4453	2.07303
BC028500	Mobkl3	Mus musculus cDNA clone IMAGE:1446403.	238.11	76.8133	3.09985
BC018329	Mospd1	Mus musculus motile sperm domain containing 1, mRNA (cDNA clone MGC:25548 IMAGE:3962906), complete cds.	196.128	94.8742	2.06724
BC115768	Mpa2l	Mus musculus macrophage activation 2 like, mRNA (cDNA clone MGC:141497 IMAGE:40085916), complete cds.	706.674	288.955	2.44562
BC145700	Mphosph8	Mus musculus M-phase phosphoprotein 8, mRNA (cDNA clone MGC:175587 IMAGE:40131003), complete cds.	130.626	60.8153	2.14791
BC103514	Mpl	Mus musculus myeloproliferative leukemia virus oncogene, mRNA (cDNA clone IMAGE:40039138).	169.312	79.7814	2.1222
AK168180	Mre11a	Mus musculus CRL-1722 L5178Y-R cDNA, RIKEN full-length enriched library, clone:I730064B08 product:meiotic recombination 11 homolog A (S. cerevisiae), full insert sequence.	132.718	62.5922	2.12037
BC030074	Mrpl27	Mus musculus mitochondrial ribosomal protein L27, mRNA (cDNA clone MGC:41411 IMAGE:1514322), complete cds.	366.991	169.881	2.16028
AK078324	Mrpl32	Mus musculus adult male olfactory brain cDNA, RIKEN full-length enriched library, clone:6430598H06 product:0610033O15RIK PROTEIN (MITOCHONDRIAL RIBOSOMAL PROTEIN L32) (L32MT) homolog [Mus musculus], full insert sequence.	158.219	58.3409	2.71197
AK078073	Mrps31	Mus musculus adult male medulla oblongata cDNA, RIKEN full-length enriched library, clone:6330436I18 product:mitochondrial ribosomal protein S31, full insert sequence.	196.162	52.5765	3.73099
AK144021	Ms4a2	Mus musculus adult male kidney cDNA, RIKEN full-length enriched library, clone:F530107F22 product:membrane-spanning 4-domains, subfamily A, member 2, full insert sequence.	212.465	90.6124	2.34477
AK046559	Ms4a7	Mus musculus 4 days neonate male adipose cDNA, RIKEN full-length enriched library, clone:B430010L15 product:membrane-spanning 4-domains, subfamily A, member 7, full insert sequence.	127.903	51.2104	2.49759
AK144391	Msln	Mus musculus adult male vesicular gland cDNA, RIKEN full-length enriched library, clone:G630051P13 product:mesothelin, full insert sequence.	214.823	106.937	2.00888
BC057337	Mtmr1	Mus musculus myotubularin related protein 1, mRNA (cDNA clone MGC:66969 IMAGE:6825916), complete cds.	234.073	92.5053	2.53037
BC055074	Mtmr10	Mus musculus myotubularin related protein 10, mRNA (cDNA clone MGC:60820 IMAGE:30052208), complete cds.	200.569	94.8014	2.11568
BC043084	Mtpn	Mus musculus myotrophin, mRNA (cDNA clone MGC:57998 IMAGE:6417343), complete cds.	425.114	189.32	2.24548
XM_001472470	Mup-ps19	PREDICTED: Mus musculus similar to Predicted gene, OTTMUSG00000007485 (LOC100039305), mRNA.	111.729	55.5059	2.01293
NM_010846	Mx1	Mus musculus myxovirus (influenza virus) resistance 1 (Mx1), mRNA.	145.96	68.1045	2.14318
NM_013606	Mx2	Mus musculus myxovirus (influenza virus) resistance 2 (Mx2), mRNA.	406.855	135.797	2.99605
AK029929	Mycbpap	Mus musculus adult male testis cDNA, RIKEN full-length enriched library, clone:4932408B01 product:inferred: hypothetical protein {Homo sapiens}, full insert sequence.	137.906	68.5978	2.01035
BC034907	Myo3b	Mus musculus myosin IIIB, mRNA (cDNA clone IMAGE:1380182), complete cds.	122.405	52.2369	2.34326
AK139076	N/A	Mus musculus 7 days neonate cerebellum cDNA, RIKEN full-length enriched library, clone:A730014E24 product:unclassifiable, full insert sequence.	131.466	65.3248	2.01249
AK209647	N/A	Mus musculus cDNA, clone:Y2G0115M09, strand:unspecified.	125.72	62.2399	2.01993
AK173182	N/A	Mus musculus mRNA for mKIAA1480 protein.	179.064	88.631	2.02033
BC028925	N/A	Mus musculus cDNA clone MGC:25820 IMAGE:4164906, complete cds.	1067.02	526.127	2.02807
AK164699	N/A	Mus musculus 0 day neonate kidney cDNA, RIKEN full-length enriched library, clone:D630012I06 product:unclassifiable, full insert sequence.	176.377	86.886	2.02998
AK205190	N/A	Mus musculus cDNA, clone:Y1G0150O16, strand:unspecified.	121.367	59.7054	2.03276
AK217047	N/A	Mus musculus cDNA, clone:Y2G0140H09, strand:unspecified.	108.701	53.1129	2.0466
AY665737	N/A	Mus musculus clone HCgp39.DR4-46.0 T cell receptor alpha chain (Tcra) mRNA, partial cds.	137.623	66.7749	2.061
AK084828	N/A	Mus musculus 13 days embryo heart cDNA, RIKEN full-length enriched library, clone:D330049O10 product:unclassifiable, full insert sequence.	116.149	56.3402	2.06156
AK038653	N/A	Mus musculus adult male hypothalamus cDNA, RIKEN full-length enriched library, clone:A230052I24 product:unclassifiable, full insert sequence.	122.629	59.2703	2.06898
AK016580	N/A	Mus musculus adult male testis cDNA, RIKEN full-length enriched library, clone:4932702P03 product:aldehyde dehydrogenase family 5, subfamily A1, full insert sequence.	137.671	65.7624	2.09346
BC038172	N/A	Mus musculus ZBTB2-like, mRNA (cDNA clone IMAGE:1264290).	147.897	70.3846	2.10127
AK156427	N/A	Mus musculus activated spleen cDNA, RIKEN full-length enriched library, clone:F830021G14 product:unclassifiable, full insert sequence.	136.436	64.9244	2.10146
BC075659	N/A	Mus musculus cDNA clone IMAGE:30607091, partial cds.	195.743	93.0891	2.10274
AK029641	N/A	Mus musculus adult male testis cDNA, RIKEN full-length enriched library, clone:4930419F23 product:unclassifiable, full insert sequence.	151.678	72.1096	2.10343
AK154635	N/A	Mus musculus NOD-derived CD11c +ve dendritic cells cDNA, RIKEN full-length enriched library, clone:F630101M06 product:hypothetical protein, full insert sequence.	117.477	55.4316	2.11932
AK182722	N/A	Mus musculus cDNA, clone:Y0G0123I11, strand:unspecified.	193.041	90.4735	2.13367
AK188571	N/A	Mus musculus cDNA, clone:Y0G0145L12, strand:plus, reference:ENSEMBL:Mouse-Transcript-ENST:ENSMUST00000003433, based on BLAT search.	180.643	84.557	2.13635
AK045825	N/A	Mus musculus adult male corpora quadrigemina cDNA, RIKEN full-length enriched library, clone:B230312L02 product:unclassifiable, full insert sequence.	140.029	65.3996	2.14113
AK043654	N/A	Mus musculus 10 days neonate cortex cDNA, RIKEN full-length enriched library, clone:A830015L04 product:weakly similar to ZINC FINGER PROTEIN (FRAGMENT) [Mus musculus], full insert sequence.	109.026	50.8269	2.14505
AK143174	N/A	Mus musculus 0 day neonate eyeball cDNA, RIKEN full-length enriched library, clone:E130215I04 product:hypothetical Zn-finger, C2H2 type/Zinc finger C2H2 type domain profile containing protein, full insert sequence.	138.7	64.1685	2.1615
BC006643	N/A	Mus musculus cDNA clone MGC:6582 IMAGE:3483797, complete cds.	1033.82	471.485	2.1927
XM_001474921	N/A	PREDICTED: Mus musculus hypothetical protein LOC100040569 (LOC100040569), mRNA.	140.916	64.1894	2.19532
BC115961	N/A	Mus musculus cDNA clone IMAGE:40053282.	173.633	78.8579	2.20184
AK204212	N/A	Mus musculus cDNA, clone:Y1G0147K06, strand:unspecified.	252.325	114.539	2.20295
BC119538	N/A	Mus musculus serine (or cysteine) peptidase inhibitor, clade A, member 3G, mRNA (cDNA clone MGC:141213 IMAGE:40056424), complete cds.	189.932	86.16	2.20442
AK180878	N/A	Mus musculus cDNA, clone:Y0G0116D06, strand:plus, reference:ENSEMBL:Mouse-Transcript-ENST:ENSMUST00000046859, based on BLAT search.	208.357	94.2392	2.21094
AK019547	N/A	Mus musculus adult male testis cDNA, RIKEN full-length enriched library, clone:4921532C19 product:ANKYRIN REPEAT DOMAIN PROTEIN 5, full insert sequence.	119.817	54.1726	2.21176
X02929	N/A	Mouse mRNA fragment for T-cell receptor alpha chain V-J-C (TA39).	144.64	65.3928	2.21186
L27974	N/A	Mouse T-cell receptor beta (Tcrb) mRNA.	216.002	96.6764	2.23428
BC015292	N/A	Mus musculus cDNA clone MGC:19136 IMAGE:4216659, complete cds.	979.018	436.099	2.24494
BC096558	N/A	Mus musculus cDNA clone MGC:107004 IMAGE:3465447, complete cds.	190.296	83.9945	2.26558
XM_001477525	N/A	PREDICTED: Mus musculus hypothetical protein LOC100041919 (LOC100041919), mRNA.	131.466	55.0251	2.38919
BC099394	N/A	Mus musculus T cell receptor alpha chain variable region 9-2, mRNA (cDNA clone MGC:117550 IMAGE:30939117), complete cds.	132.964	54.3338	2.44717
AK155169	N/A	Mus musculus NOD-derived CD11c +ve dendritic cells cDNA, RIKEN full-length enriched library, clone:F630205K04 product:unclassifiable, full insert sequence.	155.889	63.1944	2.46681
AK144798	N/A	Mus musculus lung RCB-0558 LLC cDNA, RIKEN full-length enriched library, clone:G730035M16 product:unclassifiable, full insert sequence.	151.452	61.0139	2.48226
AK039589	N/A	Mus musculus adult male spinal cord cDNA, RIKEN full-length enriched library, clone:A330068C15 product:unclassifiable, full insert sequence.	177.533	71.4294	2.48544
AK214451	N/A	Mus musculus cDNA, clone:Y2G0131M23, strand:unspecified.	135.119	50.0661	2.69882
BC068285	N/A	Mus musculus cDNA clone IMAGE:6432284.	233.027	85.659	2.7204
AK157916	N/A	Mus musculus adult inner ear cDNA, RIKEN full-length enriched library, clone:F930007J22 product:unclassifiable, full insert sequence.	354.882	113.76	3.11955
AK134400	N/A	Mus musculus 13 days embryo male testis cDNA, RIKEN full-length enriched library, clone:6030461J10 product:hypothetical protein, full insert sequence.	349.885	96.3913	3.62984
D12618	Nap1l1	Mus musculus NAP1 mRNA for nucleosome assembly protein-1, complete cds.	269.748	129.675	2.08018
AK158337	Nav2	Mus musculus adult inner ear cDNA, RIKEN full-length enriched library, clone:F930104M04 product:hypothetical Calponin-like actin-binding containing protein, full insert sequence.	138.616	65.3409	2.12143
BC119027	Ncam2	Mus musculus neural cell adhesion molecule 2, mRNA (cDNA clone MGC:155343 IMAGE:8733776), complete cds.	116.381	55.1043	2.112
AK166458	Ncbp1	Mus musculus mammary gland RCB-0527 Jyg-MC(B) cDNA, RIKEN full-length enriched library, clone:G930024D22 product:80 kDa nuclear cap binding protein (NCBP 80 kDa subunit) (CBP80) homolog [Homo sapiens], full insert sequence.	132.561	61.1002	2.16956
BC052430	Nedd1	Mus musculus neural precursor cell expressed, developmentally down-regulated gene 1, mRNA (cDNA clone MGC:63424 IMAGE:6836583), complete cds.	159.411	74.031	2.15331
AK050517	Nedd4	Mus musculus adult pancreas islet cells cDNA, RIKEN full-length enriched library, clone:C820007C08 product:neural precursor cell expressed, developmentally down-regulted gene 4, full insert sequence.	148.923	68.5354	2.17294
AK163848	Nexn	Mus musculus 16 days embryo head cDNA, RIKEN full-length enriched library, clone:C130081E17 product:nexilin, full insert sequence.	160.628	69.6797	2.30523
S89033	Nfkb1	I kappa B gamma [mice, RLM-11 T cell line, mRNA, 2483 nt].	295.862	133.296	2.21959
AK004729	Nfya	Mus musculus adult male lung cDNA, RIKEN full-length enriched library, clone:1200012O07 product:nuclear transcription factor-Y alpha, full insert sequence.	246.488	105.868	2.32825
AK129253	Ninl	Mus musculus mRNA for mKIAA0980 protein.	126.183	61.9556	2.03667
BC048414	Nktr	Mus musculus natural killer tumor recognition sequence, mRNA (cDNA clone IMAGE:6489771), containing frame-shift errors.	214.319	89.4286	2.39654
BC090637	Nol7	Mus musculus nucleolar protein 7, mRNA (cDNA clone MGC:116591 IMAGE:30940523), complete cds.	182.694	84.8287	2.15368
AK042581	Nol9	Mus musculus 7 days neonate cerebellum cDNA, RIKEN full-length enriched library, clone:A730007O18 product:RIKEN cDNA 4632412I24 gene, full insert sequence.	292.43	138.471	2.11184
BC008989	Nr1d1	Mus musculus nuclear receptor subfamily 1, group D, member 1, mRNA (cDNA clone MGC:6402 IMAGE:3585478), complete cds.	3466.88	885.74	3.91411
AK157305	Nr2c2	Mus musculus activated spleen cDNA, RIKEN full-length enriched library, clone:F830210G23 product:nuclear receptor subfamily 2, group C, member 2, full insert sequence.	205.232	99.1965	2.06894
AK087495	Nr4a2	Mus musculus 0 day neonate eyeball cDNA, RIKEN full-length enriched library, clone:E130306H12 product:nuclear receptor subfamily 4, group A, member 2, full insert sequence.	122.391	54.914	2.22878
BC156284	Nr6a1	Synthetic construct Mus musculus clone IMAGE:100061697, MGC:190282 nuclear receptor subfamily 6, group A, member 1 (Nr6a1) mRNA, encodes complete protein.	138.67	65.4816	2.1177
BC057993	Nrtn	Mus musculus neurturin, mRNA (cDNA clone MGC:68236 IMAGE:5345262), complete cds.	158.703	69.4335	2.28568
BC071274	Nudt11	Mus musculus nudix (nucleoside diphosphate linked moiety X)-type motif 11, mRNA (cDNA clone MGC:78376 IMAGE:6331160), complete cds.	144.058	68.8753	2.09157
BC034361	Oasl2	Mus musculus 2'-5' oligoadenylate synthetase-like 2, mRNA (cDNA clone MGC:6269 IMAGE:2646375), complete cds.	292.845	139.588	2.09793
BC115981	Olfm2	Mus musculus olfactomedin 2, mRNA (cDNA clone MGC:144795 IMAGE:40106192), complete cds.	128.324	56.4147	2.27466
BC127992	Olfr1176	Mus musculus olfactory receptor 1176, mRNA (cDNA clone MGC:157563 IMAGE:40135702), complete cds.	123.049	55.0725	2.23431
BC119061	Olfr1446	Mus musculus olfactory receptor 1446, mRNA (cDNA clone MGC:155377 IMAGE:8733810), complete cds.	152.776	51.5989	2.96084
BC130238	Olfr26	Mus musculus olfactory receptor 26, mRNA (cDNA clone MGC:161287 IMAGE:40142117), complete cds.	129.932	64.7066	2.00802
BC119279	Olfr354	Mus musculus olfactory receptor 354, mRNA (cDNA clone MGC:155595 IMAGE:8734028), complete cds.	138.216	68.659	2.01308
BC119367	Olfr370	Mus musculus olfactory receptor 370, mRNA (cDNA clone MGC:155683 IMAGE:8734116), complete cds.	142.1	60.182	2.36118
BC148203	Olfr683	Mus musculus olfactory receptor 683, mRNA (cDNA clone MGC:148193 IMAGE:40055104), complete cds.	121.722	57.3173	2.12365
BC132579	Olfr745	Mus musculus olfactory receptor 745, mRNA (cDNA clone MGC:164210 IMAGE:40130856), complete cds.	175.637	72.8769	2.41005
XM_001479734	Olfr819	PREDICTED: Mus musculus similar to olfactory receptor MOR265-1 (LOC100043200), mRNA.	108.3	54.1392	2.0004
BC120862	Olfr860	Mus musculus olfactory receptor 860, mRNA (cDNA clone MGC:156099 IMAGE:40129785), complete cds.	140.472	59.1696	2.37406
BC131918	Olfr921	Mus musculus olfactory receptor 921, mRNA (cDNA clone MGC:163549 IMAGE:40130195), complete cds.	120.655	51.7844	2.32995
BC013564	Oraov1	Mus musculus oral cancer overexpressed 1, mRNA (cDNA clone MGC:8222 IMAGE:3591291), complete cds.	250.844	103.016	2.43501
BC006927	Orc5l	Mus musculus origin recognition complex, subunit 5-like (S. cerevisiae), mRNA (cDNA clone MGC:11653 IMAGE:3601908), complete cds.	319.244	132.7	2.40575
AK017034	Osbpl10	Mus musculus adult male testis cDNA, RIKEN full-length enriched library, clone:4933433D06 product:similar to OXYSTEROL-BINDING PROTEIN-LIKE PROTEIN OSBPL10 [Homo sapiens], full insert sequence.	193.044	77.9522	2.47644
AK037703	Osbpl6	Mus musculus 16 days neonate thymus cDNA, RIKEN full-length enriched library, clone:A130038P17 product:OSBP-RELATED PROTEIN 6 homolog [Homo sapiens], full insert sequence.	150.019	71.3206	2.10344
BC057635	Ostm1	Mus musculus osteopetrosis associated transmembrane protein 1, mRNA (cDNA clone MGC:67721 IMAGE:4910872), complete cds.	555.464	258.545	2.14842
AK014098	Otud3	Mus musculus 13 days embryo head cDNA, RIKEN full-length enriched library, clone:3110030K17 product:hypothetical protein, full insert sequence.	170.289	78.1539	2.1789
AK169921	Otud5	Mus musculus NOD-derived CD11c +ve dendritic cells cDNA, RIKEN full-length enriched library, clone:F630004F08 product:SI:bZ30I22.1 (Novel protein similar to human FLJ12550) (Fragment) homolog [Brachydanio rerio], full insert sequence.	202.307	92.2902	2.19208
AK080306	Parg	Mus musculus 3 days neonate thymus cDNA, RIKEN full-length enriched library, clone:A630047F13 product:poly (ADP-ribose) glycohydrolase, full insert sequence.	223.375	73.9011	3.02262
AK032616	Pax6	Mus musculus adult male olfactory brain cDNA, RIKEN full-length enriched library, clone:6430706M13 product:paired box gene 6, full insert sequence.	143.794	71.5353	2.01012
XM_001472925	Pcdh11x	PREDICTED: Mus musculus hypothetical protein LOC100039461 (LOC100039461), mRNA.	113.596	53.9462	2.10573
AY861424	Pcdh9	alt '1500001L12Rik#A730003J17Rik#AU021802#C530050I23Rik#C630029H24Rik#Gm1213#Gm297'	156.196	72.8466	2.14418
BC066851	Pcdhga12	Mus musculus protocadherin gamma subfamily A, 12, mRNA (cDNA clone MGC:76667 IMAGE:30086762), complete cds.	151.372	63.5689	2.38123
BC056456	Pcsk7	Mus musculus cDNA clone IMAGE:5715740, containing frame-shift errors.	174.163	79.2566	2.19745
BC064815	Pctk2	Mus musculus PCTAIRE-motif protein kinase 2, mRNA (cDNA clone MGC:69968 IMAGE:6516981), complete cds.	467.322	139.493	3.35014
BC048432	Pdcl2	Mus musculus phosducin-like 2, mRNA (cDNA clone MGC:58103 IMAGE:6773342), complete cds.	135.119	56.3044	2.3998
BC024556	Pdlim2	Mus musculus PDZ and LIM domain 2, mRNA (cDNA clone MGC:37634 IMAGE:4990983), complete cds.	163.24	68.534	2.38188
BC031699	Pdrg1	Mus musculus p53 and DNA damage regulated 1, mRNA (cDNA clone MGC:25789 IMAGE:4020218), complete cds.	291.654	133.606	2.18294
BC010329	Pdzrn3	Mus musculus PDZ domain containing RING finger 3, mRNA (cDNA clone MGC:11956 IMAGE:3600603), complete cds.	742.667	366.718	2.02517
BC091645	Per1	Mus musculus period homolog 1 (Drosophila), mRNA (cDNA clone MGC:102121 IMAGE:30355259), complete cds.	299.762	120.905	2.47932
AK172958	Per1	Mus musculus mRNA for mKIAA0482 protein.	276.786	72.2101	3.83306
BC048510	Pfdn4	Mus musculus prefoldin 4, mRNA (cDNA clone IMAGE:6541214).	235.926	116.253	2.02941
AK012159	Pgam5	Mus musculus 10 days embryo whole body cDNA, RIKEN full-length enriched library, clone:2610528A17 product:weakly similar to EG:63B12.4 PROTEIN (GH02880P) [Drosophila melanogaster], full insert sequence.	293.878	136.508	2.15282
BC040100	Pgp	Mus musculus RIKEN cDNA 1700012G19 gene, mRNA (cDNA clone MGC:49690 IMAGE:4456284), complete cds.	710.052	346.739	2.0478
XM_130859	Pgrmc2	PREDICTED: Mus musculus progesterone receptor membrane component 2, transcript variant 1 (Pgrmc2), mRNA.	247.725	110.12	2.24958
AK139466	Phactr2	Mus musculus 10 days neonate cortex cDNA, RIKEN full-length enriched library, clone:A830093H22 product:hypothetical RPEL repeat/Aspartic acid-rich region profile containing protein, full insert sequence.	228.78	109.439	2.09048
AK157045	Phf6	Mus musculus activated spleen cDNA, RIKEN full-length enriched library, clone:F830114M19 product:PHD finger protein 6, full insert sequence.	212.096	97.5007	2.17533
AF201391	Pias2	Mus musculus disabled 2 interacting protein mRNA, complete cds.	188.022	85.2374	2.20586
BC051059	Pigg	Mus musculus phosphatidylinositol glycan anchor biosynthesis, class G, mRNA (cDNA clone IMAGE:5010465), containing frame-shift errors.	146.893	68.6283	2.14041
BC113141	Pik3ap1	Mus musculus phosphoinositide-3-kinase adaptor protein 1, mRNA (cDNA clone MGC:130516 IMAGE:40047744), complete cds.	3591.37	1734.34	2.07074
NM_011091	Pira4	Mus musculus paired-Ig-like receptor A4 (Pira4), mRNA.	246.559	86.3608	2.85499
BC051117	Pla2g12a	Mus musculus phospholipase A2, group XIIA, mRNA (cDNA clone MGC:58884 IMAGE:6306803), complete cds.	151.213	68.6975	2.20114
BC010789	Plac8	Mus musculus placenta-specific 8, mRNA (cDNA clone MGC:18842 IMAGE:4216402), complete cds.	258.57	97.2244	2.65952
BC120709	Plau	Mus musculus plasminogen activator, urokinase, mRNA (cDNA clone MGC:155946 IMAGE:40129632), complete cds.	141.9	70.0377	2.02605
BC038048	Plcb2	Mus musculus phospholipase C, beta 2, mRNA (cDNA clone IMAGE:4460477), partial cds.	118.402	50.2696	2.35533
AK082118	Plekhb2	Mus musculus 0 day neonate cerebellum cDNA, RIKEN full-length enriched library, clone:C230009C22 product:similar to EVECTIN-2 [Mus musculus], full insert sequence.	135.877	65.7448	2.06673
BC020025	Plekhh3	Mus musculus pleckstrin homology domain containing, family H (with MyTH4 domain) member 3, mRNA (cDNA clone MGC:27854 IMAGE:3490992), complete cds.	281.527	106.22	2.65042
XM_139740	Pnldc1	PREDICTED: Mus musculus poly(A)-specific ribonuclease (PARN)-like domain containing 1 (Pnldc1), mRNA.	203.213	77.7111	2.61498
AK038505	Pnpla7	Mus musculus adult male hypothalamus cDNA, RIKEN full-length enriched library, clone:A230020N21 product:Weakly similar to NEUROPATHY target esterase, full insert sequence.	423.368	190.163	2.22634
AK048752	Pogk	Mus musculus 0 day neonate cerebellum cDNA, RIKEN full-length enriched library, clone:C230043G09 product:similar to KIAA1513 PROTEIN (FRAGMENT) [Homo sapiens], full insert sequence.	170.773	83.7569	2.03891
BC032284	Porcn	Mus musculus porcupine homolog (Drosophila), mRNA (cDNA clone MGC:40733 IMAGE:5362485), complete cds.	203.987	95.084	2.14533
XM_896000	Ppat	PREDICTED: Mus musculus phosphoribosyl pyrophosphate amidotransferase, transcript variant 3 (Ppat), mRNA.	631.659	245	2.5782
BC079912	Ppil4	Mus musculus peptidylprolyl isomerase (cyclophilin)-like 4, mRNA (cDNA clone MGC:100339 IMAGE:30661438), complete cds.	121.926	51.8049	2.35356
AK080176	Ppp4r1l	Mus musculus adult male aorta and vein cDNA, RIKEN full-length enriched library, clone:A530076P14 product:unclassifiable, full insert sequence.	200.689	81.2575	2.4698
AK156668	Pqlc2	Mus musculus activated spleen cDNA, RIKEN full-length enriched library, clone:F830036G04 product:PQ loop repeat containing 2, full insert sequence.	372.969	150.548	2.47741
BC089598	Prdm5	Mus musculus PR domain containing 5, mRNA (cDNA clone IMAGE:6762570), complete cds.	142.036	66.4725	2.13677
AK163108	Prepl	Mus musculus adult male aorta and vein cDNA, RIKEN full-length enriched library, clone:A530086K04 product:hypothetical protein, full insert sequence.	207.614	79.8598	2.59973
AK050059	Prkd3	Mus musculus adult male liver tumor cDNA, RIKEN full-length enriched library, clone:C730009D23 product:weakly similar to PROTEIN KINASE C BETA (FRAGMENT) [Homo sapiens], full insert sequence.	950.5	414.881	2.29102
AK040353	Prkg1	Mus musculus 0 day neonate thymus cDNA, RIKEN full-length enriched library, clone:A430088G19 product:protein kinase, cGMP-dependent, type I, full insert sequence.	145.466	62.7739	2.3173
BC006875	Prkx	Mus musculus protein kinase, X-linked, mRNA (cDNA clone MGC:11638 IMAGE:3596013), complete cds.	162.401	75.5425	2.1498
BC029153	Prpf39	Mus musculus PRP39 pre-mRNA processing factor 39 homolog (yeast), mRNA (cDNA clone MGC:37077 IMAGE:4951324), complete cds.	177.142	87.9284	2.01461
BC100324	Psg21	Mus musculus pregnancy-specific glycoprotein 21, mRNA (cDNA clone MGC:117597 IMAGE:30715195), complete cds.	141.203	65.008	2.17208
BC148473	Psg23	Synthetic construct Mus musculus clone IMAGE:100015381, MGC:183268 pregnancy-specific glycoprotein 23 (Psg23) mRNA, encodes complete protein.	116.79	57.268	2.03936
BC110561	Psors1c2	Mus musculus psoriasis susceptibility 1 candidate 2 (human), mRNA (cDNA clone MGC:129442 IMAGE:40049760), complete cds.	136.896	64.4322	2.12465
XM_129160	Ptar1	PREDICTED: Mus musculus protein prenyltransferase alpha subunit repeat containing 1, transcript variant 1 (Ptar1), mRNA.	120.918	56.615	2.13579
AK134741	Ptger1	Mus musculus adult male medulla oblongata cDNA, RIKEN full-length enriched library, clone:6330544D07 product:Protein kinase C-like 1 (EC 2.7.1.-) (Protein-kinase C-related kinase 1) (Protein kinase C-like PKN) (Serine-threonine protein kinase N) (Fragmen	141.9	60.5395	2.34392
BC020155	Ptplad2	Mus musculus protein tyrosine phosphatase-like A domain containing 2, mRNA (cDNA clone MGC:28334 IMAGE:4016383), complete cds.	148.57	74.1708	2.00308
AK153812	Ptpn22	Mus musculus 2 days neonate thymus thymic cells cDNA, RIKEN full-length enriched library, clone:C920004C21 product:protein tyrosine phosphatase, non-receptor type 8, full insert sequence.	216.168	100.796	2.14461
BC044810	Pwwp2a	Mus musculus RIKEN cDNA 4631424J17 gene, mRNA (cDNA clone IMAGE:3484170).	506.297	237.662	2.13033
XM_001481189	R3hdml	PREDICTED: Mus musculus similar to novel SCP-like extracellular protein domain containing protein (LOC100043899), mRNA.	139.64	65.6949	2.12559
AK038838	Ralgapa2	Mus musculus adult male hypothalamus cDNA, RIKEN full-length enriched library, clone:A230067G21 product:DJ1049G11.2 (NOVEL PROTEIN SIMILAR TO KIAA0884) (FRAGMENT) homolog [Homo sapiens], full insert sequence.	121.871	58.948	2.06744
BC107388	Rap1gap2	Mus musculus GTPase activating RANGAP domain-like 4, mRNA (cDNA clone MGC:130388 IMAGE:40057754), complete cds.	157.56	65.0831	2.4209
AK090085	Rasgef1b	Mus musculus B cells CRL-1669 BCL1 Clone 13.20-3B3 cDNA, RIKEN full-length enriched library, clone:G430095K03 product:hypothetical Guanine-nucleotide dissociation stimulators CDC25 family containing protein, full insert sequence.	468.377	174.529	2.68365
AJ242720	Rb1cc1	Mus musculus mRNA for partial LaXp180 protein.	199.739	69.6824	2.86642
BC059913	Rbak	Mus musculus RB-associated KRAB repressor, mRNA (cDNA clone MGC:69906 IMAGE:6825552), complete cds.	143.064	67.1389	2.13086
BC080205	Rbm22	Mus musculus RNA binding motif protein 22, mRNA (cDNA clone MGC:91134 IMAGE:3709760), complete cds.	161.585	69.467	2.32607
AK167050	Rbm28	Mus musculus blastocyst blastocyst cDNA, RIKEN full-length enriched library, clone:I1C0028O10 product:hypothetical RNA-binding region RNP-1 (RNA recognition motif) containing protein, full insert sequence.	533.806	244.903	2.17966
BC006580	Rbm3	Mus musculus RNA binding motif protein 3, mRNA (cDNA clone MGC:5744 IMAGE:3586577), complete cds.	214.226	95.3039	2.24782
BC086491	Rbm3	Mus musculus RNA binding motif protein 3, mRNA (cDNA clone MGC:103139 IMAGE:30434553), complete cds.	212.927	90.4255	2.35472
AK007354	Rbm3	Mus musculus 10 day old male pancreas cDNA, RIKEN full-length enriched library, clone:1810006O06 product:RNA binding motif protein 3, full insert sequence.	244.808	97.2244	2.51797
BC026976	Rbmx2	Mus musculus RNA binding motif protein, X-linked 2, mRNA (cDNA clone MGC:36482 IMAGE:5361950), complete cds.	119.484	59.6545	2.00293
AK044097	Rell2	Mus musculus 10 days neonate cortex cDNA, RIKEN full-length enriched library, clone:A830089I08 product:hypothetical protein, full insert sequence.	112.937	53.6405	2.10544
BC014821	Renbp	Mus musculus renin binding protein, mRNA (cDNA clone MGC:25952 IMAGE:4238244), complete cds.	182.354	89.1707	2.045
AK090202	Rexo2	Mus musculus 11 days embryo spinal cord cDNA, RIKEN full-length enriched library, clone:G630016I10 product:SIMILAR TO SMALL FRAGMENT NUCLEASE homolog [Homo sapiens], full insert sequence.	122.418	51.4599	2.3789
XM_976278	Rhox3g	PREDICTED: Mus musculus similar to testis expressed homeobox 2, transcript variant 2 (LOC546294), mRNA.	159.101	64.6212	2.46205
BC099963	Rhox9	Mus musculus reproductive homeobox 9, mRNA (cDNA clone MGC:107479 IMAGE:30083999), complete cds.	109.126	50.8085	2.14779
BC010781	Riok2	Mus musculus RIO kinase 2 (yeast), mRNA (cDNA clone MGC:18713 IMAGE:4216633), complete cds.	182.973	84.5916	2.16301
AK172300	Rnasel	Mus musculus activated spleen cDNA, RIKEN full-length enriched library, clone:F830115I23 product:ribonuclease L (2', 5'-oligoisoadenylate synthetase-dependent), full insert sequence.	106.339	50.4518	2.10774
BC116423	Rnf133	Mus musculus ring finger protein 133, mRNA (cDNA clone MGC:144596 IMAGE:40103909), complete cds.	122.985	54.141	2.27157
AK011316	Rnf14	Mus musculus 10 days embryo whole body cDNA, RIKEN full-length enriched library, clone:2610005D23 product:ring finger protein 14, full insert sequence.	469.628	231.227	2.03102
BC096529	Rnf24	Mus musculus ring finger protein 24, mRNA (cDNA clone MGC:106607 IMAGE:6406985), complete cds.	191.881	82.84	2.31628
BC021778	Rnf8	Mus musculus ring finger protein 8, mRNA (cDNA clone MGC:28682 IMAGE:4239442), complete cds.	174.583	71.7873	2.43195
BC057154	Rock1	Mus musculus Rho-associated coiled-coil containing protein kinase 1, mRNA (cDNA clone IMAGE:5346820), partial cds.	318.807	148.338	2.1492
BC058280	RP23-100C5.8	Mus musculus ProSAPiP1 protein, mRNA (cDNA clone MGC:65567 IMAGE:6529102), complete cds.	167.446	63.7219	2.62776
DQ810271	Rpain	alt '2400006N03Rik#RP23-83I13.5'	160.732	63.5982	2.52731
AK154692	Rprd2	Mus musculus NOD-derived CD11c +ve dendritic cells cDNA, RIKEN full-length enriched library, clone:F630103I02 product:Hypothetical serine-rich region containing protein homolog [Mus musculus], full insert sequence.	123.93	58.7835	2.10825
BC030065	Rprm	Mus musculus reprimo, TP53 dependent G2 arrest mediator candidate, mRNA (cDNA clone MGC:41066 IMAGE:1434823), complete cds.	137.906	63.5196	2.17108
BC148501	Rragd	Synthetic construct Mus musculus clone IMAGE:100015469, MGC:183314 Ras-related GTP binding D (Rragd) mRNA, encodes complete protein.	126.286	59.259	2.13109
XM_283757	Rtf1	PREDICTED: Mus musculus Rtf1, Paf1/RNA polymerase II complex component, homolog (S. cerevisiae) (Rtf1), mRNA.	208.614	79.2834	2.63124
BC030471	Rtn4rl1	Mus musculus reticulon 4 receptor-like 1, mRNA (cDNA clone MGC:40829 IMAGE:5368560), complete cds.	691.627	328.226	2.10717
BC024872	Rtp4	Mus musculus receptor transporter protein 4, mRNA (cDNA clone MGC:28210 IMAGE:3990099), complete cds.	3359.91	1563.33	2.1492
AF020681	Runx2	Mus musculus core binding factor alpha1 subunit isoform (Cbfa-1) mRNA, partial cds.	128.259	61.2472	2.09412
AF005936	Runx2	Mus musculus PEBP2alphaA major til-1 isoform mRNA, complete cds.	137.906	59.6751	2.31095
AF155880	Runx3	Mus musculus transcription factor AML2/CBFA3 (Cbfa3) mRNA, complete cds.	127.774	51.3166	2.48991
BC055885	Saa3	Mus musculus serum amyloid A 3, mRNA (cDNA clone MGC:68149 IMAGE:3493622), complete cds.	120.226	52.6909	2.28173
X97581	Sall3	alt 'B130022O04Rik#Msal#Msal-1#Sal#Salt#Spalt'	174.882	63.2986	2.76282
AK029568	Sbf2	Mus musculus adult male testis cDNA, RIKEN full-length enriched library, clone:4921540H12 product:MYOTUBULARIN HOMOLOGOUS PROTEIN 1 (FRAGMENT), full insert sequence.	226.542	104.254	2.17298
BC040384	Scd2	Mus musculus stearoyl-Coenzyme A desaturase 2, mRNA (cDNA clone MGC:25381 IMAGE:3155869), complete cds.	207.633	91.821	2.26128
AK043386	Sema5a	Mus musculus 7 days neonate cerebellum cDNA, RIKEN full-length enriched library, clone:A730090O07 product:sema domain, seven thrombospondin repeats (type 1 and type 1-like), transmembrane domain (TM) and short cytoplasmic domain, (semaphorin) 5A, full in	120.576	55.3341	2.17906
AK012858	Sept6	Mus musculus 10, 11 days embryo whole body cDNA, RIKEN full-length enriched library, clone:2810035H17 product:septin 6, full insert sequence.	113.849	52.8185	2.15547
BC037007	Serpina1a	Mus musculus serine (or cysteine) peptidase inhibitor, clade A, member 1a, mRNA (cDNA clone MGC:46948 IMAGE:5123904), complete cds.	238.177	117.563	2.02596
AK150157	Serpina3f	Mus musculus bone marrow macrophage cDNA, RIKEN full-length enriched library, clone:G530139P03 product:similar to Spi2 proteinase inhibitor [Mus musculus], full insert sequence.	105.814	52.4876	2.01597
BC119537	Serpina3g	Mus musculus serine (or cysteine) peptidase inhibitor, clade A, member 3G, mRNA (cDNA clone MGC:141212 IMAGE:40056419), complete cds.	579.162	194.58	2.97648
AK149459	Serpina7	Mus musculus adult male liver tumor cDNA, RIKEN full-length enriched library, clone:C730015L02 product:Thyroxine-binding globulin precursor homolog [Mus musculus], full insert sequence.	270.1	80.4363	3.35794
AK089197	Setdb2	Mus musculus NOD-derived CD11c +ve dendritic cells cDNA, RIKEN full-length enriched library, clone:F630035N16 product:hypothetical protein, full insert sequence.	183.946	83.8243	2.19442
AK146203	Siglec5	Mus musculus TIB-55 BB88 cDNA, RIKEN full-length enriched library, clone:I730033K05 product:sialic acid binding Ig-like lectin 5, full insert sequence.	122.862	56.6228	2.16983
AK171876	Sipa1l1	Mus musculus activated spleen cDNA, RIKEN full-length enriched library, clone:F830016G14 product:signal-induced proliferation-associated 1 like 1, full insert sequence.	154.497	73.3712	2.10569
BC072593	Sipa1l2	Mus musculus signal-induced proliferation-associated 1 like 2, mRNA (cDNA clone IMAGE:6412997), partial cds.	315.203	145.73	2.16293
NM_001103200	Skint6	Mus musculus skint 6 (Skint6), transcript variant 2, mRNA.	150.585	55.889	2.69435
BC023050	Slc10a3	Mus musculus solute carrier family 10 (sodium/bile acid cotransporter family), member 3, mRNA (cDNA clone MGC:38638 IMAGE:5355849), complete cds.	253.621	108.742	2.33233
BC156117	Slc13a5	Synthetic construct Mus musculus clone IMAGE:100062374, MGC:190860 solute carrier family 13 (sodium-dependent citrate transporter), member 5 (Slc13a5) mRNA, encodes complete protein.	173.176	76.0769	2.27633
BC015085	Slc20a1	Mus musculus solute carrier family 20, member 1, mRNA (cDNA clone MGC:14029 IMAGE:4015575), complete cds.	863.186	393.959	2.19106
AK035898	Slc20a1	Mus musculus 16 days neonate cerebellum cDNA, RIKEN full-length enriched library, clone:9630015N15 product:solute carrier family 20, member 1, full insert sequence.	311.446	126.764	2.45689
BC016094	Slc24a1	Mus musculus solute carrier family 24 (sodium/potassium/calcium exchanger), member 1, mRNA (cDNA clone MGC:27617 IMAGE:4504496), complete cds.	124.587	60.3687	2.06377
BC062168	Slc25a16	Mus musculus solute carrier family 25 (mitochondrial carrier, Graves disease autoantigen), member 16, mRNA (cDNA clone IMAGE:30133798), complete cds.	115.812	53.028	2.18398
BC055376	Slc28a2	Mus musculus solute carrier family 28 (sodium-coupled nucleoside transporter), member 2, mRNA (cDNA clone MGC:60480 IMAGE:30077988), complete cds.	114.6	51.3799	2.23045
BC066199	Slc30a3	Mus musculus solute carrier family 30 (zinc transporter), member 3, mRNA (cDNA clone MGC:76696 IMAGE:30476359), complete cds.	128.964	62.3022	2.06997
AK150167	Slc36a4	Mus musculus bone marrow macrophage cDNA, RIKEN full-length enriched library, clone:G530141C16 product:solute carrier family 36 (proton/amino acid symporter), member 4, full insert sequence.	253.134	91.2805	2.77314
AK170738	Slc45a4	Mus musculus NOD-derived CD11c +ve dendritic cells cDNA, RIKEN full-length enriched library, clone:F630118B22 product:hypothetical HPr serine phosphorylation site containing protein, full insert sequence.	156.875	68.6251	2.28597
AK220501	Slc4a10	Mus musculus mRNA for mKIAA4136 protein.	124.337	57.1365	2.17614
AK083807	Slc6a17	Mus musculus 12 days embryo spinal ganglion cDNA, RIKEN full-length enriched library, clone:D130012J15 product:ORPHAN SODIUM- AND CHLORIDE-DEPENDENT NEUROTRANSMITTER TRANSPORTER NTT4 homolog [Rattus norvegicus], full insert sequence.	113.983	53.6925	2.12289
AK044620	Slc7a8	Mus musculus adult retina cDNA, RIKEN full-length enriched library, clone:A930027L07 product:solute carrier family 7 (cationic amino acid transporter, y+ system), member 8, full insert sequence.	184.997	78.2318	2.36473
AK166446	Slco1a5	Mus musculus mammary gland RCB-0527 Jyg-MC(B) cDNA, RIKEN full-length enriched library, clone:G930022G12 product:solute carrier organic anion transporter family, member 1a5, full insert sequence.	192.067	88.1764	2.17821
XM_894124	Slfn14	PREDICTED: Mus musculus schlafen family member 14 (Slfn14), mRNA.	136.119	56.3993	2.41348
BC117909	Slfn5	Mus musculus schlafen 5, mRNA (cDNA clone MGC:144062 IMAGE:40097236), complete cds.	248.665	109.497	2.27099
AK034918	Slit2	Mus musculus 12 days embryo embryonic body between diaphragm region and neck cDNA, RIKEN full-length enriched library, clone:9430062G01 product:slit homolog 2 (Drosophila), full insert sequence.	120.636	52.83	2.28348
AK162780	Sltm	Mus musculus 16 days neonate thymus cDNA, RIKEN full-length enriched library, clone:A130044F21 product:Hypothetical RNA-binding domain (Fragment) homolog [Mus musculus], full insert sequence.	185.569	87.5242	2.1202
U77638	Smad5	Mus musculus Smad5 mRNA, complete cds.	200.012	81.0968	2.46633
BC119141	Smad9	Mus musculus MAD homolog 9 (Drosophila), mRNA (cDNA clone MGC:155457 IMAGE:8733890), complete cds.	208.595	90.4574	2.306
BC004728	Smagp	Mus musculus cDNA sequence BC004728, mRNA (cDNA clone MGC:7903 IMAGE:3582955), complete cds.	440.126	158.076	2.78426
BC026783	Smarcd1	Mus musculus SWI/SNF related, matrix associated, actin dependent regulator of chromatin, subfamily d, member 1, mRNA (cDNA clone MGC:30227 IMAGE:4481097), complete cds.	149.98	62.4604	2.4012
BC061481	Smc4	Mus musculus structural maintenance of chromosomes 4, mRNA (cDNA clone MGC:70057 IMAGE:6512832), complete cds.	178.287	79.7705	2.235
AK016941	Sncaip	Mus musculus adult male testis cDNA, RIKEN full-length enriched library, clone:4933427B05 product:synuclein, alpha interacting protein (synphilin), full insert sequence.	159.493	70.3799	2.26617
NR_002899	Snora70	Mus musculus small nucleolar RNA, H/ACA box 70 (Snora70) on chromosome X.	113.014	55.9459	2.02005
BC117897	Snph	Mus musculus syntaphilin, mRNA (cDNA clone MGC:144040 IMAGE:40096952), complete cds.	149.8	63.4381	2.36136
BC008262	Snrpe	Mus musculus small nuclear ribonucleoprotein E, mRNA (cDNA clone MGC:6518 IMAGE:2650413), complete cds.	242.583	87.9001	2.75976
BC021879	Spats2l	Mus musculus RIKEN cDNA 2810022L02 gene, mRNA (cDNA clone MGC:28599 IMAGE:4216816), complete cds.	424.31	189.571	2.23826
BC014764	Spats2l	Mus musculus RIKEN cDNA 2810022L02 gene, mRNA (cDNA clone MGC:25892 IMAGE:4217648), complete cds.	495.267	151.492	3.26927
BC064038	Spic	Mus musculus Spi-C transcription factor (Spi-1/PU.1 related), mRNA (cDNA clone MGC:73531 IMAGE:3824951), complete cds.	199.053	89.6161	2.22118
BC030460	Spred2	Mus musculus sprouty-related, EVH1 domain containing 2, mRNA (cDNA clone MGC:40698 IMAGE:4946146), complete cds.	189.349	79.3921	2.38498
BC048731	Srcap	Mus musculus RIKEN cDNA D030022P06 gene, mRNA (cDNA clone IMAGE:6512163).	243.036	118.412	2.05247
AK164641	Srp72	Mus musculus 13 days embryo stomach cDNA, RIKEN full-length enriched library, clone:D530009O16 product:similar to CaM kinase II isoform [Homo sapiens], full insert sequence.	175.081	53.9213	3.24697
AK046517	Stat1	Mus musculus adult male adrenal gland cDNA, RIKEN full-length enriched library, clone:B330003H23 product:signal transducer and activator of transcription 1, full insert sequence.	704.159	345.55	2.03779
BC004808	Stat1	Mus musculus signal transducer and activator of transcription 1, mRNA (cDNA clone MGC:6411 IMAGE:3587831), complete cds.	4320.93	1762.58	2.45148
AK157263	Stat1	Mus musculus activated spleen cDNA, RIKEN full-length enriched library, clone:F830208J20 product:signal transducer and activator of transcription 1, full insert sequence.	4851.13	1951.13	2.48632
BC049123	Stk3	Mus musculus serine/threonine kinase 3 (Ste20, yeast homolog), mRNA (cDNA clone MGC:61363 IMAGE:6813956), complete cds.	182.541	76.0048	2.40171
AK146597	Suhw4	Mus musculus 16 days embryo kidney cDNA, RIKEN full-length enriched library, clone:I920030K07 product:hypothetical protein, full insert sequence.	184.214	84.557	2.17858
AK144989	Supt7l	Mus musculus mammary gland RCB-0526 Jyg-MC(A) cDNA, RIKEN full-length enriched library, clone:G830018C17 product:STAGA complex 65 gamma subunit, full insert sequence.	130.462	63.4519	2.05607
BC023860	Suv39h1	Mus musculus suppressor of variegation 3-9 homolog 1 (Drosophila), mRNA (cDNA clone MGC:36038 IMAGE:5352230), complete cds.	155.62	77.6268	2.00472
AK015921	Sv2c	Mus musculus adult male testis cDNA, RIKEN full-length enriched library, clone:4930527L09 product:weakly similar to SYNAPTIC VESICLE PROTEIN 2C [Rattus norvegicus], full insert sequence.	111.674	55.5128	2.01168
BC058741	Svopl	Mus musculus SV2 related protein homolog (rat)-like, mRNA (cDNA clone MGC:65540 IMAGE:6309979), complete cds.	140.161	53.4321	2.62315
AK014411	Sycp2	Mus musculus 18 days pregnant adult female placenta and extra embryonic tissue cDNA, RIKEN full-length enriched library, clone:3830402K23 product:similar to DJ551D2.4 (SYNAPTONEMAL COMPLEX PROTEIN 2) (FRAGMENT) [Homo sapiens], full insert sequence.	178.999	84.353	2.12203
XM_001004384	Syde2	PREDICTED: Mus musculus synapse defective 1, Rho GTPase, homolog 2 (C. elegans) (Syde2), mRNA.	103.946	50.9283	2.04103
BC029673	Taf7	Mus musculus TAF7 RNA polymerase II, TATA box binding protein (TBP)-associated factor, mRNA (cDNA clone MGC:36036 IMAGE:5373242), complete cds.	155.943	74.8429	2.08361
BC152779	Tas2r122	Synthetic construct Mus musculus clone IMAGE:100015969, MGC:184396 taste receptor, type 2, member 122 (Tas2r122) mRNA, encodes complete protein.	112.851	55.6019	2.02962
AK146320	Tasp1	Mus musculus TIB-55 BB88 cDNA, RIKEN full-length enriched library, clone:I730051L04 product:Threonine aspartase 1 (EC 3.4.25.-) (Taspase 1) homolog [Mus musculus], full insert sequence.	293.874	114.931	2.55695
BC156121	Tbx6	Synthetic construct Mus musculus clone IMAGE:100062339, MGC:190849 T-box 6 (Tbx6) mRNA, encodes complete protein.	134.151	62.7612	2.13749
BC004617	Tcf19	Mus musculus transcription factor 19, mRNA (cDNA clone MGC:6711 IMAGE:3585301), complete cds.	408.033	138.279	2.95079
BC085470	Tdg	Mus musculus thymine DNA glycosylase, mRNA (cDNA clone MGC:101905 IMAGE:6416434), complete cds.	469.785	228.215	2.05852
BC008140	Tekt2	Mus musculus tektin 2, mRNA (cDNA clone MGC:5692 IMAGE:3582971), complete cds.	164.853	71.5879	2.3028
AK158009	Tenc1	Mus musculus adult inner ear cDNA, RIKEN full-length enriched library, clone:F930016G16 product:tensin like C1 domain-containing phosphatase, full insert sequence.	961.046	353.365	2.7197
AK036615	Terf1	Mus musculus adult male bone cDNA, RIKEN full-length enriched library, clone:9830141K10 product:TELOMERIC REPEAT BINDING FACTOR 1 homolog [Mus musculus], full insert sequence.	191.881	86.2237	2.22539
AK044784	Tfdp2	Mus musculus adult retina cDNA, RIKEN full-length enriched library, clone:A930105D14 product:transcription factor Dp 2, full insert sequence.	135.666	62.4804	2.17133
BC132185	Tgfa	Mus musculus transforming growth factor alpha, mRNA (cDNA clone MGC:163816 IMAGE:40130462), complete cds.	211.083	82.9647	2.54425
BC034256	Tgtp	Mus musculus T-cell specific GTPase, mRNA (cDNA clone MGC:18429 IMAGE:3662733), complete cds.	430.801	205.03	2.10117
AK088858	Tgtp	Mus musculus 2 days neonate thymus thymic cells cDNA, RIKEN full-length enriched library, clone:E430029D18 product:T-cell specific GTPase, full insert sequence.	355.299	136.98	2.59379
XM_001000510	Thap8	PREDICTED: Mus musculus RIKEN cDNA 1700020L13 gene (1700020L13Rik), mRNA.	183.282	87.7404	2.08892
M87276	Thbs1	Mouse thrombospondin 1 mRNA, complete cds.	168.478	77.2867	2.17991
BC090667	Thnsl1	Mus musculus threonine synthase-like 1 (bacterial), mRNA (cDNA clone MGC:113800 IMAGE:30686917), complete cds.	152.98	65.2239	2.34545
AK164925	Tjap1	Mus musculus 0 day neonate lung cDNA, RIKEN full-length enriched library, clone:E030025P17 product:Hdlg-binding protein Pilt (Fragment), full insert sequence.	287.486	133.667	2.15076
AK046402	Tle1	Mus musculus adult male corpora quadrigemina cDNA, RIKEN full-length enriched library, clone:B230380C18 product:transducin-like enhancer of split 1, homolog of Drosophila E(spl), full insert sequence.	837.881	263.359	3.18151
BC049282	Tmed9	Mus musculus transmembrane emp24 protein transport domain containing 9, mRNA (cDNA clone MGC:58875 IMAGE:2648375), complete cds.	1230.84	522.739	2.3546
AJ400622	Tmeff1	Mus musculus partial mRNA for tomoregulin-1 (M7365) (TR-1 gene).	119.359	55.0776	2.16711
BC022145	Tmem106a	Mus musculus transmembrane protein 106A, mRNA (cDNA clone MGC:37887 IMAGE:5101508), complete cds.	218.595	105.095	2.07998
BC050932	Tmem167b	Mus musculus RIKEN cDNA 2010200O16 gene, mRNA (cDNA clone MGC:63285 IMAGE:6811263), complete cds.	169.489	83.6064	2.02722
BC027151	Tmem206	Mus musculus RIKEN cDNA 2310028N02 gene, mRNA (cDNA clone MGC:35701 IMAGE:4948749), complete cds.	186.355	80.9619	2.30176
AK170841	Tnip1	Mus musculus NOD-derived CD11c +ve dendritic cells cDNA, RIKEN full-length enriched library, clone:F630203N01 product:TNFAIP3 interacting protein 1, full insert sequence.	327.796	131.957	2.48411
AK009693	Tor3a	Mus musculus adult male tongue cDNA, RIKEN full-length enriched library, clone:2310039F17 product:torsin family 3, member A, full insert sequence.	353.885	130.738	2.70683
BC012955	Trib3	Mus musculus tribbles homolog 3 (Drosophila), mRNA (cDNA clone MGC:18731 IMAGE:3980838), complete cds.	294.307	128.728	2.28626
AK014359	Trmt6	Mus musculus 17 days embryo head cDNA, RIKEN full-length enriched library, clone:3300001M20 product:hypothetical S-adenosyl-L-methionine-dependent methyltransferases structure containing protein, full insert sequence.	275.442	94.2402	2.92276
XM_001480625	Trmt61b	PREDICTED: Mus musculus hypothetical LOC623451 (LOC623451), mRNA.	119.298	57.7369	2.06623
AK035197	Trpm5	Mus musculus 12 days embryo embryonic body between diaphragm region and neck cDNA, RIKEN full-length enriched library, clone:9430099A16 product:transient receptor potential cation channel, subfamily M, member 5, full insert sequence.	122.919	58.7416	2.09254
AJ271912	Tsc1	Mus musculus mRNA for hamartin (TSC1 gene).	289.304	139.075	2.08019
BC049112	Tubb4	Mus musculus tubulin, beta 4, mRNA (cDNA clone MGC:61383 IMAGE:6415577), complete cds.	205.3	99.2999	2.06748
BC078446	Tubg2	Mus musculus tubulin, gamma 2, mRNA (cDNA clone IMAGE:5690186).	115.851	56.0336	2.06752
BC156420	Tusc1	Synthetic construct Mus musculus clone IMAGE:100062929, MGC:190990 tumor suppressor candidate 1 (Tusc1) mRNA, encodes complete protein.	146.284	65.6789	2.22726
AK035371	Ube2k	Mus musculus adult male urinary bladder cDNA, RIKEN full-length enriched library, clone:9530026F20 product:huntingtin interacting protein 2, full insert sequence.	301.643	102.868	2.93232
BC025595	Ubl3	Mus musculus ubiquitin-like 3, mRNA (cDNA clone MGC:36029 IMAGE:5342735), complete cds.	177.059	77.2573	2.29181
BC113789	Ugt2b35	Mus musculus UDP glucuronosyltransferase 2 family, polypeptide B35, mRNA (cDNA clone MGC:132947 IMAGE:40061872), complete cds.	361.18	172.104	2.09862
BC040808	Uimc1	Mus musculus ubiquitin interaction motif containing 1, mRNA (cDNA clone MGC:49564 IMAGE:4038778), complete cds.	144.168	55.3112	2.60648
BC029258	Uxt	Mus musculus ubiquitously expressed transcript, mRNA (cDNA clone MGC:35979 IMAGE:4483276), complete cds.	120.151	56.7625	2.11673
AK086822	Uxt	Mus musculus 0 day neonate lung cDNA, RIKEN full-length enriched library, clone:E030003B22 product:ubiquitously expressed transcript, full insert sequence.	236.32	109.443	2.15931
AK016465	Vcam1	Mus musculus adult male testis cDNA, RIKEN full-length enriched library, clone:4931419I02 product:vascular cell adhesion molecule 1, full insert sequence.	155.217	68.895	2.25295
BC042696	Vgll3	Mus musculus RIKEN cDNA 1700110N18 gene, mRNA (cDNA clone IMAGE:3496297), with apparent retained intron.	174.125	86.2236	2.01946
NM_001105062	Vmn2r31	Mus musculus vomeronasal 2, receptor 31 (Vmn2r31), mRNA.	132.838	66.1645	2.0077
NM_001105070	Vmn2r38	Mus musculus vomeronasal 2, receptor 38 (Vmn2r38), mRNA.	139.515	67.3388	2.07184
XM_890970	Vmn2r49	PREDICTED: Mus musculus similar to putative pheromone receptor, transcript variant 1 (LOC625605), mRNA.	156.364	71.9344	2.1737
XM_001002448	Vmn2r-ps57	PREDICTED: Mus musculus G protein-coupled receptor, family C, group 2, member A, related sequence 1 (Gprc2a-rs1), mRNA.	139.292	64.4435	2.16147
AK135721	Vprbp	Mus musculus in vitro fertilized eggs cDNA, RIKEN full-length enriched library, clone:7420407C10 product:hypothetical Lissencephaly type-1-like homology motif/Proline-rich region profile/LIS1 homology (LisH) motif profile/ARM repeat fold containing prote	481.15	237.762	2.02366
AK164450	Vwf	Mus musculus 12 days embryo eyeball cDNA, RIKEN full-length enriched library, clone:D230035J21 product:Von Willebrand factor homolog, full insert sequence.	151.544	66.0155	2.29559
AK190401	Wdfy1	Mus musculus cDNA, clone:Y1G0102K08, strand:plus, reference:ENSEMBL:Mouse-Transcript-ENST:ENSMUST00000048820, based on BLAT search.	301.046	128.767	2.33791
AK045072	Wdfy2	Mus musculus 9.5 days embryo parthenogenote cDNA, RIKEN full-length enriched library, clone:B130024L21 product:WD40-AND FYVE-DOMAIN CONTAINING PROTEIN 2 homolog [Homo sapiens], full insert sequence.	225.222	103.477	2.17654
BC064745	Wdr33	Mus musculus WD repeat domain 33, mRNA (cDNA clone IMAGE:30093795), complete cds.	142.929	54.3564	2.62947
BC046236	Wdr37	Mus musculus WD repeat domain 37, mRNA (cDNA clone MGC:58091 IMAGE:6817089), complete cds.	130.911	62.3209	2.10059
AK129465	Wdr90	Mus musculus mRNA for mKIAA1924 protein.	407.529	98.2553	4.14766
AK136599	Wfdc8	Mus musculus adult male epididymis cDNA, RIKEN full-length enriched library, clone:9230002O13 product:weakly similar to WAP four-disulfide core domain protein 8 precursor (Putative protease inhibitor WAP8) [Homo sapiens], full insert sequence.	130.851	59.7902	2.1885
AK046736	Xaf1	Mus musculus adult male cortex cDNA, RIKEN full-length enriched library, clone:B530033B21 product:unclassifiable, full insert sequence.	407.769	139.9	2.91473
AK083653	Yars2	Mus musculus 9 days embryo whole body cDNA, RIKEN full-length enriched library, clone:D030059N20 product:similar to CDNA FLJ13995 FIS, CLONE Y79AA1002209, WEAKLY SIMILAR TO TYROSYL-TRNA SYNTHETASE (EC 6.1.1.1) (HYPOTHETICAL 53.2 KDA PROTEIN) [Homo sapien	111.014	52.2369	2.12521
BC019536	Zdhhc20	Mus musculus zinc finger, DHHC domain containing 20, mRNA (cDNA clone MGC:28444 IMAGE:4039734), complete cds.	243.971	113.643	2.14682
AK147553	Zdhhc23	Mus musculus adult male brain UNDEFINED_CELL_LINE cDNA, RIKEN full-length enriched library, clone:M5C1075E02 product:hypothetical Zn-finger, DHHC type/Zinc finger DHHC-type profile containing protein, full insert sequence.	145.383	65.319	2.22575
AK155019	Zfp106	Mus musculus NOD-derived CD11c +ve dendritic cells cDNA, RIKEN full-length enriched library, clone:F630116E12 product:zinc finger protein 106, full insert sequence.	124.816	59.1696	2.10947
AK155577	Zfp142	Mus musculus NOD-derived CD11c +ve dendritic cells cDNA, RIKEN full-length enriched library, clone:F630330G21 product:zinc finger protein 142, full insert sequence.	171.771	70.0627	2.45168
BC021326	Zfp189	Mus musculus zinc finger protein 189, mRNA (cDNA clone MGC:29268 IMAGE:5065942), complete cds.	245.209	120.545	2.03417
BC117874	Zfp280b	Mus musculus zinc finger protein 280b, mRNA (cDNA clone MGC:143969 IMAGE:40095593), complete cds.	243.955	117.284	2.08003
AK052251	Zfp324	Mus musculus 13 days embryo heart cDNA, RIKEN full-length enriched library, clone:D330013I06 product:similar to ZINC FINGER PROTEIN [Homo sapiens], full insert sequence.	185.413	73.442	2.52461
BC057098	Zfp341	Mus musculus zinc finger protein 341, mRNA (cDNA clone MGC:73471 IMAGE:5715767), complete cds.	146.526	63.7481	2.29852
AK017770	Zfp398	Mus musculus 8 days embryo whole body cDNA, RIKEN full-length enriched library, clone:5730513I23 product:hypothetical protein, full insert sequence.	113.218	51.9588	2.17899
BC023805	Zfp442	Mus musculus predicted gene, OTTMUSG00000015730, mRNA (cDNA clone MGC:38507 IMAGE:5352880), complete cds.	142.349	70.4138	2.02161
AK148548	Zfp568	Mus musculus adult pancreas islet cells cDNA, RIKEN full-length enriched library, clone:C820020O18 product:similar to Zinc finger protein 30 (Zinc finger protein KOX28) (Fragment) [Homo sapiens], full insert sequence.	133.527	60.307	2.21412
AK205829	Zfp618	Mus musculus cDNA, clone:Y2G0102O15, strand:plus, reference:ENSEMBL:Mouse-Transcript-ENST:ENSMUST00000064814, based on BLAT search.	176.087	61.9651	2.84171
BC027683	Zfp688	Mus musculus zinc finger protein 688, mRNA (cDNA clone MGC:41678 IMAGE:1345974), complete cds.	253.801	125.429	2.02347
AK053795	Zfp764	Mus musculus 0 day neonate eyeball cDNA, RIKEN full-length enriched library, clone:E130308M05 product:weakly similar to ENDOTHELIAL ZINC FINGER PROTEIN INDUCED BY TUMOR NECROSIS FACTOR ALPHA [Homo sapiens], full insert sequence.	196.621	83.8988	2.34355
BC023179	Zfp772	Mus musculus cDNA sequence BC023179, mRNA (cDNA clone MGC:37070 IMAGE:4951074), complete cds.	164.261	81.7464	2.00939
BC063331	Zfp791	Mus musculus zinc finger protein 791, mRNA (cDNA clone MGC:74368 IMAGE:30295602), complete cds.	170.443	67.2754	2.53351
BC099429	Zfyve19	Mus musculus zinc finger, FYVE domain containing 19, mRNA (cDNA clone MGC:117612 IMAGE:30790629), complete cds.	385.888	135.119	2.85591
BC040205	Zkscan17	Mus musculus zinc finger with KRAB and SCAN domains 17, mRNA (cDNA clone MGC:36538 IMAGE:4947290), complete cds.	282.992	136.679	2.07049
BC156320	Znrf2	Synthetic construct Mus musculus clone IMAGE:100061791, MGC:190292 zinc and ring finger 2 (Znrf2) mRNA, encodes complete protein.	606.711	281.942	2.1519
AK147779	Zscan2	Mus musculus melanocyte cDNA, RIKEN full-length enriched library, clone:G270035E03 product:zinc finger protein 29, full insert sequence.	169.805	77.7111	2.18508
XM_126343	Zswim7	PREDICTED: Mus musculus RIKEN cDNA 2410012H22 gene (2410012H22Rik), mRNA.	124.062	61.0857	2.03095

## Sheet: down
SEQ_ID	GENE_NAME	DESCRIPTION	A15	A0	fold change(A15/A0)
AK002328	0610008F07Rik	Mus musculus adult male kidney cDNA, RIKEN full-length enriched library, clone:0610008F07 product:unclassifiable, full insert sequence.	74.3182	148.758	0.49959
BC057916	0610012H03Rik	Mus musculus RIKEN cDNA 0610012H03 gene, mRNA (cDNA clone MGC:67884 IMAGE:5042053), complete cds.	446.275	994.853	0.448584
AK051750	1110012J17Rik	Mus musculus 12 days embryo spinal ganglion cDNA, RIKEN full-length enriched library, clone:D130071O13 product:hypothetical protein, full insert sequence.	57.2195	119.168	0.480157
XM_001479385	1110054M08Rik	PREDICTED: Mus musculus RIKEN cDNA 1110054M08 gene (1110054M08Rik), mRNA.	310.011	660.796	0.469148
BC029731	1200011I18Rik	Mus musculus RIKEN cDNA 1200011I18 gene, mRNA (cDNA clone MGC:35668 IMAGE:4946215), complete cds.	63.6158	129.208	0.492351
BC037631	1200014M14Rik	Mus musculus RIKEN cDNA 1200014M14 gene, mRNA (cDNA clone MGC:46777 IMAGE:4954391), complete cds.	109.698	234.093	0.46861
AK141588	1500004A13Rik	Mus musculus adult male hippocampus cDNA, RIKEN full-length enriched library, clone:C630036D04 product:unclassifiable, full insert sequence.	86.6007	226.927	0.381624
BC002254	1500015O10Rik	Mus musculus RIKEN cDNA 1500015O10 gene, mRNA (cDNA clone MGC:7583 IMAGE:3493553), complete cds.	56.474	118.301	0.477375
BC023715	1500031L02Rik	Mus musculus RIKEN cDNA 1500031L02 gene, mRNA (cDNA clone MGC:35695 IMAGE:5346460), complete cds.	75.6596	168.078	0.450146
XM_001472421	1700008B15Rik	PREDICTED: Mus musculus RIKEN cDNA 1700008B15 gene (1700008B15Rik), mRNA.	173.46	467.937	0.37069
XM_133454	1700008O03Rik	PREDICTED: Mus musculus RIKEN cDNA 1700008O03 gene, transcript variant 1 (1700008O03Rik), mRNA.	58.5842	128.619	0.455487
BC061078	1700010I14Rik	Mus musculus RIKEN cDNA 1700010I14 gene, mRNA (cDNA clone MGC:74191 IMAGE:6770439), complete cds.	58.4456	186.299	0.313719
NR_003617	1700018B24Rik	Mus musculus RIKEN cDNA 1700018B24 gene (1700018B24Rik) on chromosome 3.	58.6777	121.983	0.481033
AK006272	1700023F02Rik	Mus musculus adult male testis cDNA, RIKEN full-length enriched library, clone:1700023F02 product:unclassifiable, full insert sequence.	74.0656	151.662	0.488359
XM_001480951	1700025H01Rik	PREDICTED: Mus musculus RIKEN cDNA 1700025H01 gene (1700025H01Rik), mRNA.	91.7424	185.564	0.494399
AK006572	1700030P01Rik	Mus musculus adult male testis cDNA, RIKEN full-length enriched library, clone:1700030P01 product:unclassifiable, full insert sequence.	51.955	121.054	0.42919
AK006252	1700048O20Rik	Mus musculus adult male testis cDNA, RIKEN full-length enriched library, clone:1700022O21 product:hypothetical KRAB box containing protein, full insert sequence.	104.702	226.882	0.461481
AK006894	1700065J11Rik	Mus musculus adult male testis cDNA, RIKEN full-length enriched library, clone:1700065J11 product:unclassifiable, full insert sequence.	56.2561	127.767	0.440301
XM_001480946	1700069P05Rik	PREDICTED: Mus musculus RIKEN cDNA 1700069P05 gene (1700069P05Rik), mRNA.	74.9427	160.06	0.468217
AK006973	1700081N11Rik	Mus musculus adult male testis cDNA, RIKEN full-length enriched library, clone:1700081N11 product:unclassifiable, full insert sequence.	85.1993	185.929	0.458234
NR_003643	1700123L14Rik	Mus musculus RIKEN cDNA 1700123L14 gene (1700123L14Rik) on chromosome 6.	68.5037	187.229	0.365882
NM_029831	1700127D06Rik	Mus musculus RIKEN cDNA 1700127D06 gene (1700127D06Rik), mRNA.	66.9579	159.079	0.420911
AK007376	1810008I18Rik	Mus musculus 10 day old male pancreas cDNA, RIKEN full-length enriched library, clone:1810008I18 product:unclassifiable, full insert sequence.	1252.69	2632.63	0.475832
AK007459	1810012K08Rik	Mus musculus 10 day old male pancreas cDNA, RIKEN full-length enriched library, clone:1810012K08 product:unclassifiable, full insert sequence.	55.3112	168.064	0.329108
XM_897347	1810026B05Rik	PREDICTED: Mus musculus RIKEN cDNA 1810026B05 gene, transcript variant 2 (1810026B05Rik), mRNA.	76.2426	163.069	0.467548
AK008077	2010003O02Rik	Mus musculus adult male small intestine cDNA, RIKEN full-length enriched library, clone:2010003O02 product:RIKEN cDNA 2010003O02 gene, full insert sequence.	61.4288	163.546	0.375606
BC066994	2010005J08Rik	Mus musculus RIKEN cDNA 2010005J08 gene, mRNA (cDNA clone MGC:91347 IMAGE:5696000), complete cds.	133.227	277.802	0.479573
AK140363	2010016I18Rik	Mus musculus 4 days neonate male adipose cDNA, RIKEN full-length enriched library, clone:B430311O19 product:hypothetical protein, full insert sequence.	53.5042	128.462	0.416499
BC002181	2310033P09Rik	Mus musculus RIKEN cDNA 2310033P09 gene, mRNA (cDNA clone MGC:7354 IMAGE:3487283), complete cds.	97.2363	221.257	0.439472
XM_001473644	2310061N02Rik	PREDICTED: Mus musculus RIKEN cDNA 2310061N02 gene (2310061N02Rik), mRNA.	55.7429	134.18	0.415434
AK010427	2410006H16Rik	Mus musculus ES cells cDNA, RIKEN full-length enriched library, clone:2410006H16 product:unclassifiable, full insert sequence.	67.0479	155.68	0.430678
BC067010	2410017P09Rik	Mus musculus RIKEN cDNA 2410017P09 gene, mRNA (cDNA clone IMAGE:6836671), partial cds.	51.3681	137.871	0.372581
AK011408	2610016A17Rik	Mus musculus 10 days embryo whole body cDNA, RIKEN full-length enriched library, clone:2610016A17 product:unclassifiable, full insert sequence.	69.6695	139.697	0.498719
BC079900	2610039C10Rik	Mus musculus RIKEN cDNA 2610039C10 gene, mRNA (cDNA clone MGC:100039 IMAGE:30602551), complete cds.	112.429	252.772	0.444785
AK011997	2610306M01Rik	Mus musculus 10 days embryo whole body cDNA, RIKEN full-length enriched library, clone:2610306M01 product:unclassifiable, full insert sequence.	100.609	236.677	0.425089
AK019250	2810030D12Rik	Mus musculus 10, 11 days embryo whole body cDNA, RIKEN full-length enriched library, clone:2810030D12 product:unclassifiable, full insert sequence.	51.9194	147.025	0.353134
BC051546	2810408A11Rik	Mus musculus RIKEN cDNA 2810408A11 gene, mRNA (cDNA clone MGC:63169 IMAGE:5255109), complete cds.	61.2515	123.343	0.496596
AK013046	2810408I11Rik	Mus musculus 10, 11 days embryo whole body cDNA, RIKEN full-length enriched library, clone:2810408I11 product:unclassifiable, full insert sequence.	64.6056	145.538	0.443909
BC085263	2810408M09Rik	Mus musculus RIKEN cDNA 2810408M09 gene, mRNA (cDNA clone MGC:102419 IMAGE:6395509), complete cds.	93.9594	230.352	0.407895
BC048938	2810422J05Rik	Mus musculus RIKEN cDNA 2810422J05 gene, mRNA (cDNA clone MGC:56993 IMAGE:6399490), complete cds.	118.917	240.098	0.495284
AK011549	2900053A13Rik	Mus musculus 10 days embryo whole body cDNA, RIKEN full-length enriched library, clone:2610025D16 product:unclassifiable, full insert sequence.	119.719	267.015	0.448361
AK082841	3830431G21Rik	Mus musculus ES cells cDNA, RIKEN full-length enriched library, clone:C330039J22 product:unclassifiable, full insert sequence.	64.7993	161.187	0.402014
BC021327	4833420G17Rik	Mus musculus RIKEN cDNA 4833420G17 gene, mRNA (cDNA clone MGC:29395 IMAGE:5066171), complete cds.	89.6497	196.844	0.455435
AK014937	4921521F21Rik	Mus musculus adult male testis cDNA, RIKEN full-length enriched library, clone:4921521F21 product:PROSTAGLANDIN F SYNTHASE (FRAGMENT) homolog [Homo sapiens], full insert sequence.	59.88	136.001	0.440291
BC049573	4921530L21Rik	Mus musculus RIKEN cDNA 4921530L21 gene, mRNA (cDNA clone MGC:58182 IMAGE:6707442), complete cds.	64.7136	135.726	0.476796
BC125324	4930430A15Rik	Mus musculus RIKEN cDNA 4930430A15 gene, mRNA (cDNA clone MGC:159027 IMAGE:40129839), complete cds.	67.1858	165.247	0.406578
AK015755	4930441O14Rik	Mus musculus adult male testis cDNA, RIKEN full-length enriched library, clone:4930511H18 product:hypothetical protein, full insert sequence.	73.5949	159.411	0.461666
BC027296	4930444A02Rik	Mus musculus RIKEN cDNA 4930444A02 gene, mRNA (cDNA clone MGC:28309 IMAGE:4013355), complete cds.	94.9026	200.018	0.474471
XM_976954	4930444P10Rik	PREDICTED: Mus musculus RIKEN cDNA 4930444P10 gene (4930444P10Rik), mRNA.	53.5397	122.548	0.436886
AK015492	4930461C15Rik	Mus musculus adult male testis cDNA, RIKEN full-length enriched library, clone:4930461C15 product:unclassifiable, full insert sequence.	54.7102	118.172	0.462971
BC115567	4930485B16Rik	Mus musculus RIKEN cDNA 4930485B16 gene, mRNA (cDNA clone IMAGE:40102043), complete cds.	60.8283	140.381	0.433308
AK019796	4930570D08Rik	Mus musculus adult male testis cDNA, RIKEN full-length enriched library, clone:4930570D08 product:unclassifiable, full insert sequence.	57.2146	118.81	0.481564
BC043046	4931428F04Rik	Mus musculus RIKEN cDNA 4931428F04 gene, mRNA (cDNA clone MGC:57946 IMAGE:5703896), complete cds.	73.3619	152.339	0.481569
AK016225	4933431G14Rik	Mus musculus adult male testis cDNA, RIKEN full-length enriched library, clone:4930565C19 product:unclassifiable, full insert sequence.	150.625	302.172	0.498474
BC044901	4933439F18Rik	Mus musculus RIKEN cDNA 4933439F18 gene, mRNA (cDNA clone MGC:30445 IMAGE:3660276), complete cds.	70.4543	171.019	0.411968
AK017459	5530601H04Rik	Mus musculus 10 days neonate head cDNA, RIKEN full-length enriched library, clone:5530601H04 product:RIKEN cDNA 5530601H04 gene, full insert sequence.	54.9801	119.168	0.461365
AK029072	5730410E15Rik	Mus musculus 10 days neonate skin cDNA, RIKEN full-length enriched library, clone:4732488L18 product:hypothetical protein, full insert sequence.	81.8467	182.238	0.449119
AK017586	5730420D15Rik	Mus musculus 8 days embryo whole body cDNA, RIKEN full-length enriched library, clone:5730420D15 product:hypothetical Microbodies C-terminal targeting signal containing protein, full insert sequence.	63.3277	151.647	0.4176
AK160064	6330408A02Rik	Mus musculus osteoclast-like cell cDNA, RIKEN full-length enriched library, clone:I420047G08 product:hypothetical protein, full insert sequence.	150.977	355.882	0.424233
XM_994308	668101	PREDICTED: Mus musculus similar to SIRP beta 1 (LOC668101), mRNA.	65.6784	143.338	0.458207
XM_887943	7530428D23Rik	PREDICTED: Mus musculus RIKEN cDNA 7530428D23 gene (7530428D23Rik), mRNA.	60.4717	140.74	0.429669
BC058515	8430408G22Rik	Mus musculus RIKEN cDNA 8430408G22 gene, mRNA (cDNA clone MGC:66693 IMAGE:6820680), complete cds.	92.533	537.971	0.172004
BC031533	8430408G22Rik	Mus musculus RIKEN cDNA 8430408G22 gene, mRNA (cDNA clone MGC:6835 IMAGE:2649431), complete cds.	260.29	587.125	0.443331
AK078937	9130206I24Rik	Mus musculus adult male cecum cDNA, RIKEN full-length enriched library, clone:9130206I24 product:unclassifiable, full insert sequence.	67.606	148.477	0.455329
BC133669	9230110C19Rik	Mus musculus RIKEN cDNA 9230110C19 gene, mRNA (cDNA clone IMAGE:40101258), complete cds.	60.9076	124.896	0.487665
AK079034	9230114K14Rik	Mus musculus adult male epididymis cDNA, RIKEN full-length enriched library, clone:9230114K14 product:unclassifiable, full insert sequence.	56.0325	119.656	0.468281
XM_133909	9430038I01Rik	PREDICTED: Mus musculus RIKEN cDNA 9430038I01 gene, transcript variant 1 (9430038I01Rik), mRNA.	86.5776	179.549	0.482196
XM_001480286	A230051N06Rik	PREDICTED: Mus musculus RIKEN cDNA A230051N06 gene (A230051N06Rik), mRNA.	58.6269	125.909	0.465628
AK038996	A230083G16Rik	Mus musculus adult male hypothalamus cDNA, RIKEN full-length enriched library, clone:A230083G16 product:hypothetical protein, full insert sequence.	53.7097	142.98	0.375645
AK020705	A230101C19Rik	Mus musculus adult male hypothalamus cDNA, RIKEN full-length enriched library, clone:A230101C19 product:unclassifiable, full insert sequence.	50.9192	104.921	0.485311
AY659955	A2bp1	Mus musculus ataxin-2 binding protein 1 variant 2 (A2bp1) mRNA, complete cds.	61.3227	148.923	0.411774
AK079813	A430075N02	Mus musculus 0 day neonate thymus cDNA, RIKEN full-length enriched library, clone:A430075N02 product:unclassifiable, full insert sequence.	56.0353	152.103	0.368404
BC094285	A530032D15Rik	Mus musculus RIKEN cDNA A530032D15Rik gene, mRNA (cDNA clone IMAGE:4978098), complete cds.	201.476	410.026	0.491374
AK048739	A930011G23Rik	Mus musculus 0 day neonate cerebellum cDNA, RIKEN full-length enriched library, clone:C230035E15 product:unclassifiable, full insert sequence.	51.8152	104.82	0.494324
AK044430	A930012L18Rik	Mus musculus adult retina cDNA, RIKEN full-length enriched library, clone:A930012L18 product:unclassifiable, full insert sequence.	56.6935	131.237	0.431992
BC119374	A930018M24Rik	Mus musculus RIKEN cDNA A930018M24 gene, mRNA (cDNA clone MGC:155690 IMAGE:8734123), complete cds.	203.173	422.922	0.480403
BC047154	A930038C07Rik	Mus musculus RIKEN cDNA A930038C07 gene, mRNA (cDNA clone MGC:54980 IMAGE:6489681), complete cds.	62.3451	146.081	0.426785
AK083994	AA386476	Mus musculus 12 days embryo spinal ganglion cDNA, RIKEN full-length enriched library, clone:D130074B10 product:hypothetical protein, full insert sequence.	51.9429	106.992	0.485484
AK049321	AA881470	Mus musculus ES cells cDNA, RIKEN full-length enriched library, clone:C330023E20 product:hypothetical ARM repeat structure containing protein, full insert sequence.	120.868	302.187	0.399978
BC026817	Aacs	Mus musculus acetoacetyl-CoA synthetase, mRNA (cDNA clone MGC:28651 IMAGE:4235112), complete cds.	298.555	665.189	0.448828
AF004109	Aanat	Mus musculus arylalkylamine N-acetyltransferase mRNA, complete cds.	67.219	140.672	0.477841
AK083062	Abat	Mus musculus 12 days embryo spinal cord cDNA, RIKEN full-length enriched library, clone:C530041H11 product:hypothetical protein, full insert sequence.	99.262	201.091	0.493618
AK076105	Abhd6	Mus musculus 10, 11 days embryo whole body cDNA, RIKEN full-length enriched library, clone:2810046O14 product:EPOXIDE HYDROLASE (EC 3.3.2.3) homolog [Mus musculus], full insert sequence.	108.188	283.539	0.381562
AK171860	Ablim1	Mus musculus activated spleen cDNA, RIKEN full-length enriched library, clone:F830015F11 product:actin-binding LIM protein 1, full insert sequence.	87.7256	178.351	0.491871
AK147463	Acacb	Mus musculus 14 days pregnant adult female placenta cDNA, RIKEN full-length enriched library, clone:M5C1047P08 product:acetyl-Coenzyme A carboxylase beta, full insert sequence.	216.343	585.91	0.369243
BC140300	Accn5	Synthetic construct Mus musculus clone IMAGE:100014328, MGC:173325 amiloride-sensitive cation channel 5, intestinal (Accn5) mRNA, encodes complete protein.	104.75	242.082	0.432703
AK038321	Accn5	Mus musculus 16 days neonate thymus cDNA, RIKEN full-length enriched library, clone:A130095J21 product:amiloride-sensitive sodium channel, full insert sequence.	89.8593	186.64	0.481458
AK135528	Acly	Mus musculus 12 days embryo female mullerian duct includes surrounding region cDNA, RIKEN full-length enriched library, clone:6820444B12 product:ATP citrate lyase, full insert sequence.	3675.36	7767.79	0.473153
BC040749	Acot1	Mus musculus acyl-CoA thioesterase 1, mRNA (cDNA clone IMAGE:4024543), with apparent retained intron.	73.0311	218.894	0.333636
AB088412	Acot7	Mus musculus BACH mRNA for acyl-CoA hydrolase, complete cds, isoform mBACHc.	449.636	928.87	0.484068
AK076513	Acot9	Mus musculus 0 day neonate head cDNA, RIKEN full-length enriched library, clone:4833435H19 product:acyl-Coenzyme A thioesterase 2, mitochondrial, full insert sequence.	75.3954	154.696	0.487379
BC014877	Acta1	Mus musculus actin, alpha 1, skeletal muscle, mRNA (cDNA clone MGC:18923 IMAGE:3587657), complete cds.	129.516	487.732	0.265547
BC064800	Acta2	Mus musculus actin, alpha 2, smooth muscle, aorta, mRNA (cDNA clone MGC:76776 IMAGE:30054569), complete cds.	78.3147	226.442	0.345849
BC111904	Actbl2	Mus musculus RIKEN cDNA 4732495G21 gene, mRNA (cDNA clone MGC:132976 IMAGE:40062272), complete cds.	56.8574	118.32	0.480538
AK134757	Actn3	Mus musculus adult male medulla oblongata cDNA, RIKEN full-length enriched library, clone:6330552H10 product:actinin alpha 3, full insert sequence.	67.8168	169.805	0.39938
BC111890	Actn3	Mus musculus actinin alpha 3, mRNA (cDNA clone MGC:132876 IMAGE:40060598), complete cds.	73.1305	151.055	0.484132
Z31664	Acvrl1	M.musculus (NIH Swiss) mRNA for ALK-1.	71.9593	144.133	0.499258
BC116781	Acyp1	Mus musculus acylphosphatase 1, erythrocyte (common) type, mRNA (cDNA clone MGC:151158 IMAGE:40126100), complete cds.	78.155	185.996	0.420197
BC047267	Adh7	Mus musculus alcohol dehydrogenase 7 (class IV), mu or sigma polypeptide, mRNA (cDNA clone MGC:54684 IMAGE:6310424), complete cds.	86.1296	305.435	0.28199
AK149942	Adpgk	Mus musculus bone marrow macrophage cDNA, RIKEN full-length enriched library, clone:G530106P09 product:RbBP-35 homolog [Homo sapiens], full insert sequence.	83.2077	198.099	0.420031
BC148419	Adrbk2	Synthetic construct Mus musculus clone IMAGE:100015374, MGC:183264 adrenergic receptor kinase, beta 2 (Adrbk2) mRNA, encodes complete protein.	72.3436	145.456	0.497356
[truncated: 750 more rows]
