# Supplementary material for: MicroRNA-Gene Expression Network in Murine Liver during Schistosoma japonicum Infection
Source: PLoS One. 2013 Jun 25;8(6):e67037. doi: 10.1371/journal.pone.0067037 (PMC3692539; doi:10.1371/journal.pone.0067037)
Supplement: Table S2 — Information of differentially expressed genes in the mid-phase of infection. (XLS) [file pone.0067037.s003.xls]

## Sheet: Total
SEQ_ID	GENE_NAME	DESCRIPTION	A30	A0	fold change(A30/A0)	style
AB011812	Prkcd	Mus musculus mRNA for PKC delta II, complete cds.	278.04	106.643	2.6072	up
AB012727	N/A	Mus musculus C184L-22 mRNA, complete cds.	77.4594	165.764	0.467288	down
AB017136	Homer2	Mus musculus mRNA for cupidin, complete cds.	1344.47	2845.72	0.472453	down
AB017344	Smarcb1	Mus musculus Ini1 27deletion mRNA for Integrase interactor, complete cds.	460.376	206.919	2.22491	up
AB017785	Cyp4a10	Mus musculus cyp4A10 homolog mRNA for pBS4A5, complete cds.	1144.9	3193.89	0.358465	down
AB018574	Cdc7	Mus musculus muCdc7 mRNA, complete cds.	52.1632	113.904	0.457957	down
AB030504	Rdh11	Mus musculus mRNA for UBE-1b, complete cds.	658.335	1345.49	0.48929	down
AB040491	Col5a3	Mus musculus asp6 mRNA for adipocyte-specific protein 6, complete cds.	162.992	79.2708	2.05614	up
AB059633	Adam33	Mus musculus mRNA for ADAM33 beta, complete cds.	128.123	60.4984	2.1178	up
AB074008	Osbpl5	Mus musculus Obph1 mRNA for oxysterol binding protein homologue 1, complete cds.	75.3807	187.299	0.402462	down
AB083210	Zap70	Mus musculus mRNA for truncated ZAP kinase, complete cds.	89.8699	198.143	0.453561	down
AB100433	Incenp	Mus musculus INCENP mRNA for inner centromere protein-B, complete cds.	276.197	130.772	2.11205	up
AB101295	Ovol2	Mus musculus MOVO mRNA for MOVO-B zinc finger protein, complete cds.	125.349	61.3688	2.04255	up
AB124611	AB124611	Mus musculus hide1 mRNA for HIDE1, complete cds.	870.656	295.489	2.9465	up
AB166747	Trpm2	Mus musculus Trpm2 mRNA for transient receptor potential cation channel, subfamily M, member 2, complete cds.	153.355	57.2689	2.6778	up
AB183189	Tcra	Mus musculus TCR-alpha chain mRNA for T cell receptor alpha chain, complete cds.	267.308	121.703	2.1964	up
AB201453	Prkcd	Mus musculus Prkcd mRNA for protein kinase C, delta IV, complete cds.	408.947	162.64	2.51444	up
AB201455	Prkcd	Mus musculus Prkcd mRNA for protein kinase C, delta VI, complete cds.	1469.32	442.279	3.32216	up
AB201456	Prkcd	Mus musculus Prkcd mRNA for protein kinase C, delta VII, complete cds.	241.826	73.5933	3.28598	up
AB220919	Dok7	Mus musculus Dok-7 mRNA for downstream of tyrosine kinase 7, complete cds.	170.218	82.5744	2.06139	up
AB241120	Fkbp1a	Mus musculus FKBP12-T1 mRNA for FK506 Binding Protein12-T1, complete cds.	156.221	70.3475	2.22071	up
AB253944	Mettl7a2	Mus musculus UbiE2 mRNA for UbiE2, complete cds.	874.217	2123.89	0.411611	down
AB257853	Unc79	Mus musculus KIAA1409 mRNA for KIAA1409, complete cds.	78.9272	184.839	0.427006	down
AB257855	Bahcc1	Mus musculus KIAA1447 mRNA for KIAA1447, complete cds.	86.8506	224.79	0.386363	down
AB359229	H2-T22	Mus musculus H2-T22 mRNA for MHC classIb T22, complete cds.	1528.62	539.281	2.83455	up
AF006467	Pitpnm1	Mus musculus membrane-associated phosphatidylinositol transfer protein (mpt1) mRNA, complete cds.	505.713	107.713	4.695	up
AF026537	Pdyn	Mus musculus prodynorphin mRNA, complete cds.	59.635	132.964	0.448505	down
AF034745	Lnx1	Mus musculus LNXp80 (LNX) mRNA, complete cds.	52.0397	108.421	0.479977	down
AF035399	Ntrk3	Mus musculus neurotrophin-3 receptor non-catalytic isoform 1 (trkC) mRNA, complete cds.	57.8955	131.483	0.440327	down
AF059029	Camk2d	Mus musculus calcium/calmodulin-dependent protein kinase II delta mRNA, partial cds.	307.22	125.97	2.43884	up
AF061270	Pknox1	Mus musculus homeobox protein PKNOX1 (Pknox1) mRNA, complete cds.	90.2924	190.778	0.473285	down
AF065902	Itgal	Mus musculus strain DBA/2J integrin alpha L (Itgal) mRNA, complete cds.	658.688	177.348	3.71411	up
AF071000	Plekhb1	alt 'AI315628#PHR1#Phret1#evt-1'	402.322	820.637	0.490255	down
AF075438	Trp63	Mus musculus DN p63 beta mRNA, complete cds.	185.74	51.9173	3.57761	up
AF082803	Cd244	Mus musculus NK cell receptor 2B4 splice variant mRNA, complete cds.	71.9173	144.362	0.498172	down
AF084459	Capn1	Mus musculus calpain I large subunit (Capn1) mRNA, complete cds.	357.455	176.081	2.03006	up
AF114266	Tgm2	Mus musculus Gh/tissue transglutaminase (Tgm2) mRNA, complete cds.	5683.77	2523.3	2.25251	up
AF125996	Inpp5d	Mus musculus SH2-containing inositol phosphatase (Ship) mRNA, complete cds.	345.277	98.1533	3.51773	up
AF126160	Mapk7	alt 'BMK1#ERK5#Erk5-T#PRKM7'	1199.36	479.543	2.50104	up
AF128215	Il12b	Mus musculus strain SJL/J interleukin 12b p40 subunit (Ll12b) mRNA, complete cds.	145.824	72.603	2.00851	up
AF135494	Naip6	Mus musculus clone 13 Naip gene, complete sequence.	283.86	88.4636	3.20878	up
AF143683	Myo9b	alt '-'	964.315	381.291	2.52908	up
AF143955	Coro1a	Mus musculus coronin-1 mRNA, complete cds.	445.714	145.933	3.05424	up
AF155880	Runx3	Mus musculus transcription factor AML2/CBFA3 (Cbfa3) mRNA, complete cds.	156.11	51.3166	3.0421	up
AF163668	Rorc	Mus musculus RORgamma t mRNA, complete cds.	729.83	3717.66	0.196314	down
AF175968	Amotl2	Mus musculus angiomotin-like protein 2 variant 2 (Amotl2) mRNA, complete cds.	170.804	413.431	0.413139	down
AF177146	Epb4.1l3	Mus musculus DAL1P (Dal1) mRNA, complete cds.	405.401	153.894	2.63429	up
AF179302	Rev1	Mus musculus REV1 protein (Rev1) mRNA, complete cds.	145.654	487.065	0.299045	down
AF188007	Plec1	Mus musculus plectin isoform plec 0a,1c (Plec1) mRNA, partial cds.	915.352	399.981	2.28849	up
AF188015	Plec1	Mus musculus plectin isoform plec 1d,2alpha (Plec1) mRNA, partial cds.	212.462	105.029	2.02289	up
AF188290	Dysf	Mus musculus dysferlin (Dysf) mRNA, complete cds.	178.935	76.4521	2.34049	up
AF192382	N/A	Mus musculus prion protein-like protein, chimeric mRNA, complete cds.	137.923	52.0479	2.64993	up
AF215669	Rgs3	Mus musculus regulator of G-protein signaling 3s mRNA, complete cds.	106.559	864.798	0.123218	down
AF284755	Sorcs1	Mus musculus VPS10 domain receptor SorCS1c splice variant mRNA, complete cds.	64.0561	148.477	0.43142	down
AF285584	Tex14	Mus musculus testis protein TEX14 (Tex14) mRNA, complete cds.	269.82	104.296	2.58706	up
AF325532	Glce	Mus musculus heparin/heparan sulfate:glucuronic acid C5 epimerase mRNA, complete cds.	102.454	211.026	0.485504	down
AF333028	Adrbk1	Mus musculus G protein receptor kinase 2 mRNA, complete cds.	1065.19	507.649	2.09827	up
AF349450	Cldn18	alt '-'	175.847	86.5902	2.0308	up
AF356521	Dnahc8	alt 'ATPase#Hst6.7b#P1-Loop'	54.0768	113.199	0.477713	down
AF369655	N/A	Mus musculus corticotropin releasing hormone receptor variant 1e (Crhr1) mRNA, partial sequence, alternatively spliced.	142.404	63.828	2.23106	up
AF373861	Grin3b	Mus musculus N-methyl-D-aspartate receptor 3B mRNA, partial cds.	72.207	168.658	0.428127	down
AF400247	Oprm1	alt 'MOP-R#MOR-1#MOR-1O#Oprm#mor#muOR'	53.0782	113.55	0.467443	down
AF408394	C730048C13Rik	Mus musculus putative integral membrane transport protein UST1R mRNA, complete cds.	258.356	633.019	0.408133	down
AF426289	Oasl1	Mus musculus oligoadenylate synthetase-like protein-2 mRNA, complete cds.	1672.49	488.01	3.42717	up
AF440737	Cst12	Mus musculus cystatin TE-1 mRNA, complete cds.	72.6287	189.066	0.384144	down
AF469169	Aqp4	Mus musculus aquaporin-4 M23X isoform (Aqp4) mRNA, complete cds.	61.9009	173.11	0.35758	down
AF482999	Mest	Mus musculus mesoderm-specific transcript isoform 2 (Mest) mRNA, complete cds.	209.256	86.6652	2.41453	up
AF498250	Plcb1	Mus musculus strain ISS phospholipase C beta 1 mRNA, complete cds.	91.3791	268.084	0.34086	down
AF535869	Rgs19	Mus musculus GAIP/RGS19 mRNA, complete cds	167.489	66.1268	2.53284	up
AJ007971	Iigp1	Mus musculus mRNA for IIGP protein.	3543.87	1389.23	2.55096	up
AJ242911	Nagk	Mus musculus non coding mRNA for N-acetylglucosamine kinase splice variant.	308.272	146.051	2.11071	up
AJ242954	N/A	Mus musculus partial mRNA for dysferlin (dysf gene).	1263.75	265.837	4.75385	up
AJ251508	Zfand6	Mus musculus mRNA for AWP1 protein (Awp1 gene).	546.726	1101.32	0.49643	down
AJ309921	Mup10	Mus musculus mRNA for major urinary protein (group 1 major urinary protein gene).	3084.68	9385.33	0.32867	down
AK002370	Atp5sl	Mus musculus adult male kidney cDNA, RIKEN full-length enriched library, clone:0610009B24 product:hypothetical RNI-like structure containing protein, full insert sequence.	305.795	745.151	0.410381	down
AK002415	Ephx2	Mus musculus adult male kidney cDNA, RIKEN full-length enriched library, clone:0610009K09 product:SOLUBLE EPOXIDE HYDROLASE (SEH) (EC 3.3.2.3) (EPOXIDE HYDRATASE) (CYTOSOLIC EPOXIDE HYDROLASE) (CEH) homolog [Mus musculus], full insert sequence.	2456.63	5101.89	0.481513	down
AK002636	Srr	Mus musculus adult male kidney cDNA, RIKEN full-length enriched library, clone:0610015N12 product:serine racemase, full insert sequence.	109.094	280.208	0.389334	down
AK002691	Dhrs4	Mus musculus adult male kidney cDNA, RIKEN full-length enriched library, clone:0610030A01 product:DNA segment, Chr 14, University of California at Los Angeles 2, full insert sequence.	445.887	971.182	0.459118	down
AK002708	1810034E14Rik	Mus musculus adult male kidney cDNA, RIKEN full-length enriched library, clone:0610030K08 product:unclassifiable, full insert sequence.	61.7166	134.928	0.457403	down
AK002733	0610031O16Rik	Mus musculus adult male kidney cDNA, RIKEN full-length enriched library, clone:0610031O16 product:unclassifiable, full insert sequence.	125.975	483.369	0.260619	down
AK002830	Irf7	Mus musculus adult male kidney cDNA, RIKEN full-length enriched library, clone:0610039E12 product:interferon regulatory factor 7, full insert sequence.	2197.92	306.491	7.17126	up
AK003081	Lsp1	Mus musculus adult male spleen cDNA, RIKEN full-length enriched library, clone:0910001J21 product:LYMPHOCYTE-SPECIFIC PROTEINS LSP1 AND S37 (PP52 PROTEIN) (52 KDA PHOSPHOPROTEIN) (LYMPHOCYTE-SPECIFIC ANTIGEN WP34) (S37 PROTEIN) homolog [Mus musculus], fu	708.087	222.462	3.18296	up
AK003213	Vta1	Mus musculus 18-day embryo whole body cDNA, RIKEN full-length enriched library, clone:1110001D18 product:similar to MY012 PROTEIN [Homo sapiens], full insert sequence.	207.431	102.27	2.02827	up
AK003370	Il18bp	Mus musculus 18-day embryo whole body cDNA, RIKEN full-length enriched library, clone:1110003K24 product:INTERLEUKIN-18 BINDING PROTEIN PRECURSOR (IL-18BP) (INTERFERON GAMMA INDUCING FACTOR BINDING PROTEIN) homolog [Mus musculus], full insert sequence.	133.73	54.811	2.43984	up
AK003688	Dpy30	Mus musculus 18-day embryo whole body cDNA, RIKEN full-length enriched library, clone:1110014E22 product:DPY-30-LIKE PROTEIN homolog [Mus musculus], full insert sequence.	118.602	298.097	0.397866	down
AK003997	Twf2	Mus musculus 18-day embryo whole body cDNA, RIKEN full-length enriched library, clone:1110031B01 product:protein typrotein tyrosine kinase 9-like (A6-related protein), full insert sequence.	166.129	74.0252	2.24423	up
AK004156	Cgrrf1	Mus musculus 18-day embryo whole body cDNA, RIKEN full-length enriched library, clone:1110038G02 product:CELL GROWTH REGULATOR CGR19 homolog [Homo sapiens], full insert sequence.	100.128	213.933	0.468035	down
AK004338	Etnk1	Mus musculus 18-day embryo whole body cDNA, RIKEN full-length enriched library, clone:1110061E11 product:ethanolamine kinase 1, full insert sequence.	76.4971	169.227	0.452039	down
AK004541	Wars	Mus musculus adult male lung cDNA, RIKEN full-length enriched library, clone:1200002C07 product:tryptophanyl-tRNA synthetase, full insert sequence.	1063.38	394.951	2.69245	up
AK004553	Numb	Mus musculus adult male lung cDNA, RIKEN full-length enriched library, clone:1200002O22 product:numb gene homolog (Drosophila), full insert sequence.	263.517	540.223	0.487793	down
AK004560	Tanc1	Mus musculus adult male lung cDNA, RIKEN full-length enriched library, clone:1200003E16 product:hypothetical Serine-rich region containing protein, full insert sequence.	358.861	130.379	2.75245	up
AK004584	N/A	Mus musculus adult male lung cDNA, RIKEN full-length enriched library, clone:1200003N03 product:glucocorticoid-induced leucine zipper, full insert sequence.	148.711	343.281	0.433205	down
AK004648	Rgs3	Mus musculus adult male lung cDNA, RIKEN full-length enriched library, clone:1200008B01 product:regulator of G-protein signaling 3, full insert sequence.	108.342	634.046	0.170875	down
AK004933	Cyp2d13	Mus musculus adult male liver cDNA, RIKEN full-length enriched library, clone:1300007K12 product:similar to CYTOCHROME P450 2D3 (EC 1.14.14.1) (CYPIID3) (P450-DB3) (DEBRISOQUINE 4-HYDROXYLASE) [Rattus norvegicus], full insert sequence.	386.476	1113.99	0.34693	down
AK005033	Ppp2r2d	Mus musculus adult male liver cDNA, RIKEN full-length enriched library, clone:1300017E19 product:PROTEIN PHOSPHATASE 2A B REGULATORY SUBUNIT DELTA ISOFORM homolog [Mus musculus], full insert sequence.	414.631	840.251	0.493461	down
AK005158	Pla2g7	Mus musculus adult male cerebellum cDNA, RIKEN full-length enriched library, clone:1500005E13 product:phospholipase A2 group VII (platelet-activating factor acetylhydrolase, plasma), full insert sequence.	901.575	426.555	2.11362	up
AK005368	Ntsr2	Mus musculus adult male cerebellum cDNA, RIKEN full-length enriched library, clone:1500038M17 product:LOW AFFINITY NEUROTENSIN RECEPTOR, full insert sequence.	112.876	52.7591	2.13946	up
AK005578	4933432K03Rik	Mus musculus adult male testis cDNA, RIKEN full-length enriched library, clone:1700001C18 product:unclassifiable, full insert sequence.	159.862	66.404	2.40742	up
AK005626	Rbm42	Mus musculus adult male testis cDNA, RIKEN full-length enriched library, clone:1700003D06 product:hypothetical protein, full insert sequence.	75.1158	150.509	0.49908	down
AK005653	1700003O08Rik	Mus musculus adult male testis cDNA, RIKEN full-length enriched library, clone:1700003O08 product:unclassifiable, full insert sequence.	153.385	404.458	0.379236	down
AK005893	Allc	Mus musculus adult male testis cDNA, RIKEN full-length enriched library, clone:1700012B22 product:allantoicase, full insert sequence.	56.9243	126.769	0.449039	down
AK006022	AV039307	Mus musculus adult male testis cDNA, RIKEN full-length enriched library, clone:1700016E02 product:hypothetical protein, full insert sequence.	81.0378	162.622	0.498319	down
AK006272	1700023F02Rik	Mus musculus adult male testis cDNA, RIKEN full-length enriched library, clone:1700023F02 product:unclassifiable, full insert sequence.	67.8475	151.662	0.447359	down
AK006610	D19Ertd386e	Mus musculus adult male testis cDNA, RIKEN full-length enriched library, clone:1700036B12 product:unclassifiable, full insert sequence.	101.152	222.693	0.454223	down
AK006715	Mettl6	Mus musculus adult male testis cDNA, RIKEN full-length enriched library, clone:1700047L09 product:weakly similar to ZK1058.5 PROTEIN [Caenorhabditis elegans], full insert sequence.	226.875	109.679	2.06854	up
AK007084	1700095J12Rik	Mus musculus adult male testis cDNA, RIKEN full-length enriched library, clone:1700095J12 product:unclassifiable, full insert sequence.	53.1252	115.137	0.461408	down
AK007151	1700109I08Rik	Mus musculus adult male testis cDNA, RIKEN full-length enriched library, clone:1700109I08 product:unclassifiable, full insert sequence.	257.031	128.326	2.00295	up
AK007221	Herc5	Mus musculus adult male testis cDNA, RIKEN full-length enriched library, clone:1700121D12 product:EST AI451296, full insert sequence.	4393.24	1428.29	3.07587	up
AK007293	Pkd1l2	Mus musculus adult male testis cDNA, RIKEN full-length enriched library, clone:1700126L06 product:hypothetical protein, full insert sequence.	181.846	74.1985	2.45081	up
AK007354	Rbm3	Mus musculus 10 day old male pancreas cDNA, RIKEN full-length enriched library, clone:1810006O06 product:RNA binding motif protein 3, full insert sequence.	233.354	97.2244	2.40016	up
AK007373	A930005H10Rik	Mus musculus 10 day old male pancreas cDNA, RIKEN full-length enriched library, clone:1810008G13 product:RIKEN cDNA A930005H10 gene, full insert sequence.	140.121	379.286	0.369435	down
AK007459	1810012K08Rik	Mus musculus 10 day old male pancreas cDNA, RIKEN full-length enriched library, clone:1810012K08 product:unclassifiable, full insert sequence.	55.9459	168.064	0.332885	down
AK007558	1810020D17Rik	Mus musculus 10 day old male pancreas cDNA, RIKEN full-length enriched library, clone:1810020D17 product:weakly similar to PTD015 [Homo sapiens], full insert sequence.	115.044	246.064	0.467537	down
AK007695	Tprkb	Mus musculus 10 day old male pancreas cDNA, RIKEN full-length enriched library, clone:1810034M08 product:unclassifiable, full insert sequence.	136.196	301.997	0.450986	down
AK007757	Mtch2	Mus musculus 10 day old male pancreas cDNA, RIKEN full-length enriched library, clone:1810043I08 product:mitochondrial carrier homolog 2, full insert sequence.	255.23	551.189	0.463053	down
AK007998	2010001A14Rik	Mus musculus adult male small intestine cDNA, RIKEN full-length enriched library, clone:2010001A14 product:unclassifiable, full insert sequence.	98.9404	226.724	0.436392	down
AK008010	Odf3b	Mus musculus adult male small intestine cDNA, RIKEN full-length enriched library, clone:2010001J22 product:weakly similar to ORF1 5' TO PD-ECGF/TP PROTEIN [Homo sapiens], full insert sequence.	190.758	501.937	0.380044	down
AK008014	2010001M06Rik	Mus musculus adult male small intestine cDNA, RIKEN full-length enriched library, clone:2010001M06 product:unclassifiable, full insert sequence.	178.372	59.9189	2.97689	up
AK008179	Zbp1	Mus musculus adult male small intestine cDNA, RIKEN full-length enriched library, clone:2010010H03 product:tumor stroma and activated macrophage protein DLM-1, full insert sequence.	392.127	90.1115	4.35158	up
AK008273	Arhgdib	Mus musculus adult male small intestine cDNA, RIKEN full-length enriched library, clone:2010016E13 product:rho, GDP dissociation inhibitor (GDI) beta, full insert sequence.	2258.91	532.451	4.24247	up
AK008686	Atp4b	Mus musculus adult male stomach cDNA, RIKEN full-length enriched library, clone:2210009G05 product:ATPase, H+/K+ transporting, beta polypeptide, gastric specific, full insert sequence.	58.1606	121.438	0.478932	down
AK008713	Lrrc28	Mus musculus adult male stomach cDNA, RIKEN full-length enriched library, clone:2210012C09 product:RIKEN cDNA 2210012C09 gene, full insert sequence.	236.632	629.439	0.375941	down
AK008813	2210403K04Rik	Mus musculus adult male stomach cDNA, RIKEN full-length enriched library, clone:2210403K04 product:unclassifiable, full insert sequence.	583.967	1174.83	0.497067	down
AK008824	Nudt7	Mus musculus adult male stomach cDNA, RIKEN full-length enriched library, clone:2210404C19 product:nudix (nucleoside diphosphate linked moiety X)-type motif 7, full insert sequence.	54.1726	130.239	0.415949	down
AK008856	Ralgps2	Mus musculus adult male stomach cDNA, RIKEN full-length enriched library, clone:2210408F11 product:unclassifiable, full insert sequence.	50.5413	122.565	0.412362	down
AK009120	Pbrm1	Mus musculus adult male tongue cDNA, RIKEN full-length enriched library, clone:2310003K18 product:POLYBROMO-1 homolog [Homo sapiens], full insert sequence.	152.494	323.408	0.471521	down
AK009249	Fggy	Mus musculus adult male tongue cDNA, RIKEN full-length enriched library, clone:2310009E04 product:CDNA FLJ10986 FIS, CLONE PLACE1001869, WEAKLY SIMILAR TO L- RIBULOKINASE (EC 2.7.1.16) (HYPOTHETICAL 27.5 KDA PROTEIN) homolog [Homo sapiens], full insert s	644.881	1411.81	0.456776	down
AK009365	Purb	Mus musculus adult male tongue cDNA, RIKEN full-length enriched library, clone:2310015K15 product:hypothetical protein, full insert sequence.	60.0158	141.361	0.424558	down
AK009527	N/A	Mus musculus adult male tongue cDNA, RIKEN full-length enriched library, clone:2310028N13 product:hypothetical protein, full insert sequence.	149.82	334.569	0.447799	down
AK009693	Tor3a	Mus musculus adult male tongue cDNA, RIKEN full-length enriched library, clone:2310039F17 product:torsin family 3, member A, full insert sequence.	555.395	130.738	4.24816	up
AK009736	Gpr137b-ps	Mus musculus adult male tongue cDNA, RIKEN full-length enriched library, clone:2310041G17 product:transmembrane 7 superfamily member 1, full insert sequence.	441.112	185.665	2.37586	up
AK009818	Vps53	Mus musculus adult male tongue cDNA, RIKEN full-length enriched library, clone:2310045I02 product:RIKEN cDNA 2310040I21 gene, full insert sequence.	122.256	58.2758	2.09789	up
AK010195	Cmya5	Mus musculus adult male tongue cDNA, RIKEN full-length enriched library, clone:2310076E21 product:hypothetical Glutamic acid-rich region containing protein, full insert sequence.	73.6842	156.105	0.472017	down
AK010702	Cnpy3	Mus musculus ES cells cDNA, RIKEN full-length enriched library, clone:2410050O22 product:similar to 1600025D17RIK PROTEIN (PUTATIVE RETINOIC ACID-REGULATED PROTEIN) (RIKEN CDNA 1600025D17 GENE) [Mus musculus], full insert sequence.	111.804	237.634	0.470488	down
AK011047	Herc5	Mus musculus 13 days embryo liver cDNA, RIKEN full-length enriched library, clone:2510038N07 product:hypothetical Regulator of chromosome condensation (RCC1) containing protein, full insert sequence.	1510.21	584.077	2.58564	up
AK011111	Spata5	Mus musculus 13 days embryo liver cDNA, RIKEN full-length enriched library, clone:2510048F20 product:spermatogenesis associated 5, full insert sequence.	338.631	149.629	2.26314	up
AK011152	Uqcc	Mus musculus 10 days embryo whole body cDNA, RIKEN full-length enriched library, clone:2600003C05 product:basic FGF repressed, Zic binding protein, full insert sequence.	150.348	444.163	0.338497	down
AK011187	Far1	Mus musculus 10 days embryo whole body cDNA, RIKEN full-length enriched library, clone:2600011M19 product:similar to MALE STERILITY PROTEIN 2-LIKE PROTEIN [Torpedo marmorata], full insert sequence.	71.2546	161.502	0.441198	down
AK011498	2610021A01Rik	Mus musculus 10 days embryo whole body cDNA, RIKEN full-length enriched library, clone:2610021A01 product:hypothetical KRAB box containing protein, full insert sequence.	88.6389	209.431	0.423236	down
AK011865	2610203C20Rik	Mus musculus 10 days embryo whole body cDNA, RIKEN full-length enriched library, clone:2610203C20 product:unclassifiable, full insert sequence.	131.203	65.3409	2.00798	up
AK012194	Nmnat1	Mus musculus 10 days embryo whole body cDNA, RIKEN full-length enriched library, clone:2610529L11 product:NMN adenylyltransferase; nicotinamide mononucleotide adenylyl transferase, full insert sequence.	79.5922	182.767	0.435483	down
AK012380	2700045P11Rik	Mus musculus 11 days embryo whole body cDNA, RIKEN full-length enriched library, clone:2700045P11 product:hypothetical protein, full insert sequence.	61.0265	125.843	0.48494	down
AK012623	2700099C18Rik	Mus musculus 11 days embryo whole body cDNA, RIKEN full-length enriched library, clone:2700099C18 product:inferred: Mus musculus, Similar to highly expressed in cancer, rich in leucine heptad repeats, clone MGC:8311, mRNA, complete cds / putative {Mus mu	61.1599	128.323	0.47661	down
AK012910	Alg13	Mus musculus 10, 11 days embryo whole body cDNA, RIKEN full-length enriched library, clone:2810046O15 product:Warning: possibly chimeric clone, full insert sequence.	140.595	67.8783	2.07128	up
AK013015	Commd8	Mus musculus 10, 11 days embryo whole body cDNA, RIKEN full-length enriched library, clone:2810406M06 product:DNA segment, Chr 5, Bucan 26 expressed, full insert sequence.	207.37	100.837	2.0565	up
AK013213	Cdc16	Mus musculus 10, 11 days embryo whole body cDNA, RIKEN full-length enriched library, clone:2810431D22 product:CDC16 (cell division cycle 16 homolog (S. cerevisiae), full insert sequence.	202.847	438.322	0.46278	down
AK013259	LOC100189605	Mus musculus 10, 11 days embryo whole body cDNA, RIKEN full-length enriched library, clone:2810437I12 product:major urinary protein 1, full insert sequence.	1956.41	4644.49	0.421232	down
AK013416	Lmo2	Mus musculus 10, 11 days embryo whole body cDNA, RIKEN full-length enriched library, clone:2810478G04 product:LIM only 2, full insert sequence.	522.946	168.063	3.11161	up
AK013453	C530008M17Rik	Mus musculus 10, 11 days embryo whole body cDNA, RIKEN full-length enriched library, clone:2810489J07 product:hypothetical protein, full insert sequence.	142.041	63.6709	2.23086	up
AK013728	Impa1	Mus musculus adult male hippocampus cDNA, RIKEN full-length enriched library, clone:2900059K10 product:MYO-INOSITOL MONOPHOSPHATASE 1 homolog [Mus musculus], full insert sequence.	147.385	317.788	0.463783	down
AK014079	Ccnc	Mus musculus 13 days embryo head cDNA, RIKEN full-length enriched library, clone:3110023N18 product:cyclin C, full insert sequence.	107.237	285.732	0.375305	down
AK014082	Hfe2	Mus musculus 13 days embryo head cDNA, RIKEN full-length enriched library, clone:3110024D01 product:hypothetical protein, full insert sequence.	205.347	560.347	0.366463	down
AK014229	1110014N23Rik	Mus musculus 13 days embryo head cDNA, RIKEN full-length enriched library, clone:3110057M17 product:hypothetical protein, full insert sequence.	172.777	71.049	2.4318	up
AK014556	Eps8l1	Mus musculus 0 day neonate skin cDNA, RIKEN full-length enriched library, clone:4632407K17 product:similar to CDNA FLJ20258 FIS, CLONE COLF7250 [Homo sapiens], full insert sequence.	66.442	143.645	0.462543	down
AK014646	Cpsf6	Mus musculus 10 days neonate skin cDNA, RIKEN full-length enriched library, clone:4733401N12 product:RIKEN cDNA 4733401N12 gene, full insert sequence.	64.5321	189.843	0.339924	down
AK014734	Slc39a9	Mus musculus 0 day neonate head cDNA, RIKEN full-length enriched library, clone:4833420E20 product:hypothetical ZIP Zinc transporter containing protein, full insert sequence.	62.1459	133.635	0.465043	down
AK014765	Prdx2	Mus musculus 0 day neonate head cDNA, RIKEN full-length enriched library, clone:4833425C03 product:peroxiredoxin 2, full insert sequence.	60.1369	167.573	0.358869	down
AK014813	Esyt2	Mus musculus adult male testis cDNA, RIKEN full-length enriched library, clone:4921504I16 product:CHR2 SYNAPTOTAGMIN (FRAGMENT) homolog [Homo sapiens], full insert sequence.	87.2978	183.54	0.475634	down
AK014829	Tlk2	Mus musculus adult male testis cDNA, RIKEN full-length enriched library, clone:4921506N09 product:tousled-like kinase 2 (Arabidopsis), full insert sequence.	161.06	333.693	0.48266	down
AK014835	Cp	Mus musculus adult male testis cDNA, RIKEN full-length enriched library, clone:4921507J22 product:ceruloplasmin, full insert sequence.	110.385	256.243	0.430784	down
AK014920	Taf1d	Mus musculus adult male testis cDNA, RIKEN full-length enriched library, clone:4921518I16 product:hypothetical protein, full insert sequence.	173.913	83.8577	2.0739	up
AK014937	4921521F21Rik	Mus musculus adult male testis cDNA, RIKEN full-length enriched library, clone:4921521F21 product:PROSTAGLANDIN F SYNTHASE (FRAGMENT) homolog [Homo sapiens], full insert sequence.	60.3802	136.001	0.443969	down
AK014974	N/A	Mus musculus adult male testis cDNA, RIKEN full-length enriched library, clone:4921528D17 product:unclassifiable, full insert sequence.	116.022	54.1617	2.14214	up
AK014975	Ddhd1	Mus musculus adult male testis cDNA, RIKEN full-length enriched library, clone:4921528E07 product:CD1d2 antigen, full insert sequence.	676.419	212.536	3.1826	up
AK015257	4930430M16Rik	Mus musculus adult male testis cDNA, RIKEN full-length enriched library, clone:4930430M16 product:unclassifiable, full insert sequence.	127.536	56.8845	2.24203	up
AK015271	Zdbf2	Mus musculus adult male testis cDNA, RIKEN full-length enriched library, clone:4930431J08 product:hypothetical protein, full insert sequence.	136.034	66.5019	2.04557	up
AK015318	Nhedc1	Mus musculus adult male testis cDNA, RIKEN full-length enriched library, clone:4930434P15 product:hypothetical Glutamic acid-rich region profile containing protein, full insert sequence.	50.239	106.394	0.472197	down
AK015392	4930445K14Rik	Mus musculus adult male testis cDNA, RIKEN full-length enriched library, clone:4930445K14 product:hypothetical protein, full insert sequence.	59.5602	138.471	0.430126	down
AK015700	Tbc1d30	Mus musculus adult male testis cDNA, RIKEN full-length enriched library, clone:4930505D03 product:hypothetical protein, full insert sequence.	152.539	310.113	0.49188	down
AK015745	Rnf41	Mus musculus adult male testis cDNA, RIKEN full-length enriched library, clone:4930511A05 product:HYPOTHETICAL SBBI03 PROTEIN homolog [Homo sapiens], full insert sequence.	322.731	152.95	2.11004	up
AK016000	Mtch2	Mus musculus adult male testis cDNA, RIKEN full-length enriched library, clone:4930539J07 product:mitochondrial carrier homolog 2, full insert sequence.	168.793	349.284	0.483255	down
AK016004	Exd2	Mus musculus adult male testis cDNA, RIKEN full-length enriched library, clone:4930539P14 product:unclassifiable, full insert sequence.	76.3114	178.633	0.427198	down
AK016225	4933431G14Rik	Mus musculus adult male testis cDNA, RIKEN full-length enriched library, clone:4930565C19 product:unclassifiable, full insert sequence.	63.3087	302.172	0.209512	down
AK016231	C130026I21Rik	Mus musculus adult male testis cDNA, RIKEN full-length enriched library, clone:4930565N07 product:Mus musculus, clone MGC:8305 IMAGE:3593825, mRNA, complete cds, full insert sequence.	123.997	55.5321	2.23288	up
AK016280	4930572J10Rik	Mus musculus adult male testis cDNA, RIKEN full-length enriched library, clone:4930572J10 product:unclassifiable, full insert sequence.	210.242	102.216	2.05684	up
AK016283	N/A	Mus musculus adult male testis cDNA, RIKEN full-length enriched library, clone:4930572N12 product:unclassifiable, full insert sequence.	145.055	454.723	0.318996	down
AK016511	4931440J10Rik	Mus musculus adult male testis cDNA, RIKEN full-length enriched library, clone:4931440J10 product:unclassifiable, full insert sequence.	56.6182	124.516	0.454708	down
AK016850	Golga7b	Mus musculus adult male testis cDNA, RIKEN full-length enriched library, clone:4933417O08 product:similar to HYPOTHETICAL PROTEIN, MNCB-1213 [Homo sapiens], full insert sequence.	154.776	62.8566	2.46237	up
AK016896	Iqgap1	Mus musculus adult male testis cDNA, RIKEN full-length enriched library, clone:4933424L13 product:IQ motif containing GTPase activating protein 1, full insert sequence.	175.507	72.39	2.42447	up
AK016914	4933425H06Rik	Mus musculus adult male testis cDNA, RIKEN full-length enriched library, clone:4933425H06 product:unclassifiable, full insert sequence.	115.933	55.5236	2.088	up
AK017006	4933431J24Rik	Mus musculus adult male testis cDNA, RIKEN full-length enriched library, clone:4933431J24 product:unclassifiable, full insert sequence.	79.4477	185.411	0.428494	down
AK017040	4933433G15Rik	Mus musculus adult male testis cDNA, RIKEN full-length enriched library, clone:4933433G15 product:unclassifiable, full insert sequence.	103.596	51.6404	2.0061	up
AK017113	4933404M02Rik	Mus musculus adult male testis cDNA, RIKEN full-length enriched library, clone:4933439B05 product:hypothetical protein, full insert sequence.	59.5	133.296	0.446375	down
AK017141	Naaa	Mus musculus 11 days pregnant adult female ovary and uterus cDNA, RIKEN full-length enriched library, clone:5031404P15 product:similar to PROTEIN PLT (FRAGMENT) [Homo sapiens], full insert sequence.	432.077	143.906	3.00249	up
AK017183	Pde1c	Mus musculus 11 days pregnant adult female ovary and uterus cDNA, RIKEN full-length enriched library, clone:5033421F10 product:phosphodiesterase 1C, full insert sequence.	132.927	58.2061	2.28373	up
AK017185	Rab30	Mus musculus 11 days pregnant adult female ovary and uterus cDNA, RIKEN full-length enriched library, clone:5033421K01 product:RAB30 (Rab30) mRNA, full insert sequence.	68.2932	405.147	0.168564	down
AK017226	Mff	Mus musculus adult male xiphoid cartilage cDNA, RIKEN full-length enriched library, clone:5230400G24 product:hypothetical protein, full insert sequence.	149.177	316.482	0.471359	down
AK017662	Epha1	Mus musculus 8 days embryo whole body cDNA, RIKEN full-length enriched library, clone:5730453L17 product:Eph receptor A1, full insert sequence.	60.3413	134.417	0.44891	down
AK017858	Epc1	Mus musculus 8 days embryo whole body cDNA, RIKEN full-length enriched library, clone:5730566F07 product:BA135A24.1.2 (ENHANCER OF POLYCOMB 1 (EPC1), ISOFORM 2) (FRAGMENT) homolog [Homo sapiens], full insert sequence.	88.6763	234.012	0.378939	down
AK017924	Ndufs1	Mus musculus adult male thymus cDNA, RIKEN full-length enriched library, clone:5830412M15 product:unclassifiable, full insert sequence.	148.187	69.0968	2.14462	up
AK017943	Git2	Mus musculus adult male thymus cDNA, RIKEN full-length enriched library, clone:5830420E16 product:G protein-coupled receptor kinase-interactor 2, full insert sequence.	193.858	87.6276	2.21229	up
AK017977	Jakmip1	Mus musculus adult male thymus cDNA, RIKEN full-length enriched library, clone:5830437M04 product:hypothetical protein, full insert sequence.	145.996	71.13	2.05253	up
AK017994	Ganc	Mus musculus adult male thymus cDNA, RIKEN full-length enriched library, clone:5830445O15 product:unclassifiable, full insert sequence.	88.2806	181.58	0.486179	down
AK018104	Aldh5a1	Mus musculus adult male medulla oblongata cDNA, RIKEN full-length enriched library, clone:6330403E24 product:unclassifiable, full insert sequence.	101.411	252.998	0.400837	down
AK018143	Cgn	Mus musculus adult male medulla oblongata cDNA, RIKEN full-length enriched library, clone:6330408J11 product:similar to CINGULIN [Homo sapiens], full insert sequence.	250.226	527.46	0.474398	down
AK018563	Afmid	Mus musculus adult male colon cDNA, RIKEN full-length enriched library, clone:9030621K19 product:hypothetical alpha/beta-Hydrolases structure containing protein, full insert sequence.	329.135	809.148	0.406767	down
AK018713	Cyba	Mus musculus adult male kidney cDNA, RIKEN full-length enriched library, clone:0610007F11 product:cytochrome b-245, alpha polypeptide, full insert sequence.	355.453	123.477	2.87869	up
AK018918	Slc1a2	Mus musculus adult male testis cDNA, RIKEN full-length enriched library, clone:1700091C19 product:inferred: Mus musculus adult male testis cDNA, RIKEN full-length enriched library, clone:4933426I16, full insert sequence, full insert sequence.	101.57	245.89	0.41307	down
AK018993	E030003E18Rik	Mus musculus adult male testis cDNA, RIKEN full-length enriched library, clone:1700127G21 product:unclassifiable, full insert sequence.	52.4136	106.037	0.494296	down
AK019053	N/A	Mus musculus adult male stomach cDNA, RIKEN full-length enriched library, clone:2210018M05 product:midline 1, full insert sequence.	77.8539	168.707	0.461474	down
AK019173	Ubn1	Mus musculus 10 days embryo whole body cDNA, RIKEN full-length enriched library, clone:2610108L02 product:ubinuclein 1, full insert sequence.	269.87	82.1886	3.28355	up
AK019559	4930511M11Rik	Mus musculus adult male testis cDNA, RIKEN full-length enriched library, clone:4930403J02 product:unclassifiable, full insert sequence.	154.223	54.417	2.83409	up
AK019643	4930471C06Rik	Mus musculus adult male testis cDNA, RIKEN full-length enriched library, clone:4930471C06 product:unclassifiable, full insert sequence.	140.288	51.1136	2.74464	up
AK019793	Nckap1l	Mus musculus adult male testis cDNA, RIKEN full-length enriched library, clone:4930568P13 product:similar to HEMATOPOIETIC PROTEIN 1 [Homo sapiens], full insert sequence.	392.302	158.272	2.47866	up
AK019801	4933406F09Rik	Mus musculus adult male testis cDNA, RIKEN full-length enriched library, clone:4930570O04 product:unclassifiable, full insert sequence.	75.4786	181.031	0.416937	down
AK020406	N/A	Mus musculus 12 days embryo embryonic body between diaphragm region and neck cDNA, RIKEN full-length enriched library, clone:9430006E19 product:hypothetical protein, full insert sequence.	53.3939	112.393	0.475065	down
AK020468	Aqr	Mus musculus 12 days embryo embryonic body between diaphragm region and neck cDNA, RIKEN full-length enriched library, clone:9430056J03 product:aquarius, full insert sequence.	134.074	66.3592	2.02042	up
AK020629	D0H4S114	Mus musculus adult male urinary bladder cDNA, RIKEN full-length enriched library, clone:9530067C15 product:NEURONAL PROTEIN 3.1 (P311 PROTEIN) homolog [Mus musculus], full insert sequence.	201.034	859.586	0.233873	down
AK020674	Itgav	Mus musculus 16 days neonate cerebellum cDNA, RIKEN full-length enriched library, clone:9630009E01 product:integrin alpha V, full insert sequence.	224.423	84.3684	2.66004	up
AK020717	Cryl1	Mus musculus adult male hypothalamus cDNA, RIKEN full-length enriched library, clone:A230106J09 product:crystallin, lamda 1, full insert sequence.	74.3103	150.554	0.493578	down
AK020826	A930007I19Rik	Mus musculus adult retina cDNA, RIKEN full-length enriched library, clone:A930007I19 product:unclassifiable, full insert sequence.	132.964	62.4604	2.12877	up
AK021028	Gt(ROSA)26Sor	Mus musculus 4 days neonate thymus cDNA, RIKEN full-length enriched library, clone:B630013J18 product:gene trap ROSA 26, Philippe Soriano, full insert sequence.	190.372	87.0994	2.18568	up
AK021208	C330018D20Rik	Mus musculus ES cells cDNA, RIKEN full-length enriched library, clone:C330018D20 product:hypothetical Thioredoxin-like structure containing protein, full insert sequence.	118.558	245.682	0.482566	down
AK028347	Rbm4b	Mus musculus 12 days embryo embryonic body below diaphragm region cDNA, RIKEN full-length enriched library, clone:3732424N14 product:RNA binding motif protein 4, full insert sequence.	148.866	61.0738	2.43748	up
AK028367	Lrrc33	Mus musculus 18 days pregnant adult female placenta and extra embryonic tissue cDNA, RIKEN full-length enriched library, clone:3830425I23 product:hypotetical Leucine-rich repeat, typical subtype containing protein, full insert sequence.	549.179	118.155	4.64797	up
AK028546	Arnt	Mus musculus 0 day neonate skin cDNA, RIKEN full-length enriched library, clone:4632427B17 product:aryl hydrocarbon receptor nuclear translocator, full insert sequence.	85.0635	327.665	0.259605	down
AK028552	Myo10	Mus musculus 0 day neonate skin cDNA, RIKEN full-length enriched library, clone:4632428M03 product:myosin X, full insert sequence.	79.1902	267.041	0.296547	down
AK028648	Arhgef10l	Mus musculus 10 days neonate skin cDNA, RIKEN full-length enriched library, clone:4732426B21 product:hypothetical Dbl domain (dbl/cdc24 rhoGEF family) containing protein, full insert sequence.	65.1376	170.606	0.381802	down
AK028653	Palb2	Mus musculus 10 days neonate skin cDNA, RIKEN full-length enriched library, clone:4732427B05 product:hypothetical protein, full insert sequence.	203.858	68.751	2.96517	up
AK028897	2410089E03Rik	Mus musculus 10 days neonate skin cDNA, RIKEN full-length enriched library, clone:4732468D17 product:hypothetical protein, full insert sequence.	227.946	72.1858	3.15776	up
AK028942	Hyal1	Mus musculus 10 days neonate skin cDNA, RIKEN full-length enriched library, clone:4732472K22 product:hyaluronidase 1, full insert sequence.	215.695	496.422	0.434499	down
AK029470	Fgfr1op	Mus musculus 0 day neonate head cDNA, RIKEN full-length enriched library, clone:4833442I21 product:FGFR1 ONCOGENE PARTNER (FOP) homolog [Homo sapiens], full insert sequence.	65.7623	140.381	0.468456	down
AK029512	Entpd1	Mus musculus adult male testis cDNA, RIKEN full-length enriched library, clone:4921511C05 product:ectonucleoside triphosphate diphosphohydrolase 1, full insert sequence.	529.736	176.879	2.99491	up
AK029525	Nhedc1	Mus musculus adult male testis cDNA, RIKEN full-length enriched library, clone:4921513J18 product:hypothetical Glutamic acid-rich region/Na+/H+ exchanger containing protein, full insert sequence.	136.194	58.5459	2.32627	up
AK029752	Pdzk1	Mus musculus adult male testis cDNA, RIKEN full-length enriched library, clone:4930528N10 product:PDZ domain containing 1, full insert sequence.	277.181	821.333	0.337477	down
AK029921	Prom1	Mus musculus adult male testis cDNA, RIKEN full-length enriched library, clone:4931440N24 product:prominin, full insert sequence.	294.882	78.4286	3.75988	up
AK029933	Hdac4	Mus musculus adult male testis cDNA, RIKEN full-length enriched library, clone:4932408F19 product:Similar to histone deacetylase 4 homolog [Homo sapiens], full insert sequence.	78.1079	264.626	0.295164	down
AK030027	Prom1	Mus musculus adult male testis cDNA, RIKEN full-length enriched library, clone:4932416E19 product:prominin, full insert sequence.	336.728	157.77	2.1343	up
AK030038	Col27a1	Mus musculus adult male testis cDNA, RIKEN full-length enriched library, clone:4932416J22 product:weakly similar to PROCOLLAGEN TYPE V ALPHA-2 CHAIN (FRAGMENT) [Homo sapiens], full insert sequence.	54.4944	199.606	0.273009	down
AK030062	Tmem63c	Mus musculus adult male testis cDNA, RIKEN full-length enriched library, clone:4932420N09 product:similar to HYPOTHETICAL 93.8 KDA PROTEIN (FRAGMENT) [Homo sapiens], full insert sequence.	136.605	53.8028	2.53899	up
AK030157	Ccdc79	Mus musculus adult male testis cDNA, RIKEN full-length enriched library, clone:4933403K19 product:hypothetical Armadillo/plakoglobin ARM repeat profile containing protein, full insert sequence.	62.8041	143.002	0.439184	down
AK030230	Dsg1a	Mus musculus adult male testis cDNA, RIKEN full-length enriched library, clone:4933426E01 product:similar to DESMOGLEIN-1 PRECURSOR [Canis familiaris], full insert sequence.	101.754	212.337	0.479208	down
AK030236	4933427G23Rik	Mus musculus adult male testis cDNA, RIKEN full-length enriched library, clone:4933427G23 product:HYPOTHETICAL 21.8 KDA PROTEIN (BRMS2) (SIMILAR TO MITOCHONDRIAL RIBOSOMAL PROTEIN S4) homolog [Homo sapiens], full insert sequence.	133.192	57.2213	2.32767	up
AK030252	Pbrm1	Mus musculus adult male testis cDNA, RIKEN full-length enriched library, clone:4933432C20 product:POLYBROMO-1 homolog [Homo sapiens], full insert sequence.	199.511	62.0293	3.21641	up
AK030390	Fgd4	Mus musculus adult male pituitary gland cDNA, RIKEN full-length enriched library, clone:5330406H09 product:similar to ACTIN-BINDING PROTEIN FRABIN-GAMMA [Mus musculus], full insert sequence.	85.6496	189.699	0.451502	down
AK030414	Gbp5	Mus musculus adult male pituitary gland cDNA, RIKEN full-length enriched library, clone:5330409J06 product:weakly similar to GUANYLATE BINDING PROTEIN 5 [Homo sapiens], full insert sequence.	129.716	54.0179	2.40135	up
AK030430	Chd9	Mus musculus adult male pituitary gland cDNA, RIKEN full-length enriched library, clone:5330411H14 product:Novel chromodomain helicase DNA binding protein, full insert sequence.	245.147	107.574	2.27888	up
AK030434	Rhbdd2	Mus musculus adult male pituitary gland cDNA, RIKEN full-length enriched library, clone:5330411K20 product:similar to WUGSC:H_RG122E10.2B PROTEIN [Homo sapiens], full insert sequence.	163.418	470.902	0.347032	down
AK030450	N/A	Mus musculus adult male pituitary gland cDNA, RIKEN full-length enriched library, clone:5330413L04 product:golgi autoantigen, golgin subfamily a, 3, full insert sequence.	145.174	63.6542	2.28066	up
AK030515	Cxcl16	Mus musculus adult male pituitary gland cDNA, RIKEN full-length enriched library, clone:5330424K11 product:CXC chemokine ligand 16, full insert sequence.	311.538	95.4453	3.26405	up
AK030656	Cog5	Mus musculus 6 days neonate head cDNA, RIKEN full-length enriched library, clone:5430405C01 product:PUTATIVE 13 S GOLGI TRANSPORT COMPLEX 90KD SUBUNIT BRAIN-SPECIFIC ISOFORM homolog [Homo sapiens], full insert sequence.	168.15	372.756	0.4511	down
AK030684	BC023814	Mus musculus 6 days neonate head cDNA, RIKEN full-length enriched library, clone:5430432P13 product:weakly similar to CGI-41 PROTEIN [Homo sapiens], full insert sequence.	62.3477	128.454	0.485368	down
AK030956	Cyth4	Mus musculus adult male thymus cDNA, RIKEN full-length enriched library, clone:5830469K17 product:weakly similar to CYTOHESIN 4 [Homo sapiens], full insert sequence.	237.377	65.7625	3.6096	up
AK031161	Zfp629	Mus musculus 13 days embryo forelimb cDNA, RIKEN full-length enriched library, clone:5930419A17 product:KIAA0326 PROTEIN (FRAGMENT) homolog [Homo sapiens], full insert sequence.	244.587	97.8265	2.50021	up
AK031254	Pamr1	Mus musculus 13 days embryo forelimb cDNA, RIKEN full-length enriched library, clone:5930437L24 product:hypothetical Sushi domain / SCR repeat / CCP module/CUB domain/EGF-like domain containing protein, full insert sequence.	53.2766	106.992	0.49795	down
AK031337	Fads2	Mus musculus 13 days embryo male testis cDNA, RIKEN full-length enriched library, clone:6030408J16 product:fatty acid desaturase 2, full insert sequence.	89.9825	206.029	0.436746	down
AK031431	Fbxl19	Mus musculus 13 days embryo male testis cDNA, RIKEN full-length enriched library, clone:6030430O11 product:weakly similar to F-BOX PROTEIN FBL10 (FRAGMENT) [Mus musculus], full insert sequence.	230.282	110.796	2.07843	up
AK031460	A330035P11Rik	Mus musculus 13 days embryo male testis cDNA, RIKEN full-length enriched library, clone:6030436B06 product:mitochondria located 1 homolog (human), full insert sequence.	61.8529	147.521	0.419283	down
AK031837	Foxp1	Mus musculus adult male medulla oblongata cDNA, RIKEN full-length enriched library, clone:6330416B21 product:forkhead box P1, full insert sequence.	53.5031	120.637	0.443506	down
AK032070	Camkk2	Mus musculus adult male medulla oblongata cDNA, RIKEN full-length enriched library, clone:6330570N16 product:CA+/CALMODULIN-DEPENDENT PROTEIN KINASE KINASE BETA (CAM-KINASE KINASE BETA) homolog [Rattus norvegicus], full insert sequence.	77.6275	174.988	0.443616	down
AK032079	Faah	Mus musculus adult male medulla oblongata cDNA, RIKEN full-length enriched library, clone:6330576B15 product:fatty acid amide hydrolase, full insert sequence.	59.4774	149.128	0.398834	down
AK032099	Dmxl2	Mus musculus adult male medulla oblongata cDNA, RIKEN full-length enriched library, clone:6330586A12 product:hypothetical Trp-Asp repeat (WD-repeat) structure containing protein, full insert sequence.	88.1432	186.23	0.473302	down
AK032360	Lrp4	Mus musculus adult male olfactory brain cDNA, RIKEN full-length enriched library, clone:6430526J12 product:low density lipoprotein receptor-related protein 4, full insert sequence.	147.281	67.8475	2.17076	up
AK032421	Clpb	Mus musculus adult male olfactory brain cDNA, RIKEN full-length enriched library, clone:6430542E19 product:suppressor of K+ transport defect 3, full insert sequence.	159.014	56.6699	2.80596	up
AK032536	Zfp407	Mus musculus adult male olfactory brain cDNA, RIKEN full-length enriched library, clone:6430585N13 product:weakly similar to CDNA FLJ31726 FIS, CLONE NT2RI2006735, WEAKLY SIMILAR TO NEOFELIS NEBULOSA STRAIN NNEX ZINC FINGER PROTEIN ZFX GENE (FRAGMENT) [H	164.337	79.7814	2.05983	up
AK032638	Phf20l1	Mus musculus 10 days neonate cerebellum cDNA, RIKEN full-length enriched library, clone:6530401I12 product:hypothetical Tudor domain containing protein, full insert sequence.	69.371	146.201	0.47449	down
AK033058	LOC545964	Mus musculus adult male eyeball cDNA, RIKEN full-length enriched library, clone:7530424I22 product:unclassifiable, full insert sequence.	211.501	81.4797	2.59575	up
AK033064	N/A	Mus musculus adult male eyeball cDNA, RIKEN full-length enriched library, clone:7530432C23 product:unclassifiable, full insert sequence.	126.525	50.978	2.48196	up
AK033263	Gse1	Mus musculus 15 days embryo male testis cDNA, RIKEN full-length enriched library, clone:8030479A17 product:hypothetical protein, full insert sequence.	392.815	166.635	2.35734	up
AK033629	Cpn1	Mus musculus adult male cecum cDNA, RIKEN full-length enriched library, clone:9130203L14 product:carboxypeptidase N, polypeptide 1, 50kD, full insert sequence.	97.8364	220.55	0.443602	down
AK034254	Fam161b	Mus musculus adult male diencephalon cDNA, RIKEN full-length enriched library, clone:9330169D17 product:similar to CDNA FLJ31697 FIS, CLONE NT2RI2005851, WEAKLY SIMILAR TO PLECTIN [Homo sapiens], full insert sequence.	112.244	50.6951	2.2141	up
AK034256	Xdh	Mus musculus adult male diencephalon cDNA, RIKEN full-length enriched library, clone:9330169G06 product:xanthine dehydrogenase, full insert sequence.	1401.71	659.16	2.12651	up
AK034539	C730027H18Rik	Mus musculus 12 days embryo embryonic body between diaphragm region and neck cDNA, RIKEN full-length enriched library, clone:9430002I06 product:unclassifiable, full insert sequence.	216.362	88.7131	2.4389	up
AK034731	Kctd15	Mus musculus 12 days embryo embryonic body between diaphragm region and neck cDNA, RIKEN full-length enriched library, clone:9430029O06 product:hypothetical BTB/POZ domain containing protein, full insert sequence.	152.439	74.5688	2.04427	up
AK034871	Vcan	Mus musculus 12 days embryo embryonic body between diaphragm region and neck cDNA, RIKEN full-length enriched library, clone:9430051N09 product:chondroitin sulfate proteoglycan 2, full insert sequence.	69.5135	152.617	0.455476	down
AK035155	Slc38a3	Mus musculus 12 days embryo embryonic body between diaphragm region and neck cDNA, RIKEN full-length enriched library, clone:9430094B04 product:N SYSTEM AMINO ACIDS TRANSPORTER NAT-1 homolog [Mus musculus], full insert sequence.	118.845	388.332	0.306039	down
AK035215	B3galt1	Mus musculus adult male urinary bladder cDNA, RIKEN full-length enriched library, clone:9530002C17 product:UDP-Gal:betaGlcNAc beta 1,3-galactosyltransferase, polypeptide 1, full insert sequence.	51.4089	115.738	0.444182	down
AK035290	Fbxl21	Mus musculus adult male urinary bladder cDNA, RIKEN full-length enriched library, clone:9530010I04 product:F-BOX PROTEIN FBL3B (FRAGMENT) homolog [Homo sapiens], full insert sequence.	153.626	64.6582	2.37597	up
AK035683	Arhgef2	Mus musculus adult male urinary bladder cDNA, RIKEN full-length enriched library, clone:9530086N01 product:rho/rac guanine nucleotide exchange factor (GEF) 2, full insert sequence.	351.351	118.17	2.97327	up
AK035774	Usp24	Mus musculus 16 days neonate cerebellum cDNA, RIKEN full-length enriched library, clone:9630003H18 product:unclassifiable, full insert sequence.	243.147	114.298	2.1273	up
AK036190	Slain1	Mus musculus 16 days neonate cerebellum cDNA, RIKEN full-length enriched library, clone:9630044O09 product:unclassifiable, full insert sequence.	118.269	55.9459	2.11399	up
AK036278	Lrrc14	Mus musculus 16 days neonate cerebellum cDNA, RIKEN full-length enriched library, clone:9630053E09 product:hypothetical protein, full insert sequence.	485.145	188.872	2.56864	up
AK036390	Wdhd1	Mus musculus adult male bone cDNA, RIKEN full-length enriched library, clone:9830004G04 product:similar to ACIDIC NUCLEOPLASMIC DNA-BINDING PROTEIN 1 (AND-1) [Homo sapiens], full insert sequence.	248.136	115.462	2.14907	up
AK036492	Rictor	Mus musculus adult male bone cDNA, RIKEN full-length enriched library, clone:9830118G07 product:hypothetical ARM repeat structure containing protein, full insert sequence.	55.0085	111.101	0.495123	down
AK036651	Tmem132a	Mus musculus adult male bone cDNA, RIKEN full-length enriched library, clone:9830146A04 product:hypothetical protein DKFZp547E212.1 (fragment) homolog [Homo sapiens], full insert sequence.	245.566	89.462	2.74492	up
AK036833	Ikzf1	Mus musculus adult female vagina cDNA, RIKEN full-length enriched library, clone:9930017A02 product:zinc finger protein, subfamily 1A, 1 (Ikaros), full insert sequence.	246.681	111.305	2.21626	up
AK036840	Myo1f	Mus musculus adult female vagina cDNA, RIKEN full-length enriched library, clone:9930017F19 product:MYOSIN IF (MYOSIN-IE) (FRAGMENT) homolog [Homo sapiens], full insert sequence.	760.36	167.688	4.53439	up
AK037416	Slc16a5	Mus musculus 16 days neonate thymus cDNA, RIKEN full-length enriched library, clone:A130015N09 product:weakly similar to MONOCARBOXYLATE TRANSPORTER 6 (MCT 6) (MCT 5) [Homo sapiens], full insert sequence.	152.178	383.283	0.397038	down
AK037664	Prkcq	Mus musculus 16 days neonate thymus cDNA, RIKEN full-length enriched library, clone:A130035A12 product:protein kinase C, theta, full insert sequence.	55.8997	158.138	0.353487	down
AK037789	Sgpl1	Mus musculus 16 days neonate thymus cDNA, RIKEN full-length enriched library, clone:A130049P18 product:sphingosine phosphate lyase 1, full insert sequence.	752.326	344.457	2.18409	up
AK037928	Hmgb1	Mus musculus 16 days neonate thymus cDNA, RIKEN full-length enriched library, clone:A130064K11 product:high mobility group box 1, full insert sequence.	211.615	487.296	0.434263	down
AK037973	Crot	Mus musculus 16 days neonate thymus cDNA, RIKEN full-length enriched library, clone:A130068E12 product:carnitine O-octanoyltransferase, full insert sequence.	86.4396	203.441	0.424889	down
AK038097	Elmo2	Mus musculus 16 days neonate thymus cDNA, RIKEN full-length enriched library, clone:A130078I18 product:engulfment and cell motility 2, ced-12 homolog (C. elegans), full insert sequence.	156.327	72.9446	2.14309	up
AK038140	Tcf7	Mus musculus 16 days neonate thymus cDNA, RIKEN full-length enriched library, clone:A130081E02 product:transcription factor 7, T-cell specific, full insert sequence.	196.825	95.4453	2.06217	up
AK038319	Il16	Mus musculus 16 days neonate thymus cDNA, RIKEN full-length enriched library, clone:A130095H14 product:interleukin 16, full insert sequence.	132.335	58.8606	2.24827	up
AK038321	Accn5	Mus musculus 16 days neonate thymus cDNA, RIKEN full-length enriched library, clone:A130095J21 product:amiloride-sensitive sodium channel, full insert sequence.	90.735	186.64	0.48615	down
AK038537	Gtf3c1	Mus musculus adult male hypothalamus cDNA, RIKEN full-length enriched library, clone:A230029D22 product:hypothetical protein, full insert sequence.	147.61	72.3568	2.04004	up
AK038548	Ctnnal1	Mus musculus adult male hypothalamus cDNA, RIKEN full-length enriched library, clone:A230035J03 product:catenin alpha-like 1, full insert sequence.	138.942	61.1937	2.27053	up
AK038602	A930006K02Rik	Mus musculus adult male hypothalamus cDNA, RIKEN full-length enriched library, clone:A230049K01 product:unclassifiable, full insert sequence.	125.494	55.9087	2.24463	up
AK038606	N/A	Mus musculus adult male hypothalamus cDNA, RIKEN full-length enriched library, clone:A230049N23 product:unclassifiable, full insert sequence.	53.9731	118.085	0.457069	down
AK038693	N/A	Mus musculus adult male hypothalamus cDNA, RIKEN full-length enriched library, clone:A230055L23 product:unclassifiable, full insert sequence.	120.289	59.335	2.02729	up
AK038804	Plek	Mus musculus adult male hypothalamus cDNA, RIKEN full-length enriched library, clone:A230064M01 product:pleckstrin, full insert sequence.	163.842	71.0635	2.30557	up
AK038836	Sec24a	Mus musculus adult male hypothalamus cDNA, RIKEN full-length enriched library, clone:A230067E15 product:weakly similar to PROTEIN TRANSPORT PROTEIN SEC24A (SEC24-RELATED PROTEIN A) (FRAGMENT) [Homo sapiens], full insert sequence.	223.677	610.794	0.366207	down
AK038865	Tmem175	Mus musculus adult male hypothalamus cDNA, RIKEN full-length enriched library, clone:A230069J01 product:hypothetical protein, full insert sequence.	200.976	87.8555	2.28758	up
AK039007	Nup88	Mus musculus adult male hypothalamus cDNA, RIKEN full-length enriched library, clone:A230084K08 product:preimplantation protein 2, full insert sequence.	61.0591	145.157	0.420641	down
AK039487	A330049N07Rik	Mus musculus adult male spinal cord cDNA, RIKEN full-length enriched library, clone:A330049N07 product:unclassifiable, full insert sequence.	61.9009	136.532	0.45338	down
AK039513	Fam13c	Mus musculus adult male spinal cord cDNA, RIKEN full-length enriched library, clone:A330053D11 product:RIKEN cDNA C030038O19 gene, full insert sequence.	181.221	78.1924	2.31763	up
AK039537	Kidins220	Mus musculus adult male spinal cord cDNA, RIKEN full-length enriched library, clone:A330057I23 product:similar to KIDINS220 [Rattus norvegicus], full insert sequence.	59.6446	119.574	0.498811	down
AK039557	1700066J03Rik	Mus musculus adult male spinal cord cDNA, RIKEN full-length enriched library, clone:A330061J11 product:unclassifiable, full insert sequence.	69.9333	144.778	0.48304	down
AK039674	N/A	Mus musculus adult male spinal cord cDNA, RIKEN full-length enriched library, clone:A330083P18 product:unclassifiable, full insert sequence.	55.5422	113.221	0.490564	down
AK039859	Sept4	Mus musculus 0 day neonate thymus cDNA, RIKEN full-length enriched library, clone:A430021M12 product:septin 4, full insert sequence.	139.606	66.0325	2.11421	up
AK039945	Txndc16	Mus musculus 0 day neonate thymus cDNA, RIKEN full-length enriched library, clone:A430034K01 product:hypothetical Thioredoxin-like structure containing protein, full insert sequence.	146.054	54.5594	2.67696	up
AK039995	Fam179b	Mus musculus 0 day neonate thymus cDNA, RIKEN full-length enriched library, clone:A430041B07 product:hypothetical ARM repeat structure containing protein, full insert sequence.	470.321	222.354	2.11519	up
AK040069	Abcb7	Mus musculus 0 day neonate thymus cDNA, RIKEN full-length enriched library, clone:A430055N05 product:ATP-binding cassette, sub-family B (MDR/TAP), member 7, full insert sequence.	132.608	276.682	0.479279	down
AK040214	Ifi203	Mus musculus 0 day neonate thymus cDNA, RIKEN full-length enriched library, clone:A430077M01 product:Interferon-inducible protein 203 [Mus musculus], full insert sequence.	309.32	133.285	2.32074	up
AK040387	A430090J22	Mus musculus 0 day neonate thymus cDNA, RIKEN full-length enriched library, clone:A430090J22 product:unclassifiable, full insert sequence.	154.347	73.4369	2.10176	up
AK040398	N/A	Mus musculus 0 day neonate thymus cDNA, RIKEN full-length enriched library, clone:A430091I20 product:unclassifiable, full insert sequence.	177.491	80.2437	2.2119	up
AK040458	Fbxl6	Mus musculus 0 day neonate thymus cDNA, RIKEN full-length enriched library, clone:A430099D17 product:f-box and leucine-rich repeat protein 6, full insert sequence.	194.414	94.0438	2.06727	up
AK040867	Pik3cd	Mus musculus adult male aorta and vein cDNA, RIKEN full-length enriched library, clone:A530031P09 product:phosphatidylinositol 3-kinase catalytic delta polypeptide, full insert sequence.	470.781	124.542	3.78011	up
AK040904	N/A	Mus musculus adult male aorta and vein cDNA, RIKEN full-length enriched library, clone:A530043E21 product:unclassifiable, full insert sequence.	58.9666	174.985	0.33698	down
AK041004	Fam40b	Mus musculus adult male aorta and vein cDNA, RIKEN full-length enriched library, clone:A530059G24 product:hypothetical protein, full insert sequence.	74.0598	152.869	0.484465	down
AK041044	Parn	Mus musculus adult male aorta and vein cDNA, RIKEN full-length enriched library, clone:A530068O20 product:poly(A)-specific ribonuclease (deadenylation nuclease), full insert sequence.	142.128	50.03	2.84086	up
AK041436	Trak1	Mus musculus 3 days neonate thymus cDNA, RIKEN full-length enriched library, clone:A630008O13 product:weakly similar to AMYOTROPHIC LATERAL SCLEROSIS 2 [Homo sapiens], full insert sequence.	83.8064	194.24	0.431458	down
AK041526	Nmnat3	Mus musculus 3 days neonate thymus cDNA, RIKEN full-length enriched library, clone:A630019F12 product:similar to FKSG76 [Homo sapiens], full insert sequence.	62.7515	127.767	0.491138	down
AK041531	N/A	Mus musculus 3 days neonate thymus cDNA, RIKEN full-length enriched library, clone:A630019K16 product:paired box gene 1, full insert sequence.	148.282	71.4522	2.07526	up
AK041647	Gm8995	Mus musculus 3 days neonate thymus cDNA, RIKEN full-length enriched library, clone:A630026L20 product:hypothetical protein, full insert sequence.	304.725	88.3333	3.44971	up
AK041810	Alkbh8	Mus musculus 3 days neonate thymus cDNA, RIKEN full-length enriched library, clone:A630039P16 product:hypothetical RNA-binding region RNP-1 (RNA recognition motif) containing protein, full insert sequence.	309.331	152.105	2.03367	up
AK042038	Iqgap2	Mus musculus 3 days neonate thymus cDNA, RIKEN full-length enriched library, clone:A630053O10 product:hypothetical Ras GTPase-activating proteins containing protein, full insert sequence.	550.552	1204.41	0.457114	down
AK042065	Cpeb2	Mus musculus 3 days neonate thymus cDNA, RIKEN full-length enriched library, clone:A630055H10 product:similar to KIAA0940 PROTEIN [Homo sapiens], full insert sequence.	79.7526	215.695	0.369747	down
AK042123	Ppp1r16b	Mus musculus 3 days neonate thymus cDNA, RIKEN full-length enriched library, clone:A630060G10 product:protein phosphatase 1 regulatory subunit 16B (Ppp1r16b) mRNA, full insert sequence.	129.284	60.3261	2.14309	up
AK042195	Arhgef16	Mus musculus 3 days neonate thymus cDNA, RIKEN full-length enriched library, clone:A630068L09 product:Rho guanine nucleotide exchange factor (GEF) 16, full insert sequence.	118.768	50.2893	2.36169	up
AK042204	Htt	Mus musculus 3 days neonate thymus cDNA, RIKEN full-length enriched library, clone:A630071A08 product:Huntington disease gene homolog, full insert sequence.	225.808	84.1497	2.68341	up
AK042320	Trerf1	Mus musculus 3 days neonate thymus cDNA, RIKEN full-length enriched library, clone:A630082C10 product:inferred: rapa-2 {Homo sapiens}, full insert sequence.	68.6938	141.691	0.484815	down
AK042330	Ank3	Mus musculus 3 days neonate thymus cDNA, RIKEN full-length enriched library, clone:A630082M22 product:ankyrin 3, epithelial, full insert sequence.	87.725	189.409	0.463152	down
AK042942	Fen1	Mus musculus 7 days neonate cerebellum cDNA, RIKEN full-length enriched library, clone:A730042D09 product:flap structure specific endonuclease 1, full insert sequence.	644.683	219.974	2.93073	up
AK042998	A730046J19Rik	Mus musculus 7 days neonate cerebellum cDNA, RIKEN full-length enriched library, clone:A730046J19 product:unclassifiable, full insert sequence.	52.9407	109.569	0.483172	down
AK043311	N/A	Mus musculus 7 days neonate cerebellum cDNA, RIKEN full-length enriched library, clone:A730083G08 product:unclassifiable, full insert sequence.	77.4073	176.099	0.439566	down
AK043372	Brpf1	Mus musculus 7 days neonate cerebellum cDNA, RIKEN full-length enriched library, clone:A730089G18 product:weakly similar to zinc-finger protein, BR140 [Homo sapiens], full insert sequence.	747.103	369.77	2.02045	up
AK043598	Heg1	Mus musculus 10 days neonate cortex cDNA, RIKEN full-length enriched library, clone:A830011I05 product:hypothetical protein, full insert sequence.	243.455	104.254	2.33521	up
AK043669	Psd4	Mus musculus 10 days neonate cortex cDNA, RIKEN full-length enriched library, clone:A830017P16 product:hypothetical SEC7-like domain/Pleckstrin homology (PH) domain containing protein, full insert sequence.	286.875	118.464	2.42161	up
AK043814	N/A	Mus musculus 10 days neonate cortex cDNA, RIKEN full-length enriched library, clone:A830035N18 product:unclassifiable, full insert sequence.	73.8894	149.104	0.495557	down
AK043854	Syn3	Mus musculus 10 days neonate cortex cDNA, RIKEN full-length enriched library, clone:A830041I09 product:synapsin 3, full insert sequence.	135.977	55.1052	2.46759	up
AK043858	Tmem91	Mus musculus 10 days neonate cortex cDNA, RIKEN full-length enriched library, clone:A830041P22 product:unclassifiable, full insert sequence.	74.8754	152.181	0.492016	down
AK043908	Dedd2	Mus musculus 10 days neonate cortex cDNA, RIKEN full-length enriched library, clone:A830049M19 product:similar to death effector domain-containing and DNA-binding protein 2, full insert sequence.	55.4941	124.521	0.445662	down
AK044250	Grik1	Mus musculus adult retina cDNA, RIKEN full-length enriched library, clone:A930003E08 product:glutamate receptor, ionotropic, kainate 1, full insert sequence.	121.363	58.7092	2.0672	up
AK044394	Apobec3	Mus musculus adult retina cDNA, RIKEN full-length enriched library, clone:A930010L09 product:hypothetical protein, MGC:7002, full insert sequence.	631.542	280.504	2.25145	up
AK044399	N/A	Mus musculus adult retina cDNA, RIKEN full-length enriched library, clone:A930010O05 product:male germ cell-associated kinase, full insert sequence.	71.6733	147.131	0.487138	down
AK044487	Ipo11	Mus musculus adult retina cDNA, RIKEN full-length enriched library, clone:A930015M04 product:similar to RAN BINDING PROTEIN 11 [Homo sapiens], full insert sequence.	60.6299	163.461	0.370913	down
AK044636	Slc8a3	Mus musculus adult retina cDNA, RIKEN full-length enriched library, clone:A930029A02 product:solute carrier family 8 (sodium/calcium exchanger), member 3, full insert sequence.	130.685	62.4239	2.09351	up
AK044658	Per2	Mus musculus adult retina cDNA, RIKEN full-length enriched library, clone:A930030B13 product:period homolog 2 (Drosophila), full insert sequence.	156.57	372.383	0.420455	down
AK044689	A930033H14Rik	Mus musculus adult retina cDNA, RIKEN full-length enriched library, clone:A930033H14 product:unclassifiable, full insert sequence.	93.9587	199.417	0.471167	down
AK044749	Mia3	Mus musculus adult retina cDNA, RIKEN full-length enriched library, clone:A930039G15 product:weakly similar to NPIP-LIKE PROTEIN (FRAGMENT) [Cercopithecus aethiops], full insert sequence.	69.3368	159.758	0.434012	down
AK044769	Macf1	Mus musculus adult retina cDNA, RIKEN full-length enriched library, clone:A930041F10 product:actin-crosslinking protein 7, full insert sequence.	61.5093	142.01	0.433134	down
AK044773	Smcr7l	Mus musculus adult retina cDNA, RIKEN full-length enriched library, clone:A930041K01 product:hypothetical protein, full insert sequence.	90.4924	182.344	0.496272	down
AK044784	Tfdp2	Mus musculus adult retina cDNA, RIKEN full-length enriched library, clone:A930105D14 product:transcription factor Dp 2, full insert sequence.	132.442	62.4804	2.11974	up
AK045072	Wdfy2	Mus musculus 9.5 days embryo parthenogenote cDNA, RIKEN full-length enriched library, clone:B130024L21 product:WD40-AND FYVE-DOMAIN CONTAINING PROTEIN 2 homolog [Homo sapiens], full insert sequence.	207.597	103.477	2.0062	up
AK045699	Armc9	Mus musculus adult male corpora quadrigemina cDNA, RIKEN full-length enriched library, clone:B230306C11 product:RIKEN cDNA 4930438O05 gene, full insert sequence.	171.583	70.2571	2.44221	up
AK046135	Sfi1	Mus musculus adult male corpora quadrigemina cDNA, RIKEN full-length enriched library, clone:B230343N13 product:hypothetical protein, full insert sequence.	466.185	204.498	2.27966	up
AK046517	Stat1	Mus musculus adult male adrenal gland cDNA, RIKEN full-length enriched library, clone:B330003H23 product:signal transducer and activator of transcription 1, full insert sequence.	1478.77	345.55	4.27946	up
AK046559	Ms4a7	Mus musculus 4 days neonate male adipose cDNA, RIKEN full-length enriched library, clone:B430010L15 product:membrane-spanning 4-domains, subfamily A, member 7, full insert sequence.	115.023	51.2104	2.24609	up
AK046579	Ccr2	Mus musculus 4 days neonate male adipose cDNA, RIKEN full-length enriched library, clone:B430108F19 product:chemokine (C-C) receptor 2, full insert sequence.	209.016	67.2551	3.1078	up
AK046736	Xaf1	Mus musculus adult male cortex cDNA, RIKEN full-length enriched library, clone:B530033B21 product:unclassifiable, full insert sequence.	380.406	139.9	2.71913	up
AK046831	Bai1	Mus musculus 10 days neonate medulla oblongata cDNA, RIKEN full-length enriched library, clone:B830018M07 product:BRAIN-SPECIFIC ANGIOGENESIS INHIBITOR 1 PRECURSOR homolog [Homo sapiens], full insert sequence.	170.475	68.825	2.47693	up
AK046953	Gabra2	Mus musculus 10 days neonate cerebellum cDNA, RIKEN full-length enriched library, clone:B930007L07 product:gamma-aminobutyric acid (GABA-A) receptor, subunit alpha 2, full insert sequence.	133.597	63.8022	2.09393	up
AK047058	Astn2	Mus musculus 10 days neonate cerebellum cDNA, RIKEN full-length enriched library, clone:B930014J04 product:KIAA0634 PROTEIN (FRAGMENT) homolog [Homo sapiens], full insert sequence.	151.213	58.4148	2.5886	up
AK047062	Supt5h	Mus musculus 10 days neonate cerebellum cDNA, RIKEN full-length enriched library, clone:B930015C11 product:suppressor of Ty 5 homolog (S. cerevisiae), full insert sequence.	229.878	84.2341	2.72903	up
AK047243	Pax6	Mus musculus 10 days neonate cerebellum cDNA, RIKEN full-length enriched library, clone:B930041J05 product:unclassifiable, full insert sequence.	149.177	57.6866	2.58599	up
AK047272	Bahcc1	Mus musculus 10 days neonate cerebellum cDNA, RIKEN full-length enriched library, clone:B930044J06 product:hypothetical protein, full insert sequence.	260.273	121.677	2.13905	up
AK047429	Zfp131	Mus musculus 10 days neonate cerebellum cDNA, RIKEN full-length enriched library, clone:B930060K05 product:weakly similar to DJ21F7.1 (NOVEL BTB/POZ DOMAIN CONTAINING PROTEIN) (FRAGMENT) [Homo sapiens], full insert sequence.	68.2447	145.578	0.468785	down
AK047743	Med12l	Mus musculus adult male corpus striatum cDNA, RIKEN full-length enriched library, clone:C030020L10 product:NOPAR2 homolog [Homo sapiens], full insert sequence.	61.7721	134.433	0.459501	down
AK047790	Kdm5d	Mus musculus adult male corpus striatum cDNA, RIKEN full-length enriched library, clone:C030040N04 product:selected mouse cDNA on the Y, full insert sequence.	178.865	81.8591	2.18504	up
AK048110	Rnf111	Mus musculus 16 days embryo head cDNA, RIKEN full-length enriched library, clone:C130035E22 product:arkadia, full insert sequence.	94.258	303.003	0.311079	down
AK048362	Zfp414	Mus musculus 16 days embryo head cDNA, RIKEN full-length enriched library, clone:C130052O15 product:hypothetical Zinc finger, C2H2 type containing protein, full insert sequence.	258.082	123.576	2.08844	up
AK048523	Mov10	Mus musculus 16 days embryo head cDNA, RIKEN full-length enriched library, clone:C130069F18 product:Moloney leukemia virus 10, full insert sequence.	224.196	92.6087	2.4209	up
AK048600	Adamts10	Mus musculus 16 days embryo head cDNA, RIKEN full-length enriched library, clone:C130084C05 product:ADAMTS-10 PRECURSOR (EC 3.4.24.-) (A DISINTEGRIN AND METALLOPROTEINASE WITH THROMBOSPONDIN MOTIFS 10) (ADAM-TS 10) (ADAM-TS10) (FRAGMENT) homolog [Homo sa	722.103	339.294	2.12825	up
AK048708	Nrg1	Mus musculus 0 day neonate cerebellum cDNA, RIKEN full-length enriched library, clone:C230013P13 product:NEUREGULIN-1, SENSORY AND MOTOR NEURON-DERIVED FACTOR ISOFORM homolog [Homo sapiens], full insert sequence.	153.574	72.884	2.1071	up
AK048946	9330161A08Rik	Mus musculus 0 day neonate cerebellum cDNA, RIKEN full-length enriched library, clone:C230084N01 product:unclassifiable, full insert sequence.	50.2893	107.452	0.468015	down
AK048995	N/A	Mus musculus 0 day neonate cerebellum cDNA, RIKEN full-length enriched library, clone:C230089O04 product:unclassifiable, full insert sequence.	127.903	63.9025	2.00153	up
AK049015	Itpr1	Mus musculus 0 day neonate cerebellum cDNA, RIKEN full-length enriched library, clone:C230091M20 product:inositol 1,4,5-triphosphate receptor 1, full insert sequence.	86.5478	175.902	0.492022	down
AK049207	Syk	Mus musculus ES cells cDNA, RIKEN full-length enriched library, clone:C330013E14 product:spleen tyrosine kinase, full insert sequence.	189.133	85.6935	2.20709	up
AK049212	C330013J06Rik	Mus musculus ES cells cDNA, RIKEN full-length enriched library, clone:C330013J06 product:weakly similar to KRUPPEL-RELATED ZINC FINGER PROTEIN F80-L [Mus musculus], full insert sequence.	285.996	80.6819	3.54473	up
AK049218	Oas2	Mus musculus ES cells cDNA, RIKEN full-length enriched library, clone:C330013N23 product:hypothetical protein, full insert sequence.	488.535	132.647	3.68296	up
AK049297	Prss41	Mus musculus ES cells cDNA, RIKEN full-length enriched library, clone:C330020F18 product:weakly similar to TESTIS SERINE PROTEASE-1 [Mus musculus], full insert sequence.	57.8829	119.964	0.482501	down
AK049495	Htatsf1	Mus musculus 7 days embryo whole body cDNA, RIKEN full-length enriched library, clone:C430017F24 product:similar to DJ196E23.2 (HIV-1 TRANSCRIPTIONAL ELONGATION FACTOR TAT COFACTOR TAT-SF1) (UNKNOWN) (PROTEIN FOR MGC:2033) [Homo sapiens], full insert seq	118.629	238.259	0.497897	down
AK049506	Asph	Mus musculus 7 days embryo whole body cDNA, RIKEN full-length enriched library, clone:C430018B11 product:aspartate-beta-hydroxylase, full insert sequence.	216.612	107.924	2.00708	up
AK049558	Wnt5b	Mus musculus 7 days embryo whole body cDNA, RIKEN full-length enriched library, clone:C430039I17 product:wingless-related MMTV integration site 5B, full insert sequence.	91.2864	560.481	0.162871	down
AK049772	Nfib	Mus musculus 12 days embryo spinal cord cDNA, RIKEN full-length enriched library, clone:C530048D23 product:unclassifiable, full insert sequence.	838.026	2492.62	0.336202	down
AK049781	Nqo2	Mus musculus 12 days embryo spinal cord cDNA, RIKEN full-length enriched library, clone:C530049F24 product:NAD(P)H menadione oxidoreductase 2, dioxin inducible, full insert sequence.	467.528	978.571	0.477766	down
AK049889	Rpap2	Mus musculus adult male hippocampus cDNA, RIKEN full-length enriched library, clone:C630007J20 product:hypothetical protein, full insert sequence.	182.443	80.8001	2.25795	up
AK049905	Prosc	Mus musculus adult male hippocampus cDNA, RIKEN full-length enriched library, clone:C630010F01 product:proline synthetase co-transcribed, full insert sequence.	131.136	61.3327	2.13811	up
AK050085	Gm5524	Mus musculus adult male liver tumor cDNA, RIKEN full-length enriched library, clone:C730014A19 product:unclassifiable, full insert sequence.	188.767	93.5523	2.01777	up
AK050237	Onecut1	Mus musculus adult male liver tumor cDNA, RIKEN full-length enriched library, clone:C730029H04 product:one cut domain, family member 1, full insert sequence.	274.42	989.251	0.277402	down
AK050504	Scfd1	Mus musculus adult pancreas islet cells cDNA, RIKEN full-length enriched library, clone:C820005D06 product:RSLY1P homolog [Rattus norvegicus], full insert sequence.	55.0929	111.381	0.494633	down
AK050566	Nr1h4	Mus musculus adult pancreas islet cells cDNA, RIKEN full-length enriched library, clone:C820019L06 product:nuclear receptor subfamily 1, group H, member 4, full insert sequence.	181.653	388.88	0.467118	down
AK050613	Arpp21	Mus musculus 2 days neonate thymus thymic cells cDNA, RIKEN full-length enriched library, clone:C920018C16 product:protein phosphatase 1, regulatory (inhibitor) subunit 1C, full insert sequence.	79.0083	176.233	0.448317	down
AK050649	Tada1	Mus musculus 2 days neonate thymus thymic cells cDNA, RIKEN full-length enriched library, clone:C920028M06 product:unclassifiable, full insert sequence.	63.0575	153.606	0.410514	down
AK050665	Tpm3	Mus musculus 2 days neonate thymus thymic cells cDNA, RIKEN full-length enriched library, clone:C920030J24 product:tropomyosin 3, gamma, full insert sequence.	1278.28	478.514	2.67136	up
AK050745	N/A	Mus musculus 9 days embryo whole body cDNA, RIKEN full-length enriched library, clone:D030014K19 product:SET domain, bifurcated 1, full insert sequence.	54.6358	125.903	0.433953	down
AK051627	Arvcf	Mus musculus 12 days embryo spinal ganglion cDNA, RIKEN full-length enriched library, clone:D130060P14 product:armadillo repeat gene deleted in velo-cardio-facial syndrome, full insert sequence.	54.424	115.705	0.47037	down
AK051656	2310014H01Rik	Mus musculus 12 days embryo spinal ganglion cDNA, RIKEN full-length enriched library, clone:D130062G17 product:hypothetical protein, full insert sequence.	574.137	202.641	2.83327	up
AK051686	Rbm26	Mus musculus 12 days embryo spinal ganglion cDNA, RIKEN full-length enriched library, clone:D130065H23 product:PRO1777 homolog [Homo sapiens], full insert sequence.	425.807	199.867	2.13045	up
AK051711	Zkscan17	Mus musculus 12 days embryo spinal ganglion cDNA, RIKEN full-length enriched library, clone:D130067D09 product:hypothetical KRAB box/Zinc finger, C2H2 type containing protein, full insert sequence.	81.8663	217.594	0.376235	down
AK051763	9430038I01Rik	Mus musculus 12 days embryo spinal ganglion cDNA, RIKEN full-length enriched library, clone:D130074M14 product:hypothetical protein, full insert sequence.	74.2953	183.063	0.405846	down
AK051811	Fut8	Mus musculus 12 days embryo eyeball cDNA, RIKEN full-length enriched library, clone:D230003K17 product:fucosyltransferase 8, full insert sequence.	243.019	521.138	0.466324	down
AK051891	Tcfcp2	Mus musculus 12 days embryo eyeball cDNA, RIKEN full-length enriched library, clone:D230015P20 product:transcription factor CP2, full insert sequence.	60.2773	131.361	0.458868	down
AK051928	N/A	Mus musculus 12 days embryo eyeball cDNA, RIKEN full-length enriched library, clone:D230019O05 product:unclassifiable, full insert sequence.	53.514	110.317	0.485092	down
AK052230	Creb5	Mus musculus 13 days embryo heart cDNA, RIKEN full-length enriched library, clone:D330010N12 product:CAMP RESPONSIVE ELEMENT BINDING PROTEIN (FRAGMENT) homolog [Homo sapiens], full insert sequence.	50.2893	100.884	0.498489	down
AK052373	N/A	Mus musculus 13 days embryo heart cDNA, RIKEN full-length enriched library, clone:D330042F17 product:mitogen-activated protein kinase kinase kinase kinase 5, full insert sequence.	128.084	54.6804	2.34241	up
AK052495	D430036J16Rik	Mus musculus 13 days embryo lung cDNA, RIKEN full-length enriched library, clone:D430036J16 product:5-hydroxytryptamine (serotonin) receptor 1B, full insert sequence.	60.1764	121.581	0.494949	down
AK052535	Samd9l	Mus musculus 13 days embryo lung cDNA, RIKEN full-length enriched library, clone:D430044G20 product:weakly similar to HYPOTHETICAL 24.1 KDA PROTEIN (FRAGMENT) [Mus musculus], full insert sequence.	451.728	140.472	3.21579	up
AK052579	Phox2b	Mus musculus 13 days embryo stomach cDNA, RIKEN full-length enriched library, clone:D530038E02 product:paired-like homeobox 2b, full insert sequence.	130.769	59.3858	2.20203	up
AK052625	Cacna1a	Mus musculus 0 day neonate kidney cDNA, RIKEN full-length enriched library, clone:D630007D18 product:calcium channel, voltage-dependent, P/Q type, alpha 1A subunit, full insert sequence.	211.633	97.1925	2.17746	up
AK052679	Prlr	Mus musculus 0 day neonate kidney cDNA, RIKEN full-length enriched library, clone:D630022K08 product:prolactin receptor related sequence 1, full insert sequence.	271.946	606.846	0.44813	down
AK052711	D630033O11Rik	Mus musculus 0 day neonate kidney cDNA, RIKEN full-length enriched library, clone:D630033O11 product:unclassifiable, full insert sequence.	99.0813	265.837	0.372715	down
AK052729	Hmbox1	Mus musculus 0 day neonate kidney cDNA, RIKEN full-length enriched library, clone:D630037A06 product:hypothetical Homeobox domain containing protein, full insert sequence.	72.8075	146.484	0.497035	down
AK052818	Cdc2l6	Mus musculus 10 days lactation, adult female mammary gland cDNA, RIKEN full-length enriched library, clone:D730031K06 product:Death-preventing kinase homolog, full insert sequence.	154.18	73.4892	2.09799	up
AK053160	Cd300a	Mus musculus 0 day neonate lung cDNA, RIKEN full-length enriched library, clone:E030020A01 product:hypothetical Immunoglobulin and major histocompatibility complex domain containing protein, full insert sequence.	1288	411.831	3.12749	up
AK053295	B230312C02Rik	Mus musculus 0 day neonate eyeball cDNA, RIKEN full-length enriched library, clone:E130008D04 product:unclassifiable, full insert sequence.	153.315	76.0048	2.01718	up
AK053303	9330175E14Rik	Mus musculus 0 day neonate eyeball cDNA, RIKEN full-length enriched library, clone:E130008K17 product:unclassifiable, full insert sequence.	152.538	68.0655	2.24105	up
AK053762	Pard3	Mus musculus 0 day neonate eyeball cDNA, RIKEN full-length enriched library, clone:E130307K08 product:par-3 (partitioning defective 3) homolog (C. elegans), full insert sequence.	267.684	695.463	0.384901	down
AK053891	Cspg5	Mus musculus 0 day neonate eyeball cDNA, RIKEN full-length enriched library, clone:E130318K13 product:chondroitin sulfate proteoglycan 5, full insert sequence.	50.2194	128.389	0.391151	down
AK053903	Fam150b	Mus musculus 0 day neonate eyeball cDNA, RIKEN full-length enriched library, clone:E130319M14 product:acid phosphatase 1, soluble, full insert sequence.	56.6993	131.941	0.429733	down
AK053973	Tsku	Mus musculus 2 days pregnant adult female oviduct cDNA, RIKEN full-length enriched library, clone:E230008G13 product:E2IG4 homolog [Homo sapiens] GNF expression: Weakly similar to JG0193 G protein-coupled receptor FEX - mouse [M.musculus], full insert s	212.265	456.11	0.465383	down
AK053978	Pet112l	Mus musculus 2 days pregnant adult female oviduct cDNA, RIKEN full-length enriched library, clone:E230008K18 product:hypothetical Glutamyl-tRNA(Gln) amidotransferase B subunit containing protein, full insert sequence.	95.364	201.743	0.472701	down
AK054038	Arhgef10	Mus musculus 2 days pregnant adult female oviduct cDNA, RIKEN full-length enriched library, clone:E230014B20 product:hypothetical Dbl domain (dbl/cdc24 rhoGEF family) containing protein, full insert sequence.	147.073	68.2687	2.15433	up
AK054197	Fam116a	Mus musculus 2 days pregnant adult female oviduct cDNA, RIKEN full-length enriched library, clone:E230027K01 product:hypothetical protein, full insert sequence.	310.829	623.376	0.498621	down
AK054487	Nr5a2	Mus musculus 2 days pregnant adult female ovary cDNA, RIKEN full-length enriched library, clone:E330031I15 product:nuclear receptor subfamily 5, group A, member 2, full insert sequence.	385.77	836.884	0.46096	down
AK054521	Senp1	Mus musculus 2 days pregnant adult female ovary cDNA, RIKEN full-length enriched library, clone:E330036L07 product:similar to SENTRIN/SUMO-SPECIFIC PROTEASE [Homo sapiens], full insert sequence.	416.693	206.077	2.02202	up
AK075634	Il17rc	Mus musculus 18-day embryo whole body cDNA, RIKEN full-length enriched library, clone:1110025H02 product:hypothetical protein, full insert sequence.	88.6923	180.341	0.491803	down
AK075783	Lsp1	Mus musculus 10 day old male pancreas cDNA, RIKEN full-length enriched library, clone:1810022N05 product:lymphocyte specific 1, full insert sequence.	317.422	86.6225	3.66442	up
AK075809	Dmd	Mus musculus 10 day old male pancreas cDNA, RIKEN full-length enriched library, clone:1810074E05 product:dystrophin, muscular dystrophy, full insert sequence.	66.7049	190.77	0.349661	down
AK075966	D17H6S56E-5	Mus musculus 13 days embryo liver cDNA, RIKEN full-length enriched library, clone:2510003D08 product:G7e protein, full insert sequence.	536.553	94.4001	5.68382	up
AK076054	Ppm1a	Mus musculus 11 days embryo whole body cDNA, RIKEN full-length enriched library, clone:2700032K09 product:protein phosphatase 1A, magnesium dependent, alpha isoform, full insert sequence.	82.2658	175.365	0.469112	down
AK076072	Ptpn2	Mus musculus 11 days embryo whole body cDNA, RIKEN full-length enriched library, clone:2700079O11 product:protein tyrosine phosphatase, non-receptor type 2, full insert sequence.	273.074	134.68	2.02758	up
AK076105	Abhd6	Mus musculus 10, 11 days embryo whole body cDNA, RIKEN full-length enriched library, clone:2810046O14 product:EPOXIDE HYDROLASE (EC 3.3.2.3) homolog [Mus musculus], full insert sequence.	133.765	283.539	0.471768	down
AK076295	Adamts4	Mus musculus 0 day neonate skin cDNA, RIKEN full-length enriched library, clone:4632427F01 product:a disintegrin-like and metalloprotease (reprolysin type) with thrombospondin type 1 motif, 4, full insert sequence.	234.771	60.5188	3.87931	up
AK076358	N/A	Mus musculus 10 days neonate skin cDNA, RIKEN full-length enriched library, clone:4732462M03 product:unclassifiable, full insert sequence.	62.9623	162.374	0.387761	down
AK076430	Mx1	Mus musculus 0 day neonate head cDNA, RIKEN full-length enriched library, clone:4832405O15 product:myxovirus (influenza virus) resistance 1, full insert sequence.	253.661	78.4731	3.23246	up
AK076513	Acot9	Mus musculus 0 day neonate head cDNA, RIKEN full-length enriched library, clone:4833435H19 product:acyl-Coenzyme A thioesterase 2, mitochondrial, full insert sequence.	65.4446	154.696	0.423054	down
AK076655	4930403D09Rik	Mus musculus adult male testis cDNA, RIKEN full-length enriched library, clone:4930403D09 product:unclassifiable, full insert sequence.	133.72	65.0955	2.05421	up
AK076759	N/A	Mus musculus adult male testis cDNA, RIKEN full-length enriched library, clone:4930433N22 product:unclassifiable, full insert sequence.	217.643	87.4495	2.48879	up
AK076776	Pex11a	Mus musculus adult male testis cDNA, RIKEN full-length enriched library, clone:4930445P06 product:peroxisomal biogenesis factor 11a, full insert sequence.	816.881	1725.47	0.473426	down
AK076783	N/A	Mus musculus adult male testis cDNA, RIKEN full-length enriched library, clone:4930452E19 product:unclassifiable, full insert sequence.	133.88	59.7614	2.24025	up
AK076794	N/A	Mus musculus adult male testis cDNA, RIKEN full-length enriched library, clone:4930465K22 product:unclassifiable, full insert sequence.	51.6294	148.13	0.348542	down
AK076853	N/A	Mus musculus adult male testis cDNA, RIKEN full-length enriched library, clone:4930510D10 product:unclassifiable, full insert sequence.	120.024	53.2551	2.25375	up
AK076858	Tekt1	Mus musculus adult male testis cDNA, RIKEN full-length enriched library, clone:4930512O07 product:tektin 1, full insert sequence.	57.627	125.592	0.458842	down
AK076871	Eaf2	Mus musculus adult male testis cDNA, RIKEN full-length enriched library, clone:4930521O21 product:similar to BM040-LIKE PROTEIN [Mus musculus], full insert sequence.	220.1	95.0674	2.3152	up
AK076908	Mme	Mus musculus adult male testis cDNA, RIKEN full-length enriched library, clone:4930547L18 product:membrane metallo endopeptidase, full insert sequence.	329.121	708.508	0.464527	down
AK076939	N/A	Mus musculus adult male testis cDNA, RIKEN full-length enriched library, clone:4930565I18 product:unclassifiable, full insert sequence.	260.149	92.2969	2.81861	up
AK077000	Dpysl3	Mus musculus adult male testis cDNA, RIKEN full-length enriched library, clone:4931422N23 product:dihydropyrimidinase-like 3, full insert sequence.	317.391	138.253	2.29572	up
AK077036	Ankar	Mus musculus adult male testis cDNA, RIKEN full-length enriched library, clone:4932422D03 product:hypothetical protein, full insert sequence.	61.3083	142.914	0.428988	down
AK077086	Gsto2	Mus musculus adult male testis cDNA, RIKEN full-length enriched library, clone:4933402L09 product:similar to BA127L20.1 (NOVEL GLUTATHIONE-S-TRANSFERASE) [Homo sapiens], full insert sequence.	133.965	62.9356	2.1286	up
AK077100	Nbas	Mus musculus adult male testis cDNA, RIKEN full-length enriched library, clone:4933405E13 product:similar to NEUROBLASTOMA-AMPLIFIED PROTEIN [Homo sapiens], full insert sequence.	84.1909	179.986	0.467764	down
AK077210	Pfkfb3	Mus musculus adult male testis cDNA, RIKEN full-length enriched library, clone:4933432F19 product:INDUCIBLE 6-PHOSPHOFRUCTO-2-KINASE homolog [Mus musculus], full insert sequence.	140.713	58.8975	2.38911	up
AK077286	Pelo	Mus musculus 11 days pregnant adult female ovary and uterus cDNA, RIKEN full-length enriched library, clone:5033405O07 product:hypothetical protein, full insert sequence.	1665.08	799.743	2.08201	up
AK077393	Rarres1	Mus musculus 6 days neonate head cDNA, RIKEN full-length enriched library, clone:5430417P09 product:weakly similar to RETINOIC ACID RECEPTOR RESPONDER PROTEIN 1 (TAZAROTENE-INDUCED GENE 1 PROTEIN) (RAR-RESPONSIVE PROTEIN TIG1) [Homo sapiens], full insert	599.689	1633.52	0.367115	down
AK077682	N/A	Mus musculus 8 days embryo whole body cDNA, RIKEN full-length enriched library, clone:5730520I11 product:unclassifiable, full insert sequence.	170.187	79.7473	2.13408	up
AK077767	Obfc2a	Mus musculus adult male thymus cDNA, RIKEN full-length enriched library, clone:5830411E10 product:unclassifiable, full insert sequence.	471.616	131.713	3.58064	up
AK077918	Mtmr15	Mus musculus 13 days embryo male testis cDNA, RIKEN full-length enriched library, clone:6030441H18 product:hypothetical Cytochrome c family heme-binding site containing protein, full insert sequence.	50.8287	114.178	0.445171	down
AK078230	Gnptg	Mus musculus adult male olfactory brain cDNA, RIKEN full-length enriched library, clone:6430527N14 product:hypothetical Extracytoplasmic domain of cation-dependent mannose 6-phosphate receptor structure containing protein, full insert sequence.	122.424	276.023	0.44353	down
AK078287	Ddx58	Mus musculus adult male olfactory brain cDNA, RIKEN full-length enriched library, clone:6430573D20 product:hypothetical DEAD/DEAH box helicase containing protein, full insert sequence.	1535.17	541.011	2.8376	up
AK078696	Prss8	Mus musculus adult male eyeball cDNA, RIKEN full-length enriched library, clone:7530415E19 product:PROSTASIN, full insert sequence.	91.3332	226.857	0.402603	down
AK078795	Xiap	Mus musculus 15 days embryo embryonic body below diaphragm cDNA, RIKEN full-length enriched library, clone:8230401G11 product:unclassifiable, full insert sequence.	132.498	272.915	0.485493	down
AK078849	Mpp7	Mus musculus adult male colon cDNA, RIKEN full-length enriched library, clone:9030019P22 product:similar to P55-RELATED MAGUK PROTEIN DLG3 [Brachydanio rerio], full insert sequence.	58.0555	149.509	0.388309	down
AK079107	St7	Mus musculus 12 days embryo embryonic body between diaphragm region and neck cDNA, RIKEN full-length enriched library, clone:9430001H04 product:suppression of tumorigenicity 7, full insert sequence.	183.448	78.2035	2.34578	up
AK079405	2810474O19Rik	Mus musculus adult male bone cDNA, RIKEN full-length enriched library, clone:9830126O13 product:RIKEN cDNA 2810474O19 gene, full insert sequence.	253.818	97.1295	2.61319	up
AK079637	Ppp1r3g	Mus musculus adult male spinal cord cDNA, RIKEN full-length enriched library, clone:A330088B02 product:hypothetical protein, full insert sequence.	93.8742	257.349	0.364774	down
AK080009	N/A	Mus musculus adult male aorta and vein cDNA, RIKEN full-length enriched library, clone:A530046H22 product:unclassifiable, full insert sequence.	139.993	58.2698	2.4025	up
AK080176	Ppp4r1l	Mus musculus adult male aorta and vein cDNA, RIKEN full-length enriched library, clone:A530076P14 product:unclassifiable, full insert sequence.	166.422	81.2575	2.04809	up
AK080238	Cdc37l1	Mus musculus adult male aorta and vein cDNA, RIKEN full-length enriched library, clone:A530087E01 product:cell division cycle 37 homolog (S. cerevisiae)-like, full insert sequence.	64.3753	149.8	0.42974	down
AK080296	5530601H04Rik	Mus musculus 3 days neonate thymus cDNA, RIKEN full-length enriched library, clone:A630040C03 product:RIKEN cDNA 5530601H04 gene, full insert sequence.	192.113	66.9493	2.86953	up
AK080370	Kdm6a	Mus musculus 3 days neonate thymus cDNA, RIKEN full-length enriched library, clone:A630079C23 product:ubiquitously transcribed tetratricopeptide repeat gene, X chromosome, full insert sequence.	63.8051	131.628	0.484738	down
AK080485	Mnda	Mus musculus 7 days neonate cerebellum cDNA, RIKEN full-length enriched library, clone:A730048F03 product:interferon activated gene 205, full insert sequence.	175.34	79.1565	2.21511	up
AK080656	Hnrnpu	Mus musculus 10 days neonate cortex cDNA, RIKEN full-length enriched library, clone:A830043E15 product:heterogeneous nuclear ribonucleoprotein U, full insert sequence.	108.819	376.806	0.288794	down
AK080706	Fads1	Mus musculus adult retina cDNA, RIKEN full-length enriched library, clone:A930006B21 product:fatty acid desaturase 1, full insert sequence.	123.278	427.026	0.28869	down
AK080831	Nucb1	Mus musculus adult male corpora quadrigemina cDNA, RIKEN full-length enriched library, clone:B230337F23 product:nucleobindin, full insert sequence.	62.9231	131.626	0.478045	down
AK080952	Sbf2	Mus musculus 4 days neonate male adipose cDNA, RIKEN full-length enriched library, clone:B430217G20 product:similar to KIAA1766 PROTEIN (FRAGMENT) [Homo sapiens], full insert sequence.	82.452	207.467	0.397423	down
AK081011	Caln1	Mus musculus 10 days neonate cerebellum cDNA, RIKEN full-length enriched library, clone:B930036H09 product:calneuron 1, full insert sequence.	67.3471	161.272	0.417601	down
AK081259	Fyco1	Mus musculus adult male corpus striatum cDNA, RIKEN full-length enriched library, clone:C030034C12 product:similar to FYVE AND COILED-COIL DOMAIN CONTAINING 1 [Homo sapiens], full insert sequence.	99.5033	219.882	0.45253	down
AK082385	Ido2	Mus musculus 0 day neonate cerebellum cDNA, RIKEN full-length enriched library, clone:C230043N17 product:hypothetical Indoleamine 2,3-dioxygenase containing protein, full insert sequence.	539.967	1289.37	0.418785	down
AK082652	Tmem44	Mus musculus 0 day neonate cerebellum cDNA, RIKEN full-length enriched library, clone:C230078C03 product:hypothetical protein, full insert sequence.	121.671	56.6699	2.14702	up
AK082660	Suv420h1	Mus musculus 0 day neonate cerebellum cDNA, RIKEN full-length enriched library, clone:C230079E13 product:CGI-85 PROTEIN homolog [Homo sapiens], full insert sequence.	52.2282	115.1	0.453762	down
AK082786	Srcrb4d	Mus musculus ES cells cDNA, RIKEN full-length enriched library, clone:C330016E03 product:SRCRB-S4D PROTEIN homolog [Homo sapiens], full insert sequence.	82.619	188.405	0.438517	down
AK082862	N/A	Mus musculus ES cells cDNA, RIKEN full-length enriched library, clone:C330045B04 product:unclassifiable, full insert sequence.	159.756	74.6996	2.13864	up
AK082868	C330046G03Rik	Mus musculus ES cells cDNA, RIKEN full-length enriched library, clone:C330046G03 product:hypothetical Concanavalin A-like lectins/glucanases structure containing protein, full insert sequence.	130.461	57.7117	2.26056	up
AK082940	Tbce	Mus musculus 12 days embryo spinal cord cDNA, RIKEN full-length enriched library, clone:C530005D02 product:tubulin-specific chaperone e, full insert sequence.	78.5738	169.338	0.464005	down
AK082983	Grpel2	Mus musculus 12 days embryo spinal cord cDNA, RIKEN full-length enriched library, clone:C530028M24 product:GrpE-like 2, mitochondrial, full insert sequence.	182.497	451.651	0.404066	down
AK083241	Sntg1	Mus musculus adult male hippocampus cDNA, RIKEN full-length enriched library, clone:C630030M22 product:syntrophin, gamma 1, full insert sequence.	135.425	54.1485	2.501	up
AK083474	Arhgap9	Mus musculus 9 days embryo whole body cDNA, RIKEN full-length enriched library, clone:D030024H01 product:similar to RGL1 [Homo sapiens], full insert sequence.	273.452	78.391	3.4883	up
AK083703	E430024P14Rik	Mus musculus 9 days embryo whole body cDNA, RIKEN full-length enriched library, clone:D030068H21 product:unclassifiable, full insert sequence.	50.4048	100.935	0.499377	down
AK083794	Exosc9	Mus musculus 12 days embryo spinal ganglion cDNA, RIKEN full-length enriched library, clone:D130011I06 product:polymyositis/scleroderma autoantigen 1, full insert sequence.	148.882	57.6538	2.58235	up
AK083807	Slc6a17	Mus musculus 12 days embryo spinal ganglion cDNA, RIKEN full-length enriched library, clone:D130012J15 product:ORPHAN SODIUM- AND CHLORIDE-DEPENDENT NEUROTRANSMITTER TRANSPORTER NTT4 homolog [Rattus norvegicus], full insert sequence.	108.15	53.6925	2.01424	up
AK083886	Cyp4f16	Mus musculus 12 days embryo spinal ganglion cDNA, RIKEN full-length enriched library, clone:D130045J05 product:CYTOCHROME P450 CYP4F16 homolog [Mus musculus], full insert sequence.	78.5071	188.457	0.41658	down
AK083940	Ppp1r1c	Mus musculus 12 days embryo spinal ganglion cDNA, RIKEN full-length enriched library, clone:D130066H20 product:similar to PROTEIN PHOSPHATASE 1, REGULATORY (INHIBITOR) SUBUNIT 1A [Homo sapiens], full insert sequence.	103.861	51.3166	2.02392	up
AK084010	Elmod3	Mus musculus 12 days embryo spinal ganglion cDNA, RIKEN full-length enriched library, clone:D130076C22 product:similar to PP4068 [Homo sapiens], full insert sequence.	143.761	370.746	0.387761	down
AK084288	Ndfip2	Mus musculus 12 days embryo eyeball cDNA, RIKEN full-length enriched library, clone:D230018E09 product:unclassifiable, full insert sequence.	159.27	75.732	2.10308	up
AK085039	Aida	Mus musculus 13 days embryo lung cDNA, RIKEN full-length enriched library, clone:D430028H19 product:hypothetical protein, full insert sequence.	788.1	288.707	2.72976	up
AK085166	Zfp672	Mus musculus 13 days embryo lung cDNA, RIKEN full-length enriched library, clone:D430047H05 product:SIMILAR TO ZINC FINGER PROTEIN 135 (CLONE PHZ-17), full insert sequence.	130.609	279.676	0.467002	down
AK085287	Dlec1	Mus musculus 0 day neonate kidney cDNA, RIKEN full-length enriched library, clone:D630005C06 product:similar to DELETED IN LUNG AND ESOPHAGEAL CANCER 1 [Homo sapiens], full insert sequence.	115.084	445.386	0.258391	down
AK085428	N/A	Mus musculus 0 day neonate kidney cDNA, RIKEN full-length enriched library, clone:D630024J03 product:unclassifiable, full insert sequence.	57.6751	142.404	0.40501	down
AK085459	N/A	Mus musculus 0 day neonate kidney cDNA, RIKEN full-length enriched library, clone:D630029M15 product:unclassifiable, full insert sequence.	147.281	64.3203	2.2898	up
AK085493	Etfdh	Mus musculus 0 day neonate kidney cDNA, RIKEN full-length enriched library, clone:D630035D13 product:ELECTRON TRANSFER FLAVOPROTEIN-UBIQUINONE OXIDOREDUCTASE, MITOCHONDRIAL PRECURSOR (EC 1.5.5.1) (ETF-QO) (ETF-UBIQUINONE OXIDOREDUCTASE) (ETF DEHYDROGENAS	194.206	481.207	0.403581	down
AK085561	Casp9	Mus musculus 0 day neonate kidney cDNA, RIKEN full-length enriched library, clone:D630041E16 product:caspase 9, full insert sequence.	54.685	127.741	0.428094	down
AK085780	Il1rl2	Mus musculus 16 days neonate heart cDNA, RIKEN full-length enriched library, clone:D830007N24 product:IL-1RRP2 homolog [Mus musculus], full insert sequence.	288.002	142.627	2.01927	up
AK086504	Heatr6	Mus musculus 15 days embryo head cDNA, RIKEN full-length enriched library, clone:D930033B05 product:hypothetical Myc-type, helix-loop-helix dimerization domain containing protein, full insert sequence.	51.3887	121.638	0.422474	down
AK086582	Abi3bp	Mus musculus 15 days embryo head cDNA, RIKEN full-length enriched library, clone:D930038M13 product:hypothetical Fibronectin type III domain containing protein, full insert sequence.	85.1993	198.099	0.430084	down
AK086757	Creb3l2	Mus musculus 15 days embryo head cDNA, RIKEN full-length enriched library, clone:D930049J18 product:unclassifiable, full insert sequence.	338.028	119.91	2.81901	up
AK087163	Sardh	Mus musculus 0 day neonate lung cDNA, RIKEN full-length enriched library, clone:E030030M09 product:SARCOSINE DEHYDROGENASE (EC 1.5.99.1) homolog [Rattus norvegicus], full insert sequence.	982.802	2437.96	0.403124	down
AK087173	Gfpt1	Mus musculus 0 day neonate lung cDNA, RIKEN full-length enriched library, clone:E030031M15 product:glutamine fructose-6-phosphate transaminase 1, full insert sequence.	400.935	116.993	3.42701	up
AK087218	9530082P21Rik	Mus musculus 0 day neonate lung cDNA, RIKEN full-length enriched library, clone:E030034P13 product:unclassifiable, full insert sequence.	214.129	105.137	2.03667	up
AK087358	Hyal2	Mus musculus 0 day neonate lung cDNA, RIKEN full-length enriched library, clone:E030049H03 product:hyaluronidase 2, full insert sequence.	268.505	608.997	0.440897	down
AK087725	E330011O21Rik	Mus musculus 2 days pregnant adult female ovary cDNA, RIKEN full-length enriched library, clone:E330011O21 product:unclassifiable, full insert sequence.	169.07	345.26	0.489688	down
AK087806	N/A	Mus musculus 2 days pregnant adult female ovary cDNA, RIKEN full-length enriched library, clone:E330023J05 product:unclassifiable, full insert sequence.	64.692	154.595	0.418462	down
AK087818	Etnk2	Mus musculus 2 days pregnant adult female ovary cDNA, RIKEN full-length enriched library, clone:E330024L16 product:SIMILAR TO HYPOTHETICAL PROTEIN FLJ10761 homolog [Homo sapiens], full insert sequence.	2417.91	4892.66	0.494191	down
AK087950	N/A	Mus musculus 2 days neonate thymus thymic cells cDNA, RIKEN full-length enriched library, clone:E430001G10 product:T-cell receptor beta, variable 13, full insert sequence.	507.344	106.689	4.75535	up
AK088123	4931406C07Rik	Mus musculus 2 days neonate thymus thymic cells cDNA, RIKEN full-length enriched library, clone:E430004J10 product:PTD012 homolog [Homo sapiens], full insert sequence.	371.965	942.629	0.394604	down
AK088188	Shisa5	Mus musculus 2 days neonate thymus thymic cells cDNA, RIKEN full-length enriched library, clone:E430005M14 product:RIKEN cDNA 2310008D10 gene, full insert sequence.	3926.9	1893.63	2.07375	up
AK088284	D17H6S56E-5	Mus musculus 2 days neonate thymus thymic cells cDNA, RIKEN full-length enriched library, clone:E430010D09 product:VIRAL ENVELOPE PROTEIN G7E homolog [Mus musculus], full insert sequence.	902.905	219.068	4.12157	up
AK088365	Jak3	Mus musculus 2 days neonate thymus thymic cells cDNA, RIKEN full-length enriched library, clone:E430014A10 product:Janus kinase 3, full insert sequence.	458.761	197.028	2.3284	up
AK088395	Plekha2	Mus musculus 2 days neonate thymus thymic cells cDNA, RIKEN full-length enriched library, clone:E430014L19 product:pleckstrin homology domain-containing, family A (phosphoinositide binding specific) member 2andem PH Domain containing protein 2, full inse	174.824	75.8952	2.3035	up
AK088431	Traf7	Mus musculus 2 days neonate thymus thymic cells cDNA, RIKEN full-length enriched library, clone:E430016H12 product:synaptotagmin 4, full insert sequence.	608.42	255.498	2.38131	up
AK088576	Prc1	Mus musculus 2 days neonate thymus thymic cells cDNA, RIKEN full-length enriched library, clone:E430020K16 product:protein regulator of cytokinesis 1, full insert sequence.	1033.44	253.759	4.0725	up
AK088605	Ggta1	Mus musculus 2 days neonate thymus thymic cells cDNA, RIKEN full-length enriched library, clone:E430021G09 product:glycoprotein galactosyltransferase alpha 1, 3, full insert sequence.	524.157	116.928	4.48272	up
AK088743	D17H6S56E-5	Mus musculus 2 days neonate thymus thymic cells cDNA, RIKEN full-length enriched library, clone:E430024P20 product:G7e protein, full insert sequence.	927.545	144.287	6.42846	up
AK088795	Med13l	Mus musculus 2 days neonate thymus thymic cells cDNA, RIKEN full-length enriched library, clone:E430026B20 product:inferred: thyroid hormone receptor-associated protein complex component TRAP240 {Homo sapiens}, full insert sequence.	118.054	50.7719	2.32519	up
AK088858	Tgtp	Mus musculus 2 days neonate thymus thymic cells cDNA, RIKEN full-length enriched library, clone:E430029D18 product:T-cell specific GTPase, full insert sequence.	2654.17	136.98	19.3763	up
AK088874	Stat1	Mus musculus 2 days neonate thymus thymic cells cDNA, RIKEN full-length enriched library, clone:E430029I03 product:signal transducer and activator of transcription 1, full insert sequence.	175.66	85.4529	2.05563	up
AK089188	Selplg	Mus musculus NOD-derived CD11c +ve dendritic cells cDNA, RIKEN full-length enriched library, clone:F630032C22 product:selectin, platelet (p-selectin) ligand, full insert sequence.	310.756	112.586	2.76016	up
AK089214	Selplg	Mus musculus NOD-derived CD11c +ve dendritic cells cDNA, RIKEN full-length enriched library, clone:F630040D17 product:selectin, platelet (p-selectin) ligand, full insert sequence.	317.64	105.786	3.00266	up
AK089243	Naaa	Mus musculus NOD-derived CD11c +ve dendritic cells cDNA, RIKEN full-length enriched library, clone:F630103D01 product:hypothetical protein, full insert sequence.	1758.52	774.643	2.2701	up
AK089348	Pik3r5	Mus musculus B6-derived CD11 +ve dendritic cells cDNA, RIKEN full-length enriched library, clone:F730011O15 product:weakly similar to PHOSPHATIDYLINOSITOL 3-KINASE REGULATORY SUBUNIT (EC 2.7.1.137) (IB PI3-KINASE P101 SUBUNIT) (PTDINS-3-KINASE P101) (PI3	63.1339	135.99	0.464253	down
AK089373	N/A	Mus musculus B6-derived CD11 +ve dendritic cells cDNA, RIKEN full-length enriched library, clone:F730016G06 product:unclassifiable, full insert sequence.	118.142	55.203	2.14014	up
AK089383	Impdh1	Mus musculus B6-derived CD11 +ve dendritic cells cDNA, RIKEN full-length enriched library, clone:F730019B02 product:inosine 5'-phosphate dehydrogenase 1, full insert sequence.	428.264	159.211	2.68991	up
AK089416	Mkl1	Mus musculus B6-derived CD11 +ve dendritic cells cDNA, RIKEN full-length enriched library, clone:F730024L05 product:similar to MEGACARYOCYTIC ACUTE LEUKEMIA PROTEIN, ISOFORM I (MEGAKARYOBLASTIC LEUKEMIA-1 PROTEIN) [Homo sapiens], full insert sequence.	190.308	75.7679	2.51172	up
AK089496	Sbno2	Mus musculus B6-derived CD11 +ve dendritic cells cDNA, RIKEN full-length enriched library, clone:F730040C21 product:weakly similar to CDNA FLJ10833 FIS, CLONE NT2RP4001206, MODERATELY SIMILAR TO DROSOPHILA MELANOGASTER STRAWBERRY NOTCH MRNA (FRAGMENT) [H	128.922	344.449	0.374283	down
AK089825	Vrk2	Mus musculus activated spleen cDNA, RIKEN full-length enriched library, clone:F830029G04 product:vaccinia related kinase 2, full insert sequence.	68.2592	159.574	0.42776	down
AK089917	Ehbp1l1	Mus musculus RCB-0559 K-1 . F1 cDNA, RIKEN full-length enriched library, clone:G430002G23 product:tangerin, full insert sequence.	290.657	145.308	2.00028	up
AK090085	Rasgef1b	Mus musculus B cells CRL-1669 BCL1 Clone 13.20-3B3 cDNA, RIKEN full-length enriched library, clone:G430095K03 product:hypothetical Guanine-nucleotide dissociation stimulators CDC25 family containing protein, full insert sequence.	528.353	174.529	3.0273	up
AK090101	Tpx2	Mus musculus RCB-1283 B16 melanoma cDNA, RIKEN full-length enriched library, clone:G430124K07 product:similar to RESTRICTED EXPRESSION PROLIFERATION ASSOCIATED PROTEIN 100 (P100) (DIFFERENTIALLY EXPRESSED IN LUNG CELLS 2) (DIL-2) (TARGETING PROTEIN FOR X	259.206	85.8801	3.01824	up
AK090156	Drg1	Mus musculus 11 days embryo spinal cord cDNA, RIKEN full-length enriched library, clone:G630007O13 product:developmentally regulated GTP binding protein 1, full insert sequence.	123.288	61.0027	2.02102	up
AK090169	Rims1	Mus musculus 13 days embryo spinal cord cDNA, RIKEN full-length enriched library, clone:G630010A09 product:Rab3 interacting protein 1, full insert sequence.	156.023	67.9489	2.29618	up
AK090301	Prex1	Mus musculus 10 days pregnant adult female ovary and uterus cDNA, RIKEN full-length enriched library, clone:G630042G04 product:hypothetical protein, full insert sequence.	1566.8	459.669	3.40853	up
AK090375	Tmem25	Mus musculus 16 days neonate male diencephalon cDNA, RIKEN full-length enriched library, clone:G630068F04 product:hypothetical Immunoglobulin structure containing protein, full insert sequence.	594.215	1198.76	0.495692	down
AK122227	Slc23a2	Mus musculus mRNA for mKIAA0238 protein.	197.29	425.358	0.46382	down
AK122316	Arap2	Mus musculus mRNA for mKIAA0580 protein.	69.1614	142.404	0.485669	down
AK122347	Dock10	Mus musculus mRNA for mKIAA0694 protein.	244.243	107.977	2.26199	up
AK122401	Sez6l	Mus musculus mRNA for mKIAA0927 protein.	129.278	63.8674	2.02417	up
AK122426	Trak1	Mus musculus mRNA for mKIAA1042 protein.	221.357	478.441	0.462664	down
AK122465	Gramd1b	Mus musculus mRNA for mKIAA1201 protein.	203.74	69.401	2.93569	up
AK122558	Syvn1	Mus musculus mRNA for mKIAA1810 protein.	1808.49	871.773	2.0745	up
AK129009	Ube1l	Mus musculus cDNA fis, clone TRACH3031463, moderately similar to Ubiquitin-activating enzyme E1 homolog.	793.291	363.065	2.18498	up
AK129013	Slc9a8	Mus musculus cDNA fis, clone TRACH3032372.	122.86	260.022	0.472499	down
AK129026	Fmo2	Mus musculus cDNA fis, clone TRACH3037267, highly similar to Mus musculus flavin containing monooxygenase 2 (Fmo2).	1193.07	2979.6	0.400411	down
AK129078	Rrp1b	Mus musculus mRNA for mKIAA0179 protein.	148.187	73.4208	2.01832	up
AK129110	Tmem194	Mus musculus mRNA for mKIAA0286 protein.	292.921	133.635	2.19194	up
AK129303	Tpcn1	Mus musculus mRNA for mKIAA1169 protein.	484.149	1056.16	0.458406	down
AK129310	Ccdc88a	Mus musculus mRNA for mKIAA1212 protein.	156.302	61.5705	2.53859	up
AK129425	Ddhd1	Mus musculus mRNA for mKIAA1705 protein.	200.6	91.1253	2.20137	up
AK131873	N/A	Mus musculus adult male small intestine cDNA, RIKEN full-length enriched library, clone:2010309M24 product:unclassifiable, full insert sequence.	60.1738	197.124	0.305258	down
AK132115	Ccdc134	Mus musculus 13 days embryo head cDNA, RIKEN full-length enriched library, clone:3110050B13 product:hypothetical protein, full insert sequence.	85.1859	173.767	0.49023	down
AK132192	Heatr1	Mus musculus 10 days embryo whole body cDNA, RIKEN full-length enriched library, clone:3425401O09 product:Hypothetical ARM repeat structure containing protein, full insert sequence.	482.366	240.965	2.00181	up
AK132405	Crispld1	Mus musculus 14 days embryo liver cDNA, RIKEN full-length enriched library, clone:4432412K03 product:Cocoacrisp, full insert sequence.	50.8927	136.895	0.371766	down
AK132474	Myst3	Mus musculus 10 days neonate skin cDNA, RIKEN full-length enriched library, clone:4732446M22 product:MYST histone acetyltransferase (monocytic leukemia) 3, full insert sequence.	77.4972	177.995	0.435389	down
AK132490	4732463B04Rik	Mus musculus 10 days neonate skin cDNA, RIKEN full-length enriched library, clone:4732463B04 product:hypothetical protein, full insert sequence.	211.07	740.978	0.284854	down
AK132509	Ptpn6	Mus musculus 10 days neonate skin cDNA, RIKEN full-length enriched library, clone:4732477I12 product:hemopoietic cell phosphatase, full insert sequence.	62.4816	132.7	0.470847	down
AK132688	Sema4d	Mus musculus adult male testis cDNA, RIKEN full-length enriched library, clone:4921528D01 product:sema domain, immunoglobulin domain (Ig), transmembrane domain (TM) and short cytoplasmic domain, (semaphorin) 4D, full insert sequence.	151.639	75.4121	2.01081	up
AK133314	Dgkh	Mus musculus adult male testis cDNA, RIKEN full-length enriched library, clone:4932432J21 product:diacylglycerol kinase, eta, full insert sequence.	92.51	194.482	0.475673	down
AK133391	N/A	Mus musculus adult male testis cDNA, RIKEN full-length enriched library, clone:4933407I04 product:unclassifiable, full insert sequence.	161.036	73.1607	2.20113	up
AK133414	Syt11	Mus musculus adult male testis cDNA, RIKEN full-length enriched library, clone:4933421O05 product:synaptotagmin 11, full insert sequence.	52.5898	105.66	0.497728	down
AK133675	Fmo5	Mus musculus adult male pituitary gland cDNA, RIKEN full-length enriched library, clone:5330435J08 product:flavin containing monooxygenase 5, full insert sequence.	787.908	1730.97	0.455183	down
AK133814	Lpgat1	Mus musculus 8 days embryo whole body cDNA, RIKEN full-length enriched library, clone:5730432B17 product:hypothetical Phospholipid/glycerol acyltransferase/Proline-rich region profile containing protein, full insert sequence.	732.463	1605.01	0.456359	down
AK133964	Mki67	Mus musculus 8 days embryo whole body cDNA, RIKEN full-length enriched library, clone:5730578O05 product:antigen identified by monoclonal antibody Ki 67, full insert sequence.	595.132	236.677	2.51453	up
AK134120	Lrrfip1	Mus musculus adult male thymus cDNA, RIKEN full-length enriched library, clone:5830444F13 product:leucine rich repeat (in FLII) interacting protein 1, full insert sequence.	80.6819	182.949	0.441007	down
AK134563	Evl	Mus musculus adult male medulla oblongata cDNA, RIKEN full-length enriched library, clone:6330415G02 product:Ena-vasodilator stimulated phosphoprotein, full insert sequence.	1222.03	249.642	4.89512	up
AK134600	Ak3l1	Mus musculus adult male medulla oblongata cDNA, RIKEN full-length enriched library, clone:6330443H16 product:adenylate kinase 4, full insert sequence.	593.614	1435.91	0.413407	down
AK134831	Pet112l	Mus musculus adult male medulla oblongata cDNA, RIKEN full-length enriched library, clone:6330587D03 product:PET112-like (yeast), full insert sequence.	301.952	610.4	0.494678	down
AK134933	N/A	Mus musculus adult male olfactory brain cDNA, RIKEN full-length enriched library, clone:6430520O20 product:unclassifiable, full insert sequence.	152.977	61.6438	2.48163	up
AK134942	Fam193a	Mus musculus adult male olfactory brain cDNA, RIKEN full-length enriched library, clone:6430523H07 product:unclassifiable, full insert sequence.	215.997	91.9249	2.34971	up
AK134973	Sema4b	Mus musculus adult male olfactory brain cDNA, RIKEN full-length enriched library, clone:6430531O17 product:sema domain, immunoglobulin domain (Ig), transmembrane domain (TM) and short cytoplasmic domain, (semaphorin) 4B, full insert sequence.	455.443	196.144	2.32199	up
AK134993	Abr	Mus musculus adult male olfactory brain cDNA, RIKEN full-length enriched library, clone:6430538G01 product:active BCR-related gene, full insert sequence.	462.892	126.414	3.66173	up
AK135377	N/A	Mus musculus 12 days embryo female mullerian duct includes surrounding region cDNA, RIKEN full-length enriched library, clone:6820409J11 product:unclassifiable, full insert sequence.	63.6009	139.473	0.456007	down
AK135813	N/A	Mus musculus in vitro fertilized eggs cDNA, RIKEN full-length enriched library, clone:7420420P12 product:unclassifiable, full insert sequence.	51.057	109.453	0.466476	down
AK136201	Arid5b	Mus musculus in vitro fertilized eggs cDNA, RIKEN full-length enriched library, clone:7420477K03 product:AT rich interactive domain 5B (Mrf1 like), full insert sequence.	174.992	368.489	0.47489	down
AK136278	Mttp	Mus musculus adult male eyeball cDNA, RIKEN full-length enriched library, clone:7530414N08 product:microsomal triglyceride transfer protein, full insert sequence.	96.3259	208.144	0.462784	down
AK136326	Evi5	Mus musculus 15 days embryo male testis cDNA, RIKEN full-length enriched library, clone:8030466D01 product:ecotropic viral integration site 5, full insert sequence.	70.4138	148.34	0.474678	down
AK136449	Mpv17l	Mus musculus adult male colon cDNA, RIKEN full-length enriched library, clone:9030404G22 product:Mpv17 transgene, kidney disease mutant-like, full insert sequence.	65.2267	182.8	0.35682	down
AK136475	Saa1	Mus musculus adult male colon cDNA, RIKEN full-length enriched library, clone:9030614H06 product:serum amyloid A 1, full insert sequence.	469.725	110.241	4.26091	up
AK136570	Cdk5rap1	Mus musculus adult male cecum cDNA, RIKEN full-length enriched library, clone:9130404E02 product:CDK5 regulatory subunit associated protein 1, full insert sequence.	78.6686	250.011	0.31466	down
AK136581	Tm6sf1	Mus musculus adult male cecum cDNA, RIKEN full-length enriched library, clone:9130414K12 product:transmembrane 6 superfamily member 1, full insert sequence.	1098.22	260.772	4.21141	up
AK137067	Gpam	Mus musculus 12 days embryo embryonic body between diaphragm region and neck cDNA, RIKEN full-length enriched library, clone:9430060D10 product:glycerol-3-phosphate acyltransferase, mitochondrial, full insert sequence.	90.1159	218.345	0.412722	down
AK137124	Cyp26b1	Mus musculus 12 days embryo embryonic body between diaphragm region and neck cDNA, RIKEN full-length enriched library, clone:9430091K14 product:cytochrome P450, family 26, subfamily b, polypeptide 1, full insert sequence.	86.5051	310.289	0.278789	down
AK137226	Myh11	Mus musculus adult male urinary bladder cDNA, RIKEN full-length enriched library, clone:9530054N24 product:myosin heavy chain 11, smooth muscle, full insert sequence.	218.82	81.0949	2.69831	up
AK137508	Myh7	Mus musculus adult male bone cDNA, RIKEN full-length enriched library, clone:9830121K03 product:myosin, heavy polypeptide 7, cardiac muscle, beta, full insert sequence.	74.3996	162.861	0.456829	down
AK137593	AB124611	Mus musculus adult male bone cDNA, RIKEN full-length enriched library, clone:9830162J08 product:hypothetical Immunoglobulin-like containing protein, full insert sequence.	1951.13	454.932	4.28884	up
AK137626	Tpcn1	Mus musculus adult male bone cDNA, RIKEN full-length enriched library, clone:9830169M20 product:two pore channel 1, full insert sequence.	175.577	359.272	0.488703	down
AK137695	Ncor1	Mus musculus adult female vagina cDNA, RIKEN full-length enriched library, clone:9930037N14 product:nuclear receptor co-repressor 1, full insert sequence.	202.537	412.888	0.490538	down
AK137792	Skap1	Mus musculus 16 days neonate thymus cDNA, RIKEN full-length enriched library, clone:A130010A21 product:similar to SKAP55 adaptor protein [Rattus norvegicus], full insert sequence.	112.495	50.0632	2.24706	up
AK137907	Fyb	Mus musculus 16 days neonate thymus cDNA, RIKEN full-length enriched library, clone:A130038E08 product:FYN binding protein, full insert sequence.	2532.69	614.922	4.11871	up
AK138318	Adarb1	Mus musculus adult male hypothalamus cDNA, RIKEN full-length enriched library, clone:A230065F14 product:adenosine deaminase, RNA-specific, B1, full insert sequence.	198.061	82.6147	2.39741	up
AK138372	Bcar1	Mus musculus adult male hypothalamus cDNA, RIKEN full-length enriched library, clone:A230080P06 product:breast cancer anti-estrogen resistance 1, full insert sequence.	70.366	195.3	0.360296	down
AK138462	Gm6209	Mus musculus adult male spinal cord cDNA, RIKEN full-length enriched library, clone:A330016C21 product:unclassifiable, full insert sequence.	148.929	52.7768	2.82186	up
AK138517	Adam33	Mus musculus adult male spinal cord cDNA, RIKEN full-length enriched library, clone:A330049C12 product:a disintegrin and metalloprotease domain 33, full insert sequence.	156.345	69.1081	2.26232	up
AK138622	Hisppd1	Mus musculus adult male spinal cord cDNA, RIKEN full-length enriched library, clone:A330077P05 product:similar to KIAA0377 splice variant 3 [Homo sapiens], full insert sequence.	69.7982	155.371	0.449235	down
AK138755	N/A	Mus musculus 0 day neonate thymus cDNA, RIKEN full-length enriched library, clone:A430048K12 product:unclassifiable, full insert sequence.	61.3068	127.567	0.480585	down
AK138822	Ciita	Mus musculus 0 day neonate thymus cDNA, RIKEN full-length enriched library, clone:A430085P06 product:class II transactivator, full insert sequence.	351.022	81.3071	4.31724	up
AK138853	N/A	Mus musculus 0 day neonate thymus cDNA, RIKEN full-length enriched library, clone:A430091M13 product:unclassifiable, full insert sequence.	57.6509	134.831	0.427579	down
AK138915	Gm1078	Mus musculus adult male aorta and vein cDNA, RIKEN full-length enriched library, clone:A530002D02 product:hypothetical Protein kinase/Serine/threonine protein kinase/Tyrosine protein kinase/Protein kinase domain profile/Proline-rich region profile/Protei	58.5046	117.519	0.497833	down
AK138921	N/A	Mus musculus adult male aorta and vein cDNA, RIKEN full-length enriched library, clone:A530006D11 product:unclassifiable, full insert sequence.	77.31	170.868	0.452455	down
AK139053	B130034C11Rik	Mus musculus 7 days neonate cerebellum cDNA, RIKEN full-length enriched library, clone:A730006I08 product:unclassifiable, full insert sequence.	174.428	85.0089	2.05188	up
AK139076	N/A	Mus musculus 7 days neonate cerebellum cDNA, RIKEN full-length enriched library, clone:A730014E24 product:unclassifiable, full insert sequence.	142.929	65.3248	2.18797	up
AK139092	Gm11346	Mus musculus 7 days neonate cerebellum cDNA, RIKEN full-length enriched library, clone:A730018C19 product:similar to X-linked lymphocyte-regulated 5 [Mus musculus], full insert sequence.	67.3233	177.927	0.378376	down
AK139116	Pikfyve	Mus musculus 7 days neonate cerebellum cDNA, RIKEN full-length enriched library, clone:A730032K11 product:phosphatidylinositol-3-phosphate/phosphatidylinositol 5-kinase, type III, full insert sequence.	205.23	72.9412	2.81364	up
AK139357	Nfia	Mus musculus 10 days neonate cortex cDNA, RIKEN full-length enriched library, clone:A830028M23 product:nuclear factor I/A, full insert sequence.	181.949	377.051	0.482559	down
AK139359	N/A	Mus musculus 10 days neonate cortex cDNA, RIKEN full-length enriched library, clone:A830029C10 product:unclassifiable, full insert sequence.	63.4637	133.393	0.475764	down
AK139548	Tcl1b2	Mus musculus 2 cells egg cDNA, RIKEN full-length enriched library, clone:B020004B10 product:T-cell leukemia/lymphoma 1B, 2, full insert sequence.	58.8403	139.827	0.420809	down
AK139552	8030462N17Rik	Mus musculus 2 cells egg cDNA, RIKEN full-length enriched library, clone:B020004F09 product:Hypothetical prenyl group binding site homolog [Mus musculus], full insert sequence.	51.2713	122.478	0.418615	down
AK139701	D6Ertd527e	Mus musculus 2 cells egg cDNA, RIKEN full-length enriched library, clone:B020011M09 product:unclassifiable, full insert sequence.	51.9027	118.747	0.437088	down
AK139783	Gtf2a2	Mus musculus 2 cells egg cDNA, RIKEN full-length enriched library, clone:B020016N07 product:general transcription factor II A, 2, full insert sequence.	132.889	57.6436	2.30535	up
AK139878	Per3	Mus musculus 2 cells egg cDNA, RIKEN full-length enriched library, clone:B020031L04 product:period homolog 3 (Drosophila), full insert sequence.	192.046	476.847	0.402742	down
AK140122	Fam73b	Mus musculus adult male corpora quadrigemina cDNA, RIKEN full-length enriched library, clone:B230308D05 product:Hypothetical serine-rich region containing protein (Hypothetical protein) homolog [Mus musculus], full insert sequence.	293.683	615.641	0.477035	down
AK140192	N/A	Mus musculus adult male corpora quadrigemina cDNA, RIKEN full-length enriched library, clone:B230337M11 product:unclassifiable, full insert sequence.	118.42	58.0388	2.04036	up
AK140513	Rab4b	Mus musculus 10 days neonate cerebellum cDNA, RIKEN full-length enriched library, clone:B930017L21 product:RAB4B, member RAS oncogene family, full insert sequence.	63.5033	128.462	0.494336	down
AK140562	BC017647	Mus musculus 10 days neonate cerebellum cDNA, RIKEN full-length enriched library, clone:B930029K22 product:hypothetical Glutamine-rich region profile containing protein, full insert sequence.	420.983	1028.6	0.409276	down
AK140849	Cux2	Mus musculus 16 days embryo head cDNA, RIKEN full-length enriched library, clone:C130044L13 product:cut-like 2 (Drosophila), full insert sequence.	528.969	1431.15	0.369611	down
AK141202	N/A	Mus musculus ES cells cDNA, RIKEN full-length enriched library, clone:C330003E03 product:hypothetical Protein kinase containing protein, full insert sequence.	892.485	270.257	3.30236	up
AK141213	Cd6	Mus musculus ES cells cDNA, RIKEN full-length enriched library, clone:C330008J18 product:CD6 antigen, full insert sequence.	330.892	66.7818	4.95483	up
AK141303	Dnajc21	Mus musculus 7 days embryo whole body cDNA, RIKEN full-length enriched library, clone:C430024G15 product:hypothetical protein, full insert sequence.	60.3396	123.93	0.486883	down
AK141540	N/A	Mus musculus adult male hippocampus cDNA, RIKEN full-length enriched library, clone:C630015K10 product:unclassifiable, full insert sequence.	387.494	1084.94	0.357156	down
AK141579	Acsf3	Mus musculus adult male hippocampus cDNA, RIKEN full-length enriched library, clone:C630033H05 product:hypothetical AMP-dependent synthetase and ligase containing protein, full insert sequence.	116.132	57.8468	2.00758	up
AK141959	Ralgds	Mus musculus 12 days embryo spinal ganglion cDNA, RIKEN full-length enriched library, clone:D130075H07 product:ral guanine nucleotide dissociation stimulator, full insert sequence.	164.451	73.1652	2.24767	up
AK142161	N/A	Mus musculus 13 days embryo heart cDNA, RIKEN full-length enriched library, clone:D330003D13 product:unclassifiable, full insert sequence.	103.229	232.39	0.444208	down
AK142375	Lilrb3	Mus musculus 13 days embryo lung cDNA, RIKEN full-length enriched library, clone:D430026N17 product:paired-Ig-like receptor B, full insert sequence.	308.53	127.935	2.41161	up
AK142593	Gm10516	Mus musculus 10 days lactation, adult female mammary gland cDNA, RIKEN full-length enriched library, clone:D730002O16 product:hypothetical protein, full insert sequence.	122.312	54.2833	2.25323	up
AK142624	P4ha2	Mus musculus 10 days lactation, adult female mammary gland cDNA, RIKEN full-length enriched library, clone:D730017B08 product:procollagen-proline, 2-oxoglutarate 4-dioxygenase (proline 4-hydroxylase), alpha II polypeptide, full insert sequence.	51.2964	116.607	0.439907	down
AK142698	Gck	Mus musculus 16 days neonate heart cDNA, RIKEN full-length enriched library, clone:D830011E21 product:glucokinase, full insert sequence.	130.755	318.099	0.41105	down
AK142856	Ikzf1	Mus musculus 15 days embryo head cDNA, RIKEN full-length enriched library, clone:D930030M14 product:zinc finger protein, subfamily 1A, 1 (Ikaros), full insert sequence.	246.612	83.1392	2.96625	up
AK142923	Znfx1	Mus musculus 0 day neonate lung cDNA, RIKEN full-length enriched library, clone:E030001B06 product:hypothetical protein, full insert sequence.	159.747	65.8289	2.42669	up
AK143135	Elf3	Mus musculus 0 day neonate eyeball cDNA, RIKEN full-length enriched library, clone:E130113I01 product:E74-like factor 3, full insert sequence.	467.796	172.233	2.71607	up
AK143160	Gm8179	Mus musculus 0 day neonate eyeball cDNA, RIKEN full-length enriched library, clone:E130119F02 product:unclassifiable, full insert sequence.	151.154	63.1406	2.39392	up
AK143166	Kcnab2	Mus musculus 0 day neonate eyeball cDNA, RIKEN full-length enriched library, clone:E130120H13 product:potassium voltage-gated channel, shaker-related subfamily, beta member 2, full insert sequence.	234.262	109.537	2.13867	up
AK143260	LOC545261	Mus musculus 2 days pregnant adult female oviduct cDNA, RIKEN full-length enriched library, clone:E230023M07 product:unclassifiable, full insert sequence.	178.675	82.6972	2.16059	up
AK143301	Slc25a42	Mus musculus 2 days pregnant adult female oviduct cDNA, RIKEN full-length enriched library, clone:E230039B19 product:hypothetical Mitochondrial carrier protein/Mitochondrial substrate carrier containing protein, full insert sequence.	200.576	411.585	0.487325	down
AK143541	Cacna1s	Mus musculus 12 days embryo whole body cDNA, RIKEN full-length enriched library, clone:E970023J21 product:calcium channel, voltage-dependent, L type, alpha 1S subunit, full insert sequence.	127.112	61.5329	2.06575	up
AK143577	Ly6c1	Mus musculus 6 days neonate spleen cDNA, RIKEN full-length enriched library, clone:F420006I21 product:lymphocyte antigen 6 complex, locus C, full insert sequence.	240.748	108.783	2.21311	up
AK143603	Rps3	Mus musculus 6 days neonate spleen cDNA, RIKEN full-length enriched library, clone:F420014N21 product:ribosomal protein S3, full insert sequence.	159.903	65.0119	2.4596	up
AK143721	Tlr1	Mus musculus 6 days neonate spleen cDNA, RIKEN full-length enriched library, clone:F430012H09 product:toll-like receptor 1, full insert sequence.	765.099	166.538	4.59414	up
AK143809	0610012H03Rik	Mus musculus 6 days neonate spleen cDNA, RIKEN full-length enriched library, clone:F430111O10 product:hypothetical Thioesterase superfamily containing protein, full insert sequence.	451.876	931.7	0.485002	down
AK143916	Arhgap27	Mus musculus adult male kidney cDNA, RIKEN full-length enriched library, clone:F520012K24 product:hypothetical protein, full insert sequence.	284.752	81.0968	3.51127	up
AK143940	Fmo1	Mus musculus adult male kidney cDNA, RIKEN full-length enriched library, clone:F530003I06 product:flavin containing monooxygenase 1, full insert sequence.	62.7232	178.446	0.351497	down
AK143961	Gm10836	Mus musculus adult male kidney cDNA, RIKEN full-length enriched library, clone:F530007B04 product:hypothetical protein, full insert sequence.	64.8293	138.218	0.469037	down
AK144048	Ikbkb	Mus musculus adult male kidney cDNA, RIKEN full-length enriched library, clone:F530206N16 product:inhibitor of kappaB kinase beta, full insert sequence.	75.4453	159.31	0.473577	down
AK144197	Ell2	Mus musculus submandibular gland CRL-1734 SCA-9 clone 15 cDNA, RIKEN full-length enriched library, clone:G430091K06 product:elongation factor RNA polymerase II 2, full insert sequence.	142.286	390.127	0.364718	down
AK144304	Kifc2	Mus musculus 16 days neonate male medulla oblongata cDNA, RIKEN full-length enriched library, clone:G630012I08 product:kinesin family member C2, full insert sequence.	81.8587	191.296	0.427917	down
AK144495	Pla2g6	Mus musculus 11 days embryo spinal cord cDNA, RIKEN full-length enriched library, clone:G630079G12 product:phospholipase A2, group VI, full insert sequence.	226.239	644.157	0.351217	down
AK144723	Abca16	Mus musculus lung RCB-0558 LLC cDNA, RIKEN full-length enriched library, clone:G730027A01 product:weakly similar to ATP-binding cassette protein (Fragment) [Mus musculus], full insert sequence.	125.164	61.1937	2.04537	up
AK144803	Uckl1	Mus musculus lung RCB-0558 LLC cDNA, RIKEN full-length enriched library, clone:G730037C18 product:uridine kinase-like 1, full insert sequence.	103.301	216.397	0.477371	down
AK144927	Gm14005	Mus musculus mammary gland RCB-0526 Jyg-MC(A) cDNA, RIKEN full-length enriched library, clone:G830006F16 product:unclassifiable, full insert sequence.	153.894	67.7626	2.27107	up
AK144931	Tnfsf10	Mus musculus mammary gland RCB-0526 Jyg-MC(A) cDNA, RIKEN full-length enriched library, clone:G830007J21 product:tumor necrosis factor (ligand) superfamily, member 10, full insert sequence.	143.38	66.4725	2.15698	up
AK145085	Cttnbp2nl	Mus musculus mammary gland RCB-0526 Jyg-MC(A) cDNA, RIKEN full-length enriched library, clone:G830039C05 product:hypothetical Serine-rich region profile containing protein, full insert sequence.	160.937	79.9379	2.01328	up
AK145156	Sh3bp1	Mus musculus mammary gland RCB-0527 Jyg-MC(B) cDNA, RIKEN full-length enriched library, clone:G930005J19 product:SH3-domain binding protein 1, full insert sequence.	522.029	173.836	3.00299	up
AK145236	Gm12185	Mus musculus mammary gland RCB-0527 Jyg-MC(B) cDNA, RIKEN full-length enriched library, clone:G930025K03 product:T-cell specific GTPase, full insert sequence.	124.496	57.645	2.15969	up
AK145267	Nfib	Mus musculus mammary gland RCB-0527 Jyg-MC(B) cDNA, RIKEN full-length enriched library, clone:G930031H07 product:nuclear factor I/B, full insert sequence.	604.074	1693.38	0.356727	down
AK145451	Nfil3	Mus musculus 1 cell embryo 1 cell cDNA, RIKEN full-length enriched library, clone:I0C0047D12 product:nuclear factor, interleukin 3, regulated, full insert sequence.	474.106	1775.8	0.266982	down
AK145858	Mus81	Mus musculus 11 days pregnant adult female placenta cDNA, RIKEN full-length enriched library, clone:I530009D04 product:MUS81 endonuclease homolog (yeast), full insert sequence.	133.192	63.6822	2.09151	up
AK146656	Calml4	Mus musculus 17 days embryo kidney cDNA, RIKEN full-length enriched library, clone:I920038P21 product:calmodulin-like 4, full insert sequence.	65.2609	141.385	0.461583	down
AK146665	Hsd3b1	Mus musculus 17 days pregnant adult female amnion cDNA, RIKEN full-length enriched library, clone:I920040E14 product:hydroxysteroid dehydrogenase-1, delta<5>-3-beta, full insert sequence.	61.8529	172.301	0.358981	down
AK146790	Mtap4	Mus musculus 17 days embryo heart cDNA, RIKEN full-length enriched library, clone:I920056E10 product:microtubule-associated protein 4, full insert sequence.	100.854	218.948	0.460627	down
AK146836	2610318N02Rik	Mus musculus 17 days embryo kidney cDNA, RIKEN full-length enriched library, clone:I920062J18 product:hypothetical Proline-rich region profile containing protein, full insert sequence.	200.365	88.4824	2.26446	up
AK146851	Cpt1b	Mus musculus 16 days embryo heart cDNA, RIKEN full-length enriched library, clone:I920064J20 product:carnitine palmitoyltransferase 1b, muscle, full insert sequence.	145.283	295.245	0.492075	down
AK146962	Bdh1	Mus musculus 17 days embryo stomach cDNA, RIKEN full-length enriched library, clone:I920079O22 product:3-hydroxybutyrate dehydrogenase (heart, mitochondrial), full insert sequence.	650.076	1519.91	0.427707	down
AK147002	Armcx1	Mus musculus 17 days embryo heart cDNA, RIKEN full-length enriched library, clone:I920086D05 product:similar to ALEX1 (Hypothetical protein FLJ90304) [Homo sapiens], full insert sequence.	64.9413	149.666	0.433909	down
AK147298	Adarb1	Mus musculus cDNA, RIKEN full-length enriched library, clone:M5C1010E10 product:adenosine deaminase, RNA-specific, B1, full insert sequence.	164.051	413.63	0.396612	down
AK147304	Traf3	Mus musculus adult male brain UNDEFINED_CELL_LINE cDNA, RIKEN full-length enriched library, clone:M5C1011G03 product:Tnf receptor-associated factor 3, full insert sequence.	963.955	448.543	2.14908	up
AK147322	Smarca2	Mus musculus cDNA, RIKEN full-length enriched library, clone:M5C1013A18 product:SWI/SNF related, matrix associated, actin dependent regulator of chromatin, subfamily a, member 2, full insert sequence.	556.913	1139.13	0.488892	down
AK147346	Fndc3b	Mus musculus 14 days pregnant adult female placenta cDNA, RIKEN full-length enriched library, clone:M5C1017G11 product:FAD104, full insert sequence.	341.908	168.494	2.0292	up
AK147419	Hivep2	Mus musculus adult male brain UNDEFINED_CELL_LINE cDNA, RIKEN full-length enriched library, clone:M5C1037P17 product:human immunodeficiency virus type I enhancer binding protein 2, full insert sequence.	81.2211	179.67	0.452057	down
AK147528	Samd8	Mus musculus cDNA, RIKEN full-length enriched library, clone:M5C1063N11 product:sterile alpha motif domain containing 8, full insert sequence.	98.7326	216.01	0.457074	down
AK147601	Tmem56	Mus musculus cDNA, RIKEN full-length enriched library, clone:M5C1086P07 product:hypothetical Eukaryotic protein of unknown function DUF887/TRAM, LAG1 and CLN8 homology containing protein, full insert sequence.	250.041	602.668	0.41489	down
AK147657	Camk1d	Mus musculus adult male brain UNDEFINED_CELL_LINE cDNA, RIKEN full-length enriched library, clone:M5C1102I08 product:calcium/calmodulin-dependent protein kinase ID, full insert sequence.	181.047	74.1365	2.44208	up
AK147665	Nrxn2	Mus musculus adult male brain UNDEFINED_CELL_LINE cDNA, RIKEN full-length enriched library, clone:M5C1105E16 product:neurexin II, full insert sequence.	74.9722	244.513	0.306619	down
AK147757	Arhgap30	Mus musculus melanocyte cDNA, RIKEN full-length enriched library, clone:G270026A07 product:similar to Cdc42 GTPase-activating protein (Fragment) [Homo sapiens], full insert sequence.	569.635	273.182	2.08518	up
AK147779	Zscan2	Mus musculus melanocyte cDNA, RIKEN full-length enriched library, clone:G270035E03 product:zinc finger protein 29, full insert sequence.	158.158	77.7111	2.0352	up
AK147892	Chfr	Mus musculus melanocyte cDNA, RIKEN full-length enriched library, clone:G270083O22 product:Ubiquitin ligase protein CHFR (EC 6.3.2.-) (Checkpoint with forkhead and RING finger domains protein) homolog [Mus musculus], full insert sequence.	161.347	69.9734	2.30583	up
AK147960	Herc5	Mus musculus melanocyte cDNA, RIKEN full-length enriched library, clone:G270118L02 product:Adult male thymus cDNA, RIKEN full-length enriched library, clone:5830400N15 product:hypothetical regulator of chromosome condensation (RCC1) containing protein, f	285.825	110.27	2.59206	up
AK148104	Lgmn	Mus musculus B16 F10Y cells cDNA, RIKEN full-length enriched library, clone:G370017M10 product:legumain, full insert sequence.	1340.66	366.153	3.66147	up
AK148251	RP23-100C5.8	Mus musculus B16 F10Y cells cDNA, RIKEN full-length enriched library, clone:G370065L11 product:ProSAPiP1 protein, full insert sequence.	92.9713	214.35	0.433736	down
AK148259	Ctps	Mus musculus B16 F10Y cells cDNA, RIKEN full-length enriched library, clone:G370067N16 product:cytidine 5'-triphosphate synthase, full insert sequence.	549.095	202.056	2.71754	up
AK148395	Mgll	Mus musculus B16 F10Y cells cDNA, RIKEN full-length enriched library, clone:G370129O19 product:monoglyceride lipase, full insert sequence.	1125.74	2823.19	0.398748	down
AK148490	Fhad1	Mus musculus adult pancreas islet cells cDNA, RIKEN full-length enriched library, clone:C820009N20 product:hypothetical protein, full insert sequence.	164.39	364.028	0.451587	down
AK148766	3110053B16Rik	Mus musculus 2 days neonate sympathetic ganglion cDNA, RIKEN full-length enriched library, clone:7120443J16 product:unclassifiable, full insert sequence.	150.362	71.8386	2.09305	up
AK148887	Ambra1	Mus musculus 2 days neonate sympathetic ganglion cDNA, RIKEN full-length enriched library, clone:7120459J24 product:Ischemia related factor NYW-1 homolog [Mus musculus], full insert sequence.	671.788	283.557	2.36915	up
AK149117	Dda1	Mus musculus 2 days neonate sympathetic ganglion cDNA, RIKEN full-length enriched library, clone:7120484N02 product:weakly similar to Proline-rich protein MP-2 precursor [Mus musculus], full insert sequence.	336.043	159.442	2.10762	up
AK149321	N/A	Mus musculus adult retina cDNA, RIKEN full-length enriched library, clone:A930024K12 product:unclassifiable, full insert sequence.	183.973	87.2173	2.10936	up
AK149381	Nr1i3	Mus musculus adult male liver tumor cDNA, RIKEN full-length enriched library, clone:C730003I01 product:nuclear receptor subfamily 1, group I, member 3, full insert sequence.	736.713	1609.85	0.457628	down
AK149460	Ppara	Mus musculus adult male liver tumor cDNA, RIKEN full-length enriched library, clone:C730015L08 product:peroxisome proliferator activated receptor alpha, full insert sequence.	2818.82	6446.38	0.437272	down
AK149523	Cp	Mus musculus adult male liver tumor cDNA, RIKEN full-length enriched library, clone:C730030A01 product:ceruloplasmin, full insert sequence.	90.1501	375.091	0.240342	down
AK149668	Ncf1	Mus musculus bone marrow macrophage cDNA, RIKEN full-length enriched library, clone:G530008N20 product:neutrophil cytosolic factor 1, full insert sequence.	191.41	67.0811	2.85341	up
AK149669	Sipa1	Mus musculus bone marrow macrophage cDNA, RIKEN full-length enriched library, clone:G530008N21 product:signal-induced proliferation associated gene 1, full insert sequence.	322.865	132.235	2.44159	up
AK149680	Il10ra	Mus musculus bone marrow macrophage cDNA, RIKEN full-length enriched library, clone:G530009H16 product:interleukin 10 receptor, alpha, full insert sequence.	172.541	50.2893	3.43096	up
AK149810	Ddx24	Mus musculus bone marrow macrophage cDNA, RIKEN full-length enriched library, clone:G530019N11 product:DEAD (Asp-Glu-Ala-Asp) box polypeptide 24, full insert sequence.	681.534	326.877	2.08499	up
AK149899	Il10ra	Mus musculus bone marrow macrophage cDNA, RIKEN full-length enriched library, clone:G530102O20 product:interleukin 10 receptor, alpha, full insert sequence.	154.134	77.0377	2.00076	up
AK149935	Pik3cd	Mus musculus bone marrow macrophage cDNA, RIKEN full-length enriched library, clone:G530106J11 product:phosphatidylinositol 3-kinase catalytic delta polypeptide, full insert sequence.	727.741	91.2291	7.97707	up
AK149942	Adpgk	Mus musculus bone marrow macrophage cDNA, RIKEN full-length enriched library, clone:G530106P09 product:RbBP-35 homolog [Homo sapiens], full insert sequence.	94.8263	198.099	0.478681	down
AK149943	2310014H01Rik	Mus musculus bone marrow macrophage cDNA, RIKEN full-length enriched library, clone:G530108E03 product:hypothetical Proline-rich region profile/Glutamine-rich region profile containing protein, full insert sequence.	609.789	228.547	2.66812	up
AK149961	Zbtb7a	Mus musculus bone marrow macrophage cDNA, RIKEN full-length enriched library, clone:G530110E03 product:zinc finger and BTB domain containing 7, full insert sequence.	125.494	261.896	0.479177	down
AK149980	Dda1	Mus musculus bone marrow macrophage cDNA, RIKEN full-length enriched library, clone:G530111L19 product:hypothetical protein, full insert sequence.	2294.41	1040.38	2.20535	up
AK150038	Trafd1	Mus musculus bone marrow macrophage cDNA, RIKEN full-length enriched library, clone:G530123D08 product:FLN29 gene product, full insert sequence.	4650.59	2082.33	2.23336	up
AK150267	Wars	Mus musculus bone marrow macrophage cDNA, RIKEN full-length enriched library, clone:G530150N11 product:tryptophanyl-tRNA synthetase, full insert sequence.	1415.5	568.002	2.49207	up
AK150274	Ctss	Mus musculus bone marrow macrophage cDNA, RIKEN full-length enriched library, clone:I830001D23 product:cathepsin S, full insert sequence.	515.721	144.211	3.57616	up
AK150878	Snx10	Mus musculus bone marrow macrophage cDNA, RIKEN full-length enriched library, clone:I830016J07 product:sorting nexin 10, full insert sequence.	365.37	156.848	2.32945	up
AK150911	Sema4d	Mus musculus bone marrow macrophage cDNA, RIKEN full-length enriched library, clone:I830018C21 product:sema domain, immunoglobulin domain (Ig), transmembrane domain (TM) and short cytoplasmic domain, (semaphorin) 4D, full insert sequence.	206.885	66.3603	3.1176	up
AK150917	Ctla2b	Mus musculus bone marrow macrophage cDNA, RIKEN full-length enriched library, clone:I830018E13 product:cytotoxic T lymphocyte-associated protein 2 beta, full insert sequence.	144.708	65.6655	2.20371	up
AK151184	Dram1	Mus musculus bone marrow macrophage cDNA, RIKEN full-length enriched library, clone:I830026H07 product:hypothetical RNA-binding region RNP-1 (RNA recognition motif) containing protein, full insert sequence.	179.463	60.029	2.98961	up
AK151214	Vav1	Mus musculus bone marrow macrophage cDNA, RIKEN full-length enriched library, clone:I830026O10 product:vav 1 oncogene, full insert sequence.	1007.76	187.579	5.37247	up
AK151393	Parp11	Mus musculus bone marrow macrophage cDNA, RIKEN full-length enriched library, clone:I830028P15 product:hypothetical protein, full insert sequence.	202.196	87.0694	2.32224	up
AK151405	Tmem229b	Mus musculus bone marrow macrophage cDNA, RIKEN full-length enriched library, clone:I830029E04 product:hypothetical protein, full insert sequence.	363.281	91.6808	3.96246	up
AK151423	Hmha1	Mus musculus bone marrow macrophage cDNA, RIKEN full-length enriched library, clone:I830030A01 product:Similar to MYELOBLAST KIAA0223 (Hypothetical protein) homolog [Mus musculus], full insert sequence.	537.55	245.419	2.19034	up
AK151551	Pld4	Mus musculus bone marrow macrophage cDNA, RIKEN full-length enriched library, clone:I830031K04 product:hypothetical Phospholipase D/Transphosphatidylase/Phospholipase D phosphodiesterase active site profile containing protein, full insert sequence.	1144.63	270.17	4.23671	up
AK151633	Evl	Mus musculus bone marrow macrophage cDNA, RIKEN full-length enriched library, clone:I830032H08 product:Ena-vasodilator stimulated phosphoprotein, full insert sequence.	1078.43	261.312	4.12699	up
AK152097	Gpd2	Mus musculus bone marrow macrophage cDNA, RIKEN full-length enriched library, clone:I830047J23 product:glycerol phosphate dehydrogenase 2, mitochondrial, full insert sequence.	174.961	71.4434	2.44895	up
AK152337	Igtp	Mus musculus bone marrow macrophage cDNA, RIKEN full-length enriched library, clone:I830063D11 product:interferon gamma induced GTPase, full insert sequence.	14723.9	2613.52	5.63372	up
AK152620	I830012O16Rik	Mus musculus bone marrow macrophage cDNA, RIKEN full-length enriched library, clone:I830081F10 product:Interferon-induced protein with tetratricopeptide repeats 3 (IFIT-3) (Glucocorticoid-attenuated response gene 49 protein) (GARG-49) (IRG2) homolog [Mus	618.926	102.334	6.04807	up
AK152637	Slc7a7	Mus musculus bone marrow macrophage cDNA, RIKEN full-length enriched library, clone:I830081J23 product:solute carrier family 7 (cationic amino acid transporter, y+ system), member 7, full insert sequence.	861.026	381.593	2.2564	up
AK153025	Mapk14	Mus musculus bone marrow macrophage cDNA, RIKEN full-length enriched library, clone:I830119F11 product:mitogen activated protein kinase 14, full insert sequence.	235.415	779.993	0.301817	down
AK153107	Rpa1	Mus musculus bone marrow macrophage cDNA, RIKEN full-length enriched library, clone:I830123D16 product:replication protein A1, full insert sequence.	103.477	215.425	0.480339	down
AK153180	Cybb	Mus musculus bone marrow macrophage cDNA, RIKEN full-length enriched library, clone:I830126N07 product:cytochrome b-245, beta polypeptide, full insert sequence.	292.759	78.0785	3.74955	up
AK153270	Parp8	Mus musculus bone marrow macrophage cDNA, RIKEN full-length enriched library, clone:I830130M03 product:hypothetical protein, full insert sequence.	172.817	82.894	2.08479	up
AK153333	Pla2g6	Mus musculus bone marrow macrophage cDNA, RIKEN full-length enriched library, clone:I830139D09 product:phospholipase A2, group VI, full insert sequence.	197.384	808.99	0.243988	down
AK153571	Trim45	Mus musculus bone marrow macrophage cDNA, RIKEN full-length enriched library, clone:I830176N15 product:tripartite motif-containing 45, full insert sequence.	64.3093	171.65	0.374653	down
AK153578	Skap1	Mus musculus 3 days neonate thymus cDNA, RIKEN full-length enriched library, clone:A630004F04 product:SKAP55 adaptor protein homolog [Rattus norvegicus], full insert sequence.	147.663	73.3723	2.01252	up
AK153750	Optc	Mus musculus 3 days neonate thymus cDNA, RIKEN full-length enriched library, clone:A630072M19 product:opticin, full insert sequence.	75.9679	159.256	0.477016	down
AK153812	Ptpn22	Mus musculus 2 days neonate thymus thymic cells cDNA, RIKEN full-length enriched library, clone:C920004C21 product:protein tyrosine phosphatase, non-receptor type 8, full insert sequence.	281.591	100.796	2.79367	up
AK153919	Mbtd1	Mus musculus 2 days neonate thymus thymic cells cDNA, RIKEN full-length enriched library, clone:E430005D12 product:mbt domain containing 1, full insert sequence.	65.6062	163.721	0.40072	down
AK154115	Itgal	Mus musculus NOD-derived CD11c +ve dendritic cells cDNA, RIKEN full-length enriched library, clone:F630002J23 product:integrin alpha L, full insert sequence.	249.089	85.4437	2.91524	up
AK154195	Zfp513	Mus musculus NOD-derived CD11c +ve dendritic cells cDNA, RIKEN full-length enriched library, clone:F630008H06 product:zinc finger protein 513, full insert sequence.	397.117	192.763	2.06013	up
AK154238	Slc15a4	Mus musculus NOD-derived CD11c +ve dendritic cells cDNA, RIKEN full-length enriched library, clone:F630011I11 product:solute carrier family 15, member 4, full insert sequence.	210.613	518.815	0.40595	down
AK154250	Cd37	Mus musculus NOD-derived CD11c +ve dendritic cells cDNA, RIKEN full-length enriched library, clone:F630012C18 product:CD37 antigen, full insert sequence.	428.759	161.353	2.65727	up
AK154374	Ak3l1	Mus musculus NOD-derived CD11c +ve dendritic cells cDNA, RIKEN full-length enriched library, clone:F630025F03 product:adenylate kinase 4, full insert sequence.	213.285	691.963	0.308232	down
AK154494	Ablim2	Mus musculus NOD-derived CD11c +ve dendritic cells cDNA, RIKEN full-length enriched library, clone:F630040F20 product:actin-binding LIM protein 2, full insert sequence.	93.0181	187.918	0.494992	down
AK154540	Tmcc1	Mus musculus NOD-derived CD11c +ve dendritic cells cDNA, RIKEN full-length enriched library, clone:F630045H19 product:weakly similar to Hypothetical protein KIAA0481 (Cerebral protein-11) (hucep-11) (Fragment) [Homo sapiens], full insert sequence.	147.166	66.3743	2.21721	up
AK154607	Pfkfb3	Mus musculus NOD-derived CD11c +ve dendritic cells cDNA, RIKEN full-length enriched library, clone:F630101E02 product:6-phosphofructo-2-kinase/fructose-2,6-biphosphatase 3, full insert sequence.	246.638	87.8699	2.80685	up
AK154672	Mier2	Mus musculus NOD-derived CD11c +ve dendritic cells cDNA, RIKEN full-length enriched library, clone:F630102P07 product:hypothetical Myb DNA-binding domain/ELM2 domain/Homeodomain-like containing protein, full insert sequence.	217.744	108.132	2.0137	up
AK154828	1810055G02Rik	Mus musculus NOD-derived CD11c +ve dendritic cells cDNA, RIKEN full-length enriched library, clone:F630107O04 product:hypothetical Threonine-rich region profile containing protein, full insert sequence.	347.1	1007.34	0.344571	down
AK154884	Mare	Mus musculus NOD-derived CD11c +ve dendritic cells cDNA, RIKEN full-length enriched library, clone:F630110I15 product:unclassifiable, full insert sequence.	73.855	163.717	0.451115	down
AK155022	Eps8	Mus musculus NOD-derived CD11c +ve dendritic cells cDNA, RIKEN full-length enriched library, clone:F630116G04 product:epidermal growth factor receptor pathway substrate 8, full insert sequence.	138.585	65.7923	2.1064	up
AK155186	Wdfy4	Mus musculus NOD-derived CD11c +ve dendritic cells cDNA, RIKEN full-length enriched library, clone:F630207D03 product:similar to ALFY (Fragment) [Homo sapiens], full insert sequence.	203.579	70.4138	2.89118	up
AK155225	Rcc1	Mus musculus NOD-derived CD11c +ve dendritic cells cDNA, RIKEN full-length enriched library, clone:F630209K05 product:unclassifiable, full insert sequence.	58.0602	117.58	0.493795	down
AK155250	Hdac4	Mus musculus NOD-derived CD11c +ve dendritic cells cDNA, RIKEN full-length enriched library, clone:F630211K20 product:Similar to histone deacetylase 4 homolog [Homo sapiens], full insert sequence.	108.463	282.405	0.384069	down
AK155294	Ddhd1	Mus musculus NOD-derived CD11c +ve dendritic cells cDNA, RIKEN full-length enriched library, clone:F630215O16 product:Probable phospholipase DDHD1 (EC 3.1.1.-) (DDHD domain protein 1) (Phosphatidic acid-preferring phospholipase A1 homolog) (PA-PLA1), ful	2579.94	1041.96	2.47604	up
AK155311	Ciita	Mus musculus NOD-derived CD11c +ve dendritic cells cDNA, RIKEN full-length enriched library, clone:F630218H21 product:class II transactivator, full insert sequence.	155.766	65.7523	2.36898	up
AK155524	Lifr	Mus musculus NOD-derived CD11c +ve dendritic cells cDNA, RIKEN full-length enriched library, clone:F630311N01 product:leukemia inhibitory factor receptor, full insert sequence.	160.981	387.302	0.415646	down
AK155580	Gp49a	Mus musculus B6-derived CD11 +ve dendritic cells cDNA, RIKEN full-length enriched library, clone:F730001H10 product:glycoprotein 49 A, full insert sequence.	747.105	120.986	6.17515	up
AK155655	Pkm2	Mus musculus B6-derived CD11 +ve dendritic cells cDNA, RIKEN full-length enriched library, clone:F730110C17 product:pyruvate kinase, muscle, full insert sequence.	320.836	118.609	2.70498	up
AK155663	Cd37	Mus musculus B6-derived CD11 +ve dendritic cells cDNA, RIKEN full-length enriched library, clone:F730112L14 product:CD37 antigen, full insert sequence.	729.573	224.69	3.24702	up
AK155835	Pik3cd	Mus musculus B6-derived CD11 +ve dendritic cells cDNA, RIKEN full-length enriched library, clone:F730228K20 product:phosphatidylinositol 3-kinase catalytic delta polypeptide, full insert sequence.	203.65	78.6094	2.59065	up
AK155841	Mmp12	Mus musculus B6-derived CD11 +ve dendritic cells cDNA, RIKEN full-length enriched library, clone:F730229N14 product:matrix metalloproteinase 12, full insert sequence.	208.269	98.4574	2.11532	up
AK155862	Emr1	Mus musculus B6-derived CD11 +ve dendritic cells cDNA, RIKEN full-length enriched library, clone:F730310N12 product:EGF-like module containing, mucin-like, hormone receptor-like sequence 1, full insert sequence.	1162.94	350.398	3.31891	up
AK155863	Gpsm3	Mus musculus B6-derived CD11 +ve dendritic cells cDNA, RIKEN full-length enriched library, clone:F730311C03 product:G-protein signalling modulator 3 (AGS3-like, C. elegans), full insert sequence.	940.941	148.35	6.3427	up
AK155910	Kcnn4	Mus musculus B6-derived CD11 +ve dendritic cells cDNA, RIKEN full-length enriched library, clone:F730319A12 product:potassium intermediate/small conductance calcium-activated channel, subfamily N, member 4, full insert sequence.	174.923	74.1712	2.35837	up
AK156397	Gabbr1	Mus musculus activated spleen cDNA, RIKEN full-length enriched library, clone:F830019O19 product:gamma-aminobutyric acid (GABA-B) receptor, 1, full insert sequence.	188.585	79.6096	2.36887	up
AK156452	N/A	Mus musculus activated spleen cDNA, RIKEN full-length enriched library, clone:F830022F17 product:weakly similar to MS4a4B [Mus musculus], full insert sequence.	147.511	62.4997	2.36018	up
AK156480	Ptpn14	Mus musculus activated spleen cDNA, RIKEN full-length enriched library, clone:F830023G01 product:protein tyrosine phosphatase, non-receptor type 14, full insert sequence.	100.977	207.242	0.487241	down
AK156583	D14Ertd668e	Mus musculus activated spleen cDNA, RIKEN full-length enriched library, clone:F830031K02 product:PHD finger protein 11, full insert sequence.	398.583	85.0752	4.68506	up
AK156634	Gata3	Mus musculus activated spleen cDNA, RIKEN full-length enriched library, clone:F830034E07 product:GATA binding protein 3, full insert sequence.	143.569	66.9544	2.14428	up
AK156750	N/A	Mus musculus activated spleen cDNA, RIKEN full-length enriched library, clone:F830047L08 product:unclassifiable, full insert sequence.	50.1474	105.793	0.474015	down
AK156764	Tmc8	Mus musculus activated spleen cDNA, RIKEN full-length enriched library, clone:F830048H14 product:epidermodysplasia verruciformis 2, full insert sequence.	326.934	151.946	2.15165	up
AK156961	Csprs	Mus musculus activated spleen cDNA, RIKEN full-length enriched library, clone:F830110B15 product:Putative G-protein coupled receptor homolog [Mus musculus domesticus], full insert sequence.	192.458	69.3753	2.77416	up
AK157021	Vasp	Mus musculus activated spleen cDNA, RIKEN full-length enriched library, clone:F830112O05 product:vasodilator-stimulated phosphoprotein, full insert sequence.	2533.5	1055.76	2.39969	up
AK157036	Il4i1	Mus musculus activated spleen cDNA, RIKEN full-length enriched library, clone:F830113N19 product:interleukin 4 induced 1, full insert sequence.	151.525	67.8335	2.23378	up
AK157245	Il1b	Mus musculus activated spleen cDNA, RIKEN full-length enriched library, clone:F830208B07 product:interleukin 1 beta, full insert sequence.	127.969	62.5263	2.04665	up
AK157263	Stat1	Mus musculus activated spleen cDNA, RIKEN full-length enriched library, clone:F830208J20 product:signal transducer and activator of transcription 1, full insert sequence.	10859.9	1951.13	5.56596	up
AK157370	Tmem173	Mus musculus activated spleen cDNA, RIKEN full-length enriched library, clone:F830212L23 product:hypothetical protein, full insert sequence.	662.963	154.073	4.30291	up
AK157479	Atf7ip	Mus musculus activated spleen cDNA, RIKEN full-length enriched library, clone:F830218H17 product:activating transcription factor 7 interacting protein, full insert sequence.	245.357	117.177	2.0939	up
AK157622	Enpp4	Mus musculus activated spleen cDNA, RIKEN full-length enriched library, clone:F830227L19 product:ectonucleotide pyrophosphatase/phosphodiesterase 4, full insert sequence.	360.303	179.073	2.01204	up
AK157632	N/A	Mus musculus activated spleen cDNA, RIKEN full-length enriched library, clone:F830228J04 product:weakly similar to Hypothetical Sp100 domain containing protein [Mus musculus], full insert sequence.	129.757	56.3279	2.30359	up
AK157735	Ank3	Mus musculus 9.5 days embryo parthenogenote cDNA, RIKEN full-length enriched library, clone:B130009L14 product:ankyrin 3, epithelial, full insert sequence.	98.7497	215.023	0.459253	down
AK157852	Tal1	Mus musculus erythroblast cDNA, RIKEN full-length enriched library, clone:K0C0026B03 product:T-cell acute lymphocytic leukemia 1, full insert sequence.	122.884	54.3449	2.26119	up
AK157866	Scn10a	Mus musculus adult inner ear cDNA, RIKEN full-length enriched library, clone:F930001N03 product:sodium channel, voltage-gated, type X, alpha polypeptide, full insert sequence.	124.062	62.0293	2.00005	up
AK157870	Rnf123	Mus musculus adult inner ear cDNA, RIKEN full-length enriched library, clone:F930002B11 product:ring finger protein 123, full insert sequence.	248.949	500.96	0.496944	down
AK157878	Gm10644	Mus musculus adult inner ear cDNA, RIKEN full-length enriched library, clone:F930003C09 product:hypothetical protein, full insert sequence.	130.099	282.281	0.460886	down
AK158054	Vps53	Mus musculus adult inner ear cDNA, RIKEN full-length enriched library, clone:F930021L24 product:hypothetical protein, full insert sequence.	260.808	108.357	2.40693	up
AK158158	Nlrp12	Mus musculus adult inner ear cDNA, RIKEN full-length enriched library, clone:F930036H02 product:NACHT, LRR and PYD containing protein 12, full insert sequence.	142.93	67.5057	2.1173	up
AK158295	E2f8	Mus musculus adult inner ear cDNA, RIKEN full-length enriched library, clone:F930101L07 product:unclassifiable, full insert sequence.	397.886	1627.64	0.244455	down
AK158337	Nav2	Mus musculus adult inner ear cDNA, RIKEN full-length enriched library, clone:F930104M04 product:hypothetical Calponin-like actin-binding containing protein, full insert sequence.	156.89	65.3409	2.4011	up
AK158392	Oas3	Mus musculus adult inner ear cDNA, RIKEN full-length enriched library, clone:F930113H12 product:2'-5' oligoadenylate synthetase 3, full insert sequence.	288.251	79.7152	3.61601	up
AK158458	Tmem173	Mus musculus adult inner ear cDNA, RIKEN full-length enriched library, clone:F930118E02 product:hypothetical protein, full insert sequence.	249.329	98.4061	2.53367	up
AK158574	Brsk2	Mus musculus visual cortex cDNA, RIKEN full-length enriched library, clone:K230015H09 product:Non receptor serine/threonine kinase (Fragment) homolog [Dugesia japonica], full insert sequence.	59.8978	295.623	0.202616	down
AK158590	Atxn7l1	Mus musculus visual cortex cDNA, RIKEN full-length enriched library, clone:K230019H18 product:hypothetical Serine-rich region profile containing protein, full insert sequence.	121.405	265.289	0.457631	down
AK158794	Camk2b	Mus musculus visual cortex cDNA, RIKEN full-length enriched library, clone:K430313E02 product:calcium/calmodulin-dependent protein kinase II, beta, full insert sequence.	74.1089	155.257	0.477332	down
AK158809	Aifm3	Mus musculus visual cortex cDNA, RIKEN full-length enriched library, clone:K430330M23 product:Similar to NEURULA-specific FERRODOXIN reductase-like protein homolog [Mus musculus], full insert sequence.	96.1008	196.469	0.489139	down
AK158842	Vps13c	Mus musculus visual cortex cDNA, RIKEN full-length enriched library, clone:K430343K04 product:hypothetical protein, full insert sequence.	57.3141	122.288	0.46868	down
AK158967	N/A	Mus musculus visual cortex cDNA, RIKEN full-length enriched library, clone:K530020O18 product:hypothetical protein, full insert sequence.	147.09	68.4181	2.14987	up
AK158982	Lmbrd1	Mus musculus visual cortex cDNA, RIKEN full-length enriched library, clone:K530024A11 product:Similar to liver regeneration p-53 related protein homolog [Mus musculus], full insert sequence.	54.4558	115.557	0.471248	down
AK159369	Mical1	Mus musculus osteoclast-like cell cDNA, RIKEN full-length enriched library, clone:I420018J08 product:NEDD9 interacting protein with calponin homology and LIM domains, full insert sequence.	183.54	75.5855	2.42824	up
AK159411	Ano6	Mus musculus osteoclast-like cell cDNA, RIKEN full-length enriched library, clone:I420019J15 product:transmembrane protein 16F, full insert sequence.	990.383	294.145	3.36699	up
AK159486	Basp1	Mus musculus osteoclast-like cell cDNA, RIKEN full-length enriched library, clone:I420020P10 product:unclassifiable, full insert sequence.	220.556	74.2054	2.97223	up
AK159570	Snap91	Mus musculus osteoclast-like cell cDNA, RIKEN full-length enriched library, clone:I420024G24 product:synaptosomal-associated protein 91, full insert sequence.	52.1165	115.734	0.450315	down
AK159617	Sirpa	Mus musculus osteoclast-like cell cDNA, RIKEN full-length enriched library, clone:I420025L19 product:protein tyrosine phosphatase, non-receptor type substrate 1, full insert sequence.	373.267	105.071	3.55253	up
AK159883	Irf7	Mus musculus osteoclast-like cell cDNA, RIKEN full-length enriched library, clone:I420036H16 product:interferon regulatory factor 7, full insert sequence.	1690.27	166.046	10.1795	up
AK159930	Rangap1	Mus musculus osteoclast-like cell cDNA, RIKEN full-length enriched library, clone:I420038H08 product:RAN GTPase activating protein 1, full insert sequence.	489.062	1187.74	0.411759	down
AK160235	Mmaa	Mus musculus 10, 11 days embryo whole body cDNA, RIKEN full-length enriched library, clone:2810018E08 product:methylmalonic aciduria (cobalamin deficiency) type A, full insert sequence.	270.42	566.828	0.477076	down
AK160578	Ubqln4	Mus musculus ES cells cDNA, RIKEN full-length enriched library, clone:2410164A15 product:UBIN (Ataxin-1 ubiquitin-like interacting protein) homolog [Mus musculus], full insert sequence.	86.1128	196.887	0.437373	down
AK160723	Eef1e1	Mus musculus 12 days embryo head cDNA, RIKEN full-length enriched library, clone:3010091D05 product:eukaryotic translation elongation factor 1 epsilon 1, full insert sequence.	122.724	52.7492	2.32655	up
AK160894	Ttc13	Mus musculus 12 days embryo embryonic body below diaphragm region cDNA, RIKEN full-length enriched library, clone:3732421G17 product:tetratricopeptide repeat domain 13, full insert sequence.	265.837	611.021	0.435069	down
AK160915	Acvrl1	Mus musculus 18 days pregnant adult female placenta and extra embryonic tissue cDNA, RIKEN full-length enriched library, clone:3830418A02 product:activin A receptor, type II-like 1, full insert sequence.	291.684	123.255	2.36651	up
AK161165	Tulp2	Mus musculus 0 day neonate head cDNA, RIKEN full-length enriched library, clone:4831406O04 product:tubby-like protein 2, full insert sequence.	61.6114	131.051	0.470132	down
AK161180	Grhl2	Mus musculus 0 day neonate head cDNA, RIKEN full-length enriched library, clone:4832407M19 product:transcription factor CP2-like 3, full insert sequence.	115.404	54.1793	2.13004	up
AK161363	1500011B03Rik	Mus musculus adult male testis cDNA, RIKEN full-length enriched library, clone:4930474I06 product:Histocompatibility 2, class II antigen E beta homolog [Mus musculus], full insert sequence.	71.6045	275.002	0.260378	down
AK161436	Dmrtb1	Mus musculus adult male testis cDNA, RIKEN full-length enriched library, clone:4930584P19 product:hypothetical Proline-rich region profile containing protein, full insert sequence.	334.233	96.4425	3.46562	up
AK161457	Naalad2	Mus musculus adult male testis cDNA, RIKEN full-length enriched library, clone:4932410E13 product:N-acetylated alpha-linked acidic dipeptidase 2, full insert sequence.	52.1949	134.497	0.388076	down
AK161531	Ifi203	Mus musculus 11 days pregnant adult female ovary and uterus cDNA, RIKEN full-length enriched library, clone:5031429F12 product:interferon activated gene 203, full insert sequence.	727.908	259.549	2.80451	up
AK161711	RP23-100C5.8	Mus musculus 8 days embryo whole body cDNA, RIKEN full-length enriched library, clone:5730599K07 product:ProSAPiP1 protein, full insert sequence.	66.4116	161.415	0.411433	down
AK161852	Mat2a	Mus musculus adult male medulla oblongata cDNA, RIKEN full-length enriched library, clone:6330416K16 product:methionine adenosyltransferase II, alpha, full insert sequence.	252.112	621.049	0.405945	down
AK161921	Pcmtd1	Mus musculus adult male olfactory brain cDNA, RIKEN full-length enriched library, clone:6430407P10 product:hypothetical protein, full insert sequence.	426.777	950.545	0.448981	down
AK161975	Rab3a	Mus musculus 10 days neonate cerebellum cDNA, RIKEN full-length enriched library, clone:6530411A02 product:RAB3A, member RAS oncogene family, full insert sequence.	131.902	62.0293	2.12644	up
AK162134	Fam35a	Mus musculus in vitro fertilized eggs cDNA, RIKEN full-length enriched library, clone:7420433P05 product:hypothetical protein, full insert sequence.	231.633	102.322	2.26376	up
AK162215	Nfxl1	Mus musculus in vitro fertilized eggs cDNA, RIKEN full-length enriched library, clone:7420458G11 product:hypothetical Zinc finger RING-type profile/Glycine-rich region profile/Zn-finger-like, PHD finger containing protein, full insert sequence.	258.099	97.0627	2.65909	up
AK162249	Nuf2	Mus musculus in vitro fertilized eggs cDNA, RIKEN full-length enriched library, clone:7420477L20 product:cell division cycle associated 1, full insert sequence.	156.144	75.7155	2.06225	up
AK162306	Aig1	Mus musculus adult male colon cDNA, RIKEN full-length enriched library, clone:9030418G19 product:androgen-induced 1, full insert sequence.	282.745	132.861	2.12812	up
AK162360	Picalm	Mus musculus adult male epididymis cDNA, RIKEN full-length enriched library, clone:9230022E23 product:phosphatidylinositol binding clathrin assembly protein, full insert sequence.	116.368	233.265	0.498865	down
AK162519	9530052E02Rik	Mus musculus adult male urinary bladder cDNA, RIKEN full-length enriched library, clone:9530052E02 product:unclassifiable, full insert sequence.	90.3573	212.045	0.426123	down
AK162774	B830008J18Rik	Mus musculus 16 days neonate thymus cDNA, RIKEN full-length enriched library, clone:A130040N19 product:unclassifiable, full insert sequence.	135.514	66.4352	2.03979	up
AK162863	Casp9	Mus musculus adult male hypothalamus cDNA, RIKEN full-length enriched library, clone:A230064G07 product:caspase 9, full insert sequence.	171.996	82.9053	2.07461	up
AK162947	Cyp2s1	Mus musculus adult male spinal cord cDNA, RIKEN full-length enriched library, clone:A330069N14 product:cytochrome P450, family 2, subfamily s, polypeptide 1, full insert sequence.	64.9824	147.667	0.440062	down
AK163394	C130026I21Rik	Mus musculus 2 cells egg cDNA, RIKEN full-length enriched library, clone:B020032E18 product:hypothetical Sp100 containing protein, full insert sequence.	222.794	93.0891	2.39334	up
AK163403	Me1	Mus musculus 2 cells egg cDNA, RIKEN full-length enriched library, clone:B020035D20 product:malic enzyme, supernatant, full insert sequence.	69.7314	149.24	0.467242	down
AK163475	9430021M05Rik	Mus musculus adult male corpora quadrigemina cDNA, RIKEN full-length enriched library, clone:B230208F06 product:unclassifiable, full insert sequence.	165.303	81.2146	2.03538	up
AK163508	Zfp467	Mus musculus adult male corpora quadrigemina cDNA, RIKEN full-length enriched library, clone:B230316E06 product:zinc finger protein 467, full insert sequence.	321.522	143.136	2.24626	up
AK163997	Gm10825	Mus musculus ES cells cDNA, RIKEN full-length enriched library, clone:C330048K22 product:hypothetical protein, full insert sequence.	63.1542	222.942	0.283276	down
AK164042	Chdh	Mus musculus 7 days embryo whole body cDNA, RIKEN full-length enriched library, clone:C430028B04 product:choline dehydrogenase, full insert sequence.	183.266	432.855	0.42339	down
AK164086	Tpm3	Mus musculus 12 days embryo spinal cord cDNA, RIKEN full-length enriched library, clone:C530007N24 product:tropomyosin 3, gamma, full insert sequence.	178.598	86.3196	2.06904	up
AK164184	Extl1	Mus musculus adult male hippocampus cDNA, RIKEN full-length enriched library, clone:C630039J18 product:exostoses (multiple)-like 1, full insert sequence.	104.158	210.613	0.494545	down
AK164317	Fastk	Mus musculus 12 days embryo spinal ganglion cDNA, RIKEN full-length enriched library, clone:D130035L22 product:Fas-activated serine/threonine kinase, full insert sequence.	154.198	59.0361	2.61193	up
AK164757	Sgsm3	Mus musculus 10 days lactation, adult female mammary gland cDNA, RIKEN full-length enriched library, clone:D730011M09 product:RUN and TBC1 domain containing 3, full insert sequence.	352.288	145.09	2.42807	up
AK164836	N/A	Mus musculus 15 days embryo head cDNA, RIKEN full-length enriched library, clone:D930008K07 product:hypothetical protein, full insert sequence.	68.3304	150.205	0.454914	down
AK164842	Lamb1-1	Mus musculus 15 days embryo head cDNA, RIKEN full-length enriched library, clone:D930011D19 product:laminin B1 subunit 1, full insert sequence.	108.759	51.549	2.10982	up
AK164866	Cpeb2	Mus musculus 15 days embryo head cDNA, RIKEN full-length enriched library, clone:D930030J11 product:cytoplasmic polyadenylation element binding protein 2, full insert sequence.	279.267	611.078	0.457006	down
AK164938	AI451617	Mus musculus 0 day neonate lung cDNA, RIKEN full-length enriched library, clone:E030033P18 product:similar to Tripartite motif protein 30 (Down regulatory protein of interleukin 2 receptor) [Mus musculus], full insert sequence.	624.393	114.99	5.42998	up
AK165065	Igtp	Mus musculus 2 days pregnant adult female oviduct cDNA, RIKEN full-length enriched library, clone:E230029N02 product:interferon gamma induced GTPase, full insert sequence.	15423.4	2671.47	5.77338	up
AK165213	Fam55b	Mus musculus 6 days neonate spleen cDNA, RIKEN full-length enriched library, clone:F420006C19 product:Weakly similar to brush border 61.9 kDa protein precursor homolog [Mus musculus], full insert sequence.	72.1359	212.143	0.340035	down
AK165332	Evi5	Mus musculus 6 days neonate spleen cDNA, RIKEN full-length enriched library, clone:F430015F07 product:ecotropic viral integration site 5, full insert sequence.	80.4734	192.321	0.418434	down
AK165409	Serpina1f	Mus musculus adult male kidney cDNA, RIKEN full-length enriched library, clone:F520006M13 product:hypothetical Proteinase inhibititor I4, serpin containing protein, full insert sequence.	140.217	57.5594	2.43604	up
AK165432	Tlcd1	Mus musculus adult male kidney cDNA, RIKEN full-length enriched library, clone:F520014J06 product:hypothetical TRAM, LAG1 and CLN8 homology containing protein, full insert sequence.	152.575	327.263	0.466216	down
AK165650	Lilrb3	Mus musculus B cells CRL-1702 WEHI 231 cDNA, RIKEN full-length enriched library, clone:G430096A01 product:paired-Ig-like receptor A1, full insert sequence.	334.274	96.9167	3.44908	up
AK165817	Brd3	Mus musculus 14 days embryo lung cDNA, RIKEN full-length enriched library, clone:G630094J01 product:bromodomain containing 3, full insert sequence.	74.5643	150.983	0.493858	down
AK165879	Pole	Mus musculus lung RCB-0558 LLC cDNA, RIKEN full-length enriched library, clone:G730012N14 product:polymerase (DNA directed), epsilon, full insert sequence.	144.058	56.2969	2.55889	up
AK165897	Racgap1	Mus musculus lung RCB-0558 LLC cDNA, RIKEN full-length enriched library, clone:G730015N23 product:Rac GTPase-activating protein 1, full insert sequence.	563.062	128.529	4.38082	up
AK165949	Ptpn1	Mus musculus lung RCB-0558 LLC cDNA, RIKEN full-length enriched library, clone:G730022N20 product:protein tyrosine phosphatase, non-receptor type 1, full insert sequence.	978.798	366.71	2.66914	up
AK166086	2210418O10Rik	Mus musculus lung RCB-0558 LLC cDNA, RIKEN full-length enriched library, clone:G730037B17 product:hypothetical protein, full insert sequence.	173.186	402.575	0.430196	down
AK166120	Ttc3	Mus musculus lung RCB-0558 LLC cDNA, RIKEN full-length enriched library, clone:G730041C09 product:tetratricopeptide repeat domain 3, full insert sequence.	108.464	250.851	0.432386	down
AK166263	Lck	Mus musculus mammary gland RCB-0526 Jyg-MC(A) cDNA, RIKEN full-length enriched library, clone:G830026O06 product:lymphocyte protein tyrosine kinase, full insert sequence.	387.883	110.177	3.52055	up
AK166303	Usp40	Mus musculus mammary gland RCB-0526 Jyg-MC(A) cDNA, RIKEN full-length enriched library, clone:G830033J04 product:ubiquitin specific protease 40, full insert sequence.	302.759	122.429	2.47294	up
AK166422	Snx16	Mus musculus mammary gland RCB-0527 Jyg-MC(B) cDNA, RIKEN full-length enriched library, clone:G930015H05 product:sorting nexin 16, full insert sequence.	61.8421	133.013	0.464933	down
AK166480	Rhoj	Mus musculus mammary gland RCB-0527 Jyg-MC(B) cDNA, RIKEN full-length enriched library, clone:G930027J15 product:ras homolog gene family, member J, full insert sequence.	142.274	70.6343	2.01423	up
AK166663	A430108E01Rik	Mus musculus 5 days embryo whole body cDNA, RIKEN full-length enriched library, clone:I0C0048A18 product:hypothetical protein, full insert sequence.	239.164	514.388	0.464949	down
AK166817	Nlrp4c	Mus musculus blastocyst blastocyst cDNA, RIKEN full-length enriched library, clone:I1C0015E16 product:ribonuclease/angiogenin inhibitor 2, full insert sequence.	71.9404	157.565	0.456577	down
AK166866	Eif2s2	Mus musculus blastocyst blastocyst cDNA, RIKEN full-length enriched library, clone:I1C0019E06 product:eukaryotic translation initiation factor 2, subunit 2 (beta), full insert sequence.	119.053	58.9446	2.01974	up
AK167468	Hk1	Mus musculus 14 days pregnant adult female placenta cDNA, RIKEN full-length enriched library, clone:I530016C13 product:hexokinase 1, full insert sequence.	561.965	255.33	2.20093	up
AK167476	Pdlim7	Mus musculus 14 days embryo liver cDNA, RIKEN full-length enriched library, clone:I530016H17 product:PDZ and LIM domain 7, full insert sequence.	1015.35	460.989	2.20256	up
AK167648	Renbp	Mus musculus 15 days pregnant adult female placenta cDNA, RIKEN full-length enriched library, clone:I530026N01 product:renin binding protein, full insert sequence.	373.743	166.368	2.24648	up
AK167675	Golph3l	Mus musculus 14 days pregnant adult female placenta cDNA, RIKEN full-length enriched library, clone:I530028D11 product:Similar to golgi phosphoprotein 3 (Coat-protein) (Hypothetical protein) homolog [Mus musculus], full insert sequence.	273.718	130.979	2.08978	up
AK167751	Gp49a	Mus musculus TIB-55 BB88 cDNA, RIKEN full-length enriched library, clone:I730005M18 product:glycoprotein 49 A, full insert sequence.	205.105	75.6148	2.7125	up
AK167850	Cdc45l	Mus musculus TIB-55 BB88 cDNA, RIKEN full-length enriched library, clone:I730032K04 product:cell division cycle 45 homolog (S. cerevisiae)-like, full insert sequence.	206.105	102.429	2.01218	up
AK167978	Arpc1b	Mus musculus CRL-1722 L5178Y-R cDNA, RIKEN full-length enriched library, clone:I730044L16 product:actin related protein 2/3 complex, subunit 1B, full insert sequence.	1980.14	661.077	2.99533	up
AK168180	Mre11a	Mus musculus CRL-1722 L5178Y-R cDNA, RIKEN full-length enriched library, clone:I730064B08 product:meiotic recombination 11 homolog A (S. cerevisiae), full insert sequence.	138.964	62.5922	2.22015	up
AK168192	Rer1	Mus musculus TIB-55 BB88 cDNA, RIKEN full-length enriched library, clone:I730064M16 product:1110060F11Rik protein (RIKEN cDNA 1110060F11 gene) (RER1 protein homolog), full insert sequence.	197.189	79.8304	2.47009	up
AK168478	Dynlt1	Mus musculus 13 days embryo liver cDNA, RIKEN full-length enriched library, clone:I920026D04 product:t-complex testis expressed 1, full insert sequence.	651.051	287.622	2.26357	up
AK168834	Mapre2	Mus musculus 17 days pregnant adult female amnion cDNA, RIKEN full-length enriched library, clone:I920058P07 product:microtubule-associated protein, RP/EB family, member 2, full insert sequence.	67.5172	143.149	0.471657	down
AK168860	4931408D14Rik	Mus musculus 13 days embryo liver cDNA, RIKEN full-length enriched library, clone:I920061J03 product:unclassifiable, full insert sequence.	316.525	685.271	0.461898	down
AK169431	Pecam1	Mus musculus 17 days embryo stomach cDNA, RIKEN full-length enriched library, clone:I920198P10 product:platelet/endothelial cell adhesion molecule, full insert sequence.	1740.6	863.633	2.01544	up
AK169530	Lef1	Mus musculus 3 days neonate thymus cDNA, RIKEN full-length enriched library, clone:A630081F01 product:lymphoid enhancer binding factor 1, full insert sequence.	108.791	51.4278	2.11541	up
AK169777	Plcg1	Mus musculus 2 days neonate thymus thymic cells cDNA, RIKEN full-length enriched library, clone:E430021P04 product:hypothetical protein, full insert sequence.	111.17	267.616	0.415408	down
AK169962	BC016495	Mus musculus NOD-derived CD11c +ve dendritic cells cDNA, RIKEN full-length enriched library, clone:F630005P10 product:Similar to hypothetical protein FLJ20559 (Weakly similar to uridine kinase), full insert sequence.	85.6573	182.973	0.468143	down
AK170010	Axl	Mus musculus NOD-derived CD11c +ve dendritic cells cDNA, RIKEN full-length enriched library, clone:F630008C22 product:AXL receptor tyrosine kinase, full insert sequence.	578.715	198.288	2.91856	up
AK170081	Emilin2	Mus musculus NOD-derived CD11c +ve dendritic cells cDNA, RIKEN full-length enriched library, clone:F630015F04 product:elastin microfibril interfacer 2, full insert sequence.	1077.74	448.56	2.40266	up
AK170116	Cish	Mus musculus NOD-derived CD11c +ve dendritic cells cDNA, RIKEN full-length enriched library, clone:F630019C17 product:cytokine inducible SH2-containing protein, full insert sequence.	231.243	491.591	0.470397	down
AK170277	Gm9904	Mus musculus NOD-derived CD11c +ve dendritic cells cDNA, RIKEN full-length enriched library, clone:F630041B17 product:hypothetical Immunoglobulin-like/Immunoglobulin subtype/Ig-like domain profile containing protein, full insert sequence.	297.197	91.4535	3.2497	up
AK170307	Paqr7	Mus musculus NOD-derived CD11c +ve dendritic cells cDNA, RIKEN full-length enriched library, clone:F630044L03 product:membrane progestin receptor alpha, full insert sequence.	2045.36	4451.82	0.459443	down
AK170316	Gpr180	Mus musculus NOD-derived CD11c +ve dendritic cells cDNA, RIKEN full-length enriched library, clone:F630046M06 product:hypothetical protein, full insert sequence.	246.547	520.974	0.473242	down
AK170349	Tifab	Mus musculus NOD-derived CD11c +ve dendritic cells cDNA, RIKEN full-length enriched library, clone:F630049O22 product:hypothetical Forkhead-associated (FHA)/SMAD/FHA containing protein, full insert sequence.	248.931	102.104	2.43801	up
AK170368	Lilrb4	Mus musculus NOD-derived CD11c +ve dendritic cells cDNA, RIKEN full-length enriched library, clone:F630101G01 product:glycoprotein 49 B, full insert sequence.	462.05	94.0061	4.91511	up
AK170443	Cd68	Mus musculus NOD-derived CD11c +ve dendritic cells cDNA, RIKEN full-length enriched library, clone:F630103K14 product:CD68 antigen, full insert sequence.	3657.98	1089.03	3.35892	up
AK170545	Nfam1	Mus musculus NOD-derived CD11c +ve dendritic cells cDNA, RIKEN full-length enriched library, clone:F630107I03 product:NFAT activation molecule 1 precursor (Calcineurin/NFAT-activating ITAM-containing protein) homolog [Mus musculus], full insert sequence.	548.524	253.673	2.16233	up
AK170803	Lgals3	Mus musculus NOD-derived CD11c +ve dendritic cells cDNA, RIKEN full-length enriched library, clone:F630201F24 product:lectin, galactose binding, soluble 3, full insert sequence.	420.016	81.9023	5.12825	up
AK170841	Tnip1	Mus musculus NOD-derived CD11c +ve dendritic cells cDNA, RIKEN full-length enriched library, clone:F630203N01 product:TNFAIP3 interacting protein 1, full insert sequence.	398.78	131.957	3.02205	up
AK170854	Ncf4	Mus musculus NOD-derived CD11c +ve dendritic cells cDNA, RIKEN full-length enriched library, clone:F630204O11 product:neutrophil cytosolic factor 4, full insert sequence.	377.028	102.216	3.68854	up
AK170966	Snx7	Mus musculus NOD-derived CD11c +ve dendritic cells cDNA, RIKEN full-length enriched library, clone:F630214A14 product:sorting nexin 7, full insert sequence.	445.412	895.798	0.497223	down
AK171053	Laptm5	Mus musculus NOD-derived CD11c +ve dendritic cells cDNA, RIKEN full-length enriched library, clone:F630221G06 product:lysosomal-associated protein transmembrane 5, full insert sequence.	2572.24	978.491	2.62879	up
AK171058	Unc84b	Mus musculus NOD-derived CD11c +ve dendritic cells cDNA, RIKEN full-length enriched library, clone:F630221N03 product:Sad1/unc-84-like protein 2 homolog [Mus musculus], full insert sequence.	236.394	547.288	0.431937	down
AK171106	Pkm2	Mus musculus NOD-derived CD11c +ve dendritic cells cDNA, RIKEN full-length enriched library, clone:F630224H13 product:pyruvate kinase, muscle, full insert sequence.	2371.86	622.347	3.81116	up
AK171116	Laptm5	Mus musculus NOD-derived CD11c +ve dendritic cells cDNA, RIKEN full-length enriched library, clone:F630225G19 product:lysosomal-associated protein transmembrane 5, full insert sequence.	1527.68	516.684	2.95671	up
AK171153	N/A	Mus musculus NOD-derived CD11c +ve dendritic cells cDNA, RIKEN full-length enriched library, clone:F630228D23 product:Class II major histocompatibility complex alpha chain (Fragment) homolog [Mus sp], full insert sequence.	156.868	74.9694	2.09243	up
AK171179	Alg10b	Mus musculus NOD-derived CD11c +ve dendritic cells cDNA, RIKEN full-length enriched library, clone:F630230P20 product:similar to Potassium channel regulator 1 [Rattus norvegicus], full insert sequence.	75.2021	238.486	0.315331	down
AK171438	Tlr3	Mus musculus B6-derived CD11 +ve dendritic cells cDNA, RIKEN full-length enriched library, clone:F730215M24 product:toll-like receptor 3, full insert sequence.	149.098	57.4987	2.59307	up
AK171543	Csf1r	Mus musculus B6-derived CD11 +ve dendritic cells cDNA, RIKEN full-length enriched library, clone:F730230B05 product:colony stimulating factor 1 receptor, full insert sequence.	271.409	97.3624	2.78762	up
AK171565	Samhd1	Mus musculus B6-derived CD11 +ve dendritic cells cDNA, RIKEN full-length enriched library, clone:F730310M22 product:SAM domain and HD domain, 1, full insert sequence.	712.058	168.171	4.23413	up
AK171632	Sorbs2	Mus musculus activated spleen cDNA, RIKEN full-length enriched library, clone:F830001J06 product:Sorbin polypeptide (Fragment) homolog [Rattus norvegicus], full insert sequence.	356.499	176.679	2.01778	up
AK171658	Csrnp1	Mus musculus activated spleen cDNA, RIKEN full-length enriched library, clone:F830002L07 product:AXIN1 up-regulated 1, full insert sequence.	212.689	105.4	2.01793	up
AK171715	Vasp	Mus musculus activated spleen cDNA, RIKEN full-length enriched library, clone:F830006E17 product:vasodilator-stimulated phosphoprotein, full insert sequence.	1193.78	453.315	2.63344	up
AK171828	Batf2	Mus musculus activated spleen cDNA, RIKEN full-length enriched library, clone:F830013F11 product:hypothetical Basic-leucine zipper (bZIP) transcription factor/Eukaryotic transcription factor, DNA-binding containing protein, full insert sequence.	215.328	81.9886	2.62631	up
AK171894	Dctd	Mus musculus activated spleen cDNA, RIKEN full-length enriched library, clone:F830018C18 product:dCMP deaminase, full insert sequence.	153.78	70.3799	2.185	up
AK172047	Iigp1	Mus musculus activated spleen cDNA, RIKEN full-length enriched library, clone:F830032P15 product:hypothetical protein, full insert sequence.	1042.24	80.1877	12.9975	up
AK172060	Sh3bp1	Mus musculus activated spleen cDNA, RIKEN full-length enriched library, clone:F830033J16 product:SH3-domain binding protein 1, full insert sequence.	322.455	144.362	2.23365	up
AK172301	Cd22	Mus musculus activated spleen cDNA, RIKEN full-length enriched library, clone:F830115L07 product:CD22 antigen, full insert sequence.	90.7012	198.288	0.457422	down
AK172315	AW011738	Mus musculus activated spleen cDNA, RIKEN full-length enriched library, clone:F830120H02 product:hypothetical protein, full insert sequence.	353.643	107.854	3.27891	up
AK172497	N/A	Mus musculus activated spleen cDNA, RIKEN full-length enriched library, clone:F830210M18 product:interferon consensus sequence binding protein 1, full insert sequence.	258.468	109.826	2.35343	up
AK172515	Cd83	Mus musculus activated spleen cDNA, RIKEN full-length enriched library, clone:F830212A09 product:CD83 antigen, full insert sequence.	115.554	56.1743	2.05706	up
AK172645	1110028C15Rik	Mus musculus activated spleen cDNA, RIKEN full-length enriched library, clone:F830223G17 product:hypothetical protein, full insert sequence.	137.438	68.5122	2.00604	up
AK172718	Cox10	Mus musculus activated spleen cDNA, RIKEN full-length enriched library, clone:F830304K23 product:COX10 homolog, cytochrome c oxidase assembly protein, heme A: farnesyltransferase (yeast), full insert sequence.	298.422	147.236	2.02683	up
AK172955	Rap1gap	Mus musculus mRNA for mKIAA0474 protein.	186.908	448.948	0.416324	down
AK173080	Epb4.1l3	Mus musculus mRNA for mKIAA0987 protein.	167.852	81.386	2.06242	up
AK173111	Tanc2	Mus musculus mRNA for mKIAA1148 protein.	322.501	102.194	3.15578	up
AK173199	Rnf213	Mus musculus premature mRNA for mKIAA1554 protein.	4474.69	915.513	4.88763	up
AK173220	Prx	Mus musculus mRNA for mKIAA1620 protein.	74.0794	151.511	0.488938	down
AK177047	Ttc13	Mus musculus cDNA, clone:Y0G0101G14, strand:minus, reference:ENSEMBL:Mouse-Transcript-ENST:ENSMUST00000050052, based on BLAT search.	76.105	182.811	0.416305	down
AK177529	Enpp2	Mus musculus cDNA, clone:Y0G0103A19, strand:plus, reference:ENSEMBL:Mouse-Transcript-ENST:ENSMUST00000041591, based on BLAT search.	759.826	1864.36	0.407553	down
AK180283	Rmnd1	Mus musculus cDNA, clone:Y0G0113J16, strand:minus, reference:ENSEMBL:Mouse-Transcript-ENST:ENSMUST00000042251, based on BLAT search.	52.1815	104.403	0.49981	down
AK180939	N/A	Mus musculus cDNA, clone:Y0G0116G10, strand:unspecified.	470.848	202.588	2.32417	up
AK182364	Aprt	Mus musculus cDNA, clone:Y0G0121L12, strand:plus, reference:ENSEMBL:Mouse-Transcript-ENST:ENSMUST00000006764, based on BLAT search.	183.063	62.4667	2.93057	up
AK183187	N/A	Mus musculus cDNA, clone:Y0G0125A05, strand:minus, reference:ENSEMBL:Mouse-Transcript-ENST:ENSMUST00000042928, based on BLAT search.	111.51	52.9939	2.1042	up
AK183719	Lrrc28	Mus musculus cDNA, clone:Y0G0126O05, strand:plus, reference:ENSEMBL:Mouse-Transcript-ENST:ENSMUST00000053950, based on BLAT search.	415.984	871.688	0.477216	down
AK183986	N/A	Mus musculus cDNA, clone:Y0G0128C17, strand:plus, reference:ENSEMBL:Mouse-Transcript-ENST:ENSMUST00000034983, based on BLAT search.	788.056	315.312	2.49929	up
AK184308	N/A	Mus musculus cDNA, clone:Y0G0129H06, strand:unspecified.	82.494	170.782	0.483036	down
AK184738	N/A	Mus musculus cDNA, clone:Y0G0131F15, strand:plus, reference:ENSEMBL:Mouse-Transcript-ENST:ENSMUST00000065066, based on BLAT search.	151.66	327.89	0.462534	down
AK185943	N/A	Mus musculus cDNA, clone:Y0G0135L24, strand:minus, reference:ENSEMBL:Mouse-Transcript-ENST:ENSMUST00000029149, based on BLAT search.	299.982	616.867	0.486299	down
AK186533	N/A	Mus musculus cDNA, clone:Y0G0137K22, strand:plus, reference:ENSEMBL:Mouse-Transcript-ENST:ENSMUST00000042012, based on BLAT search.	57.382	127.62	0.449631	down
AK186599	C030006K11Rik	Mus musculus cDNA, clone:Y0G0137P11, strand:plus, reference:ENSEMBL:Mouse-Transcript-ENST:ENSMUST00000036247, based on BLAT search.	138.326	279.47	0.494957	down
AK186650	N/A	Mus musculus cDNA, clone:Y0G0138D02, strand:minus, reference:ENSEMBL:Mouse-Transcript-ENST:ENSMUST00000070413, based on BLAT search.	63.8022	177.593	0.359262	down
AK186822	Usp20	Mus musculus cDNA, clone:Y0G0138O03, strand:minus, reference:ENSEMBL:Mouse-Transcript-ENST:ENSMUST00000041242, based on BLAT search.	68.9629	234.244	0.294407	down
AK187115	N/A	Mus musculus cDNA, clone:Y0G0139N20, strand:unspecified.	140.702	67.411	2.08723	up
AK187394	Ifi27l1	Mus musculus cDNA, clone:Y0G0141K06, strand:plus, reference:ENSEMBL:Mouse-Transcript-ENST:ENSMUST00000066712, based on BLAT search.	2288.94	755.076	3.0314	up
AK187493	Fen1	Mus musculus cDNA, clone:Y0G0142A22, strand:plus, reference:ENSEMBL:Mouse-Transcript-ENST:ENSMUST00000025651, based on BLAT search.	119.929	56.6935	2.11539	up
AK188426	N/A	Mus musculus cDNA, clone:Y0G0145C15, strand:unspecified.	218.26	521.332	0.418658	down
AK188793	N/A	Mus musculus cDNA, clone:Y0G0146H19, strand:minus, reference:ENSEMBL:Mouse-Transcript-ENST:ENSMUST00000029315, based on BLAT search.	84.8237	201.398	0.421174	down
AK189210	N/A	Mus musculus cDNA, clone:Y0G0148E10, strand:plus, reference:ENSEMBL:Mouse-Transcript-ENST:ENSMUST00000041100, based on BLAT search.	90.2307	206.872	0.436167	down
AK189601	N/A	Mus musculus cDNA, clone:Y0G0149L21, strand:minus, reference:ENSEMBL:Mouse-Transcript-ENST:ENSMUST00000053965, based on BLAT search.	247.418	99.0635	2.49757	up
AK192544	Fads2	Mus musculus cDNA, clone:Y1G0109D13, strand:unspecified.	1217.25	3546.52	0.343223	down
AK197062	Smyd2	Mus musculus cDNA, clone:Y1G0123N21, strand:minus, reference:ENSEMBL:Mouse-Transcript-ENST:ENSMUST00000027897, based on BLAT search.	151.292	316.699	0.477716	down
AK198904	Mtch1	Mus musculus cDNA, clone:Y1G0129I10, strand:minus, reference:ENSEMBL:Mouse-Transcript-ENST:ENSMUST00000024809, based on BLAT search.	690.463	1539.13	0.448606	down
AK200837	N/A	Mus musculus cDNA, clone:Y1G0136C09, strand:unspecified.	217.998	87.0676	2.50377	up
AK202494	N/A	Mus musculus cDNA, clone:Y1G0141L07, strand:minus, reference:ENSEMBL:Mouse-Transcript-ENST:ENSMUST00000061673, based on BLAT search.	94.3421	354.139	0.266399	down
AK204824	N/A	Mus musculus cDNA, clone:Y1G0149L17, strand:unspecified.	267.44	115.311	2.3193	up
AK205829	Zfp618	Mus musculus cDNA, clone:Y2G0102O15, strand:plus, reference:ENSEMBL:Mouse-Transcript-ENST:ENSMUST00000064814, based on BLAT search.	125.742	61.9651	2.02924	up
AK205936	Serpinh1	Mus musculus cDNA, clone:Y2G0103E03, strand:unspecified.	363.669	126.293	2.87958	up
AK206151	Crebl2	Mus musculus cDNA, clone:Y2G0103O12, strand:minus, reference:ENSEMBL:Mouse-Transcript-ENST:ENSMUST00000046303, based on BLAT search.	107.686	265.595	0.405453	down
AK207701	1110012D08Rik	Mus musculus cDNA, clone:Y2G0108N12, strand:minus, reference:ENSEMBL:Mouse-Transcript-ENST:ENSMUST00000051011, based on BLAT search.	119.027	315.208	0.377614	down
AK207773	Pgs1	Mus musculus cDNA, clone:Y2G0109B09, strand:minus, reference:ENSEMBL:Mouse-Transcript-ENST:ENSMUST00000017859, based on BLAT search.	547.11	272.226	2.00976	up
AK209590	N/A	Mus musculus cDNA, clone:Y2G0115J10, strand:plus, reference:ENSEMBL:Mouse-Transcript-ENST:ENSMUST00000059529, based on BLAT search.	161.77	80.2236	2.01649	up
AK209715	N/A	Mus musculus cDNA, clone:Y2G0115P21, strand:minus, reference:ENSEMBL:Mouse-Transcript-ENST:ENSMUST00000062431, based on BLAT search.	9063.22	3167.17	2.86161	up
AK209885	N/A	Mus musculus cDNA, clone:Y2G0116K08, strand:unspecified.	1205.16	442.803	2.72166	up
AK210360	Urm1	Mus musculus cDNA, clone:Y2G0118C16, strand:plus, reference:ENSEMBL:Mouse-Transcript-ENST:ENSMUST00000028131, based on BLAT search.	201.741	62.5641	3.22455	up
AK213749	N/A	Mus musculus cDNA, clone:Y2G0129F16, strand:unspecified.	158.158	437.183	0.361765	down
AK217047	N/A	Mus musculus cDNA, clone:Y2G0140H09, strand:unspecified.	124.494	53.1129	2.34394	up
AK217856	N/A	Mus musculus cDNA, clone:Y2G0143E03, strand:unspecified.	1514.08	444.15	3.40893	up
AK218656	Acbd4	Mus musculus cDNA, clone:Y2G0145N24, strand:plus, reference:ENSEMBL:Mouse-Transcript-ENST:ENSMUST00000042682, based on BLAT search.	113.491	267.36	0.424489	down
AK220177	Zkscan3	Mus musculus mRNA for mKIAA4071 protein.	72.611	163.555	0.443955	down
AK220237	Lrrc56	Mus musculus mRNA for mFLJ00101 protein.	56.2784	121.847	0.461877	down
AK220241	Slfn10	Mus musculus mRNA for mFLJ00257 protein.	142.413	69.7296	2.04237	up
AK220370	Dcdc2a	Mus musculus mRNA for mKIAA1154 protein.	94.6172	194.016	0.487678	down
AK220495	Ttc3	Mus musculus mRNA for mKIAA4119 protein.	94.5118	199.313	0.474188	down
AM690751	Ttll7	Mus musculus mRNA for polyglutamylase (Ttll7 gene), strain C57BL6.	73.6631	155.479	0.47378	down
AY029362	N/A	Mus musculus T-cell receptor alpha chain precursor (Tca) mRNA, complete cds.	225.197	78.2393	2.87831	up
AY029599	Eri3	Mus musculus prion interactor PINT1 mRNA, partial cds.	175.753	81.8766	2.14656	up
AY057069	Bnip3l	Mus musculus sNix mRNA, complete cds	81.4719	172.775	0.47155	down
AY072796	Ccrl1	Mus musculus chemokine receptor CCX CKR mRNA, complete cds.	119.422	252.7	0.472582	down
AY098595	Dbnl	Mus musculus actin-binding protein 1 (Abp1) mRNA, complete cds.	626.789	240.61	2.60501	up
AY129562	Itsn1	Mus musculus intersectin isoform 6 (Itsn) mRNA, partial cds	81.978	165.969	0.493936	down
AY138505	Rgs19	Mus musculus GAIP/RGS19, short isoform mRNA, complete cds.	382.181	142.34	2.68499	up
AY144589	Disp1	Mus musculus DISP1 mRNA, partial cds.	207.049	74.1338	2.79291	up
AY183125	Arhgap4	Mus musculus Rho GTPase-activating protein p115 splice form 2 (Arhgap4) mRNA, complete sequence	980.71	422.755	2.31981	up
AY225160	Irf1	Mus musculus truncated interferon regulatory factor 1 splice variant (Irf1) mRNA, complete cds.	2862.19	947.802	3.01981	up
AY259213	9030425E11Rik	Mus musculus CAR-like membrane protein (CLMP) mRNA, complete cds.	144.802	64.6769	2.23885	up
AY261805	Slfn5	Mus musculus strain 129/SvJ schlafen 5 (Slfn5) mRNA, complete cds.	359.303	166.277	2.16087	up
AY282803	Gabpb1	Mus musculus GA binding protein subunit beta1 (Gabpb1) mRNA, Gabpb1-2 allele, partial cds	140.693	282.56	0.497924	down
AY303784	H2-Ab1	Mus musculus strain C57BL/Ka MHC class II antigen A beta (H2-Ab) mRNA, partial cds.	3021.74	426.962	7.0773	up
AY314983	Dsg1c	Mus musculus desmoglein 1gamma (Dsg1gamma) mRNA, complete cds.	116.17	308.914	0.37606	down
AY392763	Lair1	alt '5133400O11Rik#BB115266#D7Bwg0421e#Lair-1#mLair-1'	127.29	54.887	2.31913	up
AY427560	Gja1	Mus musculus isolate exon1A-1E connexin 43 (Gja1) mRNA, partial cds	67.3538	135.19	0.498216	down
AY465530	Treml4	alt '5031403H21Rik#BB137214#IDCP1#TLT4#Treml3'	885.286	307.101	2.88272	up
AY465532	Treml4	alt '5031403H21Rik#BB137214#IDCP1#TLT4#Treml3'	523.588	229.051	2.2859	up
AY502107	Cacna2d2	Mus musculus voltage-gated calcium channel alpha2-delta2 subunit (Cacna2d2) mRNA, Cacna2d2-entla allele, complete cds.	142.797	68.4412	2.08641	up
AY512907	N/A	Mus musculus clone NIA:H4064B07 unknown mRNA.	120.808	58.9508	2.0493	up
AY534252	Xkr6	Mus musculus XK-related protein 6 mRNA, partial cds.	110.498	53.6997	2.0577	up
AY536887	N6amt1	Mus musculus putative N6-DNA methyltransferase A transcript variant (5830445C04Rik) mRNA, complete cds.	124.267	255.004	0.487314	down
AY540038	Mid1	Mus musculus clone MEX2B-9 Mid1 mRNA, partial sequence.	137.163	65.6888	2.08807	up
AY563098	Acot3	Mus musculus peroxisomal acyl-CoA thioesterase Ia splice variant 5':2 mRNA, complete cds.	1105.33	3894.82	0.283794	down
AY589791	Six3os1	Mus musculus clone Six3OS7 Six3 antisense RNA (Six3os), complete sequence	56.5552	122.919	0.4601	down
AY653308	Clk4	alt 'AI987988#C85119'	162.707	77.9007	2.08865	up
AY764247	Mpzl1	Mus musculus protein zero-related (Mpzl1) mRNA, complete cds.	598.016	255.315	2.34227	up
AY957576	E2f8	Mus musculus E2F family member E2F8 mRNA, complete cds.	150.019	469.091	0.319807	down
AY989856	H2-Bl	Mus musculus strain C3H/HeJ truncated MHC class I antigen splice variant Bl.2 (H2-Bl) mRNA, H2-Bl-k allele, complete cds.	471.63	202.746	2.32621	up
BC001986	Ifi47	Mus musculus interferon gamma inducible protein 47, mRNA (cDNA clone MGC:5665 IMAGE:3589815), complete cds.	2801.83	577.8	4.84913	up
BC001992	Mapk13	Mus musculus mitogen activated protein kinase 13, mRNA (cDNA clone MGC:5725 IMAGE:3492903), complete cds.	205.762	97.8764	2.10226	up
BC001996	H2-DMa	Mus musculus histocompatibility 2, class II, locus DMa, mRNA (cDNA clone MGC:5743 IMAGE:3591389), complete cds.	763.207	146.147	5.22217	up
BC001999	Emp3	Mus musculus epithelial membrane protein 3, mRNA (cDNA clone MGC:5759 IMAGE:3485948), complete cds.	584.825	261.653	2.23512	up
BC002035	N/A	Mus musculus cDNA clone MGC:5947 IMAGE:3491358, complete cds.	2894.02	563.938	5.13181	up
BC002036	Tpd52	Mus musculus tumor protein D52, mRNA (cDNA clone MGC:5954 IMAGE:3593963), complete cds.	725.151	316.771	2.28919	up
BC002065	Serpina3g	Mus musculus serine (or cysteine) peptidase inhibitor, clade A, member 3G, mRNA (cDNA clone IMAGE:3484201).	298.971	62.0093	4.82138	up
BC002070	Ly6a	Mus musculus lymphocyte antigen 6 complex, locus A, mRNA (cDNA clone MGC:6188 IMAGE:3486025), complete cds.	2338.85	87.1545	26.8356	up
BC002073	Ccl6	Mus musculus chemokine (C-C motif) ligand 6, mRNA (cDNA clone MGC:6215 IMAGE:3492808), complete cds.	2155.16	305.585	7.05256	up
BC002075	Ada	Mus musculus adenosine deaminase, mRNA (cDNA clone MGC:6222 IMAGE:3484465), complete cds.	276.062	119.016	2.31954	up
BC002085	Gzmb	Mus musculus granzyme B, mRNA (cDNA clone MGC:6257 IMAGE:3592898), complete cds.	179.109	66.7487	2.68334	up
BC002086	C1qa	Mus musculus complement component 1, q subcomponent, alpha polypeptide, mRNA (cDNA clone MGC:6262 IMAGE:3592169), complete cds.	2849.63	1127.62	2.52713	up
BC002116	Ly6e	Mus musculus lymphocyte antigen 6 complex, locus E, mRNA (cDNA clone MGC:6621 IMAGE:3490293), complete cds.	20884.6	7937.63	2.63109	up
BC002125	Ctss	Mus musculus cathepsin S, mRNA (cDNA clone MGC:6643 IMAGE:3495719), complete cds.	303.171	83.2285	3.64263	up
BC002136	Coro1a	Mus musculus coronin, actin binding protein 1A, mRNA (cDNA clone MGC:7245 IMAGE:3484185), complete cds.	845.216	211.111	4.00365	up
BC002155	Mrps23	Mus musculus mitochondrial ribosomal protein S23, mRNA (cDNA clone IMAGE:3485358), partial cds.	87.252	190.242	0.458638	down
BC002214	Echdc3	Mus musculus enoyl Coenzyme A hydratase domain containing 3, mRNA (cDNA clone MGC:7470 IMAGE:3490443), complete cds.	238.946	580.429	0.411672	down
BC002237	H2-DMb1	Mus musculus histocompatibility 2, class II, locus Mb1, mRNA (cDNA clone MGC:7514 IMAGE:3491702), complete cds.	2467.1	278.244	8.86666	up
BC002311	Fkbp11	Mus musculus FK506 binding protein 11, mRNA (cDNA clone IMAGE:3592588), containing frame-shift errors.	241.656	118.127	2.04574	up
BC003230	Cmtm3	Mus musculus CKLF-like MARVEL transmembrane domain containing 3, mRNA (cDNA clone MGC:7225 IMAGE:3483351), complete cds.	807.169	238.653	3.38218	up
BC003240	Por	Mus musculus P450 (cytochrome) oxidoreductase, mRNA (cDNA clone MGC:6123 IMAGE:3497749), complete cds.	6718.09	13776.4	0.487653	down
BC003243	Zfp281	Mus musculus zinc finger protein 281, mRNA (cDNA clone MGC:7737 IMAGE:3498439), complete cds.	117.858	342.518	0.344093	down
BC003253	Lyn	Mus musculus Yamaguchi sarcoma viral (v-yes-1) oncogene homolog, mRNA (cDNA clone MGC:6187 IMAGE:3500419), complete cds.	571.473	216.627	2.63805	up
BC003274	Kpna2	Mus musculus karyopherin (importin) alpha 2, mRNA (cDNA clone MGC:6031 IMAGE:3499880), complete cds.	2568.99	1191.94	2.1553	up
BC003303	Bcap29	Mus musculus B-cell receptor-associated protein 29, mRNA (cDNA clone MGC:6075 IMAGE:3584161), complete cds.	226.7	110.506	2.05147	up
BC003305	Lpl	Mus musculus lipoprotein lipase, mRNA (cDNA clone MGC:5666 IMAGE:3584788), complete cds.	779.953	134.24	5.81015	up
BC003307	Nans	Mus musculus N-acetylneuraminic acid synthase (sialic acid synthase), mRNA (cDNA clone MGC:6982 IMAGE:3154822), complete cds.	425.003	159.758	2.6603	up
BC003314	Apobec3	Mus musculus apolipoprotein B editing complex 3, mRNA (cDNA clone MGC:7002 IMAGE:3155422), complete cds.	137.645	63.7509	2.1591	up
BC003337	Actg1	Mus musculus actin, gamma, cytoplasmic 1, mRNA (cDNA clone MGC:6223 IMAGE:3257312), complete cds.	2147.82	916.374	2.34382	up
BC003338	Twf2	Mus musculus twinfilin, actin-binding protein, homolog 2 (Drosophila), mRNA (cDNA clone MGC:5705 IMAGE:3257230), complete cds.	658.212	223.777	2.94137	up
BC003343	Cxcl9	Mus musculus chemokine (C-X-C motif) ligand 9, mRNA (cDNA clone MGC:6179 IMAGE:3257716), complete cds.	1217.16	70.5199	17.2598	up
BC003435	Igh	Mus musculus immunoglobulin heavy constant gamma 1 (G1m marker), mRNA (cDNA clone MGC:6486 IMAGE:2646928), complete cds.	150.71	55.5142	2.7148	up
BC003450	Wars	Mus musculus tryptophanyl-tRNA synthetase, mRNA (cDNA clone MGC:6537 IMAGE:2654231), complete cds.	261.546	117.859	2.21915	up
BC003472	Krt23	Mus musculus cDNA clone IMAGE:2650013, containing frame-shift errors.	86.7519	261.548	0.331687	down
BC003476	Cd74	Mus musculus CD74 antigen (invariant polypeptide of major histocompatibility complex, class II antigen-associated), mRNA (cDNA clone MGC:6517 IMAGE:2650401), complete cds.	2571.36	393.237	6.53896	up
BC003480	Capg	Mus musculus capping protein (actin filament), gelsolin-like, mRNA (cDNA clone MGC:6242 IMAGE:2811050), complete cds.	345.296	56.192	6.14494	up
BC003710	Rbmx	Mus musculus RNA binding motif protein, X chromosome, mRNA (cDNA clone MGC:5688 IMAGE:3599678), complete cds.	230.63	104.249	2.21229	up
BC003713	Cpxm1	Mus musculus carboxypeptidase X 1 (M14 family), mRNA (cDNA clone MGC:5707 IMAGE:3593211), complete cds.	240.149	103.697	2.31587	up
BC003718	H2-DMb1	Mus musculus histocompatibility 2, class II, locus Mb1, mRNA (cDNA clone MGC:5741 IMAGE:3486844), complete cds.	2618.14	268.339	9.75685	up
BC003730	Ncf2	Mus musculus neutrophil cytosolic factor 2, mRNA (cDNA clone MGC:5795 IMAGE:3592460), complete cds.	252.282	92.5929	2.72464	up
BC003768	Ifit1	Mus musculus interferon-induced protein with tetratricopeptide repeats 1, mRNA (cDNA clone MGC:5959 IMAGE:3496673), complete cds.	793.694	179.574	4.41987	up
BC003783	Cish	Mus musculus cytokine inducible SH2-containing protein, mRNA (cDNA clone MGC:6010 IMAGE:3487580), complete cds.	137.732	461.104	0.2987	down
BC003790	Junb	Mus musculus Jun-B oncogene, mRNA (cDNA clone MGC:6021 IMAGE:3592704), complete cds.	1690.57	740.438	2.28321	up
BC003796	Lsp1	Mus musculus lymphocyte specific 1, mRNA (cDNA clone MGC:6047 IMAGE:3488528), complete cds.	901.575	191.46	4.70895	up
BC003804	Ifit3	Mus musculus interferon-induced protein with tetratricopeptide repeats 3, mRNA (cDNA clone MGC:6081 IMAGE:3487345), complete cds.	1606.06	463.133	3.46782	up
BC003815	Sfpi1	Mus musculus SFFV proviral integration 1, mRNA (cDNA clone MGC:6158 IMAGE:3600260), complete cds.	428.545	95.9917	4.4644	up
BC003838	Rgs19	Mus musculus regulator of G-protein signaling 19, mRNA (cDNA clone MGC:6350 IMAGE:3490927), complete cds.	325.842	72.8345	4.47373	up
BC003872	Tspan15	Mus musculus tetraspanin 15, mRNA (cDNA clone MGC:6632 IMAGE:3492667), complete cds.	522.153	203.661	2.56384	up
BC003879	Gatm	Mus musculus glycine amidinotransferase (L-arginine:glycine amidinotransferase), mRNA (cDNA clone MGC:6646 IMAGE:3495871), complete cds.	612.885	289.684	2.1157	up
BC003935	Haus8	Mus musculus RIKEN cDNA 2410004L22 gene, mRNA (cDNA clone MGC:7326 IMAGE:3486472), complete cds.	196.133	95.2074	2.06006	up
BC003981	Ccdc123	Mus musculus coiled-coil domain containing 123, mRNA (cDNA clone MGC:7462 IMAGE:3490246), complete cds.	162.622	64.4103	2.52479	up
BC004010	9430015G10Rik	Mus musculus RIKEN cDNA 9430015G10 gene, mRNA (cDNA clone MGC:7568 IMAGE:3493145), complete cds.	81.7067	183.518	0.445226	down
BC004079	Mpst	Mus musculus mercaptopyruvate sulfurtransferase, mRNA (cDNA clone MGC:8271 IMAGE:3592659), complete cds.	106.307	260.679	0.407806	down
BC004090	Sike1	Mus musculus RIKEN cDNA 5730470L24 gene, mRNA (cDNA clone MGC:8302 IMAGE:3593790), complete cds.	276.411	106.465	2.59626	up
BC004572	Naaa	Mus musculus N-acylsphingosine amidohydrolase (acid ceramidase)-like, mRNA (cDNA clone MGC:8016 IMAGE:3586255), complete cds.	637.304	167.285	3.80969	up
BC004590	Dok2	Mus musculus docking protein 2, mRNA (cDNA clone MGC:8067 IMAGE:3587682), complete cds.	315.758	149.8	2.10786	up
BC004636	Mettl8	Mus musculus methyltransferase like 8, mRNA (cDNA clone MGC:7995 IMAGE:3585719), complete cds.	123.489	58.6941	2.10394	up
BC004642	Kras	Mus musculus v-Ki-ras2 Kirsten rat sarcoma viral oncogene homolog, mRNA (cDNA clone MGC:6244 IMAGE:3158212), complete cds.	620.049	257.958	2.40368	up
BC004649	Iigp1	Mus musculus interferon inducible GTPase 1, mRNA (cDNA clone MGC:5713 IMAGE:3483102), complete cds.	2411.21	994.107	2.4255	up
BC004669	Cdc25c	Mus musculus cell division cycle 25 homolog C (S. pombe), mRNA (cDNA clone MGC:6032 IMAGE:3498846), complete cds.	188.842	88.8688	2.12495	up
BC004703	Ebp	Mus musculus phenylalkylamine Ca2+ antagonist (emopamil) binding protein, mRNA (cDNA clone MGC:7785 IMAGE:3499265), complete cds.	159.162	326.871	0.486925	down
BC004808	Stat1	Mus musculus signal transducer and activator of transcription 1, mRNA (cDNA clone MGC:6411 IMAGE:3587831), complete cds.	9428.35	1762.58	5.34919	up
BC004835	N/A	Mus musculus RIKEN cDNA 2610208M17 gene, mRNA (cDNA clone MGC:6869 IMAGE:2651163), complete cds.	284.616	126.962	2.24175	up
BC004844	Pes1	Mus musculus pescadillo homolog 1, containing BRCT domain (zebrafish), mRNA (cDNA clone MGC:6292 IMAGE:2649598), complete cds.	171.653	85.0066	2.01929	up
BC004845	Ophn1	Mus musculus oligophrenin 1, mRNA (cDNA clone MGC:6513 IMAGE:2650009), complete cds.	273.177	110.328	2.47604	up
BC005412	Cdkn1c	Mus musculus cyclin-dependent kinase inhibitor 1C (P57), mRNA (cDNA clone MGC:5658 IMAGE:3490380), complete cds.	64.2163	177.995	0.360775	down
BC005425	Aurka	Mus musculus aurora kinase A, mRNA (cDNA clone MGC:5804 IMAGE:3590706), complete cds.	258.25	128.261	2.01347	up
BC005439	Gna15	Mus musculus guanine nucleotide binding protein, alpha 15, mRNA (cDNA clone MGC:6007 IMAGE:3592300), complete cds.	155.701	55.9459	2.78307	up
BC005450	Irf8	Mus musculus interferon regulatory factor 8, mRNA (cDNA clone MGC:6194 IMAGE:3487214), complete cds.	933.273	245.39	3.80322	up
BC005455	Rac2	Mus musculus RAS-related C3 botulinum substrate 2, mRNA (cDNA clone MGC:6255 IMAGE:3495818), complete cds.	1160.37	243.513	4.76513	up
BC005457	Calml3	Mus musculus calmodulin-like 3, mRNA (cDNA clone MGC:6356 IMAGE:3493620), complete cds.	62.5233	138.878	0.450202	down
BC005475	Prc1	Mus musculus protein regulator of cytokinesis 1, mRNA (cDNA clone MGC:6745 IMAGE:3592138), complete cds.	311.733	67.193	4.63936	up
BC005488	Fam84a	Mus musculus expressed sequence AW125753, mRNA (cDNA clone MGC:7324 IMAGE:3486254), complete cds.	55.6561	115.014	0.483908	down
BC005493	Sfrs2	Mus musculus splicing factor, arginine/serine-rich 2 (SC-35), mRNA (cDNA clone MGC:7377 IMAGE:3487678), complete cds.	261.146	125.843	2.07517	up
BC005528	Tifab	Mus musculus cDNA sequence BC027057, mRNA (cDNA clone MGC:7634 IMAGE:3495346), complete cds.	655.161	239.423	2.73642	up
BC005572	Bet1	Mus musculus blocked early in transport 1 homolog (S. cerevisiae), mRNA (cDNA clone MGC:11601 IMAGE:3967968), complete cds.	107.143	221.989	0.48265	down
BC005578	Tap2	Mus musculus transporter 2, ATP-binding cassette, sub-family B (MDR/TAP), mRNA (cDNA clone MGC:11732 IMAGE:3968225), complete cds.	3376.16	1659.83	2.03404	up
BC005582	Pglyrp1	Mus musculus peptidoglycan recognition protein 1, mRNA (cDNA clone MGC:11430 IMAGE:3969014), complete cds.	139.329	64.3753	2.16433	up
BC005603	Taf11	Mus musculus TAF11 RNA polymerase II, TATA box binding protein (TBP)-associated factor, mRNA (cDNA clone MGC:6331 IMAGE:3483315), complete cds.	220.111	466.696	0.471637	down
BC005648	H2-T23	Mus musculus histocompatibility 2, T region locus 23, mRNA (cDNA clone MGC:11529 IMAGE:3709267), complete cds.	1502.37	694.87	2.1621	up
BC005687	S100a13	Mus musculus S100 calcium binding protein A13, mRNA (cDNA clone MGC:11475 IMAGE:3155915), complete cds.	133.895	309.194	0.433045	down
BC005699	Fbxl12	Mus musculus F-box and leucine-rich repeat protein 12, mRNA (cDNA clone MGC:11874 IMAGE:3597990), complete cds.	72.2066	173.842	0.415359	down
BC005702	Tlcd1	Mus musculus TLC domain containing 1, mRNA (cDNA clone MGC:11893 IMAGE:3598444), complete cds.	589.852	1267.41	0.465399	down
BC005708	2610018G03Rik	Mus musculus RIKEN cDNA 2610018G03 gene, mRNA (cDNA clone MGC:6448 IMAGE:2598933), complete cds.	151.433	61.7247	2.45336	up
BC005730	A330049M08Rik	Mus musculus RIKEN cDNA A330049M08 gene, mRNA (cDNA clone MGC:11811 IMAGE:3595770), complete cds.	166.466	72.9569	2.2817	up
BC005739	Cib2	Mus musculus calcium and integrin binding family member 2, mRNA (cDNA clone MGC:11420 IMAGE:3599342), complete cds.	269.602	130.455	2.06664	up
BC005773	Homer3	Mus musculus homer homolog 3 (Drosophila), mRNA (cDNA clone MGC:12005 IMAGE:3602414), complete cds.	263.194	112.647	2.33645	up
BC005804	Lat2	Mus musculus linker for activation of T cells family, member 2, mRNA (cDNA clone MGC:6960 IMAGE:3154073), complete cds.	151.569	73.699	2.05659	up
BC006022	Tcea1	Mus musculus transcription elongation factor A (SII) 1, mRNA (cDNA clone MGC:6153 IMAGE:3590733), complete cds.	167.751	382.292	0.438803	down
BC006039	Rpl10a	Mus musculus ribosomal protein L10A, mRNA (cDNA clone MGC:7602 IMAGE:3494193), complete cds.	548.02	270.392	2.02676	up
BC006580	Rbm3	Mus musculus RNA binding motif protein 3, mRNA (cDNA clone MGC:5744 IMAGE:3586577), complete cds.	205.991	95.3039	2.16141	up
BC006602	Islr	Mus musculus immunoglobulin superfamily containing leucine-rich repeat, mRNA (cDNA clone MGC:11409 IMAGE:3966024), complete cds.	138.127	60.8431	2.27022	up
BC006611	Angptl4	Mus musculus angiopoietin-like 4, mRNA (cDNA clone MGC:11598 IMAGE:3966729), complete cds.	119.294	952.851	0.125197	down
BC006624	Rab25	Mus musculus RAB25, member RAS oncogene family, mRNA (cDNA clone MGC:11604 IMAGE:3968810), complete cds.	131.737	61.6171	2.138	up
BC006643	N/A	Mus musculus cDNA clone MGC:6582 IMAGE:3483797, complete cds.	1939.91	471.485	4.11447	up
BC006653	MGC7817	Mus musculus hypothetical protein LOC620031, mRNA (cDNA clone MGC:7817 IMAGE:3500159), complete cds.	190.852	86.392	2.20914	up
BC006676	Cd97	Mus musculus CD97 antigen, mRNA (cDNA clone MGC:5704 IMAGE:3499451), complete cds.	475.004	125.843	3.77457	up
BC006709	Mvp	Mus musculus major vault protein, mRNA (cDNA clone MGC:7951 IMAGE:3584439), complete cds.	1388.05	672.438	2.0642	up
BC006799	Cd5l	Mus musculus CD5 antigen-like, mRNA (cDNA clone MGC:11455 IMAGE:3152586), complete cds.	3709.23	964.623	3.84526	up
BC006801	AF251705	Mus musculus Cd300D antigen, mRNA (cDNA clone MGC:11569 IMAGE:3152857), complete cds.	249.25	106.223	2.34649	up
BC006810	Ggta1	Mus musculus glycoprotein galactosyltransferase alpha 1, 3, mRNA (cDNA clone MGC:11545 IMAGE:3154188), complete cds.	513.917	217.931	2.35816	up
BC006852	Wee1	Mus musculus wee 1 homolog (S. pombe), mRNA (cDNA clone MGC:11504 IMAGE:3156953), complete cds.	115.708	269.701	0.429024	down
BC006875	Prkx	Mus musculus protein kinase, X-linked, mRNA (cDNA clone MGC:11638 IMAGE:3596013), complete cds.	202.659	75.5425	2.68271	up
BC006888	Mosc2	Mus musculus MOCO sulphurase C-terminal domain containing 2, mRNA (cDNA clone MGC:6272 IMAGE:2647757), complete cds.	5942.93	13123.7	0.45284	down
BC006896	Tmem132a	Mus musculus transmembrane protein 132A, mRNA (cDNA clone MGC:11927 IMAGE:3599652), complete cds.	470.652	127.849	3.68131	up
BC006917	Pitrm1	Mus musculus pitrilysin metallepetidase 1, mRNA (cDNA clone MGC:11969 IMAGE:3601081), complete cds.	118.446	275.006	0.430705	down
BC006926	Pfkp	Mus musculus phosphofructokinase, platelet, mRNA (cDNA clone MGC:6544 IMAGE:2655383), complete cds.	622.697	226.036	2.75486	up
BC006937	Ociad1	Mus musculus OCIA domain containing 1, mRNA (cDNA clone MGC:6810 IMAGE:2648369), complete cds.	124.556	257.218	0.484245	down
BC006944	Enpp3	Mus musculus ectonucleotide pyrophosphatase/phosphodiesterase 3, mRNA (cDNA clone IMAGE:2655671), complete cds.	57.1242	129.346	0.441639	down
BC007142	Pdha1	Mus musculus pyruvate dehydrogenase E1 alpha 1, mRNA (cDNA clone MGC:6172 IMAGE:3600605), complete cds.	147.09	446.422	0.329486	down
BC007143	Mpa2l	Mus musculus macrophage activation 2 like, mRNA (cDNA clone MGC:6202 IMAGE:3495728), complete cds.	631.182	210.173	3.00315	up
BC007155	Pde4b	Mus musculus phosphodiesterase 4B, cAMP specific, mRNA (cDNA clone IMAGE:3485809), partial cds.	728.463	278.026	2.62013	up
BC007158	Col1a2	Mus musculus collagen, type I, alpha 2, mRNA (cDNA clone MGC:7369 IMAGE:3487477), complete cds.	1584.96	586.772	2.70116	up
BC007469	Hcls1	Mus musculus hematopoietic cell specific Lyn substrate 1, mRNA (cDNA clone MGC:6056 IMAGE:3593456), complete cds.	1327.63	469.771	2.82613	up
BC007480	Ehd4	Mus musculus EH-domain containing 4, mRNA (cDNA clone MGC:7570 IMAGE:3493227), complete cds.	583.918	149.039	3.91789	up
BC008107	Timp1	Mus musculus tissue inhibitor of metalloproteinase 1, mRNA (cDNA clone MGC:7143 IMAGE:3158222), complete cds.	231.119	98.3185	2.35072	up
BC008167	Ifi203	Mus musculus interferon activated gene 203, mRNA (cDNA clone MGC:5842 IMAGE:3257492), complete cds.	1179	374.334	3.14958	up
BC008168	H2-Ab1	Mus musculus histocompatibility 2, class II antigen A, beta 1, mRNA (cDNA clone MGC:6182 IMAGE:3257494), complete cds.	2615.94	284.376	9.19887	up
BC008181	Cnn2	Mus musculus calponin 2, mRNA (cDNA clone MGC:8135 IMAGE:3589470), complete cds.	1116.67	452.895	2.46562	up
BC008626	Icam1	Mus musculus intercellular adhesion molecule, mRNA (cDNA clone MGC:6195 IMAGE:3588949), complete cds.	871.374	334.662	2.60374	up
BC008980	Dhrs3	Mus musculus dehydrogenase/reductase (SDR family) member 3, mRNA (cDNA clone MGC:8049 IMAGE:3587135), complete cds.	132.335	396.069	0.33412	down
BC008989	Nr1d1	Mus musculus nuclear receptor subfamily 1, group D, member 1, mRNA (cDNA clone MGC:6402 IMAGE:3585478), complete cds.	4571.16	885.74	5.16084	up
BC008996	Cyp4b1	Mus musculus cytochrome P450, family 4, subfamily b, polypeptide 1, mRNA (cDNA clone MGC:11502 IMAGE:3967680), complete cds.	143.718	288.651	0.497895	down
BC009021	Gla	Mus musculus galactosidase, alpha, mRNA (cDNA clone MGC:12086 IMAGE:3708950), complete cds.	314.47	149.561	2.10262	up
BC009090	Tnfaip8	Mus musculus tumor necrosis factor, alpha-induced protein 8, mRNA (cDNA clone MGC:11714 IMAGE:3965693), complete cds.	375.674	93.2898	4.02695	up
BC009093	Egr2	Mus musculus early growth response 2, mRNA (cDNA clone MGC:7113 IMAGE:3157863), complete cds.	205.058	86.7334	2.36424	up
BC009119	Abcd3	Mus musculus ATP-binding cassette, sub-family D (ALD), member 3, mRNA (cDNA clone MGC:6967 IMAGE:3154529), complete cds.	1966.25	4606.19	0.426873	down
BC009123	Airn	Mus musculus RIKEN cDNA 2810051F02 gene, mRNA (cDNA clone MGC:7027 IMAGE:3155901), complete cds.	147.879	65.3625	2.26244	up
BC009125	Nsmce2	Mus musculus non-SMC element 2 homolog (MMS21, S. cerevisiae), mRNA (cDNA clone MGC:7030 IMAGE:3155917), complete cds.	168.547	348.236	0.484001	down
BC009127	Ing4	Mus musculus inhibitor of growth family, member 4, mRNA (cDNA clone MGC:12080 IMAGE:3708722), complete cds.	516.922	219.925	2.35045	up
BC009143	Tgoln1	Mus musculus trans-golgi network protein, mRNA (cDNA clone MGC:11627 IMAGE:3157708), complete cds.	187.505	501.2	0.374112	down
BC009165	Thrsp	Mus musculus thyroid hormone responsive SPOT14 homolog (Rattus), mRNA (cDNA clone MGC:6563 IMAGE:2811774), complete cds.	1417.6	2941.74	0.481892	down
BC009654	P4ha1	Mus musculus procollagen-proline, 2-oxoglutarate 4-dioxygenase (proline 4-hydroxylase), alpha 1 polypeptide, mRNA (cDNA clone MGC:6332 IMAGE:3484815), complete cds.	1337.89	617.65	2.1661	up
BC010215	Plekha2	Mus musculus pleckstrin homology domain-containing, family A (phosphoinositide binding specific) member 2, mRNA (cDNA clone MGC:7728 IMAGE:3498236), complete cds.	241.93	103.229	2.34362	up
BC010223	Vasp	Mus musculus vasodilator-stimulated phosphoprotein, mRNA (cDNA clone MGC:7832 IMAGE:3500587), complete cds.	2164.77	851.883	2.54116	up
BC010229	Gbp6	Mus musculus guanylate binding protein 6, mRNA (cDNA clone MGC:6385 IMAGE:3501441), complete cds.	2647.7	677.222	3.90964	up
BC010249	Cotl1	Mus musculus coactosin-like 1 (Dictyostelium), mRNA (cDNA clone MGC:6997 IMAGE:3155195), complete cds.	234.641	79.4842	2.95204	up
BC010278	Lmo4	Mus musculus LIM domain only 4, mRNA (cDNA clone MGC:5732 IMAGE:3589532), complete cds.	606.658	292.337	2.0752	up
BC010318	Pck2	Mus musculus phosphoenolpyruvate carboxykinase 2 (mitochondrial), mRNA (cDNA clone MGC:11639 IMAGE:3596227), complete cds.	270.656	109.439	2.47313	up
BC010322	H2-Ab1	Mus musculus histocompatibility 2, class II antigen A, beta 1, mRNA (cDNA clone MGC:6297 IMAGE:2651058), complete cds.	4097.41	504.649	8.11933	up
BC010404	Inhbe	Mus musculus inhibin beta E, mRNA (cDNA clone MGC:13912 IMAGE:4160980), complete cds.	542.997	1236.21	0.439244	down
BC010462	Sectm1a	Mus musculus secreted and transmembrane 1A, mRNA (cDNA clone MGC:7970 IMAGE:3585040), complete cds.	251.559	81.4761	3.08752	up
BC010478	Hck	Mus musculus hemopoietic cell kinase, mRNA (cDNA clone MGC:18625 IMAGE:3978518), complete cds.	951.068	218.234	4.35803	up
BC010580	Trim21	Mus musculus tripartite motif protein 21, mRNA (cDNA clone MGC:6059 IMAGE:3584654), complete cds.	453.177	138.294	3.27691	up
BC010581	Stmn1	Mus musculus stathmin 1, mRNA (cDNA clone MGC:6962 IMAGE:3154091), complete cds.	297.145	140.843	2.10976	up
BC010596	Map1lc3a	Mus musculus microtubule-associated protein 1 light chain 3 alpha, mRNA (cDNA clone MGC:6325 IMAGE:3256801), complete cds.	895.133	1807.41	0.495258	down
BC010726	Pla2g7	Mus musculus phospholipase A2, group VII (platelet-activating factor acetylhydrolase, plasma), mRNA (cDNA clone MGC:11496 IMAGE:3707891), complete cds.	1064.99	382.416	2.7849	up
BC010747	Cyp4a10	Mus musculus cytochrome P450, family 4, subfamily a, polypeptide 10, mRNA (cDNA clone MGC:18335 IMAGE:4242518), complete cds.	1572.1	3944.55	0.39855	down
BC010757	Hmox1	Mus musculus heme oxygenase (decycling) 1, mRNA (cDNA clone MGC:18463 IMAGE:4235374), complete cds.	1930.72	560.078	3.44722	up
BC010789	Plac8	Mus musculus placenta-specific 8, mRNA (cDNA clone MGC:18842 IMAGE:4216402), complete cds.	651.939	97.2244	6.70551	up
BC010822	Pex16	Mus musculus peroxisome biogenesis factor 16, mRNA (cDNA clone MGC:19145 IMAGE:4218547), complete cds.	136.532	315.251	0.433089	down
BC010973	Cyp8b1	Mus musculus cytochrome P450, family 8, subfamily b, polypeptide 1, mRNA (cDNA clone MGC:13797 IMAGE:4161038), complete cds.	2224.38	5179.07	0.429494	down
BC010976	Sema3f	Mus musculus sema domain, immunoglobulin domain (Ig), short basic domain, secreted, (semaphorin) 3F, mRNA (cDNA clone MGC:13813 IMAGE:4219060), complete cds.	200.754	66.9169	3.00005	up
BC010980	Rgs16	Mus musculus regulator of G-protein signaling 16, mRNA (cDNA clone MGC:13876 IMAGE:4020813), complete cds.	518.471	3910.26	0.132592	down
BC010982	Aqp8	Mus musculus aquaporin 8, mRNA (cDNA clone MGC:13894 IMAGE:4224850), complete cds.	1567.19	3527.68	0.444253	down
BC011038	Cenpa	Mus musculus centromere protein A, mRNA (cDNA clone MGC:13888 IMAGE:4018429), complete cds.	415.767	157.038	2.64756	up
BC011061	Col8a1	Mus musculus collagen, type VIII, alpha 1, mRNA (cDNA clone MGC:18687 IMAGE:3674027), complete cds.	212.047	91.4444	2.31886	up
BC011068	Cotl1	Mus musculus coactosin-like 1 (Dictyostelium), mRNA (cDNA clone MGC:7089 IMAGE:3157387), complete cds.	233.151	110.375	2.11236	up
BC011069	Pctk1	Mus musculus PCTAIRE-motif protein kinase 1, mRNA (cDNA clone MGC:18746 IMAGE:4006745), complete cds.	292.516	128.111	2.2833	up
BC011097	Pip4k2a	Mus musculus phosphatidylinositol-5-phosphate 4-kinase, type II, alpha, mRNA (cDNA clone MGC:18357 IMAGE:3672732), complete cds.	260.852	126.876	2.05596	up
BC011133	Trex1	Mus musculus three prime repair exonuclease 1, mRNA (cDNA clone MGC:18819 IMAGE:4206812), complete cds.	488.535	233.042	2.09634	up
BC011139	Gck	Mus musculus glucokinase, mRNA (cDNA clone MGC:18414 IMAGE:4195943), complete cds.	1393.48	4498.41	0.309771	down
BC011184	Itgb7	Mus musculus integrin beta 7, mRNA (cDNA clone MGC:18486 IMAGE:4187781), complete cds.	178.596	80.7209	2.21252	up
BC011236	Lgals4	Mus musculus lectin, galactose binding, soluble 4, mRNA (cDNA clone MGC:19098 IMAGE:4205669), complete cds.	240.667	489.906	0.491251	down
BC011251	C6	Mus musculus complement component 6, mRNA (cDNA clone MGC:18813 IMAGE:4196330), complete cds.	1007.07	268.665	3.74844	up
BC011278	Entpd1	Mus musculus ectonucleoside triphosphate diphosphohydrolase 1, mRNA (cDNA clone MGC:18369 IMAGE:3674983), complete cds.	489.507	208.498	2.34777	up
BC011299	Plscr2	Mus musculus phospholipid scramblase 2, mRNA (cDNA clone MGC:18362 IMAGE:3595010), complete cds.	150.4	402.858	0.373332	down
BC011331	Chchd6	Mus musculus coiled-coil-helix-coiled-coil-helix domain containing 6, mRNA (cDNA clone MGC:19393 IMAGE:3153325), complete cds.	82.2198	201.212	0.408622	down
BC011332	Gpr65	Mus musculus G-protein coupled receptor 65, mRNA (cDNA clone MGC:18408 IMAGE:3661818), complete cds.	140.973	60.0613	2.34716	up
BC011336	Gbp2	Mus musculus guanylate nucleotide binding protein 2, mRNA (cDNA clone MGC:18544 IMAGE:3494311), complete cds.	1297.71	165.552	7.83866	up
BC011339	Lyrm1	Mus musculus LYR motif containing 1, mRNA (cDNA clone MGC:18935 IMAGE:3978191), complete cds.	65.3263	168.804	0.386995	down
BC011344	Gm5617	Mus musculus predicted gene, EG434402, mRNA (cDNA clone MGC:5739 IMAGE:3481870), complete cds.	91.1766	204.861	0.445066	down
BC011437	Il1b	Mus musculus interleukin 1 beta, mRNA (cDNA clone MGC:18555 IMAGE:3989461), complete cds.	294.091	95.3969	3.08282	up
BC011462	Fgd1	Mus musculus FYVE, RhoGEF and PH domain containing 1, mRNA (cDNA clone MGC:18423 IMAGE:3674293), complete cds.	179.397	83.9295	2.13747	up
BC011490	Chrna2	Mus musculus cholinergic receptor, nicotinic, alpha polypeptide 2 (neuronal), mRNA (cDNA clone MGC:18795 IMAGE:4193582), complete cds.	54.817	120.099	0.456431	down
BC011531	Rbm26	Mus musculus RNA binding motif protein 26, mRNA (cDNA clone IMAGE:3598145), partial cds.	85.0089	199.661	0.425767	down
BC012221	Mup1	Mus musculus major urinary protein 1, mRNA (cDNA clone MGC:18536 IMAGE:4195753), complete cds.	1690.94	5867.57	0.288183	down
BC012236	Cd151	Mus musculus CD151 antigen, mRNA (cDNA clone MGC:5773 IMAGE:3500850), complete cds.	141.599	304.18	0.465511	down
BC012250	Ift88	Mus musculus intraflagellar transport 88 homolog (Chlamydomonas), mRNA (cDNA clone MGC:18440 IMAGE:4019334), complete cds.	197.196	92.7923	2.12513	up
BC012255	Ube2s	Mus musculus ubiquitin-conjugating enzyme E2S, mRNA (cDNA clone MGC:6682 IMAGE:3581845), complete cds.	1465.77	683.131	2.14566	up
BC012259	Mup2	Mus musculus major urinary protein 2, mRNA (cDNA clone MGC:18535 IMAGE:4196403), complete cds.	2125.92	6559.23	0.324111	down
BC012279	Siva1	Mus musculus SIVA1, apoptosis-inducing factor, mRNA (cDNA clone MGC:18759 IMAGE:4013026), complete cds.	201.193	98.8247	2.03585	up
BC012658	Ccl22	Mus musculus chemokine (C-C motif) ligand 22, mRNA (cDNA clone MGC:13812 IMAGE:4192393), complete cds.	153.632	67.8171	2.26538	up
BC012677	Sult5a1	Mus musculus sulfotransferase family 5A, member 1, mRNA (cDNA clone MGC:13878 IMAGE:4187578), complete cds.	75.7429	159.606	0.474563	down
BC012691	Vps45	Mus musculus vacuolar protein sorting 45 (yeast), mRNA (cDNA clone MGC:13945 IMAGE:4038142), complete cds.	306.98	147.501	2.08121	up
BC012697	Ucp2	Mus musculus uncoupling protein 2 (mitochondrial, proton carrier), mRNA (cDNA clone MGC:13955 IMAGE:4205625), complete cds.	2682.74	986.141	2.72044	up
BC012721	Samhd1	Mus musculus SAM domain and HD domain, 1, mRNA (cDNA clone MGC:14068 IMAGE:4037046), complete cds.	1853.93	475.342	3.9002	up
BC012723	Igfbp6	Mus musculus insulin-like growth factor binding protein 6, mRNA (cDNA clone MGC:14073 IMAGE:4224052), complete cds.	147.415	70.0056	2.10576	up
BC012877	Oas1b	Mus musculus 2'-5' oligoadenylate synthetase 1B, mRNA (cDNA clone MGC:19005 IMAGE:4016177), complete cds.	189.914	84.5599	2.24591	up
BC012897	Hes6	Mus musculus hairy and enhancer of split 6 (Drosophila), mRNA (cDNA clone MGC:18755 IMAGE:4011223), complete cds.	428.082	945.716	0.452655	down
BC012965	Cxcl13	Mus musculus chemokine (C-X-C motif) ligand 13, mRNA (cDNA clone MGC:13851 IMAGE:4217539), complete cds.	159.039	57.0141	2.78946	up
BC012972	Nat2	Mus musculus N-acetyltransferase 2 (arylamine N-acetyltransferase), mRNA (cDNA clone MGC:14025 IMAGE:3992093), complete cds.	99.5467	238.328	0.417688	down
BC013052	Reep5	Mus musculus receptor accessory protein 5, mRNA (cDNA clone MGC:5997 IMAGE:3585290), complete cds.	187.287	388.491	0.482087	down
BC013066	Dok1	Mus musculus docking protein 1, mRNA (cDNA clone MGC:6661 IMAGE:3498170), complete cds.	153.274	64.4108	2.37963	up
BC013269	Nfkbil1	Mus musculus nuclear factor of kappa light polypeptide gene enhancer in B-cells inhibitor-like 1, mRNA (cDNA clone MGC:13717 IMAGE:4188066), complete cds.	58.9666	170.397	0.346055	down
BC013333	Ctbp2	Mus musculus C-terminal binding protein 2, mRNA (cDNA clone MGC:13751 IMAGE:4019572), complete cds.	660.716	233.224	2.83296	up
BC013445	Slc17a1	Mus musculus solute carrier family 17 (sodium phosphate), member 1, mRNA (cDNA clone MGC:18418 IMAGE:4241557), complete cds.	1222.88	3053.54	0.400481	down
BC013448	G6pc	Mus musculus glucose-6-phosphatase, catalytic, mRNA (cDNA clone MGC:18472 IMAGE:4237115), complete cds.	1190.8	3732.97	0.318995	down
BC013490	Igh	Mus musculus immunoglobulin heavy chain complex, mRNA (cDNA clone MGC:19135 IMAGE:4216550), complete cds.	180.39	76.9619	2.34389	up
BC013546	Lin37	Mus musculus lin-37 homolog (C. elegans), mRNA (cDNA clone MGC:19331 IMAGE:4210417), complete cds.	155.398	69.4774	2.23667	up
BC013628	Cpsf2	Mus musculus cleavage and polyadenylation specific factor 2, mRNA (cDNA clone MGC:5855 IMAGE:3497854), complete cds.	176.427	87.8833	2.00752	up
BC013647	Clec4f	Mus musculus C-type lectin domain family 4, member f, mRNA (cDNA clone MGC:18808 IMAGE:4195561), complete cds.	7503.04	2408.11	3.11574	up
BC013738	Tgfb1	Mus musculus transforming growth factor, beta 1, mRNA (cDNA clone MGC:5747 IMAGE:3586216), complete cds.	791.436	381.788	2.07297	up
BC013785	Psmb8	Mus musculus proteasome (prosome, macropain) subunit, beta type 8 (large multifunctional peptidase 7), mRNA (cDNA clone MGC:6535 IMAGE:2654130), complete cds.	3280.16	935.881	3.50489	up
BC013802	Tap1	Mus musculus transporter 1, ATP-binding cassette, sub-family B (MDR/TAP), mRNA (cDNA clone MGC:18542 IMAGE:3257566), complete cds.	665.661	144.756	4.5985	up
BC013803	Manbal	Mus musculus mannosidase, beta A, lysosomal-like, mRNA (cDNA clone MGC:19248 IMAGE:3674568), complete cds.	230.734	96.9996	2.37871	up
BC014290	Nfib	Mus musculus nuclear factor I/B, mRNA (cDNA clone MGC:13959 IMAGE:4038233), complete cds.	447.05	992.701	0.450337	down
BC014294	Cd6	Mus musculus CD6 antigen, mRNA (cDNA clone MGC:14018 IMAGE:4187689), complete cds.	221.238	90.44	2.44624	up
BC014720	Il2rg	Mus musculus interleukin 2 receptor, gamma chain, mRNA (cDNA clone MGC:25334 IMAGE:4924951), complete cds.	1257.91	138.362	9.09147	up
BC014724	1810022C23Rik	Mus musculus RIKEN cDNA 1810022C23 gene, mRNA (cDNA clone MGC:25897 IMAGE:4219360), complete cds.	72.8354	184.69	0.394366	down
BC014728	Tmem38a	Mus musculus transmembrane protein 38A, mRNA (cDNA clone MGC:25675 IMAGE:4504294), complete cds.	87.9001	183.838	0.47814	down
BC014734	Eps8l3	Mus musculus ESP8-like 3, mRNA (cDNA clone MGC:25893 IMAGE:4218079), complete cds.	51.6039	110.667	0.466299	down
BC014764	Spats2l	Mus musculus RIKEN cDNA 2810022L02 gene, mRNA (cDNA clone MGC:25892 IMAGE:4217648), complete cds.	817.246	151.492	5.39465	up
BC014767	Capn5	Mus musculus calpain 5, mRNA (cDNA clone MGC:25253 IMAGE:4458488), complete cds.	116.681	294.21	0.396591	down
BC014800	Gnpda1	Mus musculus glucosamine-6-phosphate deaminase 1, mRNA (cDNA clone MGC:25224 IMAGE:4220980), complete cds.	956.019	429.087	2.22803	up
BC014804	Rorc	Mus musculus RAR-related orphan receptor gamma, mRNA (cDNA clone MGC:25220 IMAGE:4489193), complete cds.	232.49	797.375	0.291569	down
BC014805	BC014805	Mus musculus cDNA sequence BC014805, mRNA (cDNA clone MGC:25980 IMAGE:4242162), complete cds.	1356.78	3079.38	0.440603	down
BC014821	Renbp	Mus musculus renin binding protein, mRNA (cDNA clone MGC:25952 IMAGE:4238244), complete cds.	332.8	89.1707	3.73217	up
BC014825	Camk1	Mus musculus calcium/calmodulin-dependent protein kinase I, mRNA (cDNA clone MGC:18933 IMAGE:3969343), complete cds.	255.943	123.687	2.06928	up
BC015081	Twf1	Mus musculus twinfilin, actin-binding protein, homolog 1 (Drosophila), mRNA (cDNA clone MGC:13938 IMAGE:3979221), complete cds.	203.385	425.114	0.478424	down
BC015249	Plcd1	Mus musculus phospholipase C, delta 1, mRNA (cDNA clone MGC:18330 IMAGE:4241580), complete cds.	63.7172	136.086	0.468214	down
BC015256	Fzd4	Mus musculus frizzled homolog 4 (Drosophila), mRNA (cDNA clone MGC:18403 IMAGE:4238940), complete cds.	319.156	802.209	0.397846	down
BC015282	Ndrg1	Mus musculus N-myc downstream regulated gene 1, mRNA (cDNA clone MGC:18881 IMAGE:4237943), complete cds.	363.476	91.7278	3.96255	up
BC015290	Ces2	Mus musculus carboxylesterase 2, mRNA (cDNA clone MGC:18908 IMAGE:4241028), complete cds.	126.342	488.955	0.258391	down
BC015292	N/A	Mus musculus cDNA clone MGC:19136 IMAGE:4216659, complete cds.	2226.75	436.099	5.10608	up
BC016072	Lancl2	Mus musculus LanC (bacterial lantibiotic synthetase component C)-like 2, mRNA (cDNA clone MGC:27554 IMAGE:4482042), complete cds.	105.99	249.224	0.425281	down
BC016090	Narf	Mus musculus nuclear prelamin A recognition factor, mRNA (cDNA clone MGC:27610 IMAGE:4503713), complete cds.	79.4817	160.136	0.496339	down
BC016121	Pot1a	Mus musculus protection of telomeres 1A, mRNA (cDNA clone MGC:28797 IMAGE:4501733), complete cds.	73.6631	153.154	0.480974	down
BC016420	Tnfrsf21	Mus musculus tumor necrosis factor receptor superfamily, member 21, mRNA (cDNA clone MGC:25901 IMAGE:4220624), complete cds.	1499.58	545.417	2.74941	up
BC016447	Creb3l1	Mus musculus cAMP responsive element binding protein 3-like 1, mRNA (cDNA clone MGC:25246 IMAGE:4921584), complete cds.	520.47	101.307	5.13755	up
BC016468	Elovl3	Mus musculus elongation of very long chain fatty acids (FEN1/Elo2, SUR4/Elo3, yeast)-like 3, mRNA (cDNA clone MGC:18360 IMAGE:4196583), complete cds.	110.317	376.861	0.292727	down
BC016492	Tgm2	Mus musculus transglutaminase 2, C polypeptide, mRNA (cDNA clone MGC:6152 IMAGE:3256943), complete cds.	3637.8	1349.69	2.69529	up
BC016504	AW549877	Mus musculus expressed sequence AW549877, mRNA (cDNA clone MGC:12113 IMAGE:3709876), complete cds.	79.7142	183.384	0.434684	down
BC016562	1810011O10Rik	Mus musculus RIKEN cDNA 1810011O10 gene, mRNA (cDNA clone MGC:29008 IMAGE:3154083), complete cds.	114.948	237.439	0.484114	down
BC016584	Gltp	Mus musculus glycolipid transfer protein, mRNA (cDNA clone MGC:29016 IMAGE:3157800), complete cds.	1253.69	360.381	3.47879	up
BC016597	Mff	Mus musculus RIKEN cDNA 5230400G24 gene, mRNA (cDNA clone MGC:27850 IMAGE:3489844), complete cds.	167.765	338.41	0.495746	down
BC016619	Pkm2	Mus musculus pyruvate kinase, muscle, mRNA (cDNA clone MGC:11908 IMAGE:3598842), complete cds.	2838.33	705.351	4.02399	up
BC017530	Bysl	Mus musculus bystin-like, mRNA (cDNA clone MGC:27710 IMAGE:4925307), complete cds.	896.188	209.323	4.28136	up
BC017600	Shisa5	Mus musculus scotin gene, mRNA (cDNA clone MGC:27576 IMAGE:4487600), complete cds.	5332.96	2183.89	2.44195	up
BC017602	Rd3	Mus musculus RIKEN cDNA 3322402L07 gene, mRNA (cDNA clone MGC:27602 IMAGE:4503004), complete cds.	51.4297	110.463	0.465585	down
BC017618	Tmem143	Mus musculus transmembrane protein 143, mRNA (cDNA clone MGC:27699 IMAGE:4923610), complete cds.	94.2623	221.181	0.426177	down
BC017639	Atp2a3	Mus musculus ATPase, Ca++ transporting, ubiquitous, mRNA (cDNA clone MGC:28920 IMAGE:4924519), complete cds.	399.162	120.103	3.3235	up
BC018155	Serpina4-ps1	Mus musculus serine (or cysteine) peptidase inhibitor, clade A, member 4, pseudogene 1, mRNA (cDNA clone MGC:25813 IMAGE:4162721), complete cds.	81.7952	678.534	0.120547	down
BC018261	Rdh11	Mus musculus retinol dehydrogenase 11, mRNA (cDNA clone MGC:25243 IMAGE:4460226), complete cds.	143.061	318.524	0.449137	down
BC018285	Cyp2d34	Mus musculus cytochrome P450, family 2, subfamily d, polypeptide 34, mRNA (cDNA clone MGC:18824 IMAGE:4207630), complete cds.	72.74	151.369	0.480548	down
BC018286	Tmsb4x	Mus musculus thymosin, beta 4, X chromosome, mRNA (cDNA clone MGC:7862 IMAGE:3501378), complete cds.	7434.76	2286.03	3.25226	up
BC018313	Pcyt1a	Mus musculus phosphate cytidylyltransferase 1, choline, alpha isoform, mRNA (cDNA clone MGC:18635 IMAGE:4162053), complete cds.	406.026	1024.27	0.396405	down
BC018315	Igh-6	Mus musculus immunoglobulin heavy chain 6 (heavy chain of IgM), mRNA (cDNA clone MGC:18788 IMAGE:4189350), complete cds.	1630.72	405.676	4.01975	up
BC018344	Cyp2d13	Mus musculus cytochrome P450, family 2, subfamily d, polypeptide 13, mRNA (cDNA clone MGC:25853 IMAGE:4194968), complete cds.	2087.85	4376.85	0.477022	down
BC018388	Unc93b1	Mus musculus unc-93 homolog B1 (C. elegans), mRNA (cDNA clone MGC:25627 IMAGE:4209296), complete cds.	3603.39	1725.94	2.08779	up
BC018406	AI317395	Mus musculus expressed sequence AI317395, mRNA (cDNA clone MGC:25869 IMAGE:4196864), complete cds.	283.293	586.217	0.483256	down
BC018501	Arrdc1	Mus musculus arrestin domain containing 1, mRNA (cDNA clone MGC:28029 IMAGE:3662534), complete cds.	165.951	78.1924	2.12234	up
BC018505	Cyth4	Mus musculus pleckstrin homology, Sec7 and coiled/coil domains 4, mRNA (cDNA clone IMAGE:3484061), partial cds.	1224.21	187.356	6.53413	up
BC018560	Gnl3	Mus musculus guanine nucleotide binding protein-like 3 (nucleolar), mRNA (cDNA clone IMAGE:4011233), with apparent retained intron.	235.133	102.216	2.30036	up
BC019124	Lmcd1	Mus musculus LIM and cysteine-rich domains 1, mRNA (cDNA clone MGC:29184 IMAGE:5007525), complete cds.	78.96	169.9	0.464744	down
BC019147	Gm4738	Mus musculus predicted gene, EG13909, mRNA (cDNA clone MGC:29382 IMAGE:5052937), complete cds.	825.326	3076.47	0.268271	down
BC019185	Tnfrsf11a	Mus musculus tumor necrosis factor receptor superfamily, member 11a, mRNA (cDNA clone MGC:29090 IMAGE:5025470), complete cds.	189.898	61.3339	3.09613	up
BC019195	Gbp3	Mus musculus guanylate nucleotide binding protein 3, mRNA (cDNA clone MGC:29218 IMAGE:5036920), complete cds.	337.155	120.47	2.79866	up
BC019203	Vnn1	Mus musculus vanin 1, mRNA (cDNA clone MGC:29064 IMAGE:5041670), complete cds.	173.172	358.307	0.483308	down
BC019208	Es22	Mus musculus esterase 22, mRNA (cDNA clone MGC:29420 IMAGE:5052893), complete cds.	588.632	1626.63	0.361872	down
BC019402	Cd37	Mus musculus CD37 antigen, mRNA (cDNA clone MGC:25436 IMAGE:4013070), complete cds.	454.005	132.124	3.43621	up
BC019407	Ocel1	Mus musculus occludin/ELL domain containing 1, mRNA (cDNA clone MGC:30323 IMAGE:5151818), complete cds.	74.7447	182.66	0.409202	down
BC019468	Cyp2c68	Mus musculus cytochrome P450, family 2, subfamily c, polypeptide 68, mRNA (cDNA clone MGC:28459 IMAGE:4160492), complete cds.	3053.16	6131.51	0.497947	down
BC019519	Lipt1	Mus musculus lipoyltransferase 1, mRNA (cDNA clone MGC:28431 IMAGE:4038179), complete cds.	153.832	328.567	0.468192	down
BC019721	H2-Aa	Mus musculus histocompatibility 2, class II antigen A, alpha, mRNA (cDNA clone MGC:30249 IMAGE:3669693), complete cds.	791.548	81.3191	9.73386	up
BC019726	Paip1	Mus musculus polyadenylate binding protein-interacting protein 1, mRNA (cDNA clone MGC:30858 IMAGE:4010170), complete cds.	84.7878	194.418	0.43611	down
BC019760	N/A	Mus musculus Ig kappa chain, mRNA (cDNA clone MGC:30228 IMAGE:4206515), complete cds.	2088.32	616.813	3.38567	up
BC019786	Dio1	Mus musculus deiodinase, iodothyronine, type I, mRNA (cDNA clone MGC:30229 IMAGE:5133568), complete cds.	98.5371	653.964	0.150677	down
BC019807	Rcc1	Mus musculus regulator of chromosome condensation 1, mRNA (cDNA clone MGC:30393 IMAGE:4456795), complete cds.	285.148	137.437	2.07475	up
BC019941	Gdap1l1	Mus musculus ganglioside-induced differentiation-associated protein 1-like 1, mRNA (cDNA clone MGC:28116 IMAGE:3969548), complete cds.	50.8616	118.356	0.429734	down
BC019946	Atf3	Mus musculus activating transcription factor 3, mRNA (cDNA clone MGC:28295 IMAGE:4011514), complete cds.	160.112	69.9413	2.28924	up
BC019961	Cxcl16	Mus musculus chemokine (C-X-C motif) ligand 16, mRNA (cDNA clone MGC:28190 IMAGE:3988542), complete cds.	351.729	166.184	2.1165	up
BC019978	Slc25a25	Mus musculus solute carrier family 25 (mitochondrial carrier, phosphate carrier), member 25, mRNA (cDNA clone MGC:28954 IMAGE:4239441), complete cds.	1428.69	3595.65	0.397337	down
BC020028	Mobkl2b	Mus musculus MOB1, Mps One Binder kinase activator-like 2B (yeast), mRNA (cDNA clone MGC:28259 IMAGE:4007373), complete cds.	247.639	626.189	0.395471	down
BC020033	Zbp1	Mus musculus Z-DNA binding protein 1, mRNA (cDNA clone MGC:28261 IMAGE:4007636), complete cds.	4286.94	748.603	5.72658	up
BC020080	Tmem140	Mus musculus transmembrane protein 140, mRNA (cDNA clone MGC:28217 IMAGE:3990521), complete cds.	132.991	275.152	0.483335	down
BC020182	Mpped2	Mus musculus cDNA clone IMAGE:4501462.	109.991	255.138	0.431104	down
BC020190	Atp6v1g2	Mus musculus ATPase, H+ transporting, lysosomal V1 subunit G2, mRNA (cDNA clone MGC:28983 IMAGE:4505711), complete cds.	74.2767	154.392	0.481091	down
BC020487	Vav1	Mus musculus vav 1 oncogene, mRNA (cDNA clone MGC:11710 IMAGE:3965451), complete cds.	440.55	155.409	2.83478	up
BC020991	Lipg	Mus musculus lipase, endothelial, mRNA (cDNA clone MGC:13719 IMAGE:3981856), complete cds.	154.113	863.518	0.178471	down
BC020993	Laptm5	Mus musculus lysosomal-associated protein transmembrane 5, mRNA (cDNA clone MGC:13988 IMAGE:4037686), complete cds.	1658.41	465.03	3.56624	up
BC021310	Cd53	Mus musculus CD53 antigen, mRNA (cDNA clone MGC:29192 IMAGE:5010267), complete cds.	408.396	122.918	3.3225	up
BC021322	Gys2	Mus musculus glycogen synthase 2, mRNA (cDNA clone MGC:29379 IMAGE:5051685), complete cds.	1895.46	3914.27	0.484244	down
BC021337	Tmem48	Mus musculus transmembrane protein 48, mRNA (cDNA clone MGC:29369 IMAGE:5042118), complete cds.	69.0704	145.609	0.474354	down
BC021355	Nop56	Mus musculus nucleolar protein 5A, mRNA (cDNA clone MGC:29307 IMAGE:5006404), complete cds.	497.394	199.701	2.4907	up
BC021418	Cyp39a1	Mus musculus cytochrome P450, family 39, subfamily a, polypeptide 1, mRNA (cDNA clone MGC:29200 IMAGE:5025117), complete cds.	179.579	584.471	0.30725	down
BC021481	Myo1c	Mus musculus myosin IC, mRNA (cDNA clone MGC:36155 IMAGE:5344331), complete cds.	68.7574	146.17	0.470394	down
BC021499	Ncaph	Mus musculus non-SMC condensin I complex, subunit H, mRNA (cDNA clone MGC:38424 IMAGE:5346298), complete cds.	234.959	63.0856	3.72445	up
BC021527	Zfp52	Mus musculus zinc finger protein 52, mRNA (cDNA clone MGC:35978 IMAGE:5353641), complete cds.	137.978	60.2894	2.2886	up
BC021587	Hamp	Mus musculus hepcidin antimicrobial peptide, mRNA (cDNA clone MGC:35592 IMAGE:5097807), complete cds.	631.134	1347.12	0.468504	down
BC021597	Apom	Mus musculus apolipoprotein M, mRNA (cDNA clone MGC:35948 IMAGE:5100655), complete cds.	256.951	552.744	0.464864	down
BC021599	Gng2	Mus musculus guanine nucleotide binding protein (G protein), gamma 2 subunit, mRNA (cDNA clone MGC:36070 IMAGE:5150203), complete cds.	488.535	117.657	4.1522	up
BC021610	Bcl3	Mus musculus B-cell leukemia/lymphoma 3, mRNA (cDNA clone IMAGE:5100184), containing frame-shift errors.	414.354	173.862	2.38323	up
BC021632	Lgals4	Mus musculus lectin, galactose binding, soluble 4, mRNA (cDNA clone MGC:13815 IMAGE:4218531), complete cds.	224.253	1016.74	0.22056	down
BC021647	Slc22a6	Mus musculus solute carrier family 22 (organic anion transporter), member 6, mRNA (cDNA clone MGC:13982 IMAGE:4163278), complete cds.	185.374	74.4782	2.48897	up
BC021751	H2-T10	Mus musculus histocompatibility 2, T region locus 10, mRNA (cDNA clone MGC:25390 IMAGE:4165944), complete cds.	2769.92	1068.23	2.593	up
BC021760	H2-T10	Mus musculus histocompatibility 2, T region locus 10, mRNA (cDNA clone MGC:30248 IMAGE:5055493), complete cds.	2968.48	1186.66	2.50155	up
BC021771	D730039F16Rik	Mus musculus RIKEN cDNA D730039F16 gene, mRNA (cDNA clone MGC:28541 IMAGE:4194825), complete cds.	252.298	613.207	0.411441	down
BC021772	Perp	Mus musculus PERP, TP53 apoptosis effector, mRNA (cDNA clone MGC:18961 IMAGE:3985702), complete cds.	251.986	741.974	0.339616	down
BC021778	Rnf8	Mus musculus ring finger protein 8, mRNA (cDNA clone MGC:28682 IMAGE:4239442), complete cds.	206.588	71.7873	2.87777	up
BC021821	Epsti1	Mus musculus epithelial stromal interaction 1 (breast), mRNA (cDNA clone MGC:7873 IMAGE:3581940), complete cds.	277.243	95.9866	2.88836	up
BC021828	Slc6a9	Mus musculus solute carrier family 6 (neurotransmitter transporter, glycine), member 9, mRNA (cDNA clone MGC:18626 IMAGE:4194951), complete cds.	259.451	628.659	0.412705	down
BC021879	Spats2l	Mus musculus RIKEN cDNA 2810022L02 gene, mRNA (cDNA clone MGC:28599 IMAGE:4216816), complete cds.	725.661	189.571	3.8279	up
BC021917	Dak	Mus musculus dihydroxyacetone kinase 2 homolog (yeast), mRNA (cDNA clone MGC:28742 IMAGE:4481611), complete cds.	932.216	2024.58	0.46045	down
BC021935	Ostc	Mus musculus RIKEN cDNA 2310008M10 gene, mRNA (cDNA clone MGC:35748 IMAGE:5149713), complete cds.	273.558	130.547	2.09547	up
BC021940	Nudt1	Mus musculus nudix (nucleoside diphosphate linked moiety X)-type motif 1, mRNA (cDNA clone MGC:36158 IMAGE:5067377), complete cds.	221.66	535.276	0.414103	down
BC021945	Tlcd2	Mus musculus RIKEN cDNA 2010305C02 gene, mRNA (cDNA clone MGC:37811 IMAGE:5098319), complete cds.	390.201	936.972	0.416449	down
BC022150	Zyg11a	Mus musculus zyg-11 homolog A (C. elegans), mRNA (cDNA clone IMAGE:5102760), partial cds.	66.8998	192.952	0.346717	down
BC022588	Usp7	Mus musculus ubiquitin specific peptidase 7, mRNA (cDNA clone IMAGE:4036999), **** WARNING: chimeric clone ****.	160.732	67.0148	2.39845	up
BC022676	Slc25a30	Mus musculus solute carrier family 25, member 30, mRNA (cDNA clone MGC:31367 IMAGE:4238839), complete cds.	105.675	930.048	0.113623	down
BC022764	2610528J11Rik	Mus musculus RIKEN cDNA 2610528J11 gene, mRNA (cDNA clone MGC:32151 IMAGE:4925508), complete cds.	80.5772	187.215	0.4304	down
BC022776	Gm12185	Mus musculus predicted gene, OTTMUSG00000005523, mRNA (cDNA clone MGC:6071 IMAGE:3492410), complete cds.	160.672	71.2631	2.25463	up
BC022899	Prmt6	Mus musculus protein arginine N-methyltransferase 6, mRNA (cDNA clone MGC:30554 IMAGE:5067159), complete cds.	72.1096	152.24	0.473656	down
BC022922	Paqr7	Mus musculus progestin and adipoQ receptor family member VII, mRNA (cDNA clone MGC:25964 IMAGE:4239768), complete cds.	1169.56	3465.99	0.337438	down
BC022927	Dnmt1	Mus musculus DNA methyltransferase (cytosine-5) 1, mRNA (cDNA clone IMAGE:3995636), with apparent retained intron.	439.454	192.106	2.28755	up
BC023001	Rgs2	Mus musculus regulator of G-protein signaling 2, mRNA (cDNA clone MGC:36187 IMAGE:5365271), complete cds.	796.936	239.582	3.32636	up
BC023059	Loh12cr1	Mus musculus loss of heterozygosity, 12, chromosomal region 1 homolog (human), mRNA (cDNA clone MGC:35658 IMAGE:5355560), complete cds.	66.3458	171.147	0.387653	down
BC023105	BC023105	Mus musculus cDNA sequence BC023105, mRNA (cDNA clone MGC:28198 IMAGE:3989161), complete cds.	172.104	71.2876	2.41422	up
BC023110	Apbb1ip	Mus musculus amyloid beta (A4) precursor protein-binding, family B, member 1 interacting protein, mRNA (cDNA clone MGC:28054 IMAGE:3707478), complete cds.	378.456	75.6149	5.00505	up
BC023119	Smyd2	Mus musculus SET and MYND domain containing 2, mRNA (cDNA clone MGC:28724 IMAGE:4458755), complete cds.	195.921	427.279	0.458532	down
BC023123	Tm6sf1	Mus musculus transmembrane 6 superfamily member 1, mRNA (cDNA clone MGC:25583 IMAGE:3995280), complete cds.	443.093	158.383	2.79761	up
BC023146	Bphl	Mus musculus biphenyl hydrolase-like (serine hydrolase, breast epithelial mucin-associated antigen), mRNA (cDNA clone MGC:28211 IMAGE:3990118), complete cds.	583.375	1383.57	0.421644	down
BC023171	Tmem126a	Mus musculus transmembrane protein 126A, mRNA (cDNA clone MGC:35755 IMAGE:4946998), complete cds.	146.866	306.857	0.478613	down
BC023187	Cdc27	Mus musculus cell division cycle 27 homolog (S. cerevisiae), mRNA (cDNA clone IMAGE:4954387), complete cds.	147.809	65.6098	2.25285	up
BC023192	Med29	Mus musculus mediator complex subunit 29, mRNA (cDNA clone MGC:35680 IMAGE:4947722), complete cds.	153.338	74.9744	2.0452	up
BC023236	Mcm10	Mus musculus minichromosome maintenance deficient 10 (S. cerevisiae), mRNA (cDNA clone IMAGE:4209759).	331.926	695.042	0.477563	down
BC023248	Actg1	Mus musculus actin, gamma, cytoplasmic 1, mRNA (cDNA clone MGC:30279 IMAGE:3499390), complete cds.	2095.75	712.632	2.94086	up
BC023280	Siglece	Mus musculus sialic acid binding Ig-like lectin E, mRNA (cDNA clone MGC:30592 IMAGE:3662856), complete cds.	647.491	184.093	3.51719	up
BC023287	Zswim3	Mus musculus zinc finger, SWIM domain containing 3, mRNA (cDNA clone MGC:30808 IMAGE:3993352), complete cds.	90.06	193.476	0.465484	down
BC023322	Ptgs1	Mus musculus prostaglandin-endoperoxide synthase 1, mRNA (cDNA clone MGC:28109 IMAGE:3968136), complete cds.	1965.41	662.549	2.96644	up
BC023354	Tpk1	Mus musculus thiamine pyrophosphokinase, mRNA (cDNA clone MGC:31041 IMAGE:5253545), complete cds.	77.9831	164.109	0.475191	down
BC023500	Slc2a5	Mus musculus solute carrier family 2 (facilitated glucose transporter), member 5, mRNA (cDNA clone MGC:32452 IMAGE:5043284), complete cds.	134.481	310.195	0.433538	down
BC023675	2810004N23Rik	Mus musculus RIKEN cDNA 2810004N23 gene, mRNA (cDNA clone MGC:35729 IMAGE:5354472), complete cds.	335.133	165.15	2.02926	up
BC023718	B230120H23Rik	Mus musculus RIKEN cDNA B230120H23 gene, mRNA (cDNA clone MGC:35825 IMAGE:5346593), complete cds.	111.789	232.786	0.480221	down
BC023755	Mlkl	Mus musculus mixed lineage kinase domain-like, mRNA (cDNA clone MGC:38580 IMAGE:5354568), complete cds.	726.329	236.32	3.07349	up
BC023820	Kdsr	Mus musculus follicular lymphoma variant translocation 1, mRNA (cDNA clone MGC:36450 IMAGE:5354804), complete cds.	136.97	295.04	0.464242	down
BC023860	Suv39h1	Mus musculus suppressor of variegation 3-9 homolog 1 (Drosophila), mRNA (cDNA clone MGC:36038 IMAGE:5352230), complete cds.	185.806	77.6268	2.39358	up
BC023958	Eif2ak4	Mus musculus eukaryotic translation initiation factor 2 alpha kinase 4, mRNA (cDNA clone IMAGE:5321284), complete cds.	63.821	141.12	0.452247	down
BC024053	Onecut1	Mus musculus one cut domain, family member 1, mRNA (cDNA clone MGC:36136 IMAGE:5101697), complete cds.	1306.85	3336.35	0.391701	down
BC024107	Gcat	Mus musculus glycine C-acetyltransferase (2-amino-3-ketobutyrate-coenzyme A ligase), mRNA (cDNA clone MGC:36000 IMAGE:5125361), complete cds.	182.173	460.762	0.395374	down
BC024118	Shisa2	Mus musculus transmembrane protein 46, mRNA (cDNA clone MGC:37759 IMAGE:5068886), complete cds.	56.0278	125.362	0.446929	down
BC024150	Dmpk	Mus musculus dystrophia myotonica-protein kinase, mRNA (cDNA clone MGC:14064 IMAGE:4217643), complete cds.	1481.94	626.381	2.36587	up
BC024396	Cdc2a	Mus musculus cell division cycle 2 homolog A (S. pombe), mRNA (cDNA clone MGC:36190 IMAGE:4977366), complete cds.	215.422	73.7769	2.91991	up
BC024441	Osta	Mus musculus organic solute transporter alpha, mRNA (cDNA clone MGC:37279 IMAGE:4973857), complete cds.	140.256	59.6164	2.35264	up
BC024452	Afmid	Mus musculus arylformamidase, mRNA (cDNA clone IMAGE:4975033), partial cds.	655.161	1848.44	0.35444	down
BC024550	Ttc38	Mus musculus expressed sequence AW124722, mRNA (cDNA clone IMAGE:4990596), partial cds.	120.692	347.688	0.347127	down
BC024580	Cmbl	Mus musculus carboxymethylenebutenolidase-like (Pseudomonas), mRNA (cDNA clone MGC:37697 IMAGE:5064316), complete cds.	484.509	1110.1	0.436455	down
BC024587	Slamf8	Mus musculus SLAM family member 8, mRNA (cDNA clone MGC:37716 IMAGE:5066283), complete cds.	132.404	63.6822	2.07914	up
BC024606	Saa2	Mus musculus serum amyloid A 2, mRNA (cDNA clone MGC:18481 IMAGE:3662957), complete cds.	3807.48	543.217	7.00913	up
BC024608	Tmem208	Mus musculus HSPC171 protein, mRNA (cDNA clone MGC:25457 IMAGE:4242513), complete cds.	108.286	252.226	0.429321	down
BC024633	Arhgap12	Mus musculus Rho GTPase activating protein 12, mRNA (cDNA clone IMAGE:4038635), complete cds.	85.6747	200.635	0.427018	down
BC024660	Myoz1	Mus musculus myozenin 1, mRNA (cDNA clone MGC:30677 IMAGE:3967841), complete cds.	74.7084	153.867	0.485537	down
BC024667	Cul4a	Mus musculus cullin 4A, mRNA (cDNA clone IMAGE:3990741), with apparent retained intron.	191.833	458.572	0.418327	down
BC024693	Pfdn1	Mus musculus prefoldin 1, mRNA (cDNA clone MGC:19010 IMAGE:4020579), complete cds.	248.638	117.281	2.12002	up
BC024790	Rusc2	Mus musculus RUN and SH3 domain containing 2, mRNA (cDNA clone IMAGE:5357662), partial cds.	196.643	409.909	0.479724	down
BC024805	Zfp426	Mus musculus zinc finger protein 426, mRNA (cDNA clone MGC:38791 IMAGE:5359610), complete cds.	136.69	64.0444	2.1343	up
BC024822	Vopp1	Mus musculus expressed sequence AW146242, mRNA (cDNA clone MGC:38780 IMAGE:5359195), complete cds.	154.939	74.0835	2.09141	up
BC024862	Ccdc58	Mus musculus coiled-coil domain containing 58, mRNA (cDNA clone MGC:36453 IMAGE:5356370), complete cds.	91.9816	197.698	0.465263	down
BC024872	Rtp4	Mus musculus receptor transporter protein 4, mRNA (cDNA clone MGC:28210 IMAGE:3990099), complete cds.	4880.76	1563.33	3.12203	up
BC024915	Eefsec	Mus musculus eukaryotic elongation factor, selenocysteine-tRNA-specific, mRNA (cDNA clone MGC:29017 IMAGE:3158026), complete cds.	288.546	813.29	0.354789	down
BC024930	H28	Mus musculus histocompatibility 28, mRNA (cDNA clone MGC:28370 IMAGE:4020690), complete cds.	796.688	160.359	4.96816	up
BC024988	Galntl4	Mus musculus UDP-N-acetyl-alpha-D-galactosamine:polypeptide N-acetylgalactosaminyltransferase-like 4, mRNA (cDNA clone MGC:32465 IMAGE:5044626), complete cds.	118.135	57.5788	2.05171	up
BC025049	Mri1	Mus musculus RIKEN cDNA 2410018C20 gene, mRNA (cDNA clone MGC:35655 IMAGE:4951045), complete cds.	285.042	89.3351	3.1907	up
BC025059	Slco3a1	Mus musculus solute carrier organic anion transporter family, member 3a1, mRNA (cDNA clone MGC:35798 IMAGE:2598913), complete cds.	1532.88	498.226	3.07668	up
BC025080	Aatf	Mus musculus apoptosis antagonizing transcription factor, mRNA (cDNA clone MGC:35916 IMAGE:2648117), complete cds.	422.383	190.509	2.21713	up
BC025105	Vsig4	Mus musculus V-set and immunoglobulin domain containing 4, mRNA (cDNA clone MGC:36211 IMAGE:4162875), complete cds.	2254.55	933.188	2.41596	up
BC025119	Fermt3	Mus musculus cDNA sequence BC032204, mRNA (cDNA clone MGC:36836 IMAGE:4190760), complete cds.	779.265	211.85	3.67838	up
BC025206	B3gnt8	Mus musculus UDP-GlcNAc:betaGal beta-1,3-N-acetylglucosaminyltransferase 8, mRNA (cDNA clone MGC:32391 IMAGE:5037295), complete cds.	64.3117	131.532	0.488943	down
BC025446	BC025446	Mus musculus cDNA sequence BC025446, mRNA (cDNA clone MGC:29251 IMAGE:5053382), complete cds.	2031.27	4903.97	0.414209	down
BC025480	Pdk1	Mus musculus cDNA clone IMAGE:5354131.	195.561	452.29	0.432379	down
BC025517	Ncf4	Mus musculus neutrophil cytosolic factor 4, mRNA (cDNA clone MGC:36154 IMAGE:5321182), complete cds.	836.839	165.162	5.06678	up
BC025541	Bcl2l14	Mus musculus Bcl2-like 14 (apoptosis facilitator), mRNA (cDNA clone MGC:38086 IMAGE:5253808), complete cds.	166.684	61.8743	2.69391	up
BC025555	Pus10	Mus musculus coiled-coil domain containing 139, mRNA (cDNA clone MGC:38166 IMAGE:5321811), complete cds.	142.145	66.7908	2.12822	up
BC025578	Rab23	Mus musculus RAB23, member RAS oncogene family, mRNA (cDNA clone MGC:36145 IMAGE:5323566), complete cds.	77.4152	319.587	0.242235	down
BC025593	Csf1	Mus musculus colony stimulating factor 1 (macrophage), mRNA (cDNA clone IMAGE:5342906), complete cds.	261.804	121.657	2.15198	up
BC025878	Sirt3	Mus musculus sirtuin 3 (silent mating type information regulation 2, homolog) 3 (S. cerevisiae), mRNA (cDNA clone MGC:30995 IMAGE:5253854), complete cds.	378.342	764.89	0.494636	down
BC025901	Lair1	Mus musculus leukocyte-associated Ig-like receptor 1, mRNA (cDNA clone MGC:31042 IMAGE:5253846), complete cds.	161.272	60.25	2.67671	up
BC025904	Angptl6	Mus musculus angiopoietin-like 6, mRNA (cDNA clone MGC:32467 IMAGE:5049765), complete cds.	71.0543	183.644	0.386914	down
BC025937	Slc25a42	Mus musculus solute carrier family 25, member 42, mRNA (cDNA clone MGC:37808 IMAGE:5098192), complete cds.	169.964	416.378	0.408196	down
BC025945	N/A	Mus musculus, clone IMAGE:5135917, mRNA.	345.91	761.413	0.4543	down
BC026134	Pdk4	Mus musculus pyruvate dehydrogenase kinase, isoenzyme 4, mRNA (cDNA clone MGC:13840 IMAGE:4188580), complete cds.	102.816	251.105	0.409452	down
BC026209	Alox5ap	Mus musculus arachidonate 5-lipoxygenase activating protein, mRNA (cDNA clone MGC:41698 IMAGE:1349819), complete cds.	999.909	309.762	3.22799	up
BC026375	Gpnmb	Mus musculus glycoprotein (transmembrane) nmb, mRNA (cDNA clone MGC:31121 IMAGE:4164706), complete cds.	212.813	62.1526	3.42405	up
BC026452	Dnajc18	Mus musculus DnaJ (Hsp40) homolog, subfamily C, member 18, mRNA (cDNA clone MGC:31436 IMAGE:4460764), complete cds.	120.617	57.4822	2.09834	up
BC026478	Ccdc24	Mus musculus coiled-coil domain containing 24, mRNA (cDNA clone IMAGE:4501713), with apparent retained intron.	78.0559	162.961	0.478985	down
BC026498	Sclt1	Mus musculus sodium channel and clathrin linker 1, mRNA (cDNA clone IMAGE:4506249), partial cds.	61.1965	139.424	0.438923	down
BC026557	1810020D17Rik	Mus musculus RIKEN cDNA 1810020D17 gene, mRNA (cDNA clone MGC:36240 IMAGE:5027461), complete cds.	93.0798	234.597	0.396764	down
BC026588	Lemd2	Mus musculus LEM domain containing 2, mRNA (cDNA clone MGC:37253 IMAGE:4972900), complete cds.	113.355	333.509	0.339888	down
BC026613	BC018507	Mus musculus cDNA sequence BC018507, mRNA (cDNA clone IMAGE:4976833), complete cds.	398.195	198.121	2.00986	up
BC026666	Trim31	Mus musculus tripartite motif-containing 31, mRNA (cDNA clone MGC:37625 IMAGE:4990292), complete cds.	56.2736	127.377	0.441787	down
BC026716	N/A	Mus musculus cDNA clone IMAGE:4952780.	72.6779	145.751	0.498645	down
BC026729	Lpin3	Mus musculus lipin 3, mRNA (cDNA clone IMAGE:4023808).	50.4784	130.745	0.386084	down
BC026743	Nupl1	Mus musculus nucleoporin like 1, mRNA (cDNA clone MGC:25714 IMAGE:3964978), complete cds.	2148.94	767.106	2.80136	up
BC026771	Dcbld1	Mus musculus discoidin, CUB and LCCL domain containing 1, mRNA (cDNA clone MGC:30907 IMAGE:4014778), complete cds.	75.2009	166.27	0.452282	down
BC026778	Plekhg6	Mus musculus pleckstrin homology domain containing, family G (with RhoGef domain) member 6, mRNA (cDNA clone MGC:30363 IMAGE:5133546), complete cds.	176.679	412.552	0.428258	down
BC026791	Cyba	Mus musculus cytochrome b-245, alpha polypeptide, mRNA (cDNA clone MGC:25560 IMAGE:3980538), complete cds.	2572.25	618.796	4.15686	up
BC026803	Slc13a3	Mus musculus solute carrier family 13 (sodium-dependent dicarboxylate transporter), member 3, mRNA (cDNA clone MGC:28679 IMAGE:4238769), complete cds.	3945.8	1821.58	2.16615	up
BC026817	Aacs	Mus musculus acetoacetyl-CoA synthetase, mRNA (cDNA clone MGC:28651 IMAGE:4235112), complete cds.	101.044	665.189	0.151903	down
BC026869	Il2rb	Mus musculus interleukin 2 receptor, beta chain, mRNA (cDNA clone MGC:18554 IMAGE:4015306), complete cds.	381.623	117.254	3.25469	up
BC026913	1700020I14Rik	Mus musculus RIKEN cDNA 1700020I14 gene, mRNA (cDNA clone IMAGE:3668238), partial cds.	79.4123	174.431	0.455264	down
BC026932	Bank1	Mus musculus B-cell scaffold protein with ankyrin repeats 1, mRNA (cDNA clone MGC:25762 IMAGE:4008261), complete cds.	164.366	80.5941	2.03943	up
BC026937	Lilrb3	Mus musculus leukocyte immunoglobulin-like receptor, subfamily B (with TM and ITIM domains), member 3, mRNA (cDNA clone MGC:30225 IMAGE:4488338), complete cds.	206.105	80.0159	2.5758	up
BC026948	Sec14l4	Mus musculus SEC14-like 4 (S. cerevisiae), mRNA (cDNA clone MGC:30313 IMAGE:5136664), complete cds.	246.595	779.382	0.316398	down
BC027001	Fgf1	Mus musculus cDNA clone IMAGE:5370612, containing frame-shift errors.	1000.42	3286.19	0.304432	down
BC027011	Abhd6	Mus musculus abhydrolase domain containing 6, mRNA (cDNA clone MGC:35771 IMAGE:5369937), complete cds.	697.086	1433.89	0.486149	down
BC027057	Tifab	Mus musculus cDNA sequence BC027057, mRNA (cDNA clone MGC:32345 IMAGE:5029696), complete cds.	619.791	302.868	2.0464	up
BC027089	Pank3	Mus musculus pantothenate kinase 3, mRNA (cDNA clone MGC:38616 IMAGE:5355443), complete cds.	270.166	593.863	0.45493	down
BC027126	6430548M08Rik	Mus musculus RIKEN cDNA 6430548M08 gene, mRNA (cDNA clone MGC:38801 IMAGE:5359842), complete cds.	226.421	103.272	2.19248	up
BC027135	Zfp295	Mus musculus zinc finger protein 295, mRNA (cDNA clone MGC:38832 IMAGE:5360683), complete cds.	132.86	273.718	0.485392	down
BC027151	Tmem206	Mus musculus RIKEN cDNA 2310028N02 gene, mRNA (cDNA clone MGC:35701 IMAGE:4948749), complete cds.	260.848	80.9619	3.22186	up
BC027162	Tprkb	Mus musculus Tp53rk binding protein, mRNA (cDNA clone MGC:37089 IMAGE:4951567), complete cds.	588.27	1208.34	0.486842	down
BC027200	Ugt2b1	Mus musculus UDP glucuronosyltransferase 2 family, polypeptide B1, mRNA (cDNA clone MGC:28464 IMAGE:4161686), complete cds.	497.253	1770.97	0.28078	down
BC027230	Rasa4	Mus musculus RAS p21 protein activator 4, mRNA (cDNA clone IMAGE:3595184), containing frame-shift errors.	383.567	137.692	2.78569	up
BC027261	Tmem186	Mus musculus transmembrane protein 186, mRNA (cDNA clone MGC:27743 IMAGE:2649343), complete cds.	144.314	297.989	0.484293	down
BC027310	Fcgr4	Mus musculus Fc receptor, IgG, low affinity IV, mRNA (cDNA clone MGC:28049 IMAGE:3674499), complete cds.	690.342	82.798	8.33766	up
BC027314	D17H6S56E-5	Mus musculus DNA segment, Chr 17, human D6S56E 5, mRNA (cDNA clone MGC:28170 IMAGE:3985942), complete cds.	625.686	87.6992	7.13446	up
BC027331	P2ry6	Mus musculus pyrimidinergic receptor P2Y, G-protein coupled, 6, mRNA (cDNA clone MGC:28142 IMAGE:3982042), complete cds.	828.518	378.246	2.19042	up
BC027346	Rhbdf1	Mus musculus rhomboid family 1 (Drosophila), mRNA (cDNA clone MGC:28292 IMAGE:4011421), complete cds.	169.071	56.7476	2.97936	up
BC027368	5930416I19Rik	Mus musculus RIKEN cDNA 5930416I19 gene, mRNA (cDNA clone MGC:37174 IMAGE:4954113), complete cds.	132.724	273.315	0.485608	down
BC027425	Ms4a6b	Mus musculus membrane-spanning 4-domains, subfamily A, member 6B, mRNA (cDNA clone MGC:35625 IMAGE:3984299), complete cds.	118.929	55.0662	2.15975	up
BC027495	Cd52	Mus musculus CD52 antigen, mRNA (cDNA clone MGC:40993 IMAGE:1396480), complete cds.	303.196	69.8473	4.34085	up
BC027528	Cd3g	Mus musculus CD3 antigen, gamma polypeptide, mRNA (cDNA clone MGC:41180 IMAGE:1494674), complete cds.	406.12	87.6745	4.63213	up
BC027536	Bcl2a1d	Mus musculus B-cell leukemia/lymphoma 2 related protein A1d, mRNA (cDNA clone MGC:41219 IMAGE:1363928), complete cds.	187.217	89.7108	2.08689	up
BC027552	Macrod2	Mus musculus MACRO domain containing 2, mRNA (cDNA clone IMAGE:1379143), complete cds.	144.531	66.1948	2.18342	up
BC027556	Lcn13	Mus musculus lipocalin 13, mRNA (cDNA clone MGC:41397 IMAGE:1434737), complete cds.	211.34	101.255	2.08721	up
BC027703	N/A	Mus musculus, clone IMAGE:1327699, mRNA.	85.1215	179.665	0.473778	down
BC027739	Elf2	Mus musculus E74-like factor 2, mRNA (cDNA clone IMAGE:5009479), complete cds.	125.595	59.4476	2.11269	up
BC027749	Enpp4	Mus musculus ectonucleotide pyrophosphatase/phosphodiesterase 4, mRNA (cDNA clone MGC:29265 IMAGE:5065563), complete cds.	960.422	416.495	2.30596	up
BC028249	Igh	Mus musculus immunoglobulin heavy chain complex, mRNA (cDNA clone MGC:40652 IMAGE:3487241), complete cds.	252.613	52.7331	4.79041	up
BC028261	Acot1	Mus musculus acyl-CoA thioesterase 1, mRNA (cDNA clone MGC:40635 IMAGE:5100478), complete cds.	131.424	584.315	0.22492	down
BC028500	Mobkl3	Mus musculus cDNA clone IMAGE:1446403.	170.121	76.8133	2.21473	up
BC028509	Slpi	Mus musculus secretory leukocyte peptidase inhibitor, mRNA (cDNA clone MGC:41142 IMAGE:1513866), complete cds.	1504.77	356.184	4.2247	up
BC028540	Igk	Mus musculus cDNA clone MGC:41421 IMAGE:3371732, complete cds.	2615.13	617.382	4.23584	up
BC028559	Kif23	Mus musculus kinesin family member 23, mRNA (cDNA clone IMAGE:1380191), with apparent retained intron.	451.279	196.527	2.29627	up
BC028561	Gm568	Mus musculus gene model 568, (NCBI), mRNA (cDNA clone IMAGE:1380536), partial cds.	75.6229	152.023	0.497445	down
BC028635	Cdc45l	Mus musculus cell division cycle 45 homolog (S. cerevisiae)-like, mRNA (cDNA clone MGC:41179 IMAGE:1262927), complete cds.	342.028	149.451	2.28856	up
BC028755	Procr	Mus musculus protein C receptor, endothelial, mRNA (cDNA clone MGC:41156 IMAGE:1054063), complete cds.	218.644	87.738	2.49201	up
BC028810	N/A	Mus musculus, clone IMAGE:1264245, mRNA.	69.5462	162.457	0.428091	down
BC028818	Galm	Mus musculus galactose mutarotase, mRNA (cDNA clone MGC:36399 IMAGE:5135570), complete cds.	253.883	590.659	0.42983	down
BC028870	Wdr73	Mus musculus WD repeat domain 73, mRNA (cDNA clone MGC:28423 IMAGE:4037614), complete cds.	84.6032	178.129	0.474954	down
BC028896	Grwd1	Mus musculus glutamate-rich WD repeat containing 1, mRNA (cDNA clone MGC:30631 IMAGE:3674738), complete cds.	412.469	154.895	2.6629	up
BC028924	Polr3e	Mus musculus polymerase (RNA) III (DNA directed) polypeptide E, mRNA (cDNA clone IMAGE:3967836), containing frame-shift errors.	177.615	87.2191	2.03642	up
BC028925	N/A	Mus musculus cDNA clone MGC:25820 IMAGE:4164906, complete cds.	2623.88	526.127	4.98716	up
BC028953	Ints9	Mus musculus integrator complex subunit 9, mRNA (cDNA clone MGC:38896 IMAGE:5362016), complete cds.	98.1575	276.751	0.354678	down
BC028975	Wdr78	Mus musculus WD repeat domain 78, mRNA (cDNA clone MGC:38950 IMAGE:5363117), complete cds.	65.4878	135.009	0.485063	down
BC028990	Slc39a5	Mus musculus solute carrier family 39 (metal ion transporter), member 5, mRNA (cDNA clone MGC:32429 IMAGE:5041383), complete cds.	69.4085	203.65	0.340822	down
BC028994	Ythdf2	Mus musculus YTH domain family 2, mRNA (cDNA clone MGC:36628 IMAGE:5355331), complete cds.	635.603	301.759	2.10633	up
BC029014	Tbxas1	Mus musculus thromboxane A synthase 1, platelet, mRNA (cDNA clone MGC:32210 IMAGE:5007629), complete cds.	141.027	69.5689	2.02715	up
BC029186	Tpm3	Mus musculus tropomyosin 3, gamma, mRNA (cDNA clone MGC:36031 IMAGE:4502880), complete cds.	4719.88	2267.91	2.08116	up
BC029209	Dhx58	Mus musculus DEXH (Asp-Glu-X-His) box polypeptide 58, mRNA (cDNA clone MGC:35613 IMAGE:2651254), complete cds.	1388.8	436.572	3.18115	up
BC029232	Pigy	Mus musculus phosphatidylinositol glycan anchor biosynthesis, class Y, mRNA (cDNA clone MGC:36287 IMAGE:4164517), complete cds.	139.424	346.383	0.402515	down
BC029331	Diap1	Mus musculus diaphanous homolog 1 (Drosophila), mRNA (cDNA clone IMAGE:5005788).	217.51	451.604	0.481638	down
BC029672	Ppp1r9b	Mus musculus protein phosphatase 1, regulatory subunit 9B, mRNA (cDNA clone IMAGE:5362891), complete cds.	2298.66	1144.98	2.0076	up
BC029762	Mybpc2	Mus musculus myosin binding protein C, fast-type, mRNA (cDNA clone MGC:28149 IMAGE:3983351), complete cds.	294.598	102.322	2.87912	up
BC029823	Vcam1	Mus musculus vascular cell adhesion molecule 1, mRNA (cDNA clone MGC:36028 IMAGE:4196681), complete cds.	332.611	86.45	3.84744	up
BC029873	Slc1a5	Mus musculus solute carrier family 1 (neutral amino acid transporter), member 5, mRNA (cDNA clone MGC:36175 IMAGE:4209657), complete cds.	168.749	83.0778	2.03121	up
BC030067	Cxcl10	Mus musculus chemokine (C-X-C motif) ligand 10, mRNA (cDNA clone MGC:41087 IMAGE:1446589), complete cds.	4180.59	173.683	24.0703	up
BC030174	Car5a	Mus musculus carbonic anhydrase 5a, mitochondrial, mRNA (cDNA clone MGC:29144 IMAGE:5051543), complete cds.	627.209	1292.06	0.485433	down
BC030297	Lgals4	Mus musculus lectin, galactose binding, soluble 4, mRNA (cDNA clone MGC:40634 IMAGE:4986324), complete cds.	401.901	1022.39	0.393101	down
BC030334	Tspyl2	Mus musculus TSPY-like 2, mRNA (cDNA clone IMAGE:5400992), with apparent retained intron.	276.062	123.736	2.23105	up
BC030335	Dcun1d3	Mus musculus DCN1, defective in cullin neddylation 1, domain containing 3 (S. cerevisiae), mRNA (cDNA clone MGC:40975 IMAGE:5401034), complete cds.	160.304	69.8779	2.29406	up
BC030351	2900062L11Rik	Mus musculus RIKEN cDNA 2900062L11 gene, mRNA (cDNA clone MGC:40746 IMAGE:5365902), complete cds.	81.2369	164.157	0.494874	down
BC030382	Dna2	Mus musculus DNA2 DNA replication helicase 2-like (yeast), mRNA (cDNA clone IMAGE:5376010), partial cds.	81.167	188.451	0.430707	down
BC030444	Gstm4	Mus musculus glutathione S-transferase, mu 4, mRNA (cDNA clone MGC:40906 IMAGE:5373062), complete cds.	1108.82	549.048	2.01953	up
BC030481	Myo5b	Mus musculus myosin Vb, mRNA (cDNA clone IMAGE:5370037), with apparent retained intron.	133.969	277.577	0.482638	down
BC030630	Xrcc6bp1	Mus musculus XRCC6 binding protein 1, mRNA (cDNA clone MGC:41330 IMAGE:1196003), complete cds.	61.0464	144.791	0.421617	down
BC030631	Lctl	Mus musculus lactase-like, mRNA (cDNA clone MGC:41520 IMAGE:1195880), complete cds.	67.2473	135.261	0.497166	down
BC030683	Edaradd	Mus musculus EDAR (ectodysplasin-A receptor)-associated death domain, mRNA (cDNA clone MGC:41673 IMAGE:1344937), complete cds.	118.778	57.9923	2.04817	up
BC030718	Apob48r	Mus musculus apolipoprotein B48 receptor, mRNA (cDNA clone MGC:28748 IMAGE:4482457), complete cds.	352.921	87.3953	4.03822	up
BC030839	Dcun1d2	Mus musculus expressed sequence AW495713, mRNA (cDNA clone IMAGE:3966762).	528.302	259.308	2.03735	up
BC030873	Pde4c	Mus musculus phosphodiesterase 4C, cAMP specific, mRNA (cDNA clone MGC:31320 IMAGE:4223352), complete cds.	197.792	443.178	0.446304	down
BC031377	Nfil3	Mus musculus nuclear factor, interleukin 3, regulated, mRNA (cDNA clone MGC:31040 IMAGE:5253195), complete cds.	733.463	1530.01	0.479386	down
BC031381	Slc45a3	Mus musculus solute carrier family 45, member 3, mRNA (cDNA clone MGC:32471 IMAGE:5050610), complete cds.	364.984	751.161	0.485893	down
BC031409	Manba	Mus musculus mannosidase, beta A, lysosomal, mRNA (cDNA clone MGC:35624 IMAGE:4952710), complete cds.	238.023	551.582	0.431528	down
BC031424	Isg15	Mus musculus ISG15 ubiquitin-like modifier, mRNA (cDNA clone MGC:18616 IMAGE:3670747), complete cds.	650.471	119.539	5.44149	up
BC031467	Mapkapk3	Mus musculus mitogen-activated protein kinase-activated protein kinase 3, mRNA (cDNA clone MGC:25617 IMAGE:4189474), complete cds.	164.856	80.8294	2.03956	up
BC031475	5830443L24Rik	Mus musculus RIKEN cDNA 5830443L24 gene, mRNA (cDNA clone MGC:27754 IMAGE:2654170), complete cds.	299.457	91.2439	3.28194	up
BC031493	Iqcc	Mus musculus IQ motif containing C, mRNA (cDNA clone MGC:28034 IMAGE:3665627), complete cds.	61.0689	128.026	0.477005	down
BC031498	N/A	Mus musculus cDNA clone MGC:27817 IMAGE:3482714, complete cds.	2505.13	468.443	5.34778	up
BC031516	F2r	Mus musculus coagulation factor II (thrombin) receptor, mRNA (cDNA clone MGC:28086 IMAGE:3962777), complete cds.	566.224	229.558	2.46658	up
BC031547	Lyn	Mus musculus Yamaguchi sarcoma viral (v-yes-1) oncogene homolog, mRNA (cDNA clone MGC:18545 IMAGE:3589207), complete cds.	892.411	416.239	2.14399	up
BC031577	Bub1b	Mus musculus budding uninhibited by benzimidazoles 1 homolog, beta (S. cerevisiae), mRNA (cDNA clone MGC:36092 IMAGE:4953223), complete cds.	133.798	66.8569	2.00126	up
BC031709	D2Ertd750e	Mus musculus DNA segment, Chr 2, ERATO Doi 750, expressed, mRNA (cDNA clone MGC:30961 IMAGE:4021550), complete cds.	437.677	106.11	4.12474	up
BC031758	Mt2	Mus musculus metallothionein 2, mRNA (cDNA clone MGC:19383 IMAGE:2651471), complete cds.	763.436	1602.77	0.476323	down
BC031763	Arhgdib	Mus musculus Rho, GDP dissociation inhibitor (GDI) beta, mRNA (cDNA clone MGC:25396 IMAGE:4923219), complete cds.	1986.47	436.21	4.55392	up
BC031804	Smoc1	Mus musculus SPARC related modular calcium binding 1, mRNA (cDNA clone MGC:30627 IMAGE:3673732), complete cds.	158.451	376.676	0.420656	down
BC031851	2810007J24Rik	Mus musculus RIKEN cDNA 2810007J24 gene, mRNA (cDNA clone MGC:25846 IMAGE:4193548), complete cds.	347.385	859.661	0.404096	down
BC031891	Serpina4-ps1	Mus musculus serine (or cysteine) peptidase inhibitor, clade A, member 4, pseudogene 1, mRNA (cDNA clone MGC:29921 IMAGE:5123840), complete cds.	256.238	896.408	0.28585	down
BC031928	Gfpt2	Mus musculus glutamine fructose-6-phosphate transaminase 2, mRNA (cDNA clone MGC:18324 IMAGE:4167189), complete cds.	124.472	55.4083	2.24645	up
BC032214	Vps8	Mus musculus vacuolar protein sorting 8 homolog (S. cerevisiae), mRNA (cDNA clone MGC:38232 IMAGE:5323693), complete cds.	192.818	86.0026	2.24201	up
BC032270	Lrit1	Mus musculus leucine-rich repeat, immunoglobulin-like and transmembrane domains 1, mRNA (cDNA clone MGC:40670 IMAGE:5401567), complete cds.	95.9526	295.563	0.324643	down
BC032271	Mmgt1	Mus musculus transmembrane protein 32, mRNA (cDNA clone MGC:40705 IMAGE:4954726), complete cds.	136.745	66.7644	2.04818	up
BC032879	N/A	Mus musculus T-cell immunoglobulin and mucin domain containing 4, mRNA (cDNA clone MGC:41117 IMAGE:1195144), complete cds.	4046.82	1327.08	3.04943	up
BC032882	Gbp2	Mus musculus guanylate nucleotide binding protein 2, mRNA (cDNA clone MGC:41173 IMAGE:1230883), complete cds.	1430.94	363.833	3.93296	up
BC032883	Adrb2	Mus musculus adrenergic receptor, beta 2, mRNA (cDNA clone MGC:41462 IMAGE:1349283), complete cds.	222.01	110.746	2.00468	up
BC032982	Plac9	Mus musculus placenta specific 9, mRNA (cDNA clone MGC:41689 IMAGE:1348266), complete cds.	68.8668	138	0.499034	down
BC033302	Nuak2	Mus musculus NUAK family, SNF1-like kinase, 2, mRNA (cDNA clone MGC:30598 IMAGE:3663595), complete cds.	588.104	291.561	2.01709	up
BC033350	2610034M16Rik	Mus musculus RIKEN cDNA 2610034M16 gene, mRNA (cDNA clone MGC:38934 IMAGE:5362778), complete cds.	74.3207	154.915	0.479752	down
BC033482	Lrrc14	Mus musculus leucine rich repeat containing 14, mRNA (cDNA clone IMAGE:4950915), with apparent retained intron.	159.361	67.8787	2.34773	up
BC033508	Ccl5	Mus musculus chemokine (C-C motif) ligand 5, mRNA (cDNA clone MGC:35989 IMAGE:4925413), complete cds.	1232.19	117.289	10.5056	up
BC033926	Tbpl1	Mus musculus TATA box binding protein-like 1, mRNA (cDNA clone MGC:41136 IMAGE:1382180), complete cds.	64.7136	137.888	0.469319	down
BC034012	Kcnk5	Mus musculus potassium channel, subfamily K, member 5, mRNA (cDNA clone MGC:19355 IMAGE:4239113), complete cds.	74.7323	174.397	0.428519	down
BC034092	Mme	Mus musculus membrane metallo endopeptidase, mRNA (cDNA clone MGC:31469 IMAGE:4483558), complete cds.	96.3458	316.617	0.304298	down
BC034107	9630058J23Rik	Mus musculus RIKEN cDNA 9630058J23 gene, mRNA (cDNA clone MGC:31547 IMAGE:4503249), complete cds.	633.462	1389.72	0.455822	down
BC034163	Fcer1g	Mus musculus Fc receptor, IgE, high affinity I, gamma polypeptide, mRNA (cDNA clone MGC:36077 IMAGE:5065647), complete cds.	312.663	79.4817	3.93378	up
BC034182	Ces2	Mus musculus carboxylesterase 2, mRNA (cDNA clone IMAGE:4973461), complete cds.	104.227	362.625	0.287423	down
BC034256	Tgtp	Mus musculus T-cell specific GTPase, mRNA (cDNA clone MGC:18429 IMAGE:3662733), complete cds.	1700.72	205.03	8.29497	up
BC034258	Dynll1	Mus musculus dynein light chain LC8-type 1, mRNA (cDNA clone MGC:5723 IMAGE:3158148), complete cds.	2263.97	1126.08	2.01049	up
BC034361	Oasl2	Mus musculus 2'-5' oligoadenylate synthetase-like 2, mRNA (cDNA clone MGC:6269 IMAGE:2646375), complete cds.	806.356	139.588	5.77668	up
BC034414	Col6a2	Mus musculus collagen, type VI, alpha 2, mRNA (cDNA clone MGC:36205 IMAGE:3594974), complete cds.	792.044	172.805	4.58347	up
BC034556	Casc4	Mus musculus cancer susceptibility candidate 4, mRNA (cDNA clone IMAGE:3983871), **** WARNING: chimeric clone ****.	82.1059	164.684	0.498566	down
BC034645	Atp1a3	Mus musculus ATPase, Na+/K+ transporting, alpha 3 polypeptide, mRNA (cDNA clone MGC:38713 IMAGE:5357731), complete cds.	207.559	95.0535	2.1836	up
BC034783	Polr1e	Mus musculus polymerase (RNA) I polypeptide E, mRNA (cDNA clone MGC:35831 IMAGE:4022372), complete cds.	297.847	132.462	2.24855	up
BC034861	Aktip	Mus musculus thymoma viral proto-oncogene 1 interacting protein, mRNA (cDNA clone IMAGE:1446719), partial cds.	379.112	790.853	0.479371	down
BC034884	Cdc42ep2	Mus musculus CDC42 effector protein (Rho GTPase binding) 2, mRNA (cDNA clone MGC:41323 IMAGE:5257253), complete cds.	121.89	60.7758	2.00557	up
BC034901	Wdr51a	Mus musculus WD repeat domain 51A, mRNA (cDNA clone MGC:41475 IMAGE:5255069), complete cds.	61.1266	132.871	0.460045	down
BC035283	Pygb	Mus musculus brain glycogen phosphorylase, mRNA (cDNA clone MGC:36329 IMAGE:4947455), complete cds.	229.893	106.111	2.16654	up
BC035527	AI132487	Mus musculus expressed sequence AI132487, mRNA (cDNA clone IMAGE:5125899), with apparent retained intron.	103.561	227.816	0.45458	down
BC036126	Gpc3	Mus musculus glypican 3, mRNA (cDNA clone MGC:35964 IMAGE:4973409), complete cds.	86.9415	227.232	0.38261	down
BC036127	Atp1a2	Mus musculus ATPase, Na+/K+ transporting, alpha 2 polypeptide, mRNA (cDNA clone MGC:36347 IMAGE:4955003), complete cds.	220.069	73.0565	3.01231	up
BC036146	Tfpi	Mus musculus tissue factor pathway inhibitor, mRNA (cDNA clone MGC:37332 IMAGE:4975683), complete cds.	197.731	55.9931	3.53134	up
BC036150	Rmnd1	Mus musculus required for meiotic nuclear division 1 homolog (S. cerevisiae), mRNA (cDNA clone MGC:37398 IMAGE:4977394), complete cds.	167.615	422.95	0.3963	down
BC036284	Myst1	Mus musculus MYST histone acetyltransferase 1, mRNA (cDNA clone MGC:30369 IMAGE:5136304), complete cds.	215.589	533.481	0.404118	down
BC036343	Csf1r	Mus musculus colony stimulating factor 1 receptor, mRNA (cDNA clone MGC:36110 IMAGE:4948135), complete cds.	4700.37	997.771	4.71088	up
BC036641	Fer1l4	Mus musculus fer-1-like 4 (C. elegans), mRNA (cDNA clone IMAGE:1434716).	60.0544	120.64	0.497799	down
BC036728	Zfp446	Mus musculus zinc finger protein 446, mRNA (cDNA clone IMAGE:5375013), with apparent retained intron.	133.544	57.9817	2.30321	up
BC037017	Klhl28	Mus musculus kelch-like 28 (Drosophila), mRNA (cDNA clone MGC:47075 IMAGE:5347183), complete cds.	295.378	134.897	2.18965	up
BC037063	Abhd5	Mus musculus abhydrolase domain containing 5, mRNA (cDNA clone MGC:46776 IMAGE:4985992), complete cds.	346.876	737.021	0.470647	down
BC037079	1300014I06Rik	Mus musculus RIKEN cDNA 1300014I06 gene, mRNA (cDNA clone MGC:46991 IMAGE:5051974), complete cds.	640.256	1297.16	0.493583	down
BC037109	Slc25a25	Mus musculus solute carrier family 25 (mitochondrial carrier, phosphate carrier), member 25, mRNA (cDNA clone MGC:47196 IMAGE:5368306), complete cds.	1811.91	4044.46	0.447998	down
BC037111	Ttc19	Mus musculus tetratricopeptide repeat domain 19, mRNA (cDNA clone MGC:47198 IMAGE:5370464), complete cds.	60.6565	123.997	0.489179	down
BC037176	Pdc	Mus musculus phosducin, mRNA (cDNA clone IMAGE:4527413), with apparent retained intron.	65.2609	142.2	0.458938	down
BC037444	Tsr2	Mus musculus RIKEN cDNA 2310007F12 gene, mRNA (cDNA clone IMAGE:3965573), partial cds.	92.9618	220.156	0.422255	down
BC037446	Ikbke	Mus musculus inhibitor of kappaB kinase epsilon, mRNA (cDNA clone MGC:46849 IMAGE:3980145), complete cds.	695.976	306.155	2.27328	up
BC037462	Slc1a5	Mus musculus solute carrier family 1 (neutral amino acid transporter), member 5, mRNA (cDNA clone MGC:46952 IMAGE:4192790), complete cds.	287.19	124.476	2.3072	up
BC037464	Cytsa	Mus musculus SPECC1-like, mRNA (cDNA clone MGC:47273 IMAGE:4194868), complete cds.	108.075	264.605	0.408438	down
BC037481	Centb1	Mus musculus centaurin, beta 1, mRNA (cDNA clone MGC:47358 IMAGE:4460639), complete cds.	370.775	83.0154	4.46634	up
BC037588	2700078K21Rik	Mus musculus RIKEN cDNA 2700078K21 gene, mRNA (cDNA clone MGC:47044 IMAGE:5010535), complete cds.	89.1905	197.259	0.452148	down
BC037601	Fgf1	Mus musculus fibroblast growth factor 1, mRNA (cDNA clone MGC:46904 IMAGE:5137246), complete cds.	1051.74	2726.32	0.385772	down
BC037663	Cyp39a1	Mus musculus cytochrome P450, family 39, subfamily a, polypeptide 1, mRNA (cDNA clone MGC:46855 IMAGE:5352740), complete cds.	122.947	333.883	0.368235	down
BC037673	Sept4	Mus musculus septin 4, mRNA (cDNA clone IMAGE:4487075), with apparent retained intron.	315.623	92.6872	3.40525	up
BC038036	Sdk2	Mus musculus sidekick homolog 2 (chicken), mRNA (cDNA clone IMAGE:4164262), complete cds.	52.6322	111.789	0.470819	down
BC038129	Aifm2	Mus musculus apoptosis-inducing factor, mitochondrion-associated 2, mRNA (cDNA clone MGC:47967 IMAGE:1395873), complete cds.	243.66	510.371	0.477417	down
BC038140	Srbd1	Mus musculus S1 RNA binding domain 1, mRNA (cDNA clone IMAGE:1384147), complete cds.	82.3196	213.753	0.385115	down
BC038263	Apob	Mus musculus apolipoprotein B, mRNA (cDNA clone IMAGE:5052989), partial cds.	469.489	968.186	0.484916	down
BC038341	Rftn2	Mus musculus raftlin family member 2, mRNA (cDNA clone MGC:28608 IMAGE:4218473), complete cds.	72.8921	151.706	0.480482	down
BC038365	Ngfr	Mus musculus nerve growth factor receptor (TNFR superfamily, member 16), mRNA (cDNA clone MGC:35588 IMAGE:5367638), complete cds.	66.0752	136.895	0.482672	down
BC038403	Daam1	Mus musculus dishevelled associated activator of morphogenesis 1, mRNA (cDNA clone IMAGE:4951186), **** WARNING: chimeric clone ****.	127.17	299.364	0.4248	down
BC038478	Flna	Mus musculus cDNA clone IMAGE:4222918, containing frame-shift errors.	2584.62	1014.18	2.54847	up
BC038490	Brap	Mus musculus BRCA1 associated protein, mRNA (cDNA clone MGC:47099 IMAGE:3599718), complete cds.	120.554	423.425	0.28471	down
BC038618	Agphd1	Mus musculus RIKEN cDNA C630028N24 gene, mRNA (cDNA clone MGC:47293 IMAGE:4221933), complete cds.	536.553	1729.13	0.310302	down
BC038925	Mblac1	Mus musculus cDNA sequence BC038925, mRNA (cDNA clone MGC:49416 IMAGE:5374241), complete cds.	70.4875	147.529	0.477787	down
BC038942	A1cf	Mus musculus RIKEN cDNA 1810073H04 gene, mRNA (cDNA clone IMAGE:4241227), partial cds.	541.452	1144.93	0.472911	down
BC039138	Epn2	Mus musculus epsin 2, mRNA (cDNA clone MGC:19376 IMAGE:2647379), complete cds.	63.3116	148.624	0.425985	down
BC039182	Tlcd1	Mus musculus TLC domain containing 1, mRNA (cDNA clone MGC:25523 IMAGE:3500908), complete cds.	632.895	1395.02	0.453682	down
BC039209	Fam169b	Mus musculus predicted gene, EG434197, mRNA (cDNA clone MGC:31111 IMAGE:4161789), complete cds.	91.8788	298.2	0.308111	down
BC039640	Cyth4	Mus musculus pleckstrin homology, Sec7 and coiled/coil domains 4, mRNA (cDNA clone IMAGE:5253396), complete cds.	1127.99	258.117	4.37008	up
BC039698	Lpin2	Mus musculus lipin 2, mRNA (cDNA clone MGC:46819 IMAGE:5101211), complete cds.	353.243	792.103	0.445956	down
BC039975	Dopey1	Mus musculus dopey family member 1, mRNA (cDNA clone IMAGE:4511768).	135.632	66.0752	2.05269	up
BC040383	Rara	Mus musculus retinoic acid receptor, alpha, mRNA (cDNA clone IMAGE:4195697), partial cds.	384.584	797.554	0.482204	down
BC040384	Scd2	Mus musculus stearoyl-Coenzyme A desaturase 2, mRNA (cDNA clone MGC:25381 IMAGE:3155869), complete cds.	214.129	91.821	2.33203	up
BC040385	Pcmtd2	Mus musculus protein-L-isoaspartate (D-aspartate) O-methyltransferase domain containing 2, mRNA (cDNA clone MGC:25521 IMAGE:3499499), complete cds.	68.6987	184.386	0.37258	down
BC040749	Acot1	Mus musculus acyl-CoA thioesterase 1, mRNA (cDNA clone IMAGE:4024543), with apparent retained intron.	67.4224	218.894	0.308013	down
BC040808	Uimc1	Mus musculus ubiquitin interaction motif containing 1, mRNA (cDNA clone MGC:49564 IMAGE:4038778), complete cds.	172.629	55.3112	3.12105	up
BC041147	Slco1a1	Mus musculus solute carrier organic anion transporter family, member 1a1, mRNA (cDNA clone MGC:49470 IMAGE:4975986), complete cds.	110.146	255.308	0.431423	down
BC041669	Btbd7	Mus musculus BTB (POZ) domain containing 7, mRNA (cDNA clone MGC:49574 IMAGE:3482657), complete cds.	52.002	107.3	0.484642	down
BC042422	Thbs1	Mus musculus thrombospondin 1, mRNA (cDNA clone MGC:27523 IMAGE:4018176), complete cds.	160.103	56.3548	2.84098	up
BC042620	Fbxl16	Mus musculus F-box and leucine-rich repeat protein 16, mRNA (cDNA clone IMAGE:5359852), partial cds.	173.856	86.0149	2.02123	up
BC042885	Pim1	Mus musculus proviral integration site 1, mRNA (cDNA clone MGC:25501 IMAGE:4507947), complete cds.	596.437	275.548	2.16455	up
BC043026	Aldoa	Mus musculus aldolase 1, A isoform, mRNA (cDNA clone MGC:57898 IMAGE:5691975), complete cds.	7215.75	3268.59	2.2076	up
BC043077	Smpd3	Mus musculus sphingomyelin phosphodiesterase 3, neutral, mRNA (cDNA clone MGC:57983 IMAGE:5721118), complete cds.	65.0698	175.4	0.370979	down
BC043089	Col3a1	Mus musculus collagen, type III, alpha 1, mRNA (cDNA clone MGC:58006 IMAGE:6418299), complete cds.	1025.25	370.887	2.76433	up
BC043101	Armc9	Mus musculus armadillo repeat containing 9, mRNA (cDNA clone MGC:58021 IMAGE:6406321), complete cds.	138.182	59.335	2.32884	up
BC043106	4933427D14Rik	Mus musculus RIKEN cDNA 4933427D14 gene, mRNA (cDNA clone MGC:58026 IMAGE:6406803), complete cds.	129.845	61.874	2.09854	up
BC043326	Ccdc86	Mus musculus coiled-coil domain containing 86, mRNA (cDNA clone MGC:49413 IMAGE:5374087), complete cds.	1012.08	318.007	3.18256	up
BC043453	Zfp277	Mus musculus zinc finger protein 277, mRNA (cDNA clone MGC:49169 IMAGE:5004865), complete cds.	123.827	57.3292	2.15993	up
BC043667	Oas2	Mus musculus 2'-5' oligoadenylate synthetase 2, mRNA (cDNA clone IMAGE:5029343), partial cds.	882.138	191.02	4.61805	up
BC043925	H2-Aa	Mus musculus histocompatibility 2, class II antigen A, alpha, mRNA (cDNA clone MGC:49437 IMAGE:4023996), complete cds.	777.631	101.254	7.67999	up
BC043945	C1qc	Mus musculus complement component 1, q subcomponent, C chain, mRNA (cDNA clone MGC:49503 IMAGE:4972540), complete cds.	21474.7	8080.23	2.65768	up
BC044208	H2-T9	Mus musculus histocompatibility 2, T region locus 9, mRNA (cDNA clone MGC:49483 IMAGE:5036676), complete cds.	2259.37	802.569	2.81517	up
BC044783	Gfra1	Mus musculus cDNA clone IMAGE:5361137, containing frame-shift errors.	323.712	721.604	0.448601	down
BC044794	Marveld1	Mus musculus MARVEL (membrane-associating) domain containing 1, mRNA (cDNA clone IMAGE:4160747), partial cds.	1073.27	2227.69	0.481788	down
BC044854	E330016A19Rik	Mus musculus RIKEN cDNA E330016A19 gene, mRNA (cDNA clone IMAGE:4916599), complete cds.	217.643	108.017	2.0149	up
BC044901	4933439F18Rik	Mus musculus RIKEN cDNA 4933439F18 gene, mRNA (cDNA clone MGC:30445 IMAGE:3660276), complete cds.	66.5322	171.019	0.389034	down
BC044927	Gstm3	Mus musculus glutathione S-transferase, mu 3, mRNA (cDNA clone MGC:49522 IMAGE:5051815), complete cds.	461.959	151.213	3.05503	up
BC046314	Cdh11	Mus musculus cadherin 11, mRNA (cDNA clone MGC:54423 IMAGE:6312939), complete cds.	156.023	67.8475	2.29961	up
BC046316	Olig1	Mus musculus oligodendrocyte transcription factor 1, mRNA (cDNA clone MGC:54573 IMAGE:6314266), complete cds.	59.379	123.408	0.481158	down
BC046424	Dnajc16	Mus musculus DnaJ (Hsp40) homolog, subfamily C, member 16, mRNA (cDNA clone MGC:51470 IMAGE:3989412), complete cds.	139.199	63.9123	2.17797	up
BC046502	Myo1f	Mus musculus myosin IF, mRNA (cDNA clone MGC:25309 IMAGE:4167558), complete cds.	1243.58	140.367	8.85947	up
BC046528	Rap2b	Mus musculus RAP2B, member of RAS oncogene family, mRNA (cDNA clone MGC:51355 IMAGE:5149751), complete cds.	134.773	62.2821	2.16391	up
BC046536	Malt1	Mus musculus mucosa associated lymphoid tissue lymphoma translocation gene 1, mRNA (cDNA clone IMAGE:4013060), complete cds.	186.947	75.6389	2.47158	up
BC046591	Lrrc1	Mus musculus leucine rich repeat containing 1, mRNA (cDNA clone IMAGE:6308934), partial cds.	144.815	71.241	2.03275	up
BC046594	Ormdl3	Mus musculus ORM1-like 3 (S. cerevisiae), mRNA (cDNA clone MGC:54482 IMAGE:6308578), complete cds.	758.908	1540.87	0.492519	down
BC046596	Ehd3	Mus musculus EH-domain containing 3, mRNA (cDNA clone MGC:54530 IMAGE:6312263), complete cds.	99.3073	199.154	0.498646	down
BC046597	Aldh3b1	Mus musculus aldehyde dehydrogenase 3 family, member B1, mRNA (cDNA clone MGC:54873 IMAGE:6312211), complete cds.	203.09	81.7387	2.48462	up
BC046601	Marcks	Mus musculus myristoylated alanine rich protein kinase C substrate, mRNA (cDNA clone MGC:54746 IMAGE:6311439), complete cds.	235.155	116.469	2.01904	up
BC046793	Mfsd2a	Mus musculus major facilitator superfamily domain containing 2, mRNA (cDNA clone MGC:61288 IMAGE:5717701), complete cds.	882.326	6242.39	0.141344	down
BC046795	Thra	Mus musculus thyroid hormone receptor alpha, mRNA (cDNA clone MGC:61415 IMAGE:5717946), complete cds.	272.319	117.563	2.31637	up
BC046971	Arglu1	Mus musculus arginine and glutamate rich 1, mRNA (cDNA clone MGC:54831 IMAGE:6468505), complete cds.	139.28	65.3808	2.13029	up
BC046972	Decr1	Mus musculus 2,4-dienoyl CoA reductase 1, mitochondrial, mRNA (cDNA clone MGC:54470 IMAGE:6469277), complete cds.	341.064	735.413	0.463772	down
BC046987	Mgat4c	Mus musculus mannosyl (alpha-1,3-)-glycoprotein beta-1,4-N-acetylglucosaminyltransferase, isozyme C (putative), mRNA (cDNA clone MGC:54468 IMAGE:6475851), complete cds.	144.874	68.5978	2.11193	up
BC047154	A930038C07Rik	Mus musculus RIKEN cDNA A930038C07 gene, mRNA (cDNA clone MGC:54980 IMAGE:6489681), complete cds.	65.7127	146.081	0.449837	down
BC047267	Adh7	Mus musculus alcohol dehydrogenase 7 (class IV), mu or sigma polypeptide, mRNA (cDNA clone MGC:54684 IMAGE:6310424), complete cds.	110.539	305.435	0.361907	down
BC047275	Chpf2	Mus musculus RIKEN cDNA 2010209O12 gene, mRNA (cDNA clone MGC:54971 IMAGE:6441739), complete cds.	260.085	127.583	2.03855	up
BC047276	Acp6	Mus musculus acid phosphatase 6, lysophosphatidic, mRNA (cDNA clone MGC:54556 IMAGE:6487551), complete cds.	707.215	1465.54	0.482563	down
BC047366	Msn	Mus musculus moesin, mRNA (cDNA clone MGC:25427 IMAGE:3711212), complete cds.	446.607	147.415	3.02958	up
BC048236	Ankrd24	Mus musculus ankyrin repeat domain 24, mRNA (cDNA clone MGC:54822 IMAGE:6313999), complete cds.	51.023	131.896	0.386843	down
BC048493	Tsx	Mus musculus testis specific X-linked gene, mRNA (cDNA clone MGC:58316 IMAGE:6705048), complete cds.	117.238	52.9884	2.21253	up
BC048503	Dgcr6	Mus musculus DiGeorge syndrome critical region gene 6, mRNA (cDNA clone MGC:58370 IMAGE:6770478), complete cds.	135.226	300.006	0.450743	down
BC048531	Rnd1	Mus musculus Rho family GTPase 1, mRNA (cDNA clone MGC:58446 IMAGE:6535763), complete cds.	651.895	287.061	2.27093	up
BC048560	1700094D03Rik	Mus musculus RIKEN cDNA 1700094D03 gene, mRNA (cDNA clone MGC:58558 IMAGE:6703545), complete cds.	101.348	334.281	0.303183	down
BC048616	Manf	Mus musculus arginine-rich, mutated in early stage tumors, mRNA (cDNA clone MGC:58692 IMAGE:6742574), complete cds.	14264.6	6459.63	2.20827	up
BC048643	N/A	Mus musculus, clone IMAGE:6772209, mRNA.	150.074	60.8173	2.46762	up
BC048674	1700125H20Rik	Mus musculus RIKEN cDNA 1700125H20 gene, mRNA (cDNA clone MGC:58845 IMAGE:6774125), complete cds.	230.107	78.4286	2.93397	up
BC048686	Rce1	Mus musculus RCE1 homolog, prenyl protein peptidase (S. cerevisiae), mRNA (cDNA clone IMAGE:6334919), containing frame-shift errors.	63.7577	133.062	0.479157	down
BC048912	Mrps10	Mus musculus mitochondrial ribosomal protein S10, mRNA (cDNA clone MGC:56794 IMAGE:4238014), complete cds.	50.0925	110.203	0.454549	down
BC049112	Tubb4	Mus musculus tubulin, beta 4, mRNA (cDNA clone MGC:61383 IMAGE:6415577), complete cds.	273.491	99.2999	2.75419	up
BC049136	Rad51l3	Mus musculus RAD51-like 3 (S. cerevisiae), mRNA (cDNA clone MGC:61386 IMAGE:6832014), complete cds.	75.6864	199.174	0.380001	down
BC049146	Lrsam1	Mus musculus leucine rich repeat and sterile alpha motif containing 1, mRNA (cDNA clone MGC:56830 IMAGE:6306042), complete cds.	84.499	173.298	0.487593	down
BC049282	Tmed9	Mus musculus transmembrane emp24 protein transport domain containing 9, mRNA (cDNA clone MGC:58875 IMAGE:2648375), complete cds.	1675.37	522.739	3.20499	up
BC049551	Otub2	Mus musculus OTU domain, ubiquitin aldehyde binding 2, mRNA (cDNA clone MGC:58136 IMAGE:6771956), complete cds.	93.3974	195.673	0.477313	down
BC049557	Itgb3bp	Mus musculus integrin beta 3 binding protein (beta3-endonexin), mRNA (cDNA clone MGC:58145 IMAGE:6741650), complete cds.	85.327	176.825	0.482551	down
BC049565	Pdlim7	Mus musculus PDZ and LIM domain 7, mRNA (cDNA clone MGC:58158 IMAGE:6588160), complete cds.	526.832	229.529	2.29527	up
BC049592	Fgf21	Mus musculus fibroblast growth factor 21, mRNA (cDNA clone MGC:58233 IMAGE:6774352), complete cds.	78.155	180.257	0.433576	down
BC049709	Tppp2	Mus musculus forkhead box O3, mRNA (cDNA clone MGC:58655 IMAGE:6740792), complete cds.	107.774	50.4972	2.13425	up
BC049861	Tagln2	Mus musculus transgelin 2, mRNA (cDNA clone MGC:55042 IMAGE:4981433), complete cds.	366.35	119.232	3.07258	up
BC049958	Ppp1r16a	Mus musculus protein phosphatase 1, regulatory (inhibitor) subunit 16A, mRNA (cDNA clone IMAGE:4511652), containing frame-shift errors.	115.749	272.133	0.425342	down
BC050014	Col1a1	Mus musculus collagen, type I, alpha 1, mRNA (cDNA clone MGC:28647 IMAGE:4225038), complete cds.	3506.72	653.049	5.36977	up
BC050114	Cda	Mus musculus cytidine deaminase, mRNA (cDNA clone MGC:60919 IMAGE:6433052), complete cds.	87.7421	178.104	0.492645	down
BC050128	Pskh1	Mus musculus protein serine kinase H1, mRNA (cDNA clone MGC:60799 IMAGE:30024345), complete cds.	449.778	1026.14	0.438319	down
BC050133	Amica1	Mus musculus adhesion molecule, interacts with CXADR antigen 1, mRNA (cDNA clone MGC:61025 IMAGE:30023491), complete cds.	205.951	72.7847	2.82959	up
BC050189	Dkk1	Mus musculus dickkopf homolog 1 (Xenopus laevis), mRNA (cDNA clone MGC:60609 IMAGE:30022799), complete cds.	127.178	61.6434	2.06313	up
BC050772	Tssk1	Mus musculus testis-specific serine kinase 1, mRNA (cDNA clone MGC:58326 IMAGE:6772455), complete cds.	153.832	71.4294	2.15363	up
BC050817	Mms19	Mus musculus MMS19 (MET18 S. cerevisiae), mRNA (cDNA clone MGC:59252 IMAGE:6332214), complete cds.	219.974	102.772	2.1404	up
BC050835	Ifit2	Mus musculus interferon-induced protein with tetratricopeptide repeats 2, mRNA (cDNA clone MGC:59353 IMAGE:6513417), complete cds.	704.799	147.186	4.7885	up
BC050886	Mcm6	Mus musculus minichromosome maintenance deficient 6 (MIS5 homolog, S. pombe) (S. cerevisiae), mRNA (cDNA clone MGC:63289 IMAGE:5703922), complete cds.	664.926	258.887	2.5684	up
BC050895	9130401M01Rik	Mus musculus RIKEN cDNA 9130401M01 gene, mRNA (cDNA clone MGC:61313 IMAGE:5714794), complete cds.	133.825	301.928	0.443236	down
BC051115	Traf3ip1	Mus musculus TNF receptor-associated factor 3 interacting protein 1, mRNA (cDNA clone IMAGE:6307935), partial cds.	51.6047	161.267	0.319995	down
BC051121	Megf8	Mus musculus multiple EGF-like-domains 8, mRNA (cDNA clone IMAGE:5397329), partial cds.	152.977	74.3275	2.05815	up
BC051228	Hspb6	Mus musculus heat shock protein, alpha-crystallin-related, B6, mRNA (cDNA clone IMAGE:3471643), partial cds.	254.743	100.355	2.5384	up
BC051388	Cd44	Mus musculus CD44 antigen, mRNA (cDNA clone MGC:58984 IMAGE:4910789), complete cds.	281.692	89.6964	3.14051	up
BC051404	Fam73b	Mus musculus RIKEN cDNA 5730472N09 gene, mRNA (cDNA clone MGC:59236 IMAGE:6395030), complete cds.	317.172	998.296	0.317714	down
BC051422	Kcnb1	Mus musculus potassium voltage gated channel, Shab-related subfamily, member 1, mRNA (cDNA clone MGC:58936 IMAGE:6493266), complete cds.	65.0862	155.252	0.419229	down
BC051431	Slc9a1	Mus musculus solute carrier family 9 (sodium/hydrogen exchanger), member 1, mRNA (cDNA clone MGC:58902 IMAGE:6529306), complete cds.	140.805	69.0958	2.03782	up
BC051450	Psmb8	Mus musculus proteasome (prosome, macropain) subunit, beta type 8 (large multifunctional peptidase 7), mRNA (cDNA clone MGC:60583 IMAGE:30076739), complete cds.	3574.1	1141.98	3.12973	up
BC051649	Eln	Mus musculus elastin, mRNA (cDNA clone MGC:51697 IMAGE:5346255), complete cds.	312.527	64.158	4.87121	up
BC051940	Slc15a3	Mus musculus solute carrier family 15, member 3, mRNA (cDNA clone MGC:62183 IMAGE:5717926), complete cds.	194.411	95.6944	2.03159	up
BC051973	Uncx	Mus musculus UNC homeobox, mRNA (cDNA clone MGC:62254 IMAGE:5718115), complete cds.	192.966	90.5043	2.13212	up
BC052031	Socs3	Mus musculus suppressor of cytokine signaling 3, mRNA (cDNA clone MGC:62384 IMAGE:5707539), complete cds.	480.766	167.224	2.87498	up
BC052051	Lrrc28	Mus musculus leucine rich repeat containing 28, mRNA (cDNA clone IMAGE:5691341), containing frame-shift errors.	225.375	536.149	0.420358	down
BC052059	Ppp1r10	Mus musculus protein phosphatase 1, regulatory subunit 10, mRNA (cDNA clone MGC:62449 IMAGE:5702171), complete cds.	477.012	1042.18	0.457707	down
BC052065	Rap1gap	Mus musculus Rap1 GTPase-activating protein, mRNA (cDNA clone MGC:62462 IMAGE:5708181), complete cds.	132.544	295.257	0.44891	down
BC052155	Rec8	Mus musculus REC8 homolog (yeast), mRNA (cDNA clone MGC:59287 IMAGE:6335959), complete cds.	64.5322	141.808	0.455069	down
BC052174	Zbed4	Mus musculus zinc finger, BED domain containing 4, mRNA (cDNA clone MGC:59429 IMAGE:6518433), complete cds.	244.098	118.96	2.05194	up
BC052182	Rhbdf2	Mus musculus rhomboid 5 homolog 2 (Drosophila), mRNA (cDNA clone MGC:59517 IMAGE:6335022), complete cds.	587.775	229.939	2.55622	up
BC052219	Hist1h4i	Mus musculus histone cluster 1, H4i, mRNA (cDNA clone MGC:60536 IMAGE:30017176), complete cds.	64.3053	149.449	0.430283	down
BC052327	Gadl1	Mus musculus glutamate decarboxylase-like 1, mRNA (cDNA clone IMAGE:6313667), partial cds.	138.838	68.804	2.01787	up
BC052328	Fam105a	Mus musculus cDNA sequence BC052328, mRNA (cDNA clone MGC:59004 IMAGE:6311697), complete cds.	306.201	105.724	2.89622	up
BC052340	Lat	Mus musculus linker for activation of T cells, mRNA (cDNA clone MGC:60595 IMAGE:30077071), complete cds.	332.822	83.9409	3.96495	up
BC052349	Sgcb	Mus musculus sarcoglycan, beta (dystrophin-associated glycoprotein), mRNA (cDNA clone MGC:58268 IMAGE:6744003), complete cds.	620.22	228.029	2.71992	up
BC052389	Ttpal	Mus musculus RIKEN cDNA 5830472M02 gene, mRNA (cDNA clone MGC:63444 IMAGE:5718874), complete cds.	152.066	70.764	2.14892	up
BC052392	Ipo5	Mus musculus RAN binding protein 5, mRNA (cDNA clone MGC:63401 IMAGE:5719784), complete cds.	65.8268	162.608	0.404818	down
BC052397	Sema5b	Mus musculus sema domain, seven thrombospondin repeats (type 1 and type 1-like), transmembrane domain (TM) and short cytoplasmic domain, (semaphorin) 5B, mRNA (cDNA clone MGC:63446 IMAGE:5719939), complete cds.	75.8952	162.313	0.467585	down
BC052433	Stt3b	Mus musculus STT3, subunit of the oligosaccharyltransferase complex, homolog B (S. cerevisiae), mRNA (cDNA clone MGC:64679 IMAGE:6837097), complete cds.	328.281	815.851	0.402378	down
BC052465	Fam49a	Mus musculus DNA segment, Chr 12, ERATO Doi 553, expressed, mRNA (cDNA clone MGC:63391 IMAGE:6834768), complete cds.	222.95	70.9727	3.14135	up
BC052470	Lbh	Mus musculus limb-bud and heart, mRNA (cDNA clone MGC:61177 IMAGE:6813866), complete cds.	344.339	171.865	2.00355	up
BC052535	Pcsk4	Mus musculus proprotein convertase subtilisin/kexin type 4, mRNA (cDNA clone IMAGE:5256410), complete cds.	96.0867	205.445	0.467699	down
BC052636	Nos3	Mus musculus nitric oxide synthase 3, endothelial cell, mRNA (cDNA clone MGC:58949 IMAGE:6530765), complete cds.	306.195	139.365	2.19707	up
BC052654	Gfi1b	Mus musculus growth factor independent 1B, mRNA (cDNA clone MGC:60650 IMAGE:30039774), complete cds.	105.673	50.4429	2.09491	up
BC052733	Slc1a4	Mus musculus solute carrier family 1 (glutamate/neutral amino acid transporter), member 4, mRNA (cDNA clone MGC:64681 IMAGE:6816689), complete cds.	191.872	71.139	2.69714	up
BC052783	Pbld	Mus musculus RIKEN cDNA 0610038K03 gene, mRNA (cDNA clone IMAGE:3372135).	629.716	1453.24	0.433318	down
BC052819	Fcgr3	Mus musculus Fc receptor, IgG, low affinity III, mRNA (cDNA clone MGC:60605 IMAGE:30044058), complete cds.	587.392	269.262	2.18149	up
BC052833	Hdc	Mus musculus histidine decarboxylase, mRNA (cDNA clone MGC:60408 IMAGE:30044098), complete cds.	273.545	1396.9	0.195823	down
BC052841	Phtf2	Mus musculus putative homeodomain transcription factor 2, mRNA (cDNA clone MGC:60851 IMAGE:30050876), complete cds.	65.6371	177.347	0.370105	down
BC052909	Lrmp	Mus musculus lymphoid-restricted membrane protein, mRNA (cDNA clone MGC:60682 IMAGE:30076553), complete cds.	364.525	166.155	2.19389	up
BC053010	Fzd1	Mus musculus frizzled homolog 1 (Drosophila), mRNA (cDNA clone MGC:62195 IMAGE:5697795), complete cds.	116.989	278.268	0.420417	down
BC053048	Clip2	Mus musculus CAP-GLY domain containing linker protein 2, mRNA (cDNA clone MGC:62306 IMAGE:5709279), complete cds.	394.814	193.88	2.03639	up
BC053089	Kcnf1	Mus musculus potassium voltage-gated channel, subfamily F, member 1, mRNA (cDNA clone MGC:62472 IMAGE:5709192), complete cds.	195.86	78.5709	2.49279	up
BC053095	Dse	Mus musculus dermatan sulfate epimerase, mRNA (cDNA clone MGC:62486 IMAGE:6401066), complete cds.	1433.1	547.167	2.61913	up
BC053396	Hisppd1	Mus musculus histidine acid phosphatase domain containing 1, mRNA (cDNA clone MGC:60711 IMAGE:30044788), complete cds.	62.6887	135.333	0.463219	down
BC053409	Igh-6	Mus musculus immunoglobulin heavy chain 6 (heavy chain of IgM), mRNA (cDNA clone MGC:60843 IMAGE:30076516), complete cds.	1455.33	424.642	3.42719	up
BC053425	Sdf2l1	Mus musculus stromal cell-derived factor 2-like 1, mRNA (cDNA clone MGC:59276 IMAGE:6508268), complete cds.	1563.93	687.125	2.27605	up
BC053731	Cd2	Mus musculus CD2 antigen, mRNA (cDNA clone MGC:60541 IMAGE:30077134), complete cds.	305.787	152.888	2.00007	up
BC053753	Emilin2	Mus musculus elastin microfibril interfacer 2, mRNA (cDNA clone MGC:59598 IMAGE:6510220), complete cds.	980.209	440.329	2.22608	up
BC053927	Zfp41	Mus musculus zinc finger protein 41, mRNA (cDNA clone MGC:56929 IMAGE:6314215), complete cds.	65.2056	163.877	0.397893	down
BC054083	Ccdc93	Mus musculus coiled-coil domain containing 93, mRNA (cDNA clone MGC:57031 IMAGE:6467830), complete cds.	200.425	72.8377	2.75166	up
BC054109	Diablo	Mus musculus diablo homolog (Drosophila), mRNA (cDNA clone MGC:60464 IMAGE:30013833), complete cds.	134.497	274.874	0.489303	down
BC054125	Wtip	Mus musculus WT1-interacting protein, mRNA (cDNA clone MGC:59612 IMAGE:6511230), complete cds.	186.989	63.8667	2.9278	up
BC054352	Mtmr12	Mus musculus myotubularin related protein 12, mRNA (cDNA clone MGC:62683 IMAGE:3661020), complete cds.	358.428	168.34	2.12919	up
BC054368	Lsm3	Mus musculus LSM3 homolog, U6 small nuclear RNA associated (S. cerevisiae), mRNA (cDNA clone MGC:62561 IMAGE:5353718), complete cds.	327.171	129.76	2.52136	up
BC054379	Ank	Mus musculus progressive ankylosis, mRNA (cDNA clone MGC:62589 IMAGE:6390764), complete cds.	109.254	346.078	0.315693	down
BC054396	Stmn1	Mus musculus stathmin 1, mRNA (cDNA clone MGC:62596 IMAGE:6492045), complete cds.	751.495	306.743	2.44992	up
BC054405	Zcchc7	Mus musculus DNA segment, Chr 4, Wayne State University 132, expressed, mRNA (cDNA clone MGC:62855 IMAGE:6494345), complete cds.	276.936	84.6293	3.27234	up
BC054426	Fabp4	Mus musculus fatty acid binding protein 4, adipocyte, mRNA (cDNA clone MGC:62546 IMAGE:5029359), complete cds.	713.798	289.659	2.46427	up
BC054428	Acadsb	Mus musculus acyl-Coenzyme A dehydrogenase, short/branched chain, mRNA (cDNA clone MGC:62690 IMAGE:5039627), complete cds.	306.6	963.245	0.318299	down
BC054436	Thy1	Mus musculus thymus cell antigen 1, theta, mRNA (cDNA clone MGC:62652 IMAGE:6312210), complete cds.	820.997	266.285	3.08315	up
BC054438	Tmem204	Mus musculus cDNA sequence BC054438, mRNA (cDNA clone MGC:62776 IMAGE:6390142), complete cds.	64.5621	153.754	0.419906	down
BC054541	Top2b	Mus musculus topoisomerase (DNA) II beta, mRNA (cDNA clone MGC:62367 IMAGE:6406462), complete cds.	108.103	221.909	0.487148	down
BC054795	Sdc3	Mus musculus syndecan 3, mRNA (cDNA clone MGC:65603 IMAGE:6834272), complete cds.	4154.71	1464.33	2.83727	up
BC054796	Uevld	Mus musculus UEV and lactate/malate dehyrogenase domains, mRNA (cDNA clone MGC:65676 IMAGE:6843964), complete cds.	137.51	64.2809	2.1392	up
BC054841	Rnf14	Mus musculus ring finger protein 14, mRNA (cDNA clone MGC:62590 IMAGE:6489903), complete cds.	83.7036	171.882	0.486981	down
BC054852	Ifi30	Mus musculus interferon gamma inducible protein 30, mRNA (cDNA clone MGC:62543 IMAGE:6528891), complete cds.	3062.93	514.361	5.95482	up
BC055054	Clstn3	Mus musculus calsyntenin 3, mRNA (cDNA clone MGC:62833 IMAGE:6493096), complete cds.	602.799	1718.15	0.350843	down
BC055376	Slc28a2	Mus musculus solute carrier family 28 (sodium-coupled nucleoside transporter), member 2, mRNA (cDNA clone MGC:60480 IMAGE:30077988), complete cds.	114.948	51.3799	2.23721	up
BC055459	Rgs16	Mus musculus regulator of G-protein signaling 16, mRNA (cDNA clone MGC:65376 IMAGE:4194934), complete cds.	188.876	1191.51	0.158518	down
BC055738	Sept3	Mus musculus septin 3, mRNA (cDNA clone MGC:67028 IMAGE:6413697), complete cds.	179.11	72.9525	2.45515	up
BC055879	Tnfaip8l2	Mus musculus tumor necrosis factor, alpha-induced protein 8-like 2, mRNA (cDNA clone MGC:68091 IMAGE:3669700), complete cds.	289.197	121.072	2.38863	up
BC055885	Saa3	Mus musculus serum amyloid A 3, mRNA (cDNA clone MGC:68149 IMAGE:3493622), complete cds.	473.181	52.6909	8.98032	up
BC056351	Rab18	Mus musculus RAB18, member RAS oncogene family, mRNA (cDNA clone MGC:73458 IMAGE:6807284), complete cds.	144.874	301.351	0.480749	down
BC056435	Mak10	Mus musculus MAK10 homolog, amino-acid N-acetyltransferase subunit, (S. cerevisiae), mRNA (cDNA clone MGC:66717 IMAGE:5707801), complete cds.	178.26	381.62	0.467115	down
BC056450	Tyrobp	Mus musculus TYRO protein tyrosine kinase binding protein, mRNA (cDNA clone MGC:67011 IMAGE:6814478), complete cds.	580.41	152.897	3.79609	up
BC056944	Tmem57	Mus musculus transmembrane protein 57, mRNA (cDNA clone IMAGE:5702751), complete cds.	702.606	1615.35	0.434955	down
BC056959	Trim24	Mus musculus tripartite motif protein 24, mRNA (cDNA clone MGC:66731 IMAGE:5698079), complete cds.	158.875	336.958	0.471497	down
BC057002	Hspa4l	Mus musculus heat shock protein 4 like, mRNA (cDNA clone MGC:67007 IMAGE:5702602), complete cds.	86.047	207.574	0.414537	down
BC057024	Hn1l	Mus musculus hematological and neurological expressed 1-like, mRNA (cDNA clone MGC:67177 IMAGE:6815840), complete cds.	1444.25	572.828	2.52126	up
BC057089	Shisa5	Mus musculus scotin gene, mRNA (cDNA clone MGC:57894 IMAGE:5689110), complete cds.	6345.76	2753.9	2.30428	up
BC057373	Cdh24	Mus musculus cadherin-like 24, mRNA (cDNA clone MGC:67331 IMAGE:6817232), complete cds.	59.6096	119.547	0.498631	down
BC057447	Igfbp5	Mus musculus insulin-like growth factor binding protein 5, mRNA (cDNA clone MGC:65274 IMAGE:2648602), complete cds.	71.3206	367.123	0.194269	down
BC057460	Rasa4	Mus musculus RAS p21 protein activator 4, mRNA (cDNA clone MGC:65435 IMAGE:4527934), complete cds.	290.936	90.4361	3.21704	up
BC057589	Bak1	Mus musculus BCL2-antagonist/killer 1, mRNA (cDNA clone MGC:67129 IMAGE:6411580), complete cds.	501.202	237.043	2.11439	up
BC057635	Ostm1	Mus musculus osteopetrosis associated transmembrane protein 1, mRNA (cDNA clone MGC:67721 IMAGE:4910872), complete cds.	732.622	258.545	2.83363	up
BC057645	Rcc1	Mus musculus regulator of chromosome condensation 1, mRNA (cDNA clone MGC:67907 IMAGE:3591859), complete cds.	608.734	285.56	2.13172	up
BC057657	Nudt12	Mus musculus nudix (nucleoside diphosphate linked moiety X)-type motif 12, mRNA (cDNA clone MGC:68086 IMAGE:2646355), complete cds.	377.98	912.076	0.414417	down
BC057677	Tmem229b	Mus musculus RIKEN cDNA 6330442E10 gene, mRNA (cDNA clone IMAGE:4500824), partial cds.	164.909	67.6986	2.43593	up
BC057682	Adcy7	Mus musculus adenylate cyclase 7, mRNA (cDNA clone IMAGE:3596174).	404.787	133.539	3.03121	up
BC057861	Il21r	Mus musculus interleukin 21 receptor, mRNA (cDNA clone MGC:67982 IMAGE:5315350), complete cds.	157.364	71.0172	2.21585	up
BC057863	Fgr	Mus musculus Gardner-Rasheed feline sarcoma viral (Fgr) oncogene homolog, mRNA (cDNA clone MGC:68179 IMAGE:5317449), complete cds.	341.691	169.96	2.01042	up
BC057868	Rsad2	Mus musculus radical S-adenosyl methionine domain containing 2, mRNA (cDNA clone MGC:67986 IMAGE:5327504), complete cds.	485.816	122.352	3.97063	up
BC057881	Plxdc2	Mus musculus plexin domain containing 2, mRNA (cDNA clone MGC:67933 IMAGE:5349869), complete cds.	165.15	75.9312	2.17499	up
BC057899	Igh	Mus musculus immunoglobulin heavy chain complex, mRNA (cDNA clone MGC:68283 IMAGE:5029179), complete cds.	260.257	96.219	2.70484	up
BC057916	0610012H03Rik	Mus musculus RIKEN cDNA 0610012H03 gene, mRNA (cDNA clone MGC:67884 IMAGE:5042053), complete cds.	462.614	994.853	0.465007	down
BC057935	Idua	Mus musculus iduronidase, alpha-L-, mRNA (cDNA clone MGC:68212 IMAGE:5327150), complete cds.	135.726	67.0783	2.0234	up
BC057965	Mgll	Mus musculus monoglyceride lipase, mRNA (cDNA clone MGC:67945 IMAGE:4986023), complete cds.	277.855	939.141	0.29586	down
BC057969	Mpa2l	Mus musculus macrophage activation 2 like, mRNA (cDNA clone MGC:68240 IMAGE:4978977), complete cds.	776.302	176.014	4.41046	up
BC057985	Orm2	Mus musculus orosomucoid 2, mRNA (cDNA clone MGC:68161 IMAGE:5126236), complete cds.	930.966	166.529	5.5904	up
BC057986	Hhex	Mus musculus hematopoietically expressed homeobox, mRNA (cDNA clone MGC:68214 IMAGE:5124938), complete cds.	92.1657	184.691	0.499025	down
BC057998	H2-Ab1	Mus musculus histocompatibility 2, class II antigen A, beta 1, mRNA (cDNA clone MGC:68176 IMAGE:5340289), complete cds.	781.381	148.206	5.27225	up
BC058100	Fert2	Mus musculus fer (fms/fps related) protein kinase, testis specific 2, mRNA (cDNA clone MGC:67175 IMAGE:6813507), complete cds.	120.122	242.31	0.495736	down
BC058104	Gm672	Mus musculus gene model 672, (NCBI), mRNA (cDNA clone MGC:67202 IMAGE:6833739), complete cds.	110.896	296.789	0.373654	down
BC058178	Atxn1	Mus musculus ataxin 1, mRNA (cDNA clone MGC:68259 IMAGE:5326559), complete cds.	57.4682	177.436	0.323882	down
BC058181	Qpctl	Mus musculus glutaminyl-peptide cyclotransferase-like, mRNA (cDNA clone MGC:67963 IMAGE:5325516), complete cds.	100.367	248.88	0.403275	down
BC058260	Abi3	Mus musculus ABI gene family, member 3, mRNA (cDNA clone MGC:67841 IMAGE:6474610), complete cds.	234.342	60.3611	3.88233	up
BC058340	Tspyl3	Mus musculus TSPY-like 3, mRNA (cDNA clone MGC:58351 IMAGE:6590443), complete cds.	167.765	66.1268	2.53703	up
BC058358	Gdf10	Mus musculus growth differentiation factor 10, mRNA (cDNA clone MGC:66699 IMAGE:6828166), complete cds.	198.313	79.3566	2.49902	up
BC058371	Glrx5	Mus musculus glutaredoxin 5 homolog (S. cerevisiae), mRNA (cDNA clone MGC:66779 IMAGE:6819353), complete cds.	1212.34	2910.3	0.416569	down
BC058554	Hdac5	Mus musculus histone deacetylase 5, mRNA (cDNA clone IMAGE:5368726), partial cds.	274.149	615.425	0.445463	down
BC058555	Gbp5	Mus musculus guanylate nucleotide binding protein 5, mRNA (cDNA clone MGC:67761 IMAGE:5293575), complete cds.	227.358	81.1555	2.80151	up
BC058565	Pld4	Mus musculus phospholipase D family, member 4, mRNA (cDNA clone MGC:68329 IMAGE:6442038), complete cds.	717.298	176.782	4.05754	up
BC058581	Maged2	Mus musculus melanoma antigen, family D, 2, mRNA (cDNA clone MGC:65204 IMAGE:6491028), complete cds.	232.65	113.926	2.04212	up
BC058592	Agxt2l1	Mus musculus alanine-glyoxylate aminotransferase 2-like 1, mRNA (cDNA clone MGC:67856 IMAGE:5363337), complete cds.	823.292	1817.41	0.453004	down
BC058638	Ldoc1l	Mus musculus leucine zipper, down-regulated in cancer 1-like, mRNA (cDNA clone MGC:73499 IMAGE:6418256), complete cds.	125.292	60.0267	2.08728	up
BC058639	Tnks1bp1	Mus musculus tankyrase 1 binding protein 1, mRNA (cDNA clone IMAGE:6835470), partial cds.	996.131	1998.35	0.498477	down
BC058672	Frmd4a	Mus musculus FERM domain containing 4A, mRNA (cDNA clone MGC:76363 IMAGE:6830456), complete cds.	371.325	139.9	2.65422	up
BC058710	Plcb1	Mus musculus phospholipase C, beta 1, mRNA (cDNA clone MGC:76381 IMAGE:6842016), complete cds.	74.5292	165.15	0.451282	down
BC058958	Fam116b	Mus musculus RIKEN cDNA 1700027J05 gene, mRNA (cDNA clone IMAGE:5709274), partial cds.	108.188	52.1634	2.07401	up
BC058978	Tomm40l	Mus musculus translocase of outer mitochondrial membrane 40 homolog-like (yeast), mRNA (cDNA clone MGC:67313 IMAGE:5715769), complete cds.	358.639	1278.94	0.28042	down
BC059001	Rcan3	Mus musculus regulator of calcineurin 3, mRNA (cDNA clone MGC:69596 IMAGE:6847734), complete cds.	155.333	76.0808	2.04169	up
BC059071	Zfp251	Mus musculus zinc finger protein 251, mRNA (cDNA clone MGC:69913 IMAGE:6826152), complete cds.	215.851	97.8265	2.20647	up
BC059229	Mff	Mus musculus RIKEN cDNA 5230400G24 gene, mRNA (cDNA clone MGC:66756 IMAGE:6413193), complete cds.	118.48	268.511	0.441248	down
BC059238	Sema6a	Mus musculus sema domain, transmembrane domain (TM), and cytoplasmic domain, (semaphorin) 6A, mRNA (cDNA clone MGC:66957 IMAGE:6417475), complete cds.	847.905	1708.27	0.496354	down
BC059243	Morc2a	Mus musculus microrchidia 2A, mRNA (cDNA clone MGC:67165 IMAGE:6417551), complete cds.	225.704	88.2761	2.55679	up
BC059254	Phlpp1	Mus musculus PH domain and leucine rich repeat protein phosphatase, mRNA (cDNA clone MGC:67583 IMAGE:6406203), complete cds.	119.965	267.684	0.448158	down
BC059731	Cd59b	Mus musculus CD59b antigen, mRNA (cDNA clone IMAGE:6582497), complete cds.	54.9223	176.79	0.310664	down
BC059847	Rapgef6	Mus musculus Rap guanine nucleotide exchange factor (GEF) 6, mRNA (cDNA clone IMAGE:6848544), partial cds.	265.248	107.393	2.46988	up
BC059857	Bai1	Mus musculus brain-specific angiogenesis inhibitor 1, mRNA (cDNA clone IMAGE:6414704), partial cds.	155.285	63.3697	2.45046	up
BC060047	Hyal2	Mus musculus hyaluronoglucosaminidase 2, mRNA (cDNA clone MGC:64716 IMAGE:5685601), complete cds.	112.73	226.442	0.497832	down
BC060131	Lpar2	Mus musculus endothelial differentiation, lysophosphatidic acid G-protein-coupled receptor 4, mRNA (cDNA clone MGC:65706 IMAGE:6409729), complete cds.	132.593	62.5921	2.11837	up
BC060156	C2cd2l	Mus musculus transmembrane protein 24, mRNA (cDNA clone MGC:64682 IMAGE:6810220), complete cds.	248.414	115.303	2.15445	up
BC060259	Arl2	Mus musculus ADP-ribosylation factor-like 2, mRNA (cDNA clone MGC:69604 IMAGE:5709669), complete cds.	162.477	68.8799	2.35885	up
BC060267	BC060267	Mus musculus cDNA sequence BC060267, mRNA (cDNA clone MGC:69711 IMAGE:6416099), complete cds.	222.563	100.759	2.20886	up
BC060608	Kif20a	Mus musculus kinesin family member 20A, mRNA (cDNA clone MGC:79184 IMAGE:5720408), complete cds.	644.752	115.963	5.55995	up
BC060619	Tpx2	Mus musculus TPX2, microtubule-associated protein homolog (Xenopus laevis), mRNA (cDNA clone MGC:79188 IMAGE:6812536), complete cds.	239.867	103.53	2.3169	up
BC060620	Fbxw7	Mus musculus cDNA clone IMAGE:6822112, containing frame-shift errors.	152.977	391.831	0.390416	down
BC060648	Ece1	Mus musculus endothelin converting enzyme 1, mRNA (cDNA clone MGC:79193 IMAGE:6854311), complete cds.	264.611	534.26	0.495284	down
BC060709	Rassf4	Mus musculus Ras association (RalGDS/AF-6) domain family 4, mRNA (cDNA clone MGC:67158 IMAGE:6409692), complete cds.	170.626	63.959	2.66774	up
BC060732	Ano6	Mus musculus transmembrane protein 16F, mRNA (cDNA clone MGC:67606 IMAGE:6409332), complete cds.	514.489	129.309	3.97874	up
BC060740	Ttyh2	Mus musculus tweety homolog 2 (Drosophila), mRNA (cDNA clone MGC:67934 IMAGE:4158813), complete cds.	449.697	1022.1	0.439974	down
BC060958	4933405O20Rik	Mus musculus RIKEN cDNA 4933405O20 gene, mRNA (cDNA clone MGC:74047 IMAGE:6744040), complete cds.	222.63	86.0425	2.58745	up
BC060973	Cyp2b10	Mus musculus cytochrome P450, family 2, subfamily b, polypeptide 10, mRNA (cDNA clone MGC:74066 IMAGE:30301385), complete cds.	184.203	429.053	0.429323	down
BC060977	Cd48	Mus musculus CD48 antigen, mRNA (cDNA clone MGC:74071 IMAGE:30296173), complete cds.	193.616	73.4683	2.63537	up
BC061088	Acyp1	Mus musculus acylphosphatase 1, erythrocyte (common) type, mRNA (cDNA clone MGC:74203 IMAGE:6773293), complete cds.	53.0424	108.761	0.487699	down
BC061135	Try4	Mus musculus trypsin 4, mRNA (cDNA clone MGC:74265 IMAGE:30306436), complete cds.	78.5466	165.301	0.475174	down
BC061136	Gm3448	Mus musculus t-complex-associated testis expressed 3, mRNA (cDNA clone MGC:74267 IMAGE:6774834), complete cds.	113.186	52.7763	2.14464	up
BC061141	Prl	Mus musculus prolactin, mRNA (cDNA clone MGC:74273 IMAGE:30250937), complete cds.	109.641	53.1787	2.06175	up
BC061146	Gzma	Mus musculus granzyme A, mRNA (cDNA clone MGC:74278 IMAGE:30296854), complete cds.	268.78	78.4893	3.42442	up
BC061176	Serpina1e	Mus musculus serine (or cysteine) peptidase inhibitor, clade A, member 1e, mRNA (cDNA clone MGC:74313 IMAGE:30381238), complete cds.	748.624	1530.33	0.48919	down
BC061177	Tra2b	Mus musculus splicing factor, arginine/serine-rich 10 (transformer 2 homolog, Drosophila), mRNA (cDNA clone MGC:74314 IMAGE:6594226), complete cds.	1644.63	798.62	2.05934	up
BC061206	Cpa4	Mus musculus carboxypeptidase A4, mRNA (cDNA clone MGC:74350 IMAGE:30249166), complete cds.	59.0736	118.52	0.498427	down
BC061481	Smc4	Mus musculus structural maintenance of chromosomes 4, mRNA (cDNA clone MGC:70057 IMAGE:6512832), complete cds.	210.463	79.7705	2.63836	up
BC061501	Kcnb1	Mus musculus potassium voltage gated channel, Shab-related subfamily, member 1, mRNA (cDNA clone MGC:70282 IMAGE:4506061), complete cds.	91.3332	184.499	0.495033	down
BC062206	Sept11	Mus musculus septin 11, mRNA (cDNA clone MGC:70304 IMAGE:5150858), complete cds.	2843.6	1138.78	2.49705	up
BC062923	Rlbp1l1	Mus musculus retinaldehyde binding protein 1-like 1, mRNA (cDNA clone MGC:73431 IMAGE:6848546), complete cds.	60.5578	124.999	0.484466	down
BC062937	Sall1	Mus musculus sal-like 1 (Drosophila), mRNA (cDNA clone MGC:86172 IMAGE:6839137), complete cds.	156.055	432.854	0.360527	down
BC062940	D930015E06Rik	Mus musculus RIKEN cDNA D930015E06 gene, mRNA (cDNA clone MGC:86126 IMAGE:6842400), complete cds.	134.356	278.514	0.482405	down
BC062942	Ncam1	Mus musculus cDNA clone IMAGE:6842820, containing frame-shift errors.	205.592	88.1941	2.33113	up
BC062946	Smchd1	Mus musculus SMC hinge domain containing 1, mRNA (cDNA clone MGC:77958 IMAGE:30357469), complete cds.	488.764	213.08	2.2938	up
BC063087	Shh	Mus musculus sonic hedgehog, mRNA (cDNA clone MGC:69975 IMAGE:6516263), complete cds.	127.634	62.9523	2.02747	up
BC063760	Art1	Mus musculus ADP-ribosyltransferase 1, mRNA (cDNA clone MGC:70065 IMAGE:30137479), complete cds.	166.975	79.1335	2.11004	up
BC063764	Podnl1	Mus musculus podocan-like 1, mRNA (cDNA clone MGC:70079 IMAGE:30288186), complete cds.	197.596	74.7799	2.64237	up
BC063772	Pole2	Mus musculus polymerase (DNA directed), epsilon 2 (p59 subunit), mRNA (cDNA clone MGC:70176 IMAGE:30147626), complete cds.	112.267	54.3355	2.06618	up
BC064053	Mlxipl	Mus musculus MLX interacting protein-like, mRNA (cDNA clone IMAGE:832580), complete cds.	331.13	705.042	0.46966	down
BC064054	Clec1b	Mus musculus C-type lectin domain family 1, member b, mRNA (cDNA clone MGC:73583 IMAGE:574821), complete cds.	303.743	119.005	2.55235	up
BC064678	Itch	Mus musculus itchy, E3 ubiquitin protein ligase, mRNA (cDNA clone MGC:67157 IMAGE:6409535), complete cds.	123.735	420.159	0.294496	down
BC064733	Cyp2s1	Mus musculus cytochrome P450, family 2, subfamily s, polypeptide 1, mRNA (cDNA clone MGC:76474 IMAGE:30459121), complete cds.	113.609	235.577	0.482259	down
BC064744	Mbd3l2	Mus musculus methyl-CpG binding domain protein 3-like 2, mRNA (cDNA clone MGC:76526 IMAGE:30051497), complete cds.	133.808	57.8199	2.31422	up
BC064793	Cyp17a1	Mus musculus cytochrome P450, family 17, subfamily a, polypeptide 1, mRNA (cDNA clone MGC:76726 IMAGE:30436278), complete cds.	2389.93	8213.77	0.290966	down
BC064799	Atf3	Mus musculus activating transcription factor 3, mRNA (cDNA clone MGC:76774 IMAGE:30054998), complete cds.	238.088	56.0041	4.25126	up
BC064801	Pcmtd1	Mus musculus protein-L-isoaspartate (D-aspartate) O-methyltransferase domain containing 1, mRNA (cDNA clone MGC:76781 IMAGE:30067935), complete cds.	328.874	699.241	0.470331	down
BC065077	Lhx6	Mus musculus LIM homeobox protein 6, mRNA (cDNA clone MGC:85996 IMAGE:6816328), complete cds.	177.728	79.2708	2.24203	up
BC065121	Syk	Mus musculus spleen tyrosine kinase, mRNA (cDNA clone MGC:86033 IMAGE:30533300), complete cds.	409.738	126.791	3.23161	up
BC065123	Baz1a	Mus musculus bromodomain adjacent to zinc finger domain 1A, mRNA (cDNA clone IMAGE:30536990), partial cds.	164.35	77.1689	2.12974	up
BC065175	Alpl	Mus musculus alkaline phosphatase 2, liver, mRNA (cDNA clone MGC:90091 IMAGE:6807509), complete cds.	751.908	1894.13	0.396967	down
BC065178	Eml4	Mus musculus echinoderm microtubule associated protein like 4, mRNA (cDNA clone MGC:90047 IMAGE:6827397), complete cds.	243.386	99.9021	2.43625	up
BC065389	Ccl24	Mus musculus chemokine (C-C motif) ligand 24, mRNA (cDNA clone MGC:73588 IMAGE:3472002), complete cds.	1367.24	301.637	4.53273	up
BC065391	Ear2	Mus musculus eosinophil-associated, ribonuclease A family, member 2, mRNA (cDNA clone MGC:73609 IMAGE:3464790), complete cds.	322.045	68.971	4.66928	up
BC065395	Cnih4	Mus musculus cornichon homolog 4 (Drosophila), mRNA (cDNA clone MGC:73670 IMAGE:876056), complete cds.	419.929	207.225	2.02644	up
BC065784	Gp49a	Mus musculus cDNA clone IMAGE:3824921, containing frame-shift errors.	489.771	121.075	4.04519	up
BC065805	Acly	Mus musculus ATP citrate lyase, mRNA (cDNA clone IMAGE:1398077), complete cds.	540.635	225.678	2.39561	up
BC066019	Cyr61	Mus musculus cysteine rich protein 61, mRNA (cDNA clone MGC:90137 IMAGE:5716887), complete cds.	337.554	168.581	2.00233	up
BC066020	Zfp69	Mus musculus zinc finger protein 69, mRNA (cDNA clone MGC:90136 IMAGE:5717218), complete cds.	528.935	246.695	2.14409	up
BC066035	Zranb3	Mus musculus zinc finger, RAN-binding domain containing 3, mRNA (cDNA clone MGC:91303 IMAGE:6837116), complete cds.	69.1853	226.542	0.305397	down
BC066052	Hdac4	Mus musculus histone deacetylase 4, mRNA (cDNA clone MGC:91339 IMAGE:6827645), complete cds.	211.823	82.4301	2.56973	up
BC066169	Cdca7	Mus musculus cell division cycle associated 7, mRNA (cDNA clone MGC:76538 IMAGE:30474357), complete cds.	189.529	86.5926	2.18874	up
BC066182	Dennd2c	Mus musculus DENN/MADD domain containing 2C, mRNA (cDNA clone IMAGE:30465710), partial cds.	112.052	53.5916	2.09085	up
BC066213	Rangap1	Mus musculus RAN GTPase activating protein 1, mRNA (cDNA clone MGC:76757 IMAGE:30466595), complete cds.	352.555	705.581	0.499667	down
BC066218	Aldoa	Mus musculus aldolase 1, A isoform, mRNA (cDNA clone MGC:76775 IMAGE:30054842), complete cds.	4867.41	2221.41	2.19114	up
BC066869	Tmco7	Mus musculus transmembrane and coiled-coil domains 7, mRNA (cDNA clone MGC:76744 IMAGE:30106406), complete cds.	94.0332	219.21	0.428964	down
BC067001	C1qb	Mus musculus complement component 1, q subcomponent, beta polypeptide, mRNA (cDNA clone MGC:90036 IMAGE:5715633), complete cds.	4107.97	990.99	4.14531	up
BC067028	Dusp11	Mus musculus dual specificity phosphatase 11 (RNA/RNP complex 1-interacting), mRNA (cDNA clone MGC:90050 IMAGE:30364073), complete cds.	208.942	471.042	0.443575	down
BC067063	Ctsc	Mus musculus cathepsin C, mRNA (cDNA clone MGC:91337 IMAGE:30541061), complete cds.	1543.02	747.79	2.06343	up
BC067198	Samhd1	Mus musculus SAM domain and HD domain, 1, mRNA (cDNA clone MGC:69605 IMAGE:6826682), complete cds.	876.641	232.6	3.76887	up
BC067408	Klf12	Mus musculus Kruppel-like factor 12, mRNA (cDNA clone MGC:76707 IMAGE:30091275), complete cds.	61.9009	230.654	0.268371	down
BC068152	Sdf4	Mus musculus stromal cell derived factor 4, mRNA (cDNA clone MGC:93027 IMAGE:30534982), complete cds.	209.977	472.271	0.44461	down
BC068181	Cdca8	Mus musculus cell division cycle associated 8, mRNA (cDNA clone MGC:92981 IMAGE:30634239), complete cds.	142.702	69.7223	2.04673	up
BC068264	Cyp11a1	Mus musculus cytochrome P450, family 11, subfamily a, polypeptide 1, mRNA (cDNA clone MGC:60494 IMAGE:30014890), complete cds.	140.029	65.0534	2.15253	up
BC068298	Myo9a	Mus musculus myosin IXa, mRNA (cDNA clone IMAGE:30459210).	410.054	123.604	3.31749	up
BC069183	Sp100	Mus musculus nuclear antigen Sp100, mRNA (cDNA clone MGC:70218 IMAGE:4911025), complete cds.	158.96	74.6746	2.1287	up
BC069850	Mapk1ip1	Mus musculus mitogen activated protein kinase 1 interacting protein 1, mRNA (cDNA clone MGC:78028 IMAGE:5366053), complete cds.	429.928	1224.85	0.351006	down
BC069857	Tpcn2	Mus musculus two pore segment channel 2, mRNA (cDNA clone IMAGE:4500997), complete cds.	302.007	135.726	2.22512	up
BC069878	Ripk2	Mus musculus receptor (TNFRSF)-interacting serine-threonine kinase 2, mRNA (cDNA clone MGC:78084 IMAGE:5316066), complete cds.	315.816	143.494	2.2009	up
BC069907	Taf1b	Mus musculus TATA box binding protein (Tbp)-associated factor, RNA polymerase I, B, mRNA (cDNA clone MGC:78144 IMAGE:4951630), complete cds.	137.073	60.5578	2.26351	up
BC069912	Pax6	Mus musculus paired box gene 6, mRNA (cDNA clone IMAGE:6309201).	141.455	70.6091	2.00335	up
BC069922	Mgp	Mus musculus matrix Gla protein, mRNA (cDNA clone MGC:78200 IMAGE:4984262), complete cds.	138.399	68.387	2.02377	up
BC069929	Runx1	Mus musculus runt related transcription factor 1, mRNA (cDNA clone MGC:78210 IMAGE:4008335), complete cds.	565.105	145.538	3.88288	up
BC069939	AI132487	Mus musculus expressed sequence AI132487, mRNA (cDNA clone MGC:78238 IMAGE:5053384), complete cds.	422.566	1738.22	0.243103	down
BC069971	Sp140	Mus musculus Sp140 nuclear body protein, mRNA (cDNA clone MGC:78308 IMAGE:5356021), complete cds.	429.866	884.908	0.485775	down
BC070405	2610001J05Rik	Mus musculus RIKEN cDNA 2610001J05 gene, mRNA (cDNA clone MGC:99440 IMAGE:5700834), complete cds.	128.529	275.388	0.46672	down
BC070421	Tpm4	Mus musculus tropomyosin 4, mRNA (cDNA clone MGC:95675 IMAGE:6403300), complete cds.	797.216	375.091	2.1254	up
BC070430	Mmp2	Mus musculus matrix metallopeptidase 2, mRNA (cDNA clone MGC:95837 IMAGE:6813184), complete cds.	533.772	197.446	2.70338	up
BC070442	Klf8	Mus musculus Kruppel-like factor 8, mRNA (cDNA clone MGC:99920 IMAGE:30535488), complete cds.	77.5783	183.837	0.421994	down
BC070459	Qrsl1	Mus musculus glutaminyl-tRNA synthase (glutamine-hydrolyzing)-like 1, mRNA (cDNA clone MGC:91336 IMAGE:30605375), complete cds.	227.135	99.6969	2.27825	up
BC071196	Sfrs3	Mus musculus splicing factor, arginine/serine-rich 3 (SRp20), mRNA (cDNA clone MGC:78027 IMAGE:30441615), complete cds.	70.5649	145.607	0.484626	down
BC071229	Cybb	Mus musculus cytochrome b-245, beta polypeptide, mRNA (cDNA clone MGC:78187 IMAGE:4979804), complete cds.	566.551	102.429	5.53118	up
BC071259	Pde4b	Mus musculus phosphodiesterase 4B, cAMP specific, mRNA (cDNA clone MGC:78311 IMAGE:5368075), complete cds.	282.931	123.506	2.29083	up
BC072650	Col4a1	Mus musculus collagen, type IV, alpha 1, mRNA (cDNA clone MGC:91373 IMAGE:6852661), complete cds.	815.741	335.408	2.43209	up
BC075622	Cd24a	Mus musculus CD24a antigen, mRNA (cDNA clone MGC:99849 IMAGE:6415159), complete cds.	340.891	132.289	2.57687	up
BC075641	Smarca2	Mus musculus SWI/SNF related, matrix associated, actin dependent regulator of chromatin, subfamily a, member 2, mRNA (cDNA clone MGC:93019 IMAGE:30544092), complete cds.	462.383	992.521	0.465867	down
BC075652	Map2k6	Mus musculus mitogen activated protein kinase kinase 6, mRNA (cDNA clone MGC:96320 IMAGE:30541969), complete cds.	674.131	1759.51	0.383136	down
BC075663	G6pdx	Mus musculus glucose-6-phosphate dehydrogenase X-linked, mRNA (cDNA clone MGC:96429 IMAGE:30603864), complete cds.	221.101	94.3612	2.34314	up
BC075688	Emr1	Mus musculus EGF-like module containing, mucin-like, hormone receptor-like sequence 1, mRNA (cDNA clone MGC:100047 IMAGE:30609706), complete cds.	1197.91	465.056	2.57584	up
BC075715	Dmpk	Mus musculus dystrophia myotonica-protein kinase, mRNA (cDNA clone MGC:78115 IMAGE:4989259), complete cds.	1367.66	561.59	2.43533	up
BC076579	Cks1b	Mus musculus CDC28 protein kinase 1b, mRNA (cDNA clone MGC:99840 IMAGE:6846517), complete cds.	200.807	62.9523	3.18983	up
BC076591	Nap1l1	Mus musculus nucleosome assembly protein 1-like 1, mRNA (cDNA clone MGC:100106 IMAGE:30618066), complete cds.	121.704	57.6745	2.11019	up
BC079548	Ganc	Mus musculus glucosidase, alpha; neutral C, mRNA (cDNA clone IMAGE:6851842).	188.007	391.817	0.479834	down
BC079599	Cpeb4	Mus musculus cytoplasmic polyadenylation element binding protein 4, mRNA (cDNA clone IMAGE:6852519).	150.685	331.567	0.454464	down
BC079671	Fmr1	Mus musculus fragile X mental retardation syndrome 1 homolog, mRNA (cDNA clone MGC:90722 IMAGE:30532682), complete cds.	204.473	88.6769	2.30582	up
BC079673	Slc8a1	Mus musculus solute carrier family 8 (sodium/calcium exchanger), member 1, mRNA (cDNA clone MGC:90693 IMAGE:30532156), complete cds.	142.205	57.0647	2.49199	up
BC079859	Spty2d1	Mus musculus SPT2, Suppressor of Ty, domain containing 1 (S. cerevisiae), mRNA (cDNA clone MGC:100236 IMAGE:6834544), complete cds.	355.683	118.043	3.01318	up
BC079872	Osbpl5	Mus musculus oxysterol binding protein-like 5, mRNA (cDNA clone MGC:100260 IMAGE:6832073), complete cds.	85.3936	191.017	0.447048	down
BC079900	2610039C10Rik	Mus musculus RIKEN cDNA 2610039C10 gene, mRNA (cDNA clone MGC:100039 IMAGE:30602551), complete cds.	116.619	252.772	0.461359	down
BC080205	Rbm22	Mus musculus RNA binding motif protein 22, mRNA (cDNA clone MGC:91134 IMAGE:3709760), complete cds.	140.91	69.467	2.02845	up
BC080665	5830443L24Rik	Mus musculus RIKEN cDNA 5830443L24 gene, mRNA (cDNA clone IMAGE:4918079), partial cds.	243.838	97.6704	2.49654	up
BC080666	Cilp	Mus musculus cartilage intermediate layer protein, nucleotide pyrophosphohydrolase, mRNA (cDNA clone MGC:90919 IMAGE:4934956), complete cds.	177.059	79.6033	2.22426	up
BC080860	Mog	Mus musculus myelin oligodendrocyte glycoprotein, mRNA (cDNA clone MGC:90704 IMAGE:30357772), complete cds.	77.432	176.502	0.438704	down
BC082324	Esrrg	Mus musculus estrogen-related receptor gamma, mRNA (cDNA clone MGC:90709 IMAGE:6850748), complete cds.	74.7861	176.136	0.424594	down
BC082550	Sar1b	Mus musculus SAR1 gene homolog B (S. cerevisiae), mRNA (cDNA clone MGC:99997 IMAGE:30357800), complete cds.	1983.36	4605.65	0.430635	down
BC082565	Gins2	Mus musculus GINS complex subunit 2 (Psf2 homolog), mRNA (cDNA clone MGC:105165 IMAGE:30551463), complete cds.	179.654	78.3526	2.29289	up
BC082606	Zfp568	Mus musculus zinc finger protein 568, mRNA (cDNA clone MGC:105217 IMAGE:30672810), complete cds.	69.6885	140.771	0.49505	down
BC083070	Tspan4	Mus musculus tetraspanin 4, mRNA (cDNA clone MGC:102386 IMAGE:6314296), complete cds.	156.217	415.224	0.376223	down
BC083086	Nanp	Mus musculus N-acetylneuraminic acid phosphatase, mRNA (cDNA clone MGC:103377 IMAGE:6515732), complete cds.	67.7558	141.944	0.477341	down
BC083092	Soat1	Mus musculus sterol O-acyltransferase 1, mRNA (cDNA clone MGC:102564 IMAGE:30446741), complete cds.	670.072	142.131	4.71447	up
BC083151	Fancb	Mus musculus Fanconi anemia, complementation group B, mRNA (cDNA clone MGC:103245 IMAGE:30460698), complete cds.	60.9941	127.767	0.477384	down
BC085083	Hmgcr	Mus musculus 3-hydroxy-3-methylglutaryl-Coenzyme A reductase, mRNA (cDNA clone MGC:103269 IMAGE:5320486), complete cds.	782.548	2124.1	0.368414	down
BC085138	Lphn1	Mus musculus latrophilin 1, mRNA (cDNA clone MGC:109680 IMAGE:6405470), complete cds.	181.437	471.201	0.385053	down
BC085248	Gm5434	Mus musculus predicted gene, EG432649, mRNA (cDNA clone MGC:102634 IMAGE:30480618), complete cds.	54.4903	114.178	0.47724	down
BC086481	Igdcc3	Mus musculus putative neuronal cell adhesion molecule, mRNA (cDNA clone MGC:103399 IMAGE:6505546), complete cds.	56.5862	117.771	0.480478	down
BC086663	Ak3l1	Mus musculus adenylate kinase 3 alpha-like 1, mRNA (cDNA clone MGC:113780 IMAGE:30649610), complete cds.	566.229	1357.44	0.417131	down
BC086684	Plk5	Mus musculus RIKEN cDNA 6330514A18 gene, mRNA (cDNA clone MGC:113809 IMAGE:30679265), complete cds.	151.549	321.328	0.471632	down
BC086689	Rgr	Mus musculus cDNA clone IMAGE:30683086.	60.4984	121.117	0.499504	down
BC086781	Ahcy	Mus musculus S-adenosylhomocysteine hydrolase, mRNA (cDNA clone MGC:102079 IMAGE:6828058), complete cds.	831.131	1876.99	0.4428	down
BC086881	Lst1	Mus musculus leukocyte specific transcript 1, mRNA (cDNA clone MGC:107548 IMAGE:6747449), complete cds.	188.333	70.3078	2.67869	up
BC086927	H2-Ke6	Mus musculus H2-K region expressed gene 6, mRNA (cDNA clone MGC:107650 IMAGE:6775958), complete cds.	1206.96	2435.97	0.495476	down
BC087733	Ttf2	Mus musculus transcription termination factor, RNA polymerase II, mRNA (cDNA clone MGC:91160 IMAGE:30434981), complete cds.	55.1852	136.573	0.40407	down
BC087901	Iah1	Mus musculus isoamyl acetate-hydrolyzing esterase 1 homolog (S. cerevisiae), mRNA (cDNA clone MGC:107220 IMAGE:30303437), complete cds.	279.158	648.993	0.430139	down
BC087903	Nhlrc3	Mus musculus RIKEN cDNA 8030451K01 gene, mRNA (cDNA clone MGC:107225 IMAGE:30250042), complete cds.	109.641	265.111	0.413569	down
BC087933	Saa1	Mus musculus serum amyloid A 1, mRNA (cDNA clone MGC:107299 IMAGE:30310171), complete cds.	481.207	106.449	4.52054	up
BC087962	Odf3b	Mus musculus RIKEN cDNA 2010001J22 gene, mRNA (cDNA clone MGC:107673 IMAGE:6748887), complete cds.	96.6521	204.54	0.472533	down
BC087964	Akr1c19	Mus musculus aldo-keto reductase family 1, member C19, mRNA (cDNA clone MGC:107681 IMAGE:6767816), complete cds.	117.625	318.913	0.368832	down
BC088984	Smcr7	Mus musculus Smith-Magenis syndrome chromosome region, candidate 7 homolog (human), mRNA (cDNA clone MGC:113770 IMAGE:5708020), complete cds.	104.01	219.695	0.473427	down
BC089305	Sfpq	Mus musculus splicing factor proline/glutamine rich (polypyrimidine tract binding protein associated), mRNA (cDNA clone MGC:101933 IMAGE:30360144), complete cds.	1141.58	479.74	2.37957	up
BC089306	Arhgap1	Mus musculus Rho GTPase activating protein 1, mRNA (cDNA clone MGC:101942 IMAGE:6810195), complete cds.	234.641	113.296	2.07103	up
BC089335	Vim	Mus musculus vimentin, mRNA (cDNA clone MGC:102095 IMAGE:6415629), complete cds.	1200.05	373.732	3.21098	up
BC089354	Golim4	Mus musculus golgi integral membrane protein 4, mRNA (cDNA clone MGC:102202 IMAGE:6837211), complete cds.	277.007	563.938	0.4912	down
BC089360	Pgbd1	Mus musculus piggyBac transposable element derived 1, mRNA (cDNA clone MGC:102225 IMAGE:30613267), complete cds.	63.0149	154.113	0.408887	down
BC089480	C330021F23Rik	Mus musculus RIKEN cDNA C330021F23 gene, mRNA (cDNA clone MGC:107128 IMAGE:30307882), complete cds.	65.3935	216.169	0.302511	down
BC089486	Morn2	Mus musculus MORN repeat containing 2, mRNA (cDNA clone MGC:107136 IMAGE:6742814), complete cds.	187.335	379.409	0.493753	down
BC089505	Aard	Mus musculus alanine and arginine rich domain containing protein, mRNA (cDNA clone MGC:107188 IMAGE:6772439), complete cds.	56.8667	118.81	0.478635	down
BC089553	N/A	Mus musculus T-cell receptor beta, variable 13, mRNA (cDNA clone MGC:107311 IMAGE:30296425), complete cds.	135.049	59.3602	2.27507	up
BC089588	N/A	Mus musculus cDNA clone IMAGE:30121913.	87.6615	189.337	0.462991	down
BC089607	Hbegf	Mus musculus heparin-binding EGF-like growth factor, mRNA (cDNA clone MGC:107656 IMAGE:6751441), complete cds.	144.72	68.2067	2.12178	up
BC089613	Mup20	Mus musculus predicted gene, OTTMUSG00000007485, mRNA (cDNA clone MGC:107671 IMAGE:6746470), complete cds.	351.765	776.277	0.453144	down
BC090388	Hspb1	Mus musculus heat shock protein 1, mRNA (cDNA clone IMAGE:4981068), with apparent retained intron.	169.101	389.548	0.434095	down
BC090622	Kcnn1	Mus musculus potassium intermediate/small conductance calcium-activated channel, subfamily N, member 1, mRNA (cDNA clone MGC:115869 IMAGE:6832359), complete cds.	119.992	296.905	0.404142	down
BC090636	Twist2	Mus musculus twist homolog 2 (Drosophila), mRNA (cDNA clone MGC:116582 IMAGE:30942245), complete cds.	110.367	53.7119	2.05479	up
BC090652	Lcor	Mus musculus ligand dependent nuclear receptor corepressor, mRNA (cDNA clone MGC:116013 IMAGE:30657664), complete cds.	250.87	108.834	2.30507	up
BC090658	Lgals3bp	Mus musculus lectin, galactoside-binding, soluble, 3 binding protein, mRNA (cDNA clone MGC:116566 IMAGE:30666981), complete cds.	2013.6	896.851	2.24519	up
BC090845	Pex1	Mus musculus peroxisome biogenesis factor 1, mRNA (cDNA clone MGC:102188 IMAGE:6400629), complete cds.	250.538	708.662	0.353537	down
BC090964	Slc4a1ap	Mus musculus solute carrier family 4 (anion exchanger), member 1, adaptor protein, mRNA (cDNA clone MGC:106496 IMAGE:30625511), complete cds.	213.059	105.66	2.01646	up
BC091734	1110038F14Rik	Mus musculus RIKEN cDNA 1110038F14 gene, mRNA (cDNA clone MGC:102385 IMAGE:3663572), complete cds.	118.778	57.0349	2.08256	up
BC091738	Gm8760	Mus musculus immunoglobulin kappa chain, constant region, mRNA (cDNA clone MGC:102611 IMAGE:4219669), complete cds.	2351.16	587.269	4.00354	up
BC091744	Mup1	Mus musculus major urinary protein 1, mRNA (cDNA clone MGC:103092 IMAGE:5102271), complete cds.	1756.44	5722.88	0.306915	down
BC091750	N/A	Mus musculus immunoglobulin kappa chain complex, mRNA (cDNA clone MGC:102658 IMAGE:4012790), complete cds.	2599.64	540.583	4.80896	up
BC092051	Arpc1b	Mus musculus actin related protein 2/3 complex, subunit 1B, mRNA (cDNA clone MGC:102425 IMAGE:3668682), complete cds.	1382.7	650.705	2.12492	up
BC092061	Igh	Mus musculus immunoglobulin heavy chain 1a (serum IgG2a), mRNA (cDNA clone MGC:102662 IMAGE:4020466), complete cds.	106.663	53.302	2.00111	up
BC092139	Rpl31	Mus musculus ribosomal protein L31, mRNA (cDNA clone MGC:106651 IMAGE:5708150), complete cds.	60.3018	131.663	0.458003	down
BC092217	Fyn	Mus musculus Fyn proto-oncogene, mRNA (cDNA clone MGC:115870 IMAGE:6403711), complete cds.	3610.11	1756.95	2.05475	up
BC092260	Cyp2c67	Mus musculus cytochrome P450, family 2, subfamily c, polypeptide 67, mRNA (cDNA clone MGC:102487 IMAGE:5132591), complete cds.	4271.74	10417	0.410075	down
BC092302	Junb	Mus musculus Jun-B oncogene, mRNA (cDNA clone MGC:103182 IMAGE:6399302), complete cds.	2524.93	753.158	3.35246	up
BC092528	Tcte2	Mus musculus t-complex-associated testis expressed 2, mRNA (cDNA clone MGC:107153 IMAGE:6741782), complete cds.	61.881	125.429	0.493356	down
BC092533	3110057O12Rik	Mus musculus RIKEN cDNA 3110057O12 gene, mRNA (cDNA clone MGC:107214 IMAGE:30503250), complete cds.	72.9678	153.631	0.474956	down
BC092542	Col24a1	Mus musculus collagen, type XXIV, alpha 1, mRNA (cDNA clone IMAGE:30501824), complete cds.	173.024	57.2928	3.01999	up
BC094034	Twf1	Mus musculus twinfilin, actin-binding protein, homolog 1 (Drosophila), mRNA (cDNA clone MGC:103196 IMAGE:4934593), complete cds.	82.0986	167.937	0.488866	down
BC094043	BC031441	Mus musculus cDNA sequence BC031441, mRNA (cDNA clone MGC:103233 IMAGE:5067417), complete cds.	73.6714	167.61	0.439541	down
BC094064	Hsf1	Mus musculus heat shock factor 1, mRNA (cDNA clone MGC:102664 IMAGE:4158683), complete cds.	126.786	61.9082	2.04796	up
BC094409	Rps15	Mus musculus ribosomal protein S15, mRNA (cDNA clone MGC:107023 IMAGE:1179896), complete cds.	296.135	641.521	0.461613	down
BC094416	Mcm5	Mus musculus minichromosome maintenance deficient 5, cell division cycle 46 (S. cerevisiae), mRNA (cDNA clone MGC:117105 IMAGE:5707724), complete cds.	308.01	115.629	2.66378	up
BC094420	Dock7	Mus musculus cDNA clone IMAGE:6831213, containing frame-shift errors.	138.842	278.24	0.499	down
BC094469	Mpst	Mus musculus mercaptopyruvate sulfurtransferase, mRNA (cDNA clone MGC:102356 IMAGE:5009481), complete cds.	111.603	268.207	0.416107	down
BC094500	Sp110	Mus musculus Sp110 nuclear body protein, mRNA (cDNA clone MGC:106047 IMAGE:4936681), complete cds.	215.793	88.4199	2.44055	up
BC094600	N/A	Mus musculus cDNA clone IMAGE:6406543.	101.952	204.742	0.497952	down
BC094613	Gatsl2	Mus musculus opposite strand transcription unit to Stag3, mRNA (cDNA clone MGC:106455 IMAGE:6856325), complete cds.	221.254	53.8441	4.10916	up
BC094660	B3galt1	Mus musculus UDP-Gal:betaGlcNAc beta 1,3-galactosyltransferase, polypeptide 1, mRNA (cDNA clone MGC:102055 IMAGE:30543234), complete cds.	95.0038	246.42	0.385536	down
BC094904	Clec12a	Mus musculus C-type lectin domain family 12, member a, mRNA (cDNA clone MGC:107404 IMAGE:30044572), complete cds.	426.546	93.2719	4.57314	up
BC094914	Gimap3	Mus musculus GTPase, IMAP family member 3, mRNA (cDNA clone MGC:107446 IMAGE:30074259), complete cds.	533.973	187.981	2.84057	up
BC094937	Rhoh	Mus musculus ras homolog gene family, member H, mRNA (cDNA clone MGC:107531 IMAGE:30075117), complete cds.	203.064	95.7323	2.12116	up
BC094946	Pdp2	Mus musculus RIKEN cDNA 4833426J09 gene, mRNA (cDNA clone MGC:107685 IMAGE:30121898), complete cds.	1333.09	2872.31	0.464118	down
BC095921	Ly9	Mus musculus lymphocyte antigen 9, mRNA (cDNA clone MGC:103202 IMAGE:4935844), complete cds.	209.563	83.601	2.5067	up
BC095944	Ddx47	Mus musculus DEAD (Asp-Glu-Ala-Asp) box polypeptide 47, mRNA (cDNA clone MGC:106325 IMAGE:4935970), complete cds.	200.327	80.8	2.47929	up
BC095946	Fam26f	Mus musculus RIKEN cDNA A630077B13 gene, mRNA (cDNA clone MGC:106111 IMAGE:4945137), complete cds.	440.428	72.2364	6.09703	up
BC095954	Tmem81	Mus musculus transmembrane protein 81, mRNA (cDNA clone MGC:106324 IMAGE:5068880), complete cds.	69.0696	179.569	0.384642	down
BC095997	Omd	Mus musculus osteomodulin, mRNA (cDNA clone MGC:106366 IMAGE:30739852), complete cds.	121.849	59.8084	2.03731	up
BC096017	Evl	Mus musculus Ena-vasodilator stimulated phosphoprotein, mRNA (cDNA clone IMAGE:6828562).	1254.39	213.753	5.86841	up
BC096414	Ly86	Mus musculus lymphocyte antigen 86, mRNA (cDNA clone MGC:107007 IMAGE:849991), complete cds.	505.946	123.198	4.10679	up
BC096427	Inca1	Mus musculus expressed sequence AI842396, mRNA (cDNA clone MGC:106026 IMAGE:4160694), complete cds.	82.0179	214.237	0.382837	down
BC096435	Cd74	Mus musculus CD74 antigen (invariant polypeptide of major histocompatibility complex, class II antigen-associated), mRNA (cDNA clone MGC:106056 IMAGE:6530802), complete cds.	3929.33	549.625	7.14911	up
BC096488	Pdzd7	Mus musculus PDZ domain containing 7, mRNA (cDNA clone IMAGE:6467125).	153.788	56.8102	2.70705	up
BC096542	Nfib	Mus musculus nuclear factor I/B, mRNA (cDNA clone MGC:106566 IMAGE:6813434), complete cds.	855.679	1777.92	0.481282	down
BC096543	B930095G15Rik	Mus musculus RIKEN cDNA B930095G15 gene, mRNA (cDNA clone MGC:106552 IMAGE:6825849), complete cds.	156.144	69.8357	2.23588	up
BC096552	Zfp799	Mus musculus RIKEN cDNA 6030490I01 gene, mRNA (cDNA clone MGC:106599 IMAGE:30618827), complete cds.	55.5174	112.302	0.494356	down
BC096557	Mgmt	Mus musculus O-6-methylguanine-DNA methyltransferase, mRNA (cDNA clone MGC:107020 IMAGE:1366095), complete cds.	68.4129	136.95	0.499547	down
BC096665	Sucnr1	Mus musculus succinate receptor 1, mRNA (cDNA clone MGC:106957 IMAGE:1365839), complete cds.	88.0389	191.575	0.459553	down
BC096667	Igh-6	Mus musculus immunoglobulin heavy chain 6 (heavy chain of IgM), mRNA (cDNA clone MGC:107036 IMAGE:1515459), complete cds.	391.207	102.939	3.80038	up
BC096761	Pstpip1	Mus musculus proline-serine-threonine phosphatase-interacting protein 1, mRNA (cDNA clone MGC:107375 IMAGE:30040955), complete cds.	224.962	102.891	2.1864	up
BC098094	Gm14403	Mus musculus predicted gene, OTTMUSG00000016571, mRNA (cDNA clone MGC:106630 IMAGE:30362243), complete cds.	149.509	337.554	0.442918	down
BC098208	Unc84b	Mus musculus unc-84 homolog B (C. elegans), mRNA (cDNA clone MGC:106463 IMAGE:6827666), complete cds.	178.255	482.177	0.369689	down
BC098211	Dzip1	Mus musculus DAZ interacting protein 1, mRNA (cDNA clone MGC:106777 IMAGE:6825425), complete cds.	115.013	51.7752	2.22139	up
BC098219	Ctso	Mus musculus cathepsin O, mRNA (cDNA clone MGC:106906 IMAGE:1066724), complete cds.	263.177	127.903	2.05763	up
BC098222	N/A	Mus musculus cDNA clone IMAGE:1344898.	396.418	824.52	0.480786	down
BC098326	Isg20l2	Mus musculus interferon stimulated exonuclease gene 20-like 2, mRNA (cDNA clone MGC:90787 IMAGE:5720443), complete cds.	207.852	90.5367	2.29578	up
BC098494	Tcfec	Mus musculus transcription factor EC, mRNA (cDNA clone MGC:107474 IMAGE:6431607), complete cds.	485.449	149.939	3.23764	up
BC099460	Foxo4	Mus musculus forkhead box O4, mRNA (cDNA clone IMAGE:30716262), complete cds.	59.5144	130.292	0.456776	down
BC099472	H2-T23	Mus musculus histocompatibility 2, T region locus 23, mRNA (cDNA clone MGC:117681 IMAGE:30842866), complete cds.	177.86	75.8584	2.34463	up
BC099479	Lgals1	Mus musculus lectin, galactose binding, soluble 1, mRNA (cDNA clone MGC:117697 IMAGE:30841237), complete cds.	330.538	134.374	2.45984	up
BC099502	Bet3l	Mus musculus BET3 like (S. cerevisiae), mRNA (cDNA clone MGC:117757 IMAGE:30938327), complete cds.	70.0713	147.813	0.474054	down
BC099532	Lilrb4	Mus musculus leukocyte immunoglobulin-like receptor, subfamily B, member 4, mRNA (cDNA clone MGC:118088 IMAGE:30749706), complete cds.	569.773	187.092	3.04542	up
BC099861	Klra13	Mus musculus killer cell lectin-like receptor subfamily A, member 13, mRNA (cDNA clone MGC:123449 IMAGE:40040023), complete cds.	134.18	62.0633	2.16198	up
BC099894	1700052N19Rik	Mus musculus RIKEN cDNA 1700052N19 gene, mRNA (cDNA clone IMAGE:30536969), complete cds.	201.043	80.0257	2.51223	up
BC099939	Gabrg1	Mus musculus gamma-aminobutyric acid (GABA-A) receptor, subunit gamma 1, mRNA (cDNA clone MGC:107399 IMAGE:30090762), complete cds.	65.2993	140.381	0.465157	down
BC099973	Rhobtb1	Mus musculus Rho-related BTB domain containing 1, mRNA (cDNA clone MGC:107538 IMAGE:6432524), complete cds.	429.159	1183.26	0.362691	down
BC100303	A530040E14Rik	Mus musculus RIKEN cDNA A530040E14 gene, mRNA (cDNA clone IMAGE:30931600).	205.541	63.7452	3.22442	up
BC100314	Rhpn2	Mus musculus rhophilin, Rho GTPase binding protein 2, mRNA (cDNA clone MGC:117535 IMAGE:30848276), complete cds.	675.524	1694.24	0.398718	down
BC100328	Kifc1	Mus musculus kinesin family member C1, mRNA (cDNA clone MGC:117605 IMAGE:30841951), complete cds.	129.395	62.9717	2.0548	up
BC100359	Srbd1	Mus musculus S1 RNA binding domain 1, mRNA (cDNA clone IMAGE:30936325), complete cds.	81.0968	201.959	0.40155	down
BC100386	Chek1	Mus musculus checkpoint kinase 1 homolog (S. pombe), mRNA (cDNA clone MGC:117928 IMAGE:30481390), complete cds.	64.8005	172.445	0.375774	down
BC100462	Bcl2a1b	Mus musculus B-cell leukemia/lymphoma 2 related protein A1b, mRNA (cDNA clone MGC:118282 IMAGE:30295442), complete cds.	160.18	69.7223	2.29741	up
BC100495	N/A	Mus musculus cDNA clone IMAGE:30916487.	196.585	97.3241	2.0199	up
BC100533	Cox16	Mus musculus RIKEN cDNA 1810020G14 gene, mRNA (cDNA clone MGC:118423 IMAGE:30134701), complete cds.	201.136	503.449	0.399516	down
BC100586	Mup1	Mus musculus major urinary protein 1, mRNA (cDNA clone MGC:118697 IMAGE:6769126), complete cds.	1854.42	4455.43	0.416217	down
BC100588	Ifi27l2a	Mus musculus interferon, alpha-inducible protein 27, mRNA (cDNA clone MGC:118699 IMAGE:6759652), complete cds.	229.445	84.034	2.73039	up
BC100727	Snai3	Mus musculus snail homolog 3 (Drosophila), mRNA (cDNA clone MGC:124017 IMAGE:40045283), complete cds.	56.7059	118.964	0.476665	down
BC103525	Gab2	Mus musculus growth factor receptor bound protein 2-associated protein 2, mRNA (cDNA clone MGC:123390 IMAGE:40039280), complete cds.	161.921	58.8975	2.74919	up
BC103528	Pira11	Mus musculus paired-Ig-like receptor A11, mRNA (cDNA clone MGC:123395 IMAGE:40039374), complete cds.	492.601	243.654	2.02172	up
BC103549	Hist1h3f	Mus musculus histone cluster 1, H3f, mRNA (cDNA clone MGC:123925 IMAGE:40044771), complete cds.	133.988	62.7299	2.13595	up
BC103574	Ccr5	Mus musculus chemokine (C-C motif) receptor 5, mRNA (cDNA clone MGC:124081 IMAGE:40045779), complete cds.	334.853	123.198	2.71801	up
BC103666	Krt16	Mus musculus keratin 16, mRNA (cDNA clone MGC:124148 IMAGE:40046212), complete cds.	131.075	52.6955	2.48741	up
BC103678	Mstn	Mus musculus myostatin, mRNA (cDNA clone MGC:124261 IMAGE:40047208), complete cds.	140.848	65.3409	2.15559	up
BC103785	Igh	Mus musculus immunoglobulin heavy chain complex, mRNA (cDNA clone MGC:118142 IMAGE:6477061), complete cds.	177.615	68.6557	2.58703	up
BC103790	Ifitm5	Mus musculus interferon induced transmembrane protein 5, mRNA (cDNA clone MGC:118415 IMAGE:30287396), complete cds.	59.7344	129.757	0.460357	down
BC104298	Olfr681	Mus musculus olfactory receptor 681, mRNA (cDNA clone MGC:129234 IMAGE:40043142), complete cds.	98.9984	379.998	0.260524	down
BC105643	Ccr5	Mus musculus chemokine (C-C motif) receptor 5, mRNA (cDNA clone MGC:124080 IMAGE:40045777), complete cds.	373.817	79.2708	4.7157	up
BC106088	Pi16	Mus musculus cDNA clone IMAGE:30845558.	182.312	79.8304	2.28374	up
BC106107	H2-Ea	Mus musculus histocompatibility 2, class II antigen E alpha, mRNA (cDNA clone MGC:117888 IMAGE:3491637), complete cds.	5751.77	613.417	9.37659	up
BC106776	Clec2d	Mus musculus C-type lectin domain family 2, member d, mRNA (cDNA clone MGC:123478 IMAGE:40040181), complete cds.	125.96	58.8475	2.14045	up
BC106965	Klk15	Mus musculus kallikrein related-peptidase 15, mRNA (cDNA clone MGC:129160 IMAGE:40039744), complete cds.	147.556	62.0013	2.37989	up
BC107232	March3	Mus musculus membrane-associated ring finger (C3HC4) 3, mRNA (cDNA clone MGC:130167 IMAGE:40052073), complete cds.	139.832	56.0523	2.49468	up
BC107234	Tcerg1l	Mus musculus transcription elongation regulator 1-like, mRNA (cDNA clone MGC:130171 IMAGE:40052098), complete cds.	52.0539	125.065	0.416216	down
BC107294	Npff	Mus musculus neuropeptide FF-amide peptide precursor, mRNA (cDNA clone MGC:130245 IMAGE:40053067), complete cds.	63.1917	141.331	0.447118	down
BC107298	1700021C14Rik	Mus musculus RIKEN cDNA 1700021C14 gene, mRNA (cDNA clone MGC:130252 IMAGE:40053153), complete cds.	69.5606	147.128	0.472789	down
BC107349	Cpeb2	Mus musculus cytoplasmic polyadenylation element binding protein 2, mRNA (cDNA clone MGC:130318 IMAGE:40055453), complete cds.	148.379	307.646	0.482306	down
BC107352	Cd300lb	Mus musculus CD300 antigen like family member B, mRNA (cDNA clone IMAGE:40055517), partial cds.	256.6	89.7081	2.86039	up
BC107357	Mmp23	Mus musculus matrix metallopeptidase 23, mRNA (cDNA clone MGC:130334 IMAGE:40055939), complete cds.	146.888	58.8977	2.49395	up
BC107387	Colq	Mus musculus collagen-like tail subunit (single strand of homotrimer) of asymmetric acetylcholinesterase, mRNA (cDNA clone MGC:130387 IMAGE:40057715), complete cds.	62.4816	136.939	0.456272	down
BC108980	Foxn1	Mus musculus forkhead box N1, mRNA (cDNA clone MGC:124316 IMAGE:40047616), complete cds.	69.2176	141.9	0.487792	down
BC108989	Trpc3	Mus musculus transient receptor potential cation channel, subfamily C, member 3, mRNA (cDNA clone MGC:124333 IMAGE:40047766), complete cds.	54.8611	110.039	0.49856	down
BC108990	Gbp1	Mus musculus guanylate nucleotide binding protein 1, mRNA (cDNA clone MGC:124334 IMAGE:40047769), complete cds.	1095.6	140.465	7.79982	up
BC109001	Arhgap4	Mus musculus Rho GTPase activating protein 4, mRNA (cDNA clone MGC:124367 IMAGE:40048081), complete cds.	666.666	175.085	3.80767	up
BC109137	Slc11a1	Mus musculus solute carrier family 11 (proton-coupled divalent metal ion transporters), member 1, mRNA (cDNA clone MGC:129156 IMAGE:40039390), complete cds.	1202.02	351.681	3.41793	up
BC109158	Selp	Mus musculus selectin, platelet, mRNA (cDNA clone MGC:129336 IMAGE:40047544), complete cds.	156.569	63.8737	2.45123	up
[truncated: 581 more rows]

## Sheet: up
SEQ_ID	GENE_NAME	DESCRIPTION	A30	A0	fold change(A30/A0)
AB011812	Prkcd	Mus musculus mRNA for PKC delta II, complete cds.	278.04	106.643	2.6072
AB017344	Smarcb1	Mus musculus Ini1 27deletion mRNA for Integrase interactor, complete cds.	460.376	206.919	2.22491
AB040491	Col5a3	Mus musculus asp6 mRNA for adipocyte-specific protein 6, complete cds.	162.992	79.2708	2.05614
AB059633	Adam33	Mus musculus mRNA for ADAM33 beta, complete cds.	128.123	60.4984	2.1178
AB100433	Incenp	Mus musculus INCENP mRNA for inner centromere protein-B, complete cds.	276.197	130.772	2.11205
AB101295	Ovol2	Mus musculus MOVO mRNA for MOVO-B zinc finger protein, complete cds.	125.349	61.3688	2.04255
AB124611	AB124611	Mus musculus hide1 mRNA for HIDE1, complete cds.	870.656	295.489	2.9465
AB166747	Trpm2	Mus musculus Trpm2 mRNA for transient receptor potential cation channel, subfamily M, member 2, complete cds.	153.355	57.2689	2.6778
AB183189	Tcra	Mus musculus TCR-alpha chain mRNA for T cell receptor alpha chain, complete cds.	267.308	121.703	2.1964
AB201453	Prkcd	Mus musculus Prkcd mRNA for protein kinase C, delta IV, complete cds.	408.947	162.64	2.51444
AB201455	Prkcd	Mus musculus Prkcd mRNA for protein kinase C, delta VI, complete cds.	1469.32	442.279	3.32216
AB201456	Prkcd	Mus musculus Prkcd mRNA for protein kinase C, delta VII, complete cds.	241.826	73.5933	3.28598
AB220919	Dok7	Mus musculus Dok-7 mRNA for downstream of tyrosine kinase 7, complete cds.	170.218	82.5744	2.06139
AB241120	Fkbp1a	Mus musculus FKBP12-T1 mRNA for FK506 Binding Protein12-T1, complete cds.	156.221	70.3475	2.22071
AB359229	H2-T22	Mus musculus H2-T22 mRNA for MHC classIb T22, complete cds.	1528.62	539.281	2.83455
AF006467	Pitpnm1	Mus musculus membrane-associated phosphatidylinositol transfer protein (mpt1) mRNA, complete cds.	505.713	107.713	4.695
AF059029	Camk2d	Mus musculus calcium/calmodulin-dependent protein kinase II delta mRNA, partial cds.	307.22	125.97	2.43884
AF065902	Itgal	Mus musculus strain DBA/2J integrin alpha L (Itgal) mRNA, complete cds.	658.688	177.348	3.71411
AF075438	Trp63	Mus musculus DN p63 beta mRNA, complete cds.	185.74	51.9173	3.57761
AF084459	Capn1	Mus musculus calpain I large subunit (Capn1) mRNA, complete cds.	357.455	176.081	2.03006
AF114266	Tgm2	Mus musculus Gh/tissue transglutaminase (Tgm2) mRNA, complete cds.	5683.77	2523.3	2.25251
AF125996	Inpp5d	Mus musculus SH2-containing inositol phosphatase (Ship) mRNA, complete cds.	345.277	98.1533	3.51773
AF126160	Mapk7	alt 'BMK1#ERK5#Erk5-T#PRKM7'	1199.36	479.543	2.50104
AF128215	Il12b	Mus musculus strain SJL/J interleukin 12b p40 subunit (Ll12b) mRNA, complete cds.	145.824	72.603	2.00851
AF135494	Naip6	Mus musculus clone 13 Naip gene, complete sequence.	283.86	88.4636	3.20878
AF143683	Myo9b	alt '-'	964.315	381.291	2.52908
AF143955	Coro1a	Mus musculus coronin-1 mRNA, complete cds.	445.714	145.933	3.05424
AF155880	Runx3	Mus musculus transcription factor AML2/CBFA3 (Cbfa3) mRNA, complete cds.	156.11	51.3166	3.0421
AF177146	Epb4.1l3	Mus musculus DAL1P (Dal1) mRNA, complete cds.	405.401	153.894	2.63429
AF188007	Plec1	Mus musculus plectin isoform plec 0a,1c (Plec1) mRNA, partial cds.	915.352	399.981	2.28849
AF188015	Plec1	Mus musculus plectin isoform plec 1d,2alpha (Plec1) mRNA, partial cds.	212.462	105.029	2.02289
AF188290	Dysf	Mus musculus dysferlin (Dysf) mRNA, complete cds.	178.935	76.4521	2.34049
AF192382	N/A	Mus musculus prion protein-like protein, chimeric mRNA, complete cds.	137.923	52.0479	2.64993
AF285584	Tex14	Mus musculus testis protein TEX14 (Tex14) mRNA, complete cds.	269.82	104.296	2.58706
AF333028	Adrbk1	Mus musculus G protein receptor kinase 2 mRNA, complete cds.	1065.19	507.649	2.09827
AF349450	Cldn18	alt '-'	175.847	86.5902	2.0308
AF369655	N/A	Mus musculus corticotropin releasing hormone receptor variant 1e (Crhr1) mRNA, partial sequence, alternatively spliced.	142.404	63.828	2.23106
AF426289	Oasl1	Mus musculus oligoadenylate synthetase-like protein-2 mRNA, complete cds.	1672.49	488.01	3.42717
AF482999	Mest	Mus musculus mesoderm-specific transcript isoform 2 (Mest) mRNA, complete cds.	209.256	86.6652	2.41453
AF535869	Rgs19	Mus musculus GAIP/RGS19 mRNA, complete cds	167.489	66.1268	2.53284
AJ007971	Iigp1	Mus musculus mRNA for IIGP protein.	3543.87	1389.23	2.55096
AJ242911	Nagk	Mus musculus non coding mRNA for N-acetylglucosamine kinase splice variant.	308.272	146.051	2.11071
AJ242954	N/A	Mus musculus partial mRNA for dysferlin (dysf gene).	1263.75	265.837	4.75385
AK002830	Irf7	Mus musculus adult male kidney cDNA, RIKEN full-length enriched library, clone:0610039E12 product:interferon regulatory factor 7, full insert sequence.	2197.92	306.491	7.17126
AK003081	Lsp1	Mus musculus adult male spleen cDNA, RIKEN full-length enriched library, clone:0910001J21 product:LYMPHOCYTE-SPECIFIC PROTEINS LSP1 AND S37 (PP52 PROTEIN) (52 KDA PHOSPHOPROTEIN) (LYMPHOCYTE-SPECIFIC ANTIGEN WP34) (S37 PROTEIN) homolog [Mus musculus], fu	708.087	222.462	3.18296
AK003213	Vta1	Mus musculus 18-day embryo whole body cDNA, RIKEN full-length enriched library, clone:1110001D18 product:similar to MY012 PROTEIN [Homo sapiens], full insert sequence.	207.431	102.27	2.02827
AK003370	Il18bp	Mus musculus 18-day embryo whole body cDNA, RIKEN full-length enriched library, clone:1110003K24 product:INTERLEUKIN-18 BINDING PROTEIN PRECURSOR (IL-18BP) (INTERFERON GAMMA INDUCING FACTOR BINDING PROTEIN) homolog [Mus musculus], full insert sequence.	133.73	54.811	2.43984
AK003997	Twf2	Mus musculus 18-day embryo whole body cDNA, RIKEN full-length enriched library, clone:1110031B01 product:protein typrotein tyrosine kinase 9-like (A6-related protein), full insert sequence.	166.129	74.0252	2.24423
AK004541	Wars	Mus musculus adult male lung cDNA, RIKEN full-length enriched library, clone:1200002C07 product:tryptophanyl-tRNA synthetase, full insert sequence.	1063.38	394.951	2.69245
AK004560	Tanc1	Mus musculus adult male lung cDNA, RIKEN full-length enriched library, clone:1200003E16 product:hypothetical Serine-rich region containing protein, full insert sequence.	358.861	130.379	2.75245
AK005158	Pla2g7	Mus musculus adult male cerebellum cDNA, RIKEN full-length enriched library, clone:1500005E13 product:phospholipase A2 group VII (platelet-activating factor acetylhydrolase, plasma), full insert sequence.	901.575	426.555	2.11362
AK005368	Ntsr2	Mus musculus adult male cerebellum cDNA, RIKEN full-length enriched library, clone:1500038M17 product:LOW AFFINITY NEUROTENSIN RECEPTOR, full insert sequence.	112.876	52.7591	2.13946
AK005578	4933432K03Rik	Mus musculus adult male testis cDNA, RIKEN full-length enriched library, clone:1700001C18 product:unclassifiable, full insert sequence.	159.862	66.404	2.40742
AK006715	Mettl6	Mus musculus adult male testis cDNA, RIKEN full-length enriched library, clone:1700047L09 product:weakly similar to ZK1058.5 PROTEIN [Caenorhabditis elegans], full insert sequence.	226.875	109.679	2.06854
AK007151	1700109I08Rik	Mus musculus adult male testis cDNA, RIKEN full-length enriched library, clone:1700109I08 product:unclassifiable, full insert sequence.	257.031	128.326	2.00295
AK007221	Herc5	Mus musculus adult male testis cDNA, RIKEN full-length enriched library, clone:1700121D12 product:EST AI451296, full insert sequence.	4393.24	1428.29	3.07587
AK007293	Pkd1l2	Mus musculus adult male testis cDNA, RIKEN full-length enriched library, clone:1700126L06 product:hypothetical protein, full insert sequence.	181.846	74.1985	2.45081
AK007354	Rbm3	Mus musculus 10 day old male pancreas cDNA, RIKEN full-length enriched library, clone:1810006O06 product:RNA binding motif protein 3, full insert sequence.	233.354	97.2244	2.40016
AK008014	2010001M06Rik	Mus musculus adult male small intestine cDNA, RIKEN full-length enriched library, clone:2010001M06 product:unclassifiable, full insert sequence.	178.372	59.9189	2.97689
AK008179	Zbp1	Mus musculus adult male small intestine cDNA, RIKEN full-length enriched library, clone:2010010H03 product:tumor stroma and activated macrophage protein DLM-1, full insert sequence.	392.127	90.1115	4.35158
AK008273	Arhgdib	Mus musculus adult male small intestine cDNA, RIKEN full-length enriched library, clone:2010016E13 product:rho, GDP dissociation inhibitor (GDI) beta, full insert sequence.	2258.91	532.451	4.24247
AK009693	Tor3a	Mus musculus adult male tongue cDNA, RIKEN full-length enriched library, clone:2310039F17 product:torsin family 3, member A, full insert sequence.	555.395	130.738	4.24816
AK009736	Gpr137b-ps	Mus musculus adult male tongue cDNA, RIKEN full-length enriched library, clone:2310041G17 product:transmembrane 7 superfamily member 1, full insert sequence.	441.112	185.665	2.37586
AK009818	Vps53	Mus musculus adult male tongue cDNA, RIKEN full-length enriched library, clone:2310045I02 product:RIKEN cDNA 2310040I21 gene, full insert sequence.	122.256	58.2758	2.09789
AK011047	Herc5	Mus musculus 13 days embryo liver cDNA, RIKEN full-length enriched library, clone:2510038N07 product:hypothetical Regulator of chromosome condensation (RCC1) containing protein, full insert sequence.	1510.21	584.077	2.58564
AK011111	Spata5	Mus musculus 13 days embryo liver cDNA, RIKEN full-length enriched library, clone:2510048F20 product:spermatogenesis associated 5, full insert sequence.	338.631	149.629	2.26314
AK011865	2610203C20Rik	Mus musculus 10 days embryo whole body cDNA, RIKEN full-length enriched library, clone:2610203C20 product:unclassifiable, full insert sequence.	131.203	65.3409	2.00798
AK012910	Alg13	Mus musculus 10, 11 days embryo whole body cDNA, RIKEN full-length enriched library, clone:2810046O15 product:Warning: possibly chimeric clone, full insert sequence.	140.595	67.8783	2.07128
AK013015	Commd8	Mus musculus 10, 11 days embryo whole body cDNA, RIKEN full-length enriched library, clone:2810406M06 product:DNA segment, Chr 5, Bucan 26 expressed, full insert sequence.	207.37	100.837	2.0565
AK013416	Lmo2	Mus musculus 10, 11 days embryo whole body cDNA, RIKEN full-length enriched library, clone:2810478G04 product:LIM only 2, full insert sequence.	522.946	168.063	3.11161
AK013453	C530008M17Rik	Mus musculus 10, 11 days embryo whole body cDNA, RIKEN full-length enriched library, clone:2810489J07 product:hypothetical protein, full insert sequence.	142.041	63.6709	2.23086
AK014229	1110014N23Rik	Mus musculus 13 days embryo head cDNA, RIKEN full-length enriched library, clone:3110057M17 product:hypothetical protein, full insert sequence.	172.777	71.049	2.4318
AK014920	Taf1d	Mus musculus adult male testis cDNA, RIKEN full-length enriched library, clone:4921518I16 product:hypothetical protein, full insert sequence.	173.913	83.8577	2.0739
AK014974	N/A	Mus musculus adult male testis cDNA, RIKEN full-length enriched library, clone:4921528D17 product:unclassifiable, full insert sequence.	116.022	54.1617	2.14214
AK014975	Ddhd1	Mus musculus adult male testis cDNA, RIKEN full-length enriched library, clone:4921528E07 product:CD1d2 antigen, full insert sequence.	676.419	212.536	3.1826
AK015257	4930430M16Rik	Mus musculus adult male testis cDNA, RIKEN full-length enriched library, clone:4930430M16 product:unclassifiable, full insert sequence.	127.536	56.8845	2.24203
AK015271	Zdbf2	Mus musculus adult male testis cDNA, RIKEN full-length enriched library, clone:4930431J08 product:hypothetical protein, full insert sequence.	136.034	66.5019	2.04557
AK015745	Rnf41	Mus musculus adult male testis cDNA, RIKEN full-length enriched library, clone:4930511A05 product:HYPOTHETICAL SBBI03 PROTEIN homolog [Homo sapiens], full insert sequence.	322.731	152.95	2.11004
AK016231	C130026I21Rik	Mus musculus adult male testis cDNA, RIKEN full-length enriched library, clone:4930565N07 product:Mus musculus, clone MGC:8305 IMAGE:3593825, mRNA, complete cds, full insert sequence.	123.997	55.5321	2.23288
AK016280	4930572J10Rik	Mus musculus adult male testis cDNA, RIKEN full-length enriched library, clone:4930572J10 product:unclassifiable, full insert sequence.	210.242	102.216	2.05684
AK016850	Golga7b	Mus musculus adult male testis cDNA, RIKEN full-length enriched library, clone:4933417O08 product:similar to HYPOTHETICAL PROTEIN, MNCB-1213 [Homo sapiens], full insert sequence.	154.776	62.8566	2.46237
AK016896	Iqgap1	Mus musculus adult male testis cDNA, RIKEN full-length enriched library, clone:4933424L13 product:IQ motif containing GTPase activating protein 1, full insert sequence.	175.507	72.39	2.42447
AK016914	4933425H06Rik	Mus musculus adult male testis cDNA, RIKEN full-length enriched library, clone:4933425H06 product:unclassifiable, full insert sequence.	115.933	55.5236	2.088
AK017040	4933433G15Rik	Mus musculus adult male testis cDNA, RIKEN full-length enriched library, clone:4933433G15 product:unclassifiable, full insert sequence.	103.596	51.6404	2.0061
AK017141	Naaa	Mus musculus 11 days pregnant adult female ovary and uterus cDNA, RIKEN full-length enriched library, clone:5031404P15 product:similar to PROTEIN PLT (FRAGMENT) [Homo sapiens], full insert sequence.	432.077	143.906	3.00249
AK017183	Pde1c	Mus musculus 11 days pregnant adult female ovary and uterus cDNA, RIKEN full-length enriched library, clone:5033421F10 product:phosphodiesterase 1C, full insert sequence.	132.927	58.2061	2.28373
AK017924	Ndufs1	Mus musculus adult male thymus cDNA, RIKEN full-length enriched library, clone:5830412M15 product:unclassifiable, full insert sequence.	148.187	69.0968	2.14462
AK017943	Git2	Mus musculus adult male thymus cDNA, RIKEN full-length enriched library, clone:5830420E16 product:G protein-coupled receptor kinase-interactor 2, full insert sequence.	193.858	87.6276	2.21229
AK017977	Jakmip1	Mus musculus adult male thymus cDNA, RIKEN full-length enriched library, clone:5830437M04 product:hypothetical protein, full insert sequence.	145.996	71.13	2.05253
AK018713	Cyba	Mus musculus adult male kidney cDNA, RIKEN full-length enriched library, clone:0610007F11 product:cytochrome b-245, alpha polypeptide, full insert sequence.	355.453	123.477	2.87869
AK019173	Ubn1	Mus musculus 10 days embryo whole body cDNA, RIKEN full-length enriched library, clone:2610108L02 product:ubinuclein 1, full insert sequence.	269.87	82.1886	3.28355
AK019559	4930511M11Rik	Mus musculus adult male testis cDNA, RIKEN full-length enriched library, clone:4930403J02 product:unclassifiable, full insert sequence.	154.223	54.417	2.83409
AK019643	4930471C06Rik	Mus musculus adult male testis cDNA, RIKEN full-length enriched library, clone:4930471C06 product:unclassifiable, full insert sequence.	140.288	51.1136	2.74464
AK019793	Nckap1l	Mus musculus adult male testis cDNA, RIKEN full-length enriched library, clone:4930568P13 product:similar to HEMATOPOIETIC PROTEIN 1 [Homo sapiens], full insert sequence.	392.302	158.272	2.47866
AK020468	Aqr	Mus musculus 12 days embryo embryonic body between diaphragm region and neck cDNA, RIKEN full-length enriched library, clone:9430056J03 product:aquarius, full insert sequence.	134.074	66.3592	2.02042
AK020674	Itgav	Mus musculus 16 days neonate cerebellum cDNA, RIKEN full-length enriched library, clone:9630009E01 product:integrin alpha V, full insert sequence.	224.423	84.3684	2.66004
AK020826	A930007I19Rik	Mus musculus adult retina cDNA, RIKEN full-length enriched library, clone:A930007I19 product:unclassifiable, full insert sequence.	132.964	62.4604	2.12877
AK021028	Gt(ROSA)26Sor	Mus musculus 4 days neonate thymus cDNA, RIKEN full-length enriched library, clone:B630013J18 product:gene trap ROSA 26, Philippe Soriano, full insert sequence.	190.372	87.0994	2.18568
AK028347	Rbm4b	Mus musculus 12 days embryo embryonic body below diaphragm region cDNA, RIKEN full-length enriched library, clone:3732424N14 product:RNA binding motif protein 4, full insert sequence.	148.866	61.0738	2.43748
AK028367	Lrrc33	Mus musculus 18 days pregnant adult female placenta and extra embryonic tissue cDNA, RIKEN full-length enriched library, clone:3830425I23 product:hypotetical Leucine-rich repeat, typical subtype containing protein, full insert sequence.	549.179	118.155	4.64797
AK028653	Palb2	Mus musculus 10 days neonate skin cDNA, RIKEN full-length enriched library, clone:4732427B05 product:hypothetical protein, full insert sequence.	203.858	68.751	2.96517
AK028897	2410089E03Rik	Mus musculus 10 days neonate skin cDNA, RIKEN full-length enriched library, clone:4732468D17 product:hypothetical protein, full insert sequence.	227.946	72.1858	3.15776
AK029512	Entpd1	Mus musculus adult male testis cDNA, RIKEN full-length enriched library, clone:4921511C05 product:ectonucleoside triphosphate diphosphohydrolase 1, full insert sequence.	529.736	176.879	2.99491
AK029525	Nhedc1	Mus musculus adult male testis cDNA, RIKEN full-length enriched library, clone:4921513J18 product:hypothetical Glutamic acid-rich region/Na+/H+ exchanger containing protein, full insert sequence.	136.194	58.5459	2.32627
AK029921	Prom1	Mus musculus adult male testis cDNA, RIKEN full-length enriched library, clone:4931440N24 product:prominin, full insert sequence.	294.882	78.4286	3.75988
AK030027	Prom1	Mus musculus adult male testis cDNA, RIKEN full-length enriched library, clone:4932416E19 product:prominin, full insert sequence.	336.728	157.77	2.1343
AK030062	Tmem63c	Mus musculus adult male testis cDNA, RIKEN full-length enriched library, clone:4932420N09 product:similar to HYPOTHETICAL 93.8 KDA PROTEIN (FRAGMENT) [Homo sapiens], full insert sequence.	136.605	53.8028	2.53899
AK030236	4933427G23Rik	Mus musculus adult male testis cDNA, RIKEN full-length enriched library, clone:4933427G23 product:HYPOTHETICAL 21.8 KDA PROTEIN (BRMS2) (SIMILAR TO MITOCHONDRIAL RIBOSOMAL PROTEIN S4) homolog [Homo sapiens], full insert sequence.	133.192	57.2213	2.32767
AK030252	Pbrm1	Mus musculus adult male testis cDNA, RIKEN full-length enriched library, clone:4933432C20 product:POLYBROMO-1 homolog [Homo sapiens], full insert sequence.	199.511	62.0293	3.21641
AK030414	Gbp5	Mus musculus adult male pituitary gland cDNA, RIKEN full-length enriched library, clone:5330409J06 product:weakly similar to GUANYLATE BINDING PROTEIN 5 [Homo sapiens], full insert sequence.	129.716	54.0179	2.40135
AK030430	Chd9	Mus musculus adult male pituitary gland cDNA, RIKEN full-length enriched library, clone:5330411H14 product:Novel chromodomain helicase DNA binding protein, full insert sequence.	245.147	107.574	2.27888
AK030450	N/A	Mus musculus adult male pituitary gland cDNA, RIKEN full-length enriched library, clone:5330413L04 product:golgi autoantigen, golgin subfamily a, 3, full insert sequence.	145.174	63.6542	2.28066
AK030515	Cxcl16	Mus musculus adult male pituitary gland cDNA, RIKEN full-length enriched library, clone:5330424K11 product:CXC chemokine ligand 16, full insert sequence.	311.538	95.4453	3.26405
AK030956	Cyth4	Mus musculus adult male thymus cDNA, RIKEN full-length enriched library, clone:5830469K17 product:weakly similar to CYTOHESIN 4 [Homo sapiens], full insert sequence.	237.377	65.7625	3.6096
AK031161	Zfp629	Mus musculus 13 days embryo forelimb cDNA, RIKEN full-length enriched library, clone:5930419A17 product:KIAA0326 PROTEIN (FRAGMENT) homolog [Homo sapiens], full insert sequence.	244.587	97.8265	2.50021
AK031431	Fbxl19	Mus musculus 13 days embryo male testis cDNA, RIKEN full-length enriched library, clone:6030430O11 product:weakly similar to F-BOX PROTEIN FBL10 (FRAGMENT) [Mus musculus], full insert sequence.	230.282	110.796	2.07843
AK032360	Lrp4	Mus musculus adult male olfactory brain cDNA, RIKEN full-length enriched library, clone:6430526J12 product:low density lipoprotein receptor-related protein 4, full insert sequence.	147.281	67.8475	2.17076
AK032421	Clpb	Mus musculus adult male olfactory brain cDNA, RIKEN full-length enriched library, clone:6430542E19 product:suppressor of K+ transport defect 3, full insert sequence.	159.014	56.6699	2.80596
AK032536	Zfp407	Mus musculus adult male olfactory brain cDNA, RIKEN full-length enriched library, clone:6430585N13 product:weakly similar to CDNA FLJ31726 FIS, CLONE NT2RI2006735, WEAKLY SIMILAR TO NEOFELIS NEBULOSA STRAIN NNEX ZINC FINGER PROTEIN ZFX GENE (FRAGMENT) [H	164.337	79.7814	2.05983
AK033058	LOC545964	Mus musculus adult male eyeball cDNA, RIKEN full-length enriched library, clone:7530424I22 product:unclassifiable, full insert sequence.	211.501	81.4797	2.59575
AK033064	N/A	Mus musculus adult male eyeball cDNA, RIKEN full-length enriched library, clone:7530432C23 product:unclassifiable, full insert sequence.	126.525	50.978	2.48196
AK033263	Gse1	Mus musculus 15 days embryo male testis cDNA, RIKEN full-length enriched library, clone:8030479A17 product:hypothetical protein, full insert sequence.	392.815	166.635	2.35734
AK034254	Fam161b	Mus musculus adult male diencephalon cDNA, RIKEN full-length enriched library, clone:9330169D17 product:similar to CDNA FLJ31697 FIS, CLONE NT2RI2005851, WEAKLY SIMILAR TO PLECTIN [Homo sapiens], full insert sequence.	112.244	50.6951	2.2141
AK034256	Xdh	Mus musculus adult male diencephalon cDNA, RIKEN full-length enriched library, clone:9330169G06 product:xanthine dehydrogenase, full insert sequence.	1401.71	659.16	2.12651
AK034539	C730027H18Rik	Mus musculus 12 days embryo embryonic body between diaphragm region and neck cDNA, RIKEN full-length enriched library, clone:9430002I06 product:unclassifiable, full insert sequence.	216.362	88.7131	2.4389
AK034731	Kctd15	Mus musculus 12 days embryo embryonic body between diaphragm region and neck cDNA, RIKEN full-length enriched library, clone:9430029O06 product:hypothetical BTB/POZ domain containing protein, full insert sequence.	152.439	74.5688	2.04427
AK035290	Fbxl21	Mus musculus adult male urinary bladder cDNA, RIKEN full-length enriched library, clone:9530010I04 product:F-BOX PROTEIN FBL3B (FRAGMENT) homolog [Homo sapiens], full insert sequence.	153.626	64.6582	2.37597
AK035683	Arhgef2	Mus musculus adult male urinary bladder cDNA, RIKEN full-length enriched library, clone:9530086N01 product:rho/rac guanine nucleotide exchange factor (GEF) 2, full insert sequence.	351.351	118.17	2.97327
AK035774	Usp24	Mus musculus 16 days neonate cerebellum cDNA, RIKEN full-length enriched library, clone:9630003H18 product:unclassifiable, full insert sequence.	243.147	114.298	2.1273
AK036190	Slain1	Mus musculus 16 days neonate cerebellum cDNA, RIKEN full-length enriched library, clone:9630044O09 product:unclassifiable, full insert sequence.	118.269	55.9459	2.11399
AK036278	Lrrc14	Mus musculus 16 days neonate cerebellum cDNA, RIKEN full-length enriched library, clone:9630053E09 product:hypothetical protein, full insert sequence.	485.145	188.872	2.56864
AK036390	Wdhd1	Mus musculus adult male bone cDNA, RIKEN full-length enriched library, clone:9830004G04 product:similar to ACIDIC NUCLEOPLASMIC DNA-BINDING PROTEIN 1 (AND-1) [Homo sapiens], full insert sequence.	248.136	115.462	2.14907
AK036651	Tmem132a	Mus musculus adult male bone cDNA, RIKEN full-length enriched library, clone:9830146A04 product:hypothetical protein DKFZp547E212.1 (fragment) homolog [Homo sapiens], full insert sequence.	245.566	89.462	2.74492
AK036833	Ikzf1	Mus musculus adult female vagina cDNA, RIKEN full-length enriched library, clone:9930017A02 product:zinc finger protein, subfamily 1A, 1 (Ikaros), full insert sequence.	246.681	111.305	2.21626
AK036840	Myo1f	Mus musculus adult female vagina cDNA, RIKEN full-length enriched library, clone:9930017F19 product:MYOSIN IF (MYOSIN-IE) (FRAGMENT) homolog [Homo sapiens], full insert sequence.	760.36	167.688	4.53439
AK037789	Sgpl1	Mus musculus 16 days neonate thymus cDNA, RIKEN full-length enriched library, clone:A130049P18 product:sphingosine phosphate lyase 1, full insert sequence.	752.326	344.457	2.18409
AK038097	Elmo2	Mus musculus 16 days neonate thymus cDNA, RIKEN full-length enriched library, clone:A130078I18 product:engulfment and cell motility 2, ced-12 homolog (C. elegans), full insert sequence.	156.327	72.9446	2.14309
AK038140	Tcf7	Mus musculus 16 days neonate thymus cDNA, RIKEN full-length enriched library, clone:A130081E02 product:transcription factor 7, T-cell specific, full insert sequence.	196.825	95.4453	2.06217
AK038319	Il16	Mus musculus 16 days neonate thymus cDNA, RIKEN full-length enriched library, clone:A130095H14 product:interleukin 16, full insert sequence.	132.335	58.8606	2.24827
AK038537	Gtf3c1	Mus musculus adult male hypothalamus cDNA, RIKEN full-length enriched library, clone:A230029D22 product:hypothetical protein, full insert sequence.	147.61	72.3568	2.04004
AK038548	Ctnnal1	Mus musculus adult male hypothalamus cDNA, RIKEN full-length enriched library, clone:A230035J03 product:catenin alpha-like 1, full insert sequence.	138.942	61.1937	2.27053
AK038602	A930006K02Rik	Mus musculus adult male hypothalamus cDNA, RIKEN full-length enriched library, clone:A230049K01 product:unclassifiable, full insert sequence.	125.494	55.9087	2.24463
AK038693	N/A	Mus musculus adult male hypothalamus cDNA, RIKEN full-length enriched library, clone:A230055L23 product:unclassifiable, full insert sequence.	120.289	59.335	2.02729
AK038804	Plek	Mus musculus adult male hypothalamus cDNA, RIKEN full-length enriched library, clone:A230064M01 product:pleckstrin, full insert sequence.	163.842	71.0635	2.30557
AK038865	Tmem175	Mus musculus adult male hypothalamus cDNA, RIKEN full-length enriched library, clone:A230069J01 product:hypothetical protein, full insert sequence.	200.976	87.8555	2.28758
AK039513	Fam13c	Mus musculus adult male spinal cord cDNA, RIKEN full-length enriched library, clone:A330053D11 product:RIKEN cDNA C030038O19 gene, full insert sequence.	181.221	78.1924	2.31763
AK039859	Sept4	Mus musculus 0 day neonate thymus cDNA, RIKEN full-length enriched library, clone:A430021M12 product:septin 4, full insert sequence.	139.606	66.0325	2.11421
AK039945	Txndc16	Mus musculus 0 day neonate thymus cDNA, RIKEN full-length enriched library, clone:A430034K01 product:hypothetical Thioredoxin-like structure containing protein, full insert sequence.	146.054	54.5594	2.67696
AK039995	Fam179b	Mus musculus 0 day neonate thymus cDNA, RIKEN full-length enriched library, clone:A430041B07 product:hypothetical ARM repeat structure containing protein, full insert sequence.	470.321	222.354	2.11519
AK040214	Ifi203	Mus musculus 0 day neonate thymus cDNA, RIKEN full-length enriched library, clone:A430077M01 product:Interferon-inducible protein 203 [Mus musculus], full insert sequence.	309.32	133.285	2.32074
AK040387	A430090J22	Mus musculus 0 day neonate thymus cDNA, RIKEN full-length enriched library, clone:A430090J22 product:unclassifiable, full insert sequence.	154.347	73.4369	2.10176
AK040398	N/A	Mus musculus 0 day neonate thymus cDNA, RIKEN full-length enriched library, clone:A430091I20 product:unclassifiable, full insert sequence.	177.491	80.2437	2.2119
AK040458	Fbxl6	Mus musculus 0 day neonate thymus cDNA, RIKEN full-length enriched library, clone:A430099D17 product:f-box and leucine-rich repeat protein 6, full insert sequence.	194.414	94.0438	2.06727
AK040867	Pik3cd	Mus musculus adult male aorta and vein cDNA, RIKEN full-length enriched library, clone:A530031P09 product:phosphatidylinositol 3-kinase catalytic delta polypeptide, full insert sequence.	470.781	124.542	3.78011
AK041044	Parn	Mus musculus adult male aorta and vein cDNA, RIKEN full-length enriched library, clone:A530068O20 product:poly(A)-specific ribonuclease (deadenylation nuclease), full insert sequence.	142.128	50.03	2.84086
AK041531	N/A	Mus musculus 3 days neonate thymus cDNA, RIKEN full-length enriched library, clone:A630019K16 product:paired box gene 1, full insert sequence.	148.282	71.4522	2.07526
AK041647	Gm8995	Mus musculus 3 days neonate thymus cDNA, RIKEN full-length enriched library, clone:A630026L20 product:hypothetical protein, full insert sequence.	304.725	88.3333	3.44971
AK041810	Alkbh8	Mus musculus 3 days neonate thymus cDNA, RIKEN full-length enriched library, clone:A630039P16 product:hypothetical RNA-binding region RNP-1 (RNA recognition motif) containing protein, full insert sequence.	309.331	152.105	2.03367
AK042123	Ppp1r16b	Mus musculus 3 days neonate thymus cDNA, RIKEN full-length enriched library, clone:A630060G10 product:protein phosphatase 1 regulatory subunit 16B (Ppp1r16b) mRNA, full insert sequence.	129.284	60.3261	2.14309
AK042195	Arhgef16	Mus musculus 3 days neonate thymus cDNA, RIKEN full-length enriched library, clone:A630068L09 product:Rho guanine nucleotide exchange factor (GEF) 16, full insert sequence.	118.768	50.2893	2.36169
AK042204	Htt	Mus musculus 3 days neonate thymus cDNA, RIKEN full-length enriched library, clone:A630071A08 product:Huntington disease gene homolog, full insert sequence.	225.808	84.1497	2.68341
AK042942	Fen1	Mus musculus 7 days neonate cerebellum cDNA, RIKEN full-length enriched library, clone:A730042D09 product:flap structure specific endonuclease 1, full insert sequence.	644.683	219.974	2.93073
AK043372	Brpf1	Mus musculus 7 days neonate cerebellum cDNA, RIKEN full-length enriched library, clone:A730089G18 product:weakly similar to zinc-finger protein, BR140 [Homo sapiens], full insert sequence.	747.103	369.77	2.02045
AK043598	Heg1	Mus musculus 10 days neonate cortex cDNA, RIKEN full-length enriched library, clone:A830011I05 product:hypothetical protein, full insert sequence.	243.455	104.254	2.33521
AK043669	Psd4	Mus musculus 10 days neonate cortex cDNA, RIKEN full-length enriched library, clone:A830017P16 product:hypothetical SEC7-like domain/Pleckstrin homology (PH) domain containing protein, full insert sequence.	286.875	118.464	2.42161
AK043854	Syn3	Mus musculus 10 days neonate cortex cDNA, RIKEN full-length enriched library, clone:A830041I09 product:synapsin 3, full insert sequence.	135.977	55.1052	2.46759
AK044250	Grik1	Mus musculus adult retina cDNA, RIKEN full-length enriched library, clone:A930003E08 product:glutamate receptor, ionotropic, kainate 1, full insert sequence.	121.363	58.7092	2.0672
AK044394	Apobec3	Mus musculus adult retina cDNA, RIKEN full-length enriched library, clone:A930010L09 product:hypothetical protein, MGC:7002, full insert sequence.	631.542	280.504	2.25145
AK044636	Slc8a3	Mus musculus adult retina cDNA, RIKEN full-length enriched library, clone:A930029A02 product:solute carrier family 8 (sodium/calcium exchanger), member 3, full insert sequence.	130.685	62.4239	2.09351
AK044784	Tfdp2	Mus musculus adult retina cDNA, RIKEN full-length enriched library, clone:A930105D14 product:transcription factor Dp 2, full insert sequence.	132.442	62.4804	2.11974
AK045072	Wdfy2	Mus musculus 9.5 days embryo parthenogenote cDNA, RIKEN full-length enriched library, clone:B130024L21 product:WD40-AND FYVE-DOMAIN CONTAINING PROTEIN 2 homolog [Homo sapiens], full insert sequence.	207.597	103.477	2.0062
AK045699	Armc9	Mus musculus adult male corpora quadrigemina cDNA, RIKEN full-length enriched library, clone:B230306C11 product:RIKEN cDNA 4930438O05 gene, full insert sequence.	171.583	70.2571	2.44221
AK046135	Sfi1	Mus musculus adult male corpora quadrigemina cDNA, RIKEN full-length enriched library, clone:B230343N13 product:hypothetical protein, full insert sequence.	466.185	204.498	2.27966
AK046517	Stat1	Mus musculus adult male adrenal gland cDNA, RIKEN full-length enriched library, clone:B330003H23 product:signal transducer and activator of transcription 1, full insert sequence.	1478.77	345.55	4.27946
AK046559	Ms4a7	Mus musculus 4 days neonate male adipose cDNA, RIKEN full-length enriched library, clone:B430010L15 product:membrane-spanning 4-domains, subfamily A, member 7, full insert sequence.	115.023	51.2104	2.24609
AK046579	Ccr2	Mus musculus 4 days neonate male adipose cDNA, RIKEN full-length enriched library, clone:B430108F19 product:chemokine (C-C) receptor 2, full insert sequence.	209.016	67.2551	3.1078
AK046736	Xaf1	Mus musculus adult male cortex cDNA, RIKEN full-length enriched library, clone:B530033B21 product:unclassifiable, full insert sequence.	380.406	139.9	2.71913
AK046831	Bai1	Mus musculus 10 days neonate medulla oblongata cDNA, RIKEN full-length enriched library, clone:B830018M07 product:BRAIN-SPECIFIC ANGIOGENESIS INHIBITOR 1 PRECURSOR homolog [Homo sapiens], full insert sequence.	170.475	68.825	2.47693
AK046953	Gabra2	Mus musculus 10 days neonate cerebellum cDNA, RIKEN full-length enriched library, clone:B930007L07 product:gamma-aminobutyric acid (GABA-A) receptor, subunit alpha 2, full insert sequence.	133.597	63.8022	2.09393
AK047058	Astn2	Mus musculus 10 days neonate cerebellum cDNA, RIKEN full-length enriched library, clone:B930014J04 product:KIAA0634 PROTEIN (FRAGMENT) homolog [Homo sapiens], full insert sequence.	151.213	58.4148	2.5886
AK047062	Supt5h	Mus musculus 10 days neonate cerebellum cDNA, RIKEN full-length enriched library, clone:B930015C11 product:suppressor of Ty 5 homolog (S. cerevisiae), full insert sequence.	229.878	84.2341	2.72903
AK047243	Pax6	Mus musculus 10 days neonate cerebellum cDNA, RIKEN full-length enriched library, clone:B930041J05 product:unclassifiable, full insert sequence.	149.177	57.6866	2.58599
AK047272	Bahcc1	Mus musculus 10 days neonate cerebellum cDNA, RIKEN full-length enriched library, clone:B930044J06 product:hypothetical protein, full insert sequence.	260.273	121.677	2.13905
AK047790	Kdm5d	Mus musculus adult male corpus striatum cDNA, RIKEN full-length enriched library, clone:C030040N04 product:selected mouse cDNA on the Y, full insert sequence.	178.865	81.8591	2.18504
AK048362	Zfp414	Mus musculus 16 days embryo head cDNA, RIKEN full-length enriched library, clone:C130052O15 product:hypothetical Zinc finger, C2H2 type containing protein, full insert sequence.	258.082	123.576	2.08844
AK048523	Mov10	Mus musculus 16 days embryo head cDNA, RIKEN full-length enriched library, clone:C130069F18 product:Moloney leukemia virus 10, full insert sequence.	224.196	92.6087	2.4209
AK048600	Adamts10	Mus musculus 16 days embryo head cDNA, RIKEN full-length enriched library, clone:C130084C05 product:ADAMTS-10 PRECURSOR (EC 3.4.24.-) (A DISINTEGRIN AND METALLOPROTEINASE WITH THROMBOSPONDIN MOTIFS 10) (ADAM-TS 10) (ADAM-TS10) (FRAGMENT) homolog [Homo sa	722.103	339.294	2.12825
AK048708	Nrg1	Mus musculus 0 day neonate cerebellum cDNA, RIKEN full-length enriched library, clone:C230013P13 product:NEUREGULIN-1, SENSORY AND MOTOR NEURON-DERIVED FACTOR ISOFORM homolog [Homo sapiens], full insert sequence.	153.574	72.884	2.1071
AK048995	N/A	Mus musculus 0 day neonate cerebellum cDNA, RIKEN full-length enriched library, clone:C230089O04 product:unclassifiable, full insert sequence.	127.903	63.9025	2.00153
AK049207	Syk	Mus musculus ES cells cDNA, RIKEN full-length enriched library, clone:C330013E14 product:spleen tyrosine kinase, full insert sequence.	189.133	85.6935	2.20709
AK049212	C330013J06Rik	Mus musculus ES cells cDNA, RIKEN full-length enriched library, clone:C330013J06 product:weakly similar to KRUPPEL-RELATED ZINC FINGER PROTEIN F80-L [Mus musculus], full insert sequence.	285.996	80.6819	3.54473
AK049218	Oas2	Mus musculus ES cells cDNA, RIKEN full-length enriched library, clone:C330013N23 product:hypothetical protein, full insert sequence.	488.535	132.647	3.68296
AK049506	Asph	Mus musculus 7 days embryo whole body cDNA, RIKEN full-length enriched library, clone:C430018B11 product:aspartate-beta-hydroxylase, full insert sequence.	216.612	107.924	2.00708
AK049889	Rpap2	Mus musculus adult male hippocampus cDNA, RIKEN full-length enriched library, clone:C630007J20 product:hypothetical protein, full insert sequence.	182.443	80.8001	2.25795
AK049905	Prosc	Mus musculus adult male hippocampus cDNA, RIKEN full-length enriched library, clone:C630010F01 product:proline synthetase co-transcribed, full insert sequence.	131.136	61.3327	2.13811
AK050085	Gm5524	Mus musculus adult male liver tumor cDNA, RIKEN full-length enriched library, clone:C730014A19 product:unclassifiable, full insert sequence.	188.767	93.5523	2.01777
AK050665	Tpm3	Mus musculus 2 days neonate thymus thymic cells cDNA, RIKEN full-length enriched library, clone:C920030J24 product:tropomyosin 3, gamma, full insert sequence.	1278.28	478.514	2.67136
AK051656	2310014H01Rik	Mus musculus 12 days embryo spinal ganglion cDNA, RIKEN full-length enriched library, clone:D130062G17 product:hypothetical protein, full insert sequence.	574.137	202.641	2.83327
AK051686	Rbm26	Mus musculus 12 days embryo spinal ganglion cDNA, RIKEN full-length enriched library, clone:D130065H23 product:PRO1777 homolog [Homo sapiens], full insert sequence.	425.807	199.867	2.13045
AK052373	N/A	Mus musculus 13 days embryo heart cDNA, RIKEN full-length enriched library, clone:D330042F17 product:mitogen-activated protein kinase kinase kinase kinase 5, full insert sequence.	128.084	54.6804	2.34241
AK052535	Samd9l	Mus musculus 13 days embryo lung cDNA, RIKEN full-length enriched library, clone:D430044G20 product:weakly similar to HYPOTHETICAL 24.1 KDA PROTEIN (FRAGMENT) [Mus musculus], full insert sequence.	451.728	140.472	3.21579
AK052579	Phox2b	Mus musculus 13 days embryo stomach cDNA, RIKEN full-length enriched library, clone:D530038E02 product:paired-like homeobox 2b, full insert sequence.	130.769	59.3858	2.20203
AK052625	Cacna1a	Mus musculus 0 day neonate kidney cDNA, RIKEN full-length enriched library, clone:D630007D18 product:calcium channel, voltage-dependent, P/Q type, alpha 1A subunit, full insert sequence.	211.633	97.1925	2.17746
AK052818	Cdc2l6	Mus musculus 10 days lactation, adult female mammary gland cDNA, RIKEN full-length enriched library, clone:D730031K06 product:Death-preventing kinase homolog, full insert sequence.	154.18	73.4892	2.09799
AK053160	Cd300a	Mus musculus 0 day neonate lung cDNA, RIKEN full-length enriched library, clone:E030020A01 product:hypothetical Immunoglobulin and major histocompatibility complex domain containing protein, full insert sequence.	1288	411.831	3.12749
AK053295	B230312C02Rik	Mus musculus 0 day neonate eyeball cDNA, RIKEN full-length enriched library, clone:E130008D04 product:unclassifiable, full insert sequence.	153.315	76.0048	2.01718
AK053303	9330175E14Rik	Mus musculus 0 day neonate eyeball cDNA, RIKEN full-length enriched library, clone:E130008K17 product:unclassifiable, full insert sequence.	152.538	68.0655	2.24105
AK054038	Arhgef10	Mus musculus 2 days pregnant adult female oviduct cDNA, RIKEN full-length enriched library, clone:E230014B20 product:hypothetical Dbl domain (dbl/cdc24 rhoGEF family) containing protein, full insert sequence.	147.073	68.2687	2.15433
AK054521	Senp1	Mus musculus 2 days pregnant adult female ovary cDNA, RIKEN full-length enriched library, clone:E330036L07 product:similar to SENTRIN/SUMO-SPECIFIC PROTEASE [Homo sapiens], full insert sequence.	416.693	206.077	2.02202
AK075783	Lsp1	Mus musculus 10 day old male pancreas cDNA, RIKEN full-length enriched library, clone:1810022N05 product:lymphocyte specific 1, full insert sequence.	317.422	86.6225	3.66442
AK075966	D17H6S56E-5	Mus musculus 13 days embryo liver cDNA, RIKEN full-length enriched library, clone:2510003D08 product:G7e protein, full insert sequence.	536.553	94.4001	5.68382
AK076072	Ptpn2	Mus musculus 11 days embryo whole body cDNA, RIKEN full-length enriched library, clone:2700079O11 product:protein tyrosine phosphatase, non-receptor type 2, full insert sequence.	273.074	134.68	2.02758
AK076295	Adamts4	Mus musculus 0 day neonate skin cDNA, RIKEN full-length enriched library, clone:4632427F01 product:a disintegrin-like and metalloprotease (reprolysin type) with thrombospondin type 1 motif, 4, full insert sequence.	234.771	60.5188	3.87931
AK076430	Mx1	Mus musculus 0 day neonate head cDNA, RIKEN full-length enriched library, clone:4832405O15 product:myxovirus (influenza virus) resistance 1, full insert sequence.	253.661	78.4731	3.23246
AK076655	4930403D09Rik	Mus musculus adult male testis cDNA, RIKEN full-length enriched library, clone:4930403D09 product:unclassifiable, full insert sequence.	133.72	65.0955	2.05421
AK076759	N/A	Mus musculus adult male testis cDNA, RIKEN full-length enriched library, clone:4930433N22 product:unclassifiable, full insert sequence.	217.643	87.4495	2.48879
AK076783	N/A	Mus musculus adult male testis cDNA, RIKEN full-length enriched library, clone:4930452E19 product:unclassifiable, full insert sequence.	133.88	59.7614	2.24025
AK076853	N/A	Mus musculus adult male testis cDNA, RIKEN full-length enriched library, clone:4930510D10 product:unclassifiable, full insert sequence.	120.024	53.2551	2.25375
AK076871	Eaf2	Mus musculus adult male testis cDNA, RIKEN full-length enriched library, clone:4930521O21 product:similar to BM040-LIKE PROTEIN [Mus musculus], full insert sequence.	220.1	95.0674	2.3152
AK076939	N/A	Mus musculus adult male testis cDNA, RIKEN full-length enriched library, clone:4930565I18 product:unclassifiable, full insert sequence.	260.149	92.2969	2.81861
AK077000	Dpysl3	Mus musculus adult male testis cDNA, RIKEN full-length enriched library, clone:4931422N23 product:dihydropyrimidinase-like 3, full insert sequence.	317.391	138.253	2.29572
AK077086	Gsto2	Mus musculus adult male testis cDNA, RIKEN full-length enriched library, clone:4933402L09 product:similar to BA127L20.1 (NOVEL GLUTATHIONE-S-TRANSFERASE) [Homo sapiens], full insert sequence.	133.965	62.9356	2.1286
AK077210	Pfkfb3	Mus musculus adult male testis cDNA, RIKEN full-length enriched library, clone:4933432F19 product:INDUCIBLE 6-PHOSPHOFRUCTO-2-KINASE homolog [Mus musculus], full insert sequence.	140.713	58.8975	2.38911
AK077286	Pelo	Mus musculus 11 days pregnant adult female ovary and uterus cDNA, RIKEN full-length enriched library, clone:5033405O07 product:hypothetical protein, full insert sequence.	1665.08	799.743	2.08201
AK077682	N/A	Mus musculus 8 days embryo whole body cDNA, RIKEN full-length enriched library, clone:5730520I11 product:unclassifiable, full insert sequence.	170.187	79.7473	2.13408
AK077767	Obfc2a	Mus musculus adult male thymus cDNA, RIKEN full-length enriched library, clone:5830411E10 product:unclassifiable, full insert sequence.	471.616	131.713	3.58064
AK078287	Ddx58	Mus musculus adult male olfactory brain cDNA, RIKEN full-length enriched library, clone:6430573D20 product:hypothetical DEAD/DEAH box helicase containing protein, full insert sequence.	1535.17	541.011	2.8376
AK079107	St7	Mus musculus 12 days embryo embryonic body between diaphragm region and neck cDNA, RIKEN full-length enriched library, clone:9430001H04 product:suppression of tumorigenicity 7, full insert sequence.	183.448	78.2035	2.34578
AK079405	2810474O19Rik	Mus musculus adult male bone cDNA, RIKEN full-length enriched library, clone:9830126O13 product:RIKEN cDNA 2810474O19 gene, full insert sequence.	253.818	97.1295	2.61319
AK080009	N/A	Mus musculus adult male aorta and vein cDNA, RIKEN full-length enriched library, clone:A530046H22 product:unclassifiable, full insert sequence.	139.993	58.2698	2.4025
AK080176	Ppp4r1l	Mus musculus adult male aorta and vein cDNA, RIKEN full-length enriched library, clone:A530076P14 product:unclassifiable, full insert sequence.	166.422	81.2575	2.04809
AK080296	5530601H04Rik	Mus musculus 3 days neonate thymus cDNA, RIKEN full-length enriched library, clone:A630040C03 product:RIKEN cDNA 5530601H04 gene, full insert sequence.	192.113	66.9493	2.86953
AK080485	Mnda	Mus musculus 7 days neonate cerebellum cDNA, RIKEN full-length enriched library, clone:A730048F03 product:interferon activated gene 205, full insert sequence.	175.34	79.1565	2.21511
AK082652	Tmem44	Mus musculus 0 day neonate cerebellum cDNA, RIKEN full-length enriched library, clone:C230078C03 product:hypothetical protein, full insert sequence.	121.671	56.6699	2.14702
AK082862	N/A	Mus musculus ES cells cDNA, RIKEN full-length enriched library, clone:C330045B04 product:unclassifiable, full insert sequence.	159.756	74.6996	2.13864
AK082868	C330046G03Rik	Mus musculus ES cells cDNA, RIKEN full-length enriched library, clone:C330046G03 product:hypothetical Concanavalin A-like lectins/glucanases structure containing protein, full insert sequence.	130.461	57.7117	2.26056
AK083241	Sntg1	Mus musculus adult male hippocampus cDNA, RIKEN full-length enriched library, clone:C630030M22 product:syntrophin, gamma 1, full insert sequence.	135.425	54.1485	2.501
AK083474	Arhgap9	Mus musculus 9 days embryo whole body cDNA, RIKEN full-length enriched library, clone:D030024H01 product:similar to RGL1 [Homo sapiens], full insert sequence.	273.452	78.391	3.4883
AK083794	Exosc9	Mus musculus 12 days embryo spinal ganglion cDNA, RIKEN full-length enriched library, clone:D130011I06 product:polymyositis/scleroderma autoantigen 1, full insert sequence.	148.882	57.6538	2.58235
AK083807	Slc6a17	Mus musculus 12 days embryo spinal ganglion cDNA, RIKEN full-length enriched library, clone:D130012J15 product:ORPHAN SODIUM- AND CHLORIDE-DEPENDENT NEUROTRANSMITTER TRANSPORTER NTT4 homolog [Rattus norvegicus], full insert sequence.	108.15	53.6925	2.01424
AK083940	Ppp1r1c	Mus musculus 12 days embryo spinal ganglion cDNA, RIKEN full-length enriched library, clone:D130066H20 product:similar to PROTEIN PHOSPHATASE 1, REGULATORY (INHIBITOR) SUBUNIT 1A [Homo sapiens], full insert sequence.	103.861	51.3166	2.02392
AK084288	Ndfip2	Mus musculus 12 days embryo eyeball cDNA, RIKEN full-length enriched library, clone:D230018E09 product:unclassifiable, full insert sequence.	159.27	75.732	2.10308
AK085039	Aida	Mus musculus 13 days embryo lung cDNA, RIKEN full-length enriched library, clone:D430028H19 product:hypothetical protein, full insert sequence.	788.1	288.707	2.72976
AK085459	N/A	Mus musculus 0 day neonate kidney cDNA, RIKEN full-length enriched library, clone:D630029M15 product:unclassifiable, full insert sequence.	147.281	64.3203	2.2898
AK085780	Il1rl2	Mus musculus 16 days neonate heart cDNA, RIKEN full-length enriched library, clone:D830007N24 product:IL-1RRP2 homolog [Mus musculus], full insert sequence.	288.002	142.627	2.01927
AK086757	Creb3l2	Mus musculus 15 days embryo head cDNA, RIKEN full-length enriched library, clone:D930049J18 product:unclassifiable, full insert sequence.	338.028	119.91	2.81901
AK087173	Gfpt1	Mus musculus 0 day neonate lung cDNA, RIKEN full-length enriched library, clone:E030031M15 product:glutamine fructose-6-phosphate transaminase 1, full insert sequence.	400.935	116.993	3.42701
AK087218	9530082P21Rik	Mus musculus 0 day neonate lung cDNA, RIKEN full-length enriched library, clone:E030034P13 product:unclassifiable, full insert sequence.	214.129	105.137	2.03667
AK087950	N/A	Mus musculus 2 days neonate thymus thymic cells cDNA, RIKEN full-length enriched library, clone:E430001G10 product:T-cell receptor beta, variable 13, full insert sequence.	507.344	106.689	4.75535
AK088188	Shisa5	Mus musculus 2 days neonate thymus thymic cells cDNA, RIKEN full-length enriched library, clone:E430005M14 product:RIKEN cDNA 2310008D10 gene, full insert sequence.	3926.9	1893.63	2.07375
AK088284	D17H6S56E-5	Mus musculus 2 days neonate thymus thymic cells cDNA, RIKEN full-length enriched library, clone:E430010D09 product:VIRAL ENVELOPE PROTEIN G7E homolog [Mus musculus], full insert sequence.	902.905	219.068	4.12157
AK088365	Jak3	Mus musculus 2 days neonate thymus thymic cells cDNA, RIKEN full-length enriched library, clone:E430014A10 product:Janus kinase 3, full insert sequence.	458.761	197.028	2.3284
AK088395	Plekha2	Mus musculus 2 days neonate thymus thymic cells cDNA, RIKEN full-length enriched library, clone:E430014L19 product:pleckstrin homology domain-containing, family A (phosphoinositide binding specific) member 2andem PH Domain containing protein 2, full inse	174.824	75.8952	2.3035
AK088431	Traf7	Mus musculus 2 days neonate thymus thymic cells cDNA, RIKEN full-length enriched library, clone:E430016H12 product:synaptotagmin 4, full insert sequence.	608.42	255.498	2.38131
AK088576	Prc1	Mus musculus 2 days neonate thymus thymic cells cDNA, RIKEN full-length enriched library, clone:E430020K16 product:protein regulator of cytokinesis 1, full insert sequence.	1033.44	253.759	4.0725
AK088605	Ggta1	Mus musculus 2 days neonate thymus thymic cells cDNA, RIKEN full-length enriched library, clone:E430021G09 product:glycoprotein galactosyltransferase alpha 1, 3, full insert sequence.	524.157	116.928	4.48272
AK088743	D17H6S56E-5	Mus musculus 2 days neonate thymus thymic cells cDNA, RIKEN full-length enriched library, clone:E430024P20 product:G7e protein, full insert sequence.	927.545	144.287	6.42846
AK088795	Med13l	Mus musculus 2 days neonate thymus thymic cells cDNA, RIKEN full-length enriched library, clone:E430026B20 product:inferred: thyroid hormone receptor-associated protein complex component TRAP240 {Homo sapiens}, full insert sequence.	118.054	50.7719	2.32519
AK088858	Tgtp	Mus musculus 2 days neonate thymus thymic cells cDNA, RIKEN full-length enriched library, clone:E430029D18 product:T-cell specific GTPase, full insert sequence.	2654.17	136.98	19.3763
AK088874	Stat1	Mus musculus 2 days neonate thymus thymic cells cDNA, RIKEN full-length enriched library, clone:E430029I03 product:signal transducer and activator of transcription 1, full insert sequence.	175.66	85.4529	2.05563
AK089188	Selplg	Mus musculus NOD-derived CD11c +ve dendritic cells cDNA, RIKEN full-length enriched library, clone:F630032C22 product:selectin, platelet (p-selectin) ligand, full insert sequence.	310.756	112.586	2.76016
AK089214	Selplg	Mus musculus NOD-derived CD11c +ve dendritic cells cDNA, RIKEN full-length enriched library, clone:F630040D17 product:selectin, platelet (p-selectin) ligand, full insert sequence.	317.64	105.786	3.00266
AK089243	Naaa	Mus musculus NOD-derived CD11c +ve dendritic cells cDNA, RIKEN full-length enriched library, clone:F630103D01 product:hypothetical protein, full insert sequence.	1758.52	774.643	2.2701
AK089373	N/A	Mus musculus B6-derived CD11 +ve dendritic cells cDNA, RIKEN full-length enriched library, clone:F730016G06 product:unclassifiable, full insert sequence.	118.142	55.203	2.14014
AK089383	Impdh1	Mus musculus B6-derived CD11 +ve dendritic cells cDNA, RIKEN full-length enriched library, clone:F730019B02 product:inosine 5'-phosphate dehydrogenase 1, full insert sequence.	428.264	159.211	2.68991
AK089416	Mkl1	Mus musculus B6-derived CD11 +ve dendritic cells cDNA, RIKEN full-length enriched library, clone:F730024L05 product:similar to MEGACARYOCYTIC ACUTE LEUKEMIA PROTEIN, ISOFORM I (MEGAKARYOBLASTIC LEUKEMIA-1 PROTEIN) [Homo sapiens], full insert sequence.	190.308	75.7679	2.51172
AK089917	Ehbp1l1	Mus musculus RCB-0559 K-1 . F1 cDNA, RIKEN full-length enriched library, clone:G430002G23 product:tangerin, full insert sequence.	290.657	145.308	2.00028
AK090085	Rasgef1b	Mus musculus B cells CRL-1669 BCL1 Clone 13.20-3B3 cDNA, RIKEN full-length enriched library, clone:G430095K03 product:hypothetical Guanine-nucleotide dissociation stimulators CDC25 family containing protein, full insert sequence.	528.353	174.529	3.0273
AK090101	Tpx2	Mus musculus RCB-1283 B16 melanoma cDNA, RIKEN full-length enriched library, clone:G430124K07 product:similar to RESTRICTED EXPRESSION PROLIFERATION ASSOCIATED PROTEIN 100 (P100) (DIFFERENTIALLY EXPRESSED IN LUNG CELLS 2) (DIL-2) (TARGETING PROTEIN FOR X	259.206	85.8801	3.01824
AK090156	Drg1	Mus musculus 11 days embryo spinal cord cDNA, RIKEN full-length enriched library, clone:G630007O13 product:developmentally regulated GTP binding protein 1, full insert sequence.	123.288	61.0027	2.02102
AK090169	Rims1	Mus musculus 13 days embryo spinal cord cDNA, RIKEN full-length enriched library, clone:G630010A09 product:Rab3 interacting protein 1, full insert sequence.	156.023	67.9489	2.29618
AK090301	Prex1	Mus musculus 10 days pregnant adult female ovary and uterus cDNA, RIKEN full-length enriched library, clone:G630042G04 product:hypothetical protein, full insert sequence.	1566.8	459.669	3.40853
AK122347	Dock10	Mus musculus mRNA for mKIAA0694 protein.	244.243	107.977	2.26199
AK122401	Sez6l	Mus musculus mRNA for mKIAA0927 protein.	129.278	63.8674	2.02417
AK122465	Gramd1b	Mus musculus mRNA for mKIAA1201 protein.	203.74	69.401	2.93569
AK122558	Syvn1	Mus musculus mRNA for mKIAA1810 protein.	1808.49	871.773	2.0745
AK129009	Ube1l	Mus musculus cDNA fis, clone TRACH3031463, moderately similar to Ubiquitin-activating enzyme E1 homolog.	793.291	363.065	2.18498
AK129078	Rrp1b	Mus musculus mRNA for mKIAA0179 protein.	148.187	73.4208	2.01832
AK129110	Tmem194	Mus musculus mRNA for mKIAA0286 protein.	292.921	133.635	2.19194
AK129310	Ccdc88a	Mus musculus mRNA for mKIAA1212 protein.	156.302	61.5705	2.53859
AK129425	Ddhd1	Mus musculus mRNA for mKIAA1705 protein.	200.6	91.1253	2.20137
AK132192	Heatr1	Mus musculus 10 days embryo whole body cDNA, RIKEN full-length enriched library, clone:3425401O09 product:Hypothetical ARM repeat structure containing protein, full insert sequence.	482.366	240.965	2.00181
AK132688	Sema4d	Mus musculus adult male testis cDNA, RIKEN full-length enriched library, clone:4921528D01 product:sema domain, immunoglobulin domain (Ig), transmembrane domain (TM) and short cytoplasmic domain, (semaphorin) 4D, full insert sequence.	151.639	75.4121	2.01081
AK133391	N/A	Mus musculus adult male testis cDNA, RIKEN full-length enriched library, clone:4933407I04 product:unclassifiable, full insert sequence.	161.036	73.1607	2.20113
[truncated: 1,150 more rows]

## Sheet: down
SEQ_ID	GENE_NAME	DESCRIPTION	A30	A0	fold change(A30/A0)
[truncated: 1,146 more rows]
