# Supplementary material for: MicroRNA-Gene Expression Network in Murine Liver during Schistosoma japonicum Infection
Source: PLoS One. 2013 Jun 25;8(6):e67037. doi: 10.1371/journal.pone.0067037 (PMC3692539; doi:10.1371/journal.pone.0067037)
Supplement: Table S3 — Information of differentially expressed genes in the late phase of infection. (XLS) [file pone.0067037.s004.xls]

## Sheet: Total
SEQ_ID	GENE_NAME	DESCRIPTION	A45	A0	fold change(A45/A0)	style
AB001926	Hspa4l	Mus musculus mRNA for APG-1B, complete cds.	214.152	487.623	0.439174	down
AB010122	Stambpl1	Mus musculus mRNA for AMSH-LP, complete cds.	1309.32	476.651	2.74692	up
AB011812	Prkcd	Mus musculus mRNA for PKC delta II, complete cds.	616.297	106.643	5.77905	up
AB012393	Itpr2	Mus musculus TIPR mRNA for inositol 1,4,5 trisphosphate receptor type2, complete cds.	70.1926	147.071	0.47727	down
AB015424	Dtx2	Mus musculus mRNA for Deltex2deltaE, complete cds.	145.014	65.6949	2.20739	up
AB017136	Homer2	Mus musculus mRNA for cupidin, complete cds.	788.274	2845.72	0.277004	down
AB017785	Cyp4a10	Mus musculus cyp4A10 homolog mRNA for pBS4A5, complete cds.	123.022	3193.89	0.038518	down
AB026551	Nfkbiz	Mus musculus INAP mRNA for IL-1 inducible nuclear ankyrin-repeat protein, complete cds.	3389.79	1084.24	3.12644	up
AB033524	N/A	Mus musculus early transposon ETn mRNA, 5' end region, clone:N5-4.	271.243	598.032	0.453559	down
AB034914	Acox1	Mus musculus muspaox mRNA for peroxisomal acyl-CoA oxidase, complete cds.	2112.93	5220.95	0.404703	down
AB035509	Mcam	Mus musculus mRNA for s-gicerin/MUC18, complete cds.	520.166	227.952	2.28191	up
AB037111	Asah2	Mus musculus LCDase mRNA for neutral ceramidase, complete cds.	164.121	449.053	0.365483	down
AB037541	Cyp4f14	Mus musculus CYP4F14 mRNA for leukotriene B4 omega-hydroxylase, complete cds.	1138.79	5482.16	0.207726	down
AB041800	1110006O24Rik	Mus musculus brain cDNA, clone MNCb-0553.	78.3046	161.927	0.48358	down
AB047549	Nfkbiz	Mus musculus mRNA for IkappaB-zeta, complete cds.	840.582	279.358	3.00898	up
AB052829	Rad51l3	Mus musculus mRNA for Trad-d2, complete cds.	259.578	600.744	0.432095	down
AB056442	AB056442	Mus musculus OAT6RP mRNA for mOAT6-related protein, complete cds.	1254.54	3062.12	0.409697	down
AB057667	Stradb	Mus musculus mRNA for polyploidy associated protein kinase PAPK-B, complete cds.	338.212	714.271	0.473507	down
AB059645	Clmn	Mus musculus calmin isoform c mRNA for calmin delta, complete cds.	1365.77	3358.16	0.406702	down
AB059646	Clmn	Mus musculus calmin isoform e mRNA for calmin delta, complete cds.	1258.48	3081.74	0.408367	down
AB061276	Cmah	alt '-'	469.819	1097.32	0.42815	down
AB063356	Sec16b	Mus musculus mRNA for RGPR-p117, complete cds.	702.241	1711.75	0.410248	down
AB078609	Fhod3	Mus musculus FHOS2 mRNA for FHOS2S splicing variant, complete cds.	310.916	99.8508	3.11381	up
AB083210	Zap70	Mus musculus mRNA for truncated ZAP kinase, complete cds.	96.3955	198.143	0.486495	down
AB086123	Cacna1d	Mus musculus mRNA for calcium channel alpha 1D subunit, complete cds.	232.863	92.1593	2.52675	up
AB088412	Acot7	Mus musculus BACH mRNA for acyl-CoA hydrolase, complete cds, isoform mBACHc.	409.258	928.87	0.440598	down
AB092414	Cadm1	Mus musculus mRNA for a secretion form of SgIGSF/TSLC1, complete cds.	78.9992	227.765	0.346845	down
AB093242	Ubr4	Mus musculus mRNA for mKIAA0462 protein.	232.247	469.546	0.49462	down
AB093272	Synj1	Mus musculus mRNA for mKIAA0910 protein.	71.0971	143.813	0.494371	down
AB100433	Incenp	Mus musculus INCENP mRNA for inner centromere protein-B, complete cds.	526.25	130.772	4.02417	up
AB117937	Mutyh	Mus musculus Mutyh mRNA for mutY homolog beta, complete cds.	219.032	91.6936	2.38873	up
AB117944	N/A	Mus musculus Capn3 mRNA for mUp48, complete cds.	138.673	64.4452	2.1518	up
AB120363	Slc43a2	Mus musculus slc43a2 mRNA for L-type amino acid transporter 4, complete cds.	285.23	74.8188	3.81227	up
AB124611	AB124611	Mus musculus hide1 mRNA for HIDE1, complete cds.	2035.39	295.489	6.88821	up
AB160986	Frem1	Mus musculus qbrick mRNA for extracellular matrix protein QBRICK, complete cds.	149.535	70.3736	2.12488	up
AB166747	Trpm2	Mus musculus Trpm2 mRNA for transient receptor potential cation channel, subfamily M, member 2, complete cds.	141.733	57.2689	2.47487	up
AB200281	Sgce	Mus musculus Sgce mRNA for epsilon-Sarcoglycan splicing variant 3A, complete cds.	278.188	117.524	2.36708	up
AB201453	Prkcd	Mus musculus Prkcd mRNA for protein kinase C, delta IV, complete cds.	564.743	162.64	3.47235	up
AB201455	Prkcd	Mus musculus Prkcd mRNA for protein kinase C, delta VI, complete cds.	1767.86	442.279	3.99715	up
AB201456	Prkcd	Mus musculus Prkcd mRNA for protein kinase C, delta VII, complete cds.	362.706	73.5933	4.92852	up
AB219977	Mapk8	Mus musculus mRNA for JNK1 beta1 protein kinase, complete cds.	78.5464	165.977	0.473238	down
AB221678	Ppp3cb	Mus musculus cDNA pooled tissues:(tissue_type=brain,dev_stage=8-12 days neonate,strain=BALB/c),(tissue_type=testis,dev_stage=adult, strain=C57BL/6J), clone:V01Y045G15.	222.291	661.853	0.335861	down
AB232341	Srr	Mus musculus Srr mRNA for serine racemase isoform 2, partial cds.	95.679	463.054	0.206626	down
AB235396	Srr	Mus musculus Srr mRNA for serine racemase isoform 5, partial cds.	299.83	637.22	0.470528	down
AB241120	Fkbp1a	Mus musculus FKBP12-T1 mRNA for FK506 Binding Protein12-T1, complete cds.	164.681	70.3475	2.34096	up
AB241121	Fkbp1a	Mus musculus FKBP12-T2 mRNA for FK506 binding protein12-T2, complete cds.	522.885	221.082	2.36512	up
AB243064	Cd300lg	Mus musculus mRNA for nepmucin isoform B, complete cds.	106.032	341.379	0.3106	down
AB255388	Wiz	Mus musculus wiz mRNA for widely-interspaced zinc finger motifs, complete cds.	150.212	330.728	0.454187	down
AB255881	Abca8a	Mus musculus abca8a mRNA for ABC transporter A subfamily member, A8a, complete cds.	199.773	864.798	0.231005	down
AB257855	Bahcc1	Mus musculus KIAA1447 mRNA for KIAA1447, complete cds.	88.5189	224.79	0.393785	down
AB259692	Rnf125	Mus musculus rnf125 mRNA for RNF125 protein, complete cds.	130.342	334.91	0.389186	down
AB281685	Vps13c	Mus musculus Vps13c 3' variant I mRNA for chorein, partial cds.	97.9134	220.292	0.44447	down
AB288871	Aatk	Mus musculus aatyk1 mRNA for apoptosis-associated tyrosine kinase 1B, complete cds.	262.665	121.518	2.16154	up
AF006467	Pitpnm1	Mus musculus membrane-associated phosphatidylinositol transfer protein (mpt1) mRNA, complete cds.	444.259	107.713	4.12446	up
AF008222	Pcsk6	Mus musculus endoprotease PACE4 (PACE4) mRNA, partial cds.	233.593	1190.09	0.196282	down
AF009328	Nr1i3	Mus musculus orphan nuclear hormone receptor isoform mCAR2 mRNA, complete cds.	77.2916	197.028	0.392286	down
AF009366	Nedd9	Mus musculus neural precursor cell expressed developmentally downregulated Nedd9 (Nedd9) mRNA, complete cds.	302.908	85.5096	3.54238	up
AF026259	Ddr1	Mus musculus receptor-like tyrosine kinase (Nep) mRNA, complete cds.	381.14	157.923	2.41346	up
AF026537	Pdyn	Mus musculus prodynorphin mRNA, complete cds.	56.2095	132.964	0.422742	down
AF031128	Pxmp3	Mus musculus peroxisome membrane protein PEX2 mRNA, complete cds.	116.897	274.71	0.425528	down
AF053956	Runx2	Mus musculus Cbfa1/Osf2 transcription factor isoform-3 mRNA, partial cds.	423.421	111.367	3.80203	up
AF059029	Camk2d	Mus musculus calcium/calmodulin-dependent protein kinase II delta mRNA, partial cds.	322.386	125.97	2.55923	up
AF059177	Erbb4	Mus musculus EGF-like growth factor receptor ErbB4 intracellular domain mRNA, partial cds.	234.174	114.059	2.05309	up
AF061270	Pknox1	Mus musculus homeobox protein PKNOX1 (Pknox1) mRNA, complete cds.	67.5762	190.778	0.354214	down
AF065902	Itgal	Mus musculus strain DBA/2J integrin alpha L (Itgal) mRNA, complete cds.	547.827	177.348	3.089	up
AF071000	Plekhb1	alt 'AI315628#PHR1#Phret1#evt-1'	315.403	820.637	0.384339	down
AF072544	Sirpa	Mus musculus inhibitory receptor SHPS-1 short isoform (Shps1) mRNA, complete cds.	3222.55	1234.26	2.61091	up
AF075436	Trp63	Mus musculus TA*p63 alpha mRNA, complete cds.	154.924	76.7551	2.01842	up
AF079108	Gfra2	Mus musculus glial cell line derived neurotrophic factor family receptor alpha 2c (Gfra2) mRNA, complete cds.	155.944	75.5423	2.06432	up
AF080090	Sema3f	Mus musculus semaphorin IV isoform b mRNA, complete cds.	246.727	108.954	2.2645	up
AF084459	Capn1	Mus musculus calpain I large subunit (Capn1) mRNA, complete cds.	395.451	176.081	2.24585	up
AF085144	Papss2	Mus musculus ATP sulfurylase/APS kinase 2 (Atpsk2) mRNA, complete cds.	1227.74	7149.54	0.171723	down
AF089734	Fxyd1	Mus musculus phospholemman precursor, mRNA, complete cds.	304.453	675.289	0.450848	down
AF102817	Lmo4	Mus musculus nuclear LIM-only 4 protein (Lmo4) mRNA, complete cds.	781.46	247.777	3.15388	up
AF103877	Sgce	alt 'e-SG'	289.507	134.413	2.15386	up
AF107299	Tcf7l2	Mus musculus HMG-box transcription factor TCF4E (Tcf4) mRNA, partial cds.	880.819	2097.74	0.419889	down
AF114266	Tgm2	Mus musculus Gh/tissue transglutaminase (Tgm2) mRNA, complete cds.	5461.83	2523.3	2.16455	up
AF124385	Fxr1	Mus musculus fragile-X-related protein 1 (Fxr1h) mRNA, partial cds.	86.9273	278.389	0.312251	down
AF125996	Inpp5d	Mus musculus SH2-containing inositol phosphatase (Ship) mRNA, complete cds.	273.97	98.1533	2.79124	up
AF126160	Mapk7	alt 'BMK1#ERK5#Erk5-T#PRKM7'	1492.94	479.543	3.11325	up
AF127661	Rabggta	Mus musculus strain C57BL/6J-gm/gm RAB geranylgeranyl transferase alpha subunit (Rabggta) pseudogene, complete sequence.	122.908	401.546	0.306089	down
AF128888	Dnase2b	Mus musculus deoxyribonuclease DLAD mRNA, complete cds.	279.024	1033.66	0.269938	down
AF131865	Kif1b	Mus musculus kif1b major isoform (Kif1b) mRNA, complete cds.	410.308	935.703	0.438503	down
AF143544	Dtna	Mus musculus alpha-dystrobrevin 2b mRNA, complete cds.	106.756	52.7059	2.02549	up
AF143683	Myo9b	alt '-'	813.196	381.291	2.13275	up
AF143955	Coro1a	Mus musculus coronin-1 mRNA, complete cds.	946.651	145.933	6.48689	up
AF155372	Nfkb2	alt 'NF-kappaB2#lyt#p49#p49/p100#p50B#p52'	283.201	103.202	2.74414	up
AF155880	Runx3	Mus musculus transcription factor AML2/CBFA3 (Cbfa3) mRNA, complete cds.	133.017	51.3166	2.59208	up
AF160966	Hsf4	Mus musculus heat shock factor 4 (Hsf4) mRNA, complete cds.	1021.58	88.5867	11.5319	up
AF162282	Dnmt1	Mus musculus DNA methyltransferase mRNA, complete cds.	879.799	372.004	2.36503	up
AF163668	Rorc	Mus musculus RORgamma t mRNA, complete cds.	358.745	3717.66	0.0964976	down
AF169156	Cabp2	Mus musculus S-CaBP2 (Cabp2) mRNA, complete cds.	61.2208	130.947	0.467524	down
AF175968	Amotl2	Mus musculus angiomotin-like protein 2 variant 2 (Amotl2) mRNA, complete cds.	139.181	413.431	0.33665	down
AF176552	Fgfr1	Mus musculus fibroblast growth factor receptor 1-IIIb mRNA, complete cds.	420.396	190.758	2.20382	up
AF179302	Rev1	Mus musculus REV1 protein (Rev1) mRNA, complete cds.	178.169	487.065	0.365802	down
AF184981	Fmo2	Mus musculus flavin-containing monooxygenase 2 (Fmo2) mRNA, complete cds.	1092.11	2444.86	0.446694	down
AF190858	Agrn	Mus musculus agrin mRNA, partial cds.	201.358	73.8981	2.72481	up
AF192382	N/A	Mus musculus prion protein-like protein, chimeric mRNA, complete cds.	105.563	52.0479	2.02819	up
AF203899	Neb	Mus musculus nebulin mRNA, partial cds.	240.66	523.106	0.460059	down
AF213671	Mlx	Mus musculus bHLHZip transcription factor BIGMAX beta mRNA, complete cds.	156.57	399.489	0.391925	down
AF215669	Rgs3	Mus musculus regulator of G-protein signaling 3s mRNA, complete cds.	187.786	864.798	0.217144	down
AF216308	Pigp	Mus musculus DCRC-3 mRNA, complete cds.	73.8202	201.106	0.367071	down
AF246711	Aldh1a3	Mus musculus retinaldehyde dehydrogenase 3 mRNA, complete cds.	201.452	54.8952	3.66975	up
AF248490	Rabep1	Mus musculus rabaptin-5gamma mRNA, complete cds.	63.2803	198.458	0.31886	down
AF279371	Hdac9	alt 'AV022454#D030072B18Rik#HD7B#HD9#HDRP#Hdac7b#Mitr#mKIAA0744'	132.092	63.6822	2.07423	up
AF284755	Sorcs1	Mus musculus VPS10 domain receptor SorCS1c splice variant mRNA, complete cds.	53.203	148.477	0.358324	down
AF305087	Ehbp1l1	alt 'G430002G23Rik'	214.066	86.5478	2.47339	up
AF324492	Hdac9	Mus musculus MEF2-interacting transcription repressor MITR (Mitr) mRNA, complete cds.	174.371	81.4192	2.14165	up
AF325264	Sfxn5	Mus musculus sideroflexin 5 (Sfxn5) precursor RNA, partial cds.	167.883	512.103	0.327831	down
AF327856	Frmd4b	Mus musculus brain GRP1 binding protein GRSP1 mRNA, partial cds.	176.241	356.955	0.493736	down
AF329833	Grtp1	Mus musculus GH regulated TBC protein-1 mRNA, complete cds.	63.9679	137.591	0.464912	down
AF333028	Adrbk1	Mus musculus G protein receptor kinase 2 mRNA, complete cds.	1176.41	507.649	2.31737	up
AF345952	Dusp16	Mus musculus map kinase phosphatase-M A2 isoform mRNA, complete cds.	219.807	440.781	0.498675	down
AF356879	Acy3	alt '0610006H10Rik#AW107362#Acy-3#HCBP1'	334.901	2116.03	0.158268	down
AF358457	Nfic	alt '1110019L22Rik#1500041O16Rik#AA589446#AI746521#NF1-C'	997.045	2465.4	0.404416	down
AF363737	Ccbl2	Mus musculus kynurenine aminotransferase III mRNA, complete cds.	762.869	2157.87	0.353528	down
AF380422	Sh2b1	Mus musculus PSM/SH2-B delta (Sh2bpsm1) mRNA, complete cds.	115.649	383.602	0.301483	down
AF396656	Trim7	Mus musculus glycogenin-interacting protein 2 mRNA, complete cds.	77.3426	234.947	0.329192	down
AF401550	Arid5b	Mus musculus modulator recognition factor 2 isoform alpha (Mrf2) mRNA, complete cds.	282.958	576.05	0.491203	down
AF408394	C730048C13Rik	Mus musculus putative integral membrane transport protein UST1R mRNA, complete cds.	148.538	633.019	0.234651	down
AF408435	Prc1	Mus musculus protein regulator of cytokinesis 1-like protein mRNA, partial cds.	320.893	90.3121	3.55315	up
AF412299	Lyrm5	Mus musculus clone 66 growth hormone-inducible soluble protein mRNA, complete cds.	146.962	312.113	0.470863	down
AF440737	Cst12	Mus musculus cystatin TE-1 mRNA, complete cds.	69.7637	189.066	0.368991	down
AF465243	Hax1	Mus musculus HAX1XS mRNA, complete cds.	101.669	226.532	0.448808	down
AF467766	Arhgef12	Mus musculus guanine nucleotide exchange factor (Larg) mRNA, complete cds.	129.604	433.467	0.298994	down
AF469169	Aqp4	Mus musculus aquaporin-4 M23X isoform (Aqp4) mRNA, complete cds.	83.5271	173.11	0.482508	down
AF482999	Mest	Mus musculus mesoderm-specific transcript isoform 2 (Mest) mRNA, complete cds.	208.798	86.6652	2.40925	up
AF491829	Lair1	Mus musculus leukocyte-associated Ig-like receptor 1c (Lair-1c) mRNA, complete cds.	118.604	56.0566	2.11579	up
AF535869	Rgs19	Mus musculus GAIP/RGS19 mRNA, complete cds	530.914	66.1268	8.02872	up
AF536195	D630002G06Rik	Mus musculus putative organic anion transporter 6b mRNA, complete cds	123.537	469.461	0.263146	down
AF545043	Ffar2	Mus musculus orphan GPCR protein (Lssig) mRNA, complete cds.	136.318	55.2819	2.46587	up
AJ132601	Nr1h3	Mus musculus mRNA for nuclear oxysterol receptor LXR-alpha (LXR-alpha).	449.262	936.582	0.479683	down
AJ242954	N/A	Mus musculus partial mRNA for dysferlin (dysf gene).	1512.19	265.837	5.6884	up
AJ251462	P2rx4	Mus musculus mRNA for p2x4d receptor subunit (P2X4 gene).	2698.3	1335.41	2.02057	up
AJ251508	Zfand6	Mus musculus mRNA for AWP1 protein (Awp1 gene).	178.362	1101.32	0.161953	down
AJ278735	Cabc1	Mus musculus mRNA for hypothetical protein (ORF1), 1975 BP.	841.323	2752.47	0.305661	down
AJ309921	Mup10	Mus musculus mRNA for major urinary protein (group 1 major urinary protein gene).	1468.05	9385.33	0.156419	down
AJ409151	Zmynd19	Mus musculus mRNA for melanin concentrating hormone receptor interacting zinc finger protein, (mizip gene), splice variant 1.	136.39	62.5638	2.18002	up
AJ489475	Pou2f1	Mus musculus mRNA for ubiquitous transcription factor, isoform Oct-1rb (oct-1 gene).	97.911	236.708	0.413636	down
AJ505007	Tom1l1	Mus musculus mRNA for Jerry protein.	66.6758	215.301	0.309686	down
AJ534941	Smc5	Mus musculus mRNA for SMC5 protein.	193.973	77.2263	2.51174	up
AJ539143	Epb4.1l2	Mus musculus mRNA for Protein 4.1G (EBP4.1L2 gene), isoform C.	721.507	322.153	2.23964	up
AK002300	Alad	Mus musculus adult male kidney cDNA, RIKEN full-length enriched library, clone:0610007L13 product:aminolevulinate, delta-, dehydratase, full insert sequence.	247.793	585.157	0.423463	down
AK002335	Tpmt	Mus musculus adult male kidney cDNA, RIKEN full-length enriched library, clone:0610008H11 product:thiopurine methyltransferase, full insert sequence.	301.092	653.952	0.460418	down
AK002362	Myo5a	Mus musculus adult male kidney cDNA, RIKEN full-length enriched library, clone:0610009A05 product:myosin Va, full insert sequence.	231.191	107.872	2.1432	up
AK002370	Atp5sl	Mus musculus adult male kidney cDNA, RIKEN full-length enriched library, clone:0610009B24 product:hypothetical RNI-like structure containing protein, full insert sequence.	230.669	745.151	0.30956	down
AK002380	Dpep1	Mus musculus adult male kidney cDNA, RIKEN full-length enriched library, clone:0610009E10 product:dipeptidase 1 (renal), full insert sequence.	236.792	87.7734	2.69777	up
AK002415	Ephx2	Mus musculus adult male kidney cDNA, RIKEN full-length enriched library, clone:0610009K09 product:SOLUBLE EPOXIDE HYDROLASE (SEH) (EC 3.3.2.3) (EPOXIDE HYDRATASE) (CYTOSOLIC EPOXIDE HYDROLASE) (CEH) homolog [Mus musculus], full insert sequence.	1011.02	5101.89	0.198165	down
AK002458	Ccdc88c	Mus musculus adult male kidney cDNA, RIKEN full-length enriched library, clone:0610010D24 product:hypothetical protein, full insert sequence.	185.412	91.3503	2.02968	up
AK002607	Slc38a3	Mus musculus adult male kidney cDNA, RIKEN full-length enriched library, clone:0610012J02 product:solute carrier family 38, member 3 (MGI:1923507), full insert sequence.	3886.96	12410.3	0.313205	down
AK002609	Sirt5	Mus musculus adult male kidney cDNA, RIKEN full-length enriched library, clone:0610012J09 product:SIRTUIN TYPE 5 (SIR2-LIKE 5) homolog [Homo sapiens], full insert sequence.	84.0802	182.829	0.459883	down
AK002618	Entpd5	Mus musculus adult male kidney cDNA, RIKEN full-length enriched library, clone:0610012N06 product:ectonucleoside triphosphate diphosphohydrolase 5, full insert sequence.	267.036	1309.21	0.203967	down
AK002625	Rabggta	Mus musculus adult male kidney cDNA, RIKEN full-length enriched library, clone:0610013I14 product:Rab geranylgeranyl transferase, a subunit, full insert sequence.	451.251	1212.1	0.372288	down
AK002691	Dhrs4	Mus musculus adult male kidney cDNA, RIKEN full-length enriched library, clone:0610030A01 product:DNA segment, Chr 14, University of California at Los Angeles 2, full insert sequence.	431.989	971.182	0.444808	down
AK002711	Pfkm	Mus musculus adult male kidney cDNA, RIKEN full-length enriched library, clone:0610030O01 product:phosphofructokinase, muscle, full insert sequence.	171.879	527.944	0.325562	down
AK002733	0610031O16Rik	Mus musculus adult male kidney cDNA, RIKEN full-length enriched library, clone:0610031O16 product:unclassifiable, full insert sequence.	139.7	483.369	0.289012	down
AK002824	Ormdl2	Mus musculus adult male kidney cDNA, RIKEN full-length enriched library, clone:0610039B07 product:weakly similar to HSPC160 (SIMILAR TO HSPC160 PROTEIN) [Homo sapiens], full insert sequence.	112.302	255.44	0.439643	down
AK002832	Gusb	Mus musculus adult male kidney cDNA, RIKEN full-length enriched library, clone:0610039G03 product:beta-glucuronidase structural, full insert sequence.	2135.63	1062.67	2.00968	up
AK002860	0610040B09Rik	Mus musculus adult male kidney cDNA, RIKEN full-length enriched library, clone:0610040B09 product:unclassifiable, full insert sequence.	138.587	68.5302	2.02228	up
AK002936	Isca2	Mus musculus adult male brain cDNA, RIKEN full-length enriched library, clone:0710001C05 product:hypothetical Hypothetical hesB/yadR/yfhF family containing protein, full insert sequence.	475.583	960.226	0.495283	down
AK003081	Lsp1	Mus musculus adult male spleen cDNA, RIKEN full-length enriched library, clone:0910001J21 product:LYMPHOCYTE-SPECIFIC PROTEINS LSP1 AND S37 (PP52 PROTEIN) (52 KDA PHOSPHOPROTEIN) (LYMPHOCYTE-SPECIFIC ANTIGEN WP34) (S37 PROTEIN) homolog [Mus musculus], fu	1526.73	222.462	6.86292	up
AK003136	1010001N08Rik	Mus musculus adult male heart cDNA, RIKEN full-length enriched library, clone:1010001N08 product:unclassifiable, full insert sequence.	218.261	77.2474	2.82548	up
AK003139	1810013D10Rik	Mus musculus adult male heart cDNA, RIKEN full-length enriched library, clone:1010001N24 product:RIKEN cDNA 1810013D10 gene, full insert sequence.	450.782	1277.89	0.352755	down
AK003147	Tnnt3	Mus musculus 18-day embryo whole body cDNA, RIKEN full-length enriched library, clone:1100001B07 product:troponin T3, skeletal, fast, full insert sequence.	63.715	227.761	0.279745	down
AK003294	Ngfrap1	Mus musculus 18-day embryo whole body cDNA, RIKEN full-length enriched library, clone:1110002F04 product:nerve growth factor receptor (TNFRSF16) associated protein 1, full insert sequence.	1380.29	588.104	2.34702	up
AK003308	Chchd7	Mus musculus 18-day embryo whole body cDNA, RIKEN full-length enriched library, clone:1110002K01 product:RIKEN cDNA 1810049H20 gene, full insert sequence.	111.935	568.161	0.197014	down
AK003367	Mrpl15	Mus musculus 18-day embryo whole body cDNA, RIKEN full-length enriched library, clone:1110003K01 product:mitochondrial ribosomal protein L15, full insert sequence.	106.821	338.547	0.315528	down
AK003506	Il17b	Mus musculus 18-day embryo whole body cDNA, RIKEN full-length enriched library, clone:1110006O16 product:interleukin 17B, full insert sequence.	69.6749	167.744	0.415364	down
AK003688	Dpy30	Mus musculus 18-day embryo whole body cDNA, RIKEN full-length enriched library, clone:1110014E22 product:DPY-30-LIKE PROTEIN homolog [Mus musculus], full insert sequence.	147.225	298.097	0.493883	down
AK003757	Tsen34	Mus musculus 18-day embryo whole body cDNA, RIKEN full-length enriched library, clone:1110017M23 product:similar to LENG5 PROTEIN [Homo sapiens], full insert sequence.	177.903	82.0578	2.16802	up
AK003844	Pitpnc1	Mus musculus 18-day embryo whole body cDNA, RIKEN full-length enriched library, clone:1110020B03 product:RETINAL DEGENERATION B BETA homolog [Homo sapiens], full insert sequence.	142.317	439.236	0.324011	down
AK003853	Smyd2	Mus musculus 18-day embryo whole body cDNA, RIKEN full-length enriched library, clone:1110020E07 product:hypothetical SET-domain of transcriptional regulators (TRX, EZ, ASH1 etc) containing protein, full insert sequence.	100.095	255.285	0.392092	down
AK003900	1110021J02Rik	Mus musculus 18-day embryo whole body cDNA, RIKEN full-length enriched library, clone:1110021J02 product:hypothetical protein, full insert sequence.	129.057	290.858	0.443713	down
AK004015	Fbxw2	Mus musculus 18-day embryo whole body cDNA, RIKEN full-length enriched library, clone:1110031P16 product:f-box and WD-40 domain protein 2, full insert sequence.	331.158	694.713	0.476682	down
AK004030	N/A	Mus musculus 18-day embryo whole body cDNA, RIKEN full-length enriched library, clone:1110032G03 product:synaptogyrin 2, full insert sequence.	1050.67	3486.13	0.301385	down
AK004156	Cgrrf1	Mus musculus 18-day embryo whole body cDNA, RIKEN full-length enriched library, clone:1110038G02 product:CELL GROWTH REGULATOR CGR19 homolog [Homo sapiens], full insert sequence.	97.4264	213.933	0.455407	down
AK004173	Trmt61b	Mus musculus 18-day embryo whole body cDNA, RIKEN full-length enriched library, clone:1110039F03 product:unclassifiable, full insert sequence.	110.461	234.951	0.470147	down
AK004191	Tctex1d2	Mus musculus 18-day embryo whole body cDNA, RIKEN full-length enriched library, clone:1110046M15 product:hypothetical protein, full insert sequence.	60.1786	144.756	0.415724	down
AK004252	1110054M08Rik	Mus musculus 18-day embryo whole body cDNA, RIKEN full-length enriched library, clone:1110054M08 product:unclassifiable, full insert sequence.	71.0634	171.234	0.415008	down
AK004560	Tanc1	Mus musculus adult male lung cDNA, RIKEN full-length enriched library, clone:1200003E16 product:hypothetical Serine-rich region containing protein, full insert sequence.	307.295	130.379	2.35694	up
AK004584	N/A	Mus musculus adult male lung cDNA, RIKEN full-length enriched library, clone:1200003N03 product:glucocorticoid-induced leucine zipper, full insert sequence.	159.05	343.281	0.463323	down
AK004601	Inpp5b	Mus musculus adult male lung cDNA, RIKEN full-length enriched library, clone:1200004L23 product:inositol polyphosphate-5-phosphatase, 75 kDa, full insert sequence.	333.813	671.11	0.497405	down
AK004609	Slc46a3	Mus musculus adult male lung cDNA, RIKEN full-length enriched library, clone:1200006F02 product:similar to FKSG16 [Homo sapiens], full insert sequence.	432.913	1471.67	0.294164	down
AK004618	Dcaf6	Mus musculus adult male lung cDNA, RIKEN full-length enriched library, clone:1200006M05 product:similar to PC326 PROTEIN [Homo sapiens], full insert sequence.	640.786	1342.44	0.47733	down
AK004648	Rgs3	Mus musculus adult male lung cDNA, RIKEN full-length enriched library, clone:1200008B01 product:regulator of G-protein signaling 3, full insert sequence.	95.6294	634.046	0.150824	down
AK004731	Pkp2	Mus musculus adult male lung cDNA, RIKEN full-length enriched library, clone:1200012P04 product:weakly similar to PLAKOPHILIN 2 [Homo sapiens], full insert sequence.	98.1072	241.965	0.405461	down
AK004756	Slc29a1	Mus musculus adult male lung cDNA, RIKEN full-length enriched library, clone:1200014D21 product:solute carrier family 29 (nucleoside transporters), member 1, full insert sequence.	3138.71	7404.94	0.423868	down
AK004811	Krt80	Mus musculus adult male lung cDNA, RIKEN full-length enriched library, clone:1200016G03 product:weakly similar to KERATIN TYPE II (FRAGMENT) [Ovis sp], full insert sequence.	290.978	130.925	2.22248	up
AK004835	Ssbp4	Mus musculus adult male lung cDNA, RIKEN full-length enriched library, clone:1210002E11 product:SINGLE STRANDED DNA BINDING PROTEIN-3 homolog [Homo sapiens], full insert sequence.	541.219	239.292	2.26175	up
AK004885	Gramd1a	Mus musculus adult male liver cDNA, RIKEN full-length enriched library, clone:1300003M23 product:hypothetical GRAM domain containing protein, full insert sequence.	588.481	276.062	2.1317	up
AK004891	Adra1b	Mus musculus adult male liver cDNA, RIKEN full-length enriched library, clone:1300003P04 product:ADRENERGIC RECEPTOR, ALPHA 1B, full insert sequence.	1194.06	3650.51	0.327093	down
AK004904	Lrrc28	Mus musculus adult male liver cDNA, RIKEN full-length enriched library, clone:1300004K21 product:RIKEN cDNA 2210012C09 gene, full insert sequence.	155.781	353.246	0.440999	down
AK004932	Gpt	Mus musculus adult male liver cDNA, RIKEN full-length enriched library, clone:1300007J06 product:weakly similar to ALANINE AMINOTRANSFERASE (EC 2.6.1.2) (GLUTAMIC--PYRUVIC TRANSAMINASE) (GPT) (GLUTAMIC--ALANINE TRANSAMINASE) [Rattus norvegicus], full ins	244.372	668.351	0.365634	down
AK004933	Cyp2d13	Mus musculus adult male liver cDNA, RIKEN full-length enriched library, clone:1300007K12 product:similar to CYTOCHROME P450 2D3 (EC 1.14.14.1) (CYPIID3) (P450-DB3) (DEBRISOQUINE 4-HYDROXYLASE) [Rattus norvegicus], full insert sequence.	340.896	1113.99	0.306014	down
AK005007	Cyp4f14	Mus musculus adult male liver cDNA, RIKEN full-length enriched library, clone:1300014O15 product:cytochrome P450, subfamily IVF, polypeptide 14 (leukotriene B4 omega hydroxylase), full insert sequence.	1370.27	5074.24	0.270045	down
AK005028	Zbtb20	Mus musculus adult male liver cDNA, RIKEN full-length enriched library, clone:1300017A20 product:zinc finger protein 288, full insert sequence.	126.492	529.804	0.238753	down
AK005045	Snrnp70	Mus musculus adult male liver cDNA, RIKEN full-length enriched library, clone:1300018I14 product:U1 small nuclear ribonucleoprotein 70 kDa polypeptide A, full insert sequence.	2828.72	1391.7	2.03257	up
AK005158	Pla2g7	Mus musculus adult male cerebellum cDNA, RIKEN full-length enriched library, clone:1500005E13 product:phospholipase A2 group VII (platelet-activating factor acetylhydrolase, plasma), full insert sequence.	2686.27	426.555	6.2976	up
AK005166	Ip6k2	Mus musculus adult male cerebellum cDNA, RIKEN full-length enriched library, clone:1500005N04 product:SIMILAR TO MAMMALIAN INOSITOL HEXAKISPHOSPHATE KINASE 2 homolog [Homo sapiens], full insert sequence.	85.8286	270.662	0.317106	down
AK005301	Cisd2	Mus musculus adult male cerebellum cDNA, RIKEN full-length enriched library, clone:1500026J14 product:hypothetical protein, full insert sequence.	190.621	64.631	2.94937	up
AK005363	1500035N22Rik	Mus musculus adult male cerebellum cDNA, RIKEN full-length enriched library, clone:1500035N22 product:hypothetical protein, full insert sequence.	206.172	70.0534	2.94307	up
AK005431	Ttc23	Mus musculus adult female placenta cDNA, RIKEN full-length enriched library, clone:1600012K10 product:hypothetical Tetratricopeptide repeat (TPR) structure containing protein, full insert sequence.	104.341	374.684	0.278478	down
AK005472	Rassf6	Mus musculus adult female placenta cDNA, RIKEN full-length enriched library, clone:1600016B17 product:hypothetical RA domain containing protein, full insert sequence.	81.386	181.069	0.449476	down
AK005552	Sfrs5	Mus musculus adult female placenta cDNA, RIKEN full-length enriched library, clone:1600028A20 product:splicing factor, arginine/serine-rich 5 (SRp40, HRS), full insert sequence.	344.687	701.461	0.491384	down
AK005569	Dynlt1	Mus musculus adult female placenta cDNA, RIKEN full-length enriched library, clone:1600032G08 product:t-complex testis expressed 1, full insert sequence.	563.354	272.06	2.0707	up
AK005607	1700001K23Rik	Mus musculus adult male testis cDNA, RIKEN full-length enriched library, clone:1700001K23 product:hypothetical protein, full insert sequence.	64.5949	132.9	0.486041	down
AK005698	AI597468	Mus musculus adult male testis cDNA, RIKEN full-length enriched library, clone:1700007D05 product:hypothetical protein, full insert sequence.	219.822	75.3178	2.91859	up
AK005754	4930443B20Rik	Mus musculus adult male testis cDNA, RIKEN full-length enriched library, clone:1700008B19 product:unclassifiable, full insert sequence.	175.66	75.8584	2.31563	up
AK005893	Allc	Mus musculus adult male testis cDNA, RIKEN full-length enriched library, clone:1700012B22 product:allantoicase, full insert sequence.	59.0734	126.769	0.465992	down
AK005987	1700015C17Rik	Mus musculus adult male testis cDNA, RIKEN full-length enriched library, clone:1700015C17 product:unclassifiable, full insert sequence.	58.17	139.515	0.416944	down
AK006022	AV039307	Mus musculus adult male testis cDNA, RIKEN full-length enriched library, clone:1700016E02 product:hypothetical protein, full insert sequence.	75.0038	162.622	0.461215	down
AK006197	Ccdc18	Mus musculus adult male testis cDNA, RIKEN full-length enriched library, clone:1700021E15 product:hypothetical protein, full insert sequence.	51.4599	104.524	0.492324	down
AK006252	1700048O20Rik	Mus musculus adult male testis cDNA, RIKEN full-length enriched library, clone:1700022O21 product:hypothetical KRAB box containing protein, full insert sequence.	87.8667	226.882	0.387279	down
AK006272	1700023F02Rik	Mus musculus adult male testis cDNA, RIKEN full-length enriched library, clone:1700023F02 product:unclassifiable, full insert sequence.	54.8387	151.662	0.361584	down
AK006374	4933411K16Rik	Mus musculus adult male testis cDNA, RIKEN full-length enriched library, clone:1700026D02 product:RIKEN cDNA 4933411K16 gene, full insert sequence.	150.368	423.98	0.354657	down
AK006460	3110003A17Rik	Mus musculus adult male testis cDNA, RIKEN full-length enriched library, clone:1700028I04 product:hypothetical protein, full insert sequence.	370.385	89.3933	4.14332	up
AK006466	Chpf	Mus musculus adult male testis cDNA, RIKEN full-length enriched library, clone:1700028N03 product:hypothetical protein, full insert sequence.	171.739	66.2378	2.59277	up
AK006595	1700034H15Rik	Mus musculus adult male testis cDNA, RIKEN full-length enriched library, clone:1700034H15 product:unclassifiable, full insert sequence.	216.77	89.0047	2.43549	up
AK006610	D19Ertd386e	Mus musculus adult male testis cDNA, RIKEN full-length enriched library, clone:1700036B12 product:unclassifiable, full insert sequence.	88.813	222.693	0.398813	down
AK006653	1700040F15Rik	Mus musculus adult male testis cDNA, RIKEN full-length enriched library, clone:1700040F15 product:weakly similar to XMR PROTEIN [Mus musculus], full insert sequence.	554.331	154.299	3.59257	up
AK006664	1700040P09Rik	Mus musculus adult male testis cDNA, RIKEN full-length enriched library, clone:1700040P09 product:unclassifiable, full insert sequence.	122.048	55.7251	2.19017	up
AK006859	1700061N14Rik	Mus musculus adult male testis cDNA, RIKEN full-length enriched library, clone:1700061N14 product:unclassifiable, full insert sequence.	355.936	76.6422	4.64412	up
AK006861	Spata6	Mus musculus adult male testis cDNA, RIKEN full-length enriched library, clone:1700062C23 product:1700062C23RIK PROTEIN homolog [Mus musculus], full insert sequence.	60.9508	139.875	0.435753	down
AK006870	1700063H06Rik	Mus musculus adult male testis cDNA, RIKEN full-length enriched library, clone:1700063H06 product:unclassifiable, full insert sequence.	215.912	71.3708	3.02521	up
AK006930	1700071G01Rik	Mus musculus adult male testis cDNA, RIKEN full-length enriched library, clone:1700071G01 product:unclassifiable, full insert sequence.	148.576	63.8386	2.32736	up
AK006984	Got1l1	Mus musculus adult male testis cDNA, RIKEN full-length enriched library, clone:1700083M11 product:hypothetical PLP-dependent transferases structure containing protein, full insert sequence.	71.8485	162.763	0.44143	down
AK007030	4933400F21Rik	Mus musculus adult male testis cDNA, RIKEN full-length enriched library, clone:1700091C04 product:unclassifiable, full insert sequence.	204.278	98.798	2.06763	up
AK007043	1700092M07Rik	Mus musculus adult male testis cDNA, RIKEN full-length enriched library, clone:1700092M07 product:unclassifiable, full insert sequence.	156.773	71.2251	2.20109	up
AK007237	1700122E12Rik	Mus musculus adult male testis cDNA, RIKEN full-length enriched library, clone:1700122E12 product:unclassifiable, full insert sequence.	123.93	61.2473	2.02344	up
AK007354	Rbm3	Mus musculus 10 day old male pancreas cDNA, RIKEN full-length enriched library, clone:1810006O06 product:RNA binding motif protein 3, full insert sequence.	417.012	97.2244	4.28917	up
AK007373	A930005H10Rik	Mus musculus 10 day old male pancreas cDNA, RIKEN full-length enriched library, clone:1810008G13 product:RIKEN cDNA A930005H10 gene, full insert sequence.	91.9584	379.286	0.242451	down
AK007376	1810008I18Rik	Mus musculus 10 day old male pancreas cDNA, RIKEN full-length enriched library, clone:1810008I18 product:unclassifiable, full insert sequence.	1034.44	2632.63	0.39293	down
AK007459	1810012K08Rik	Mus musculus 10 day old male pancreas cDNA, RIKEN full-length enriched library, clone:1810012K08 product:unclassifiable, full insert sequence.	79.8472	168.064	0.475101	down
AK007508	Stoml1	Mus musculus 10 day old male pancreas cDNA, RIKEN full-length enriched library, clone:1810015E19 product:similar to SLP-1 (FRAGMENT) [Homo sapiens], full insert sequence.	102.11	217.475	0.469524	down
AK007522	Ptgr2	Mus musculus 10 day old male pancreas cDNA, RIKEN full-length enriched library, clone:1810016I24 product:hypothetical NAD(P)-binding Rossmann-fold domains structure containing protein, full insert sequence.	502.669	1345.55	0.373579	down
AK007545	1810019D21Rik	Mus musculus 10 day old male pancreas cDNA, RIKEN full-length enriched library, clone:1810019D21 product:unclassifiable, full insert sequence.	104.55	239.246	0.436998	down
AK007558	1810020D17Rik	Mus musculus 10 day old male pancreas cDNA, RIKEN full-length enriched library, clone:1810020D17 product:weakly similar to PTD015 [Homo sapiens], full insert sequence.	88.6746	246.064	0.360372	down
AK007564	Ecsit	Mus musculus 10 day old male pancreas cDNA, RIKEN full-length enriched library, clone:1810020I06 product:signaling intermediate in Toll pathway-evolutionarily conserved, full insert sequence.	366.46	1132.8	0.323498	down
AK007581	Cnot8	Mus musculus 10 day old male pancreas cDNA, RIKEN full-length enriched library, clone:1810022F04 product:CCR4-NOT transcription complex, subunit 8, full insert sequence.	130.994	309.858	0.422755	down
AK007597	Larp1	Mus musculus 10 day old male pancreas cDNA, RIKEN full-length enriched library, clone:1810024J12 product:unclassifiable, full insert sequence.	226.098	530.603	0.426116	down
AK007695	Tprkb	Mus musculus 10 day old male pancreas cDNA, RIKEN full-length enriched library, clone:1810034M08 product:unclassifiable, full insert sequence.	53.118	301.997	0.175889	down
AK007757	Mtch2	Mus musculus 10 day old male pancreas cDNA, RIKEN full-length enriched library, clone:1810043I08 product:mitochondrial carrier homolog 2, full insert sequence.	189.196	551.189	0.34325	down
AK007857	Sdr9c7	Mus musculus 10 day old male pancreas cDNA, RIKEN full-length enriched library, clone:1810054F20 product:weakly similar to RETINOL DEHYDROGENASE TYPE I (EC 1.1.1.105) (RODH I) [Rattus norvegicus], full insert sequence.	73.0681	181.595	0.402369	down
AK007918	N/A	Mus musculus 10 day old male pancreas cDNA, RIKEN full-length enriched library, clone:1810060O09 product:immunoglobulin heavy chain 1 (serum IgG2a), full insert sequence.	580.958	106.026	5.47937	up
AK007941	1810063B07Rik	Mus musculus 10 day old male pancreas cDNA, RIKEN full-length enriched library, clone:1810063B07 product:hypothetical protein, full insert sequence.	116.704	54.4232	2.14437	up
AK007998	2010001A14Rik	Mus musculus adult male small intestine cDNA, RIKEN full-length enriched library, clone:2010001A14 product:unclassifiable, full insert sequence.	60.274	226.724	0.265848	down
AK008009	Rnf13	Mus musculus adult male small intestine cDNA, RIKEN full-length enriched library, clone:2010001H16 product:unclassifiable, full insert sequence.	57.2929	159.411	0.359403	down
AK008010	Odf3b	Mus musculus adult male small intestine cDNA, RIKEN full-length enriched library, clone:2010001J22 product:weakly similar to ORF1 5' TO PD-ECGF/TP PROTEIN [Homo sapiens], full insert sequence.	107.357	501.937	0.213886	down
AK008028	Tmigd1	Mus musculus adult male small intestine cDNA, RIKEN full-length enriched library, clone:2010002A20 product:hypothetical Immunoglobulin and major histocompatibility complex domain/Immunoglobulin C-2 type/Immunoglobulin subtype containing protein, full ins	148.866	65.219	2.28256	up
AK008093	Fibp	Mus musculus adult male small intestine cDNA, RIKEN full-length enriched library, clone:2010004G08 product:fibroblast growth factor (acidic) intracellular binding protein, full insert sequence.	182.267	409.83	0.444738	down
AK008179	Zbp1	Mus musculus adult male small intestine cDNA, RIKEN full-length enriched library, clone:2010010H03 product:tumor stroma and activated macrophage protein DLM-1, full insert sequence.	207.067	90.1115	2.2979	up
AK008207	Acbd4	Mus musculus adult male small intestine cDNA, RIKEN full-length enriched library, clone:2010012F14 product:hypothetical protein, full insert sequence.	208.92	644.959	0.323928	down
AK008273	Arhgdib	Mus musculus adult male small intestine cDNA, RIKEN full-length enriched library, clone:2010016E13 product:rho, GDP dissociation inhibitor (GDI) beta, full insert sequence.	6616.24	532.451	12.426	up
AK008417	Foxo3	Mus musculus adult male small intestine cDNA, RIKEN full-length enriched library, clone:2010203A17 product:unclassifiable, full insert sequence.	127.908	304.757	0.419704	down
AK008465	Nqo2	Mus musculus adult male small intestine cDNA, RIKEN full-length enriched library, clone:2010206N20 product:NAD(P)H menadione oxidoreductase 2, dioxin inducible, full insert sequence.	167.484	471.896	0.354918	down
AK008515	Tmem134	Mus musculus adult male small intestine cDNA, RIKEN full-length enriched library, clone:2010302A05 product:RIKEN cDNA 2410001H17 gene, full insert sequence.	80.9825	163.379	0.495673	down
AK008554	Aasdhppt	Mus musculus adult male small intestine cDNA, RIKEN full-length enriched library, clone:2010309J24 product:similar to PROTEINX0005 [Homo sapiens], full insert sequence.	125.975	318.392	0.39566	down
AK008590	Entpd8	Mus musculus adult male small intestine cDNA, RIKEN full-length enriched library, clone:2010320H07 product:hypothetical GDA1/CD39 family of nucleoside phosphatase containing protein, full insert sequence.	1081.66	2279.72	0.47447	down
AK008731	Gtpbp2	Mus musculus adult male stomach cDNA, RIKEN full-length enriched library, clone:2210015F02 product:GTP binding protein 2, full insert sequence.	199.216	92.2183	2.16027	up
AK008813	2210403K04Rik	Mus musculus adult male stomach cDNA, RIKEN full-length enriched library, clone:2210403K04 product:unclassifiable, full insert sequence.	437.044	1174.83	0.372007	down
AK008844	Kalrn	Mus musculus adult male stomach cDNA, RIKEN full-length enriched library, clone:2210407G14 product:hypothetical Pleckstrin homology (PH) domain containing protein, full insert sequence.	213.286	603.28	0.353544	down
AK008998	Atp5g1	Mus musculus adult male tongue cDNA, RIKEN full-length enriched library, clone:2300002A02 product:ATP synthase, H+ transporting, mitochondrial F0 complex, subunit c (subunit 9), isoform 1, full insert sequence.	154.369	524.029	0.29458	down
AK009120	Pbrm1	Mus musculus adult male tongue cDNA, RIKEN full-length enriched library, clone:2310003K18 product:POLYBROMO-1 homolog [Homo sapiens], full insert sequence.	117.439	323.408	0.363128	down
AK009137	Prei4	Mus musculus adult male tongue cDNA, RIKEN full-length enriched library, clone:2310004G06 product:weakly similar to KIAA1434 PROTEIN (FRAGMENT) [Homo sapiens], full insert sequence.	218.593	103.578	2.11043	up
AK009224	Fmo2	Mus musculus adult male tongue cDNA, RIKEN full-length enriched library, clone:2310008D08 product:flavin containing monooxygenase 2, full insert sequence.	56.8146	123.343	0.460624	down
AK009249	Fggy	Mus musculus adult male tongue cDNA, RIKEN full-length enriched library, clone:2310009E04 product:CDNA FLJ10986 FIS, CLONE PLACE1001869, WEAKLY SIMILAR TO L- RIBULOKINASE (EC 2.7.1.16) (HYPOTHETICAL 27.5 KDA PROTEIN) homolog [Homo sapiens], full insert s	331.832	1411.81	0.23504	down
AK009252	Nphp1	Mus musculus adult male tongue cDNA, RIKEN full-length enriched library, clone:2310009I01 product:nephronophthisis 1 (juvenile) homolog (human), full insert sequence.	135.243	58.1219	2.32688	up
AK009280	Cdadc1	Mus musculus adult male tongue cDNA, RIKEN full-length enriched library, clone:2310010M10 product:SIMILAR TO PROTEIN KINASE NYD-SP15 homolog [Mus musculus], full insert sequence.	131.479	269.423	0.488004	down
AK009386	Apol9b	Mus musculus adult male tongue cDNA, RIKEN full-length enriched library, clone:2310016F22 product:hypothetical protein, full insert sequence.	707.005	1445.82	0.489	down
AK009403	Zfand6	Mus musculus adult male tongue cDNA, RIKEN full-length enriched library, clone:2310016N09 product:AWP1 PROTEIN homolog [Mus musculus], full insert sequence.	117.827	383.201	0.307479	down
AK009682	Fam119a	Mus musculus adult male tongue cDNA, RIKEN full-length enriched library, clone:2310038N15 product:HEPATOCELLULAR CARCINOMA-ASSOCIATED ANTIGEN HCA557B homolog [Homo sapiens], full insert sequence.	66.3672	158.935	0.417573	down
AK009736	Gpr137b-ps	Mus musculus adult male tongue cDNA, RIKEN full-length enriched library, clone:2310041G17 product:transmembrane 7 superfamily member 1, full insert sequence.	401.546	185.665	2.16275	up
AK009805	Car14	Mus musculus adult male tongue cDNA, RIKEN full-length enriched library, clone:2310044L14 product:carbonic anhydrase 14, full insert sequence.	317.844	138.02	2.30288	up
AK009885	Gm16039	Mus musculus adult male tongue cDNA, RIKEN full-length enriched library, clone:2310047L21 product:hypothetical protein, full insert sequence.	131.118	394.756	0.332149	down
AK009887	Psmg4	Mus musculus adult male tongue cDNA, RIKEN full-length enriched library, clone:2310047M15 product:unclassifiable, full insert sequence.	115.686	293.356	0.394353	down
AK009938	Myl1	Mus musculus adult male tongue cDNA, RIKEN full-length enriched library, clone:2310051N24 product:myosin light chain, alkali, fast skeletal muscle, full insert sequence.	69.5136	205.933	0.337554	down
AK010285	Nkiras1	Mus musculus ES cells cDNA, RIKEN full-length enriched library, clone:2400004O09 product:similar to KAPPA B-RAS 2 (I-KAPPA-B-INTERACTING RAS-LIKE PROTEIN 2) [Homo sapiens], full insert sequence.	114.48	482.68	0.237175	down
AK010301	Rbpms2	Mus musculus ES cells cDNA, RIKEN full-length enriched library, clone:2400008B06 product:similar to RNA-BINDING PROTEIN WITH MULTIPLE SPLICING (RBP-MS) [Homo sapiens], full insert sequence.	376.782	895.077	0.42095	down
AK010363	Sec22b	Mus musculus ES cells cDNA, RIKEN full-length enriched library, clone:2410003J18 product:SEC22 vesicle trafficking protein-like 1 (S. cerevisiae), full insert sequence.	417.905	1008.3	0.414467	down
AK010366	2410003K15Rik	Mus musculus ES cells cDNA, RIKEN full-length enriched library, clone:2410003K15 product:hypothetical Domain of unknown function DUF143 containing protein, full insert sequence.	79.8349	314.471	0.25387	down
AK010568	Acad10	Mus musculus ES cells cDNA, RIKEN full-length enriched library, clone:2410021P16 product:weakly similar to ACYL-COA DEHYDROGENASE, PUTATIVE [Deinococcus radiodurans], full insert sequence.	271.167	838.849	0.32326	down
AK010587	2410024N18Rik	Mus musculus ES cells cDNA, RIKEN full-length enriched library, clone:2410024N18 product:DM417G6.2.2 (NOVEL PROTEIN (ISOFORM 2)) homolog [Mus musculus], full insert sequence.	402.401	1073.88	0.374715	down
AK010874	Rab43	Mus musculus 13 days embryo liver cDNA, RIKEN full-length enriched library, clone:2500004H21 product:similar to RAB19-LIKE (FRAGMENT) [Caenorhabditis elegans], full insert sequence.	98.8888	199.701	0.495185	down
AK011152	Uqcc	Mus musculus 10 days embryo whole body cDNA, RIKEN full-length enriched library, clone:2600003C05 product:basic FGF repressed, Zic binding protein, full insert sequence.	129.604	444.163	0.291794	down
AK011172	Nudt7	Mus musculus 10 days embryo whole body cDNA, RIKEN full-length enriched library, clone:2600009J04 product:nudix (nucleoside diphosphate linked moiety X)-type motif 7, full insert sequence.	266.587	1012.21	0.263371	down
AK011187	Far1	Mus musculus 10 days embryo whole body cDNA, RIKEN full-length enriched library, clone:2600011M19 product:similar to MALE STERILITY PROTEIN 2-LIKE PROTEIN [Torpedo marmorata], full insert sequence.	68.4492	161.502	0.423828	down
AK011265	Osgepl1	Mus musculus 10 days embryo whole body cDNA, RIKEN full-length enriched library, clone:2610001M19 product:similar to PUTATIVE SIALOGLYCOPROTEASE TYPE 2 [Homo sapiens], full insert sequence.	107.892	335.271	0.321804	down
AK011273	Mrpl49	Mus musculus 10 days embryo whole body cDNA, RIKEN full-length enriched library, clone:2610002C10 product:mitochondrial ribosomal protein L49, full insert sequence.	150.707	536.026	0.281157	down
AK011280	Rabl3	Mus musculus 10 days embryo whole body cDNA, RIKEN full-length enriched library, clone:2610002D21 product:hypothetical RAS small GTPases, Rab subfamily/ATP/GTP-binding site motif A (P-loop)/Sigma-54 factor interaction domain containing protein, full inse	74.7293	271.894	0.274847	down
AK011316	Rnf14	Mus musculus 10 days embryo whole body cDNA, RIKEN full-length enriched library, clone:2610005D23 product:ring finger protein 14, full insert sequence.	107.721	231.227	0.465868	down
AK011412	Ccnd2	Mus musculus 10 days embryo whole body cDNA, RIKEN full-length enriched library, clone:2610016D16 product:cyclin D2, full insert sequence.	384.612	175.872	2.18689	up
AK011498	2610021A01Rik	Mus musculus 10 days embryo whole body cDNA, RIKEN full-length enriched library, clone:2610021A01 product:hypothetical KRAB box containing protein, full insert sequence.	90.1431	209.431	0.430418	down
AK011662	Med25	Mus musculus 10 days embryo whole body cDNA, RIKEN full-length enriched library, clone:2610034E13 product:hypothetical protein, full insert sequence.	106.686	263.439	0.404973	down
AK011670	Nif3l1	Mus musculus 10 days embryo whole body cDNA, RIKEN full-length enriched library, clone:2610034L10 product:Ngg1 interacting factor 3-like 1 (S. pombe), full insert sequence.	119.401	326.765	0.365401	down
AK011740	Rgs19	Mus musculus 10 days embryo whole body cDNA, RIKEN full-length enriched library, clone:2610042F04 product:REGULATOR OF G-PROTEIN SIGNALING 19 (RGS19) homolog [Mus musculus], full insert sequence.	255.125	110.321	2.31256	up
AK011814	Mtch2	Mus musculus 10 days embryo whole body cDNA, RIKEN full-length enriched library, clone:2610103N17 product:mitochondrial carrier homolog 2, full insert sequence.	128.217	351.89	0.364366	down
AK011885	Atf7ip	Mus musculus 10 days embryo whole body cDNA, RIKEN full-length enriched library, clone:2610204M12 product:unclassifiable, full insert sequence.	61.8504	126.626	0.488449	down
AK011905	Ncam1	Mus musculus 10 days embryo whole body cDNA, RIKEN full-length enriched library, clone:2610206P12 product:hypothetical protein, full insert sequence.	176.679	59.7378	2.95757	up
AK011952	2610301F02Rik	Mus musculus 10 days embryo whole body cDNA, RIKEN full-length enriched library, clone:2610301F02 product:RIKEN cDNA 2610301F02 gene, full insert sequence.	99.6459	229.392	0.434391	down
AK012144	Prelid1	Mus musculus 10 days embryo whole body cDNA, RIKEN full-length enriched library, clone:2610524G07 product:PX19 (SBBI12) (PX19-LIKE PROTEIN) homolog [Homo sapiens], full insert sequence.	112.767	303.88	0.371093	down
AK012260	Cldnd1	Mus musculus 11 days embryo whole body cDNA, RIKEN full-length enriched library, clone:2700018K11 product:PUTATIVE MEMBRANE PROTEIN PRECURSOR (CHROMOSOME 3 OPEN READING FRAME 4) homolog [Homo sapiens], full insert sequence.	177.282	567.945	0.312146	down
AK012278	2700023E23Rik	Mus musculus 11 days embryo whole body cDNA, RIKEN full-length enriched library, clone:2700023E23 product:unclassifiable, full insert sequence.	141.663	69.7433	2.0312	up
AK012380	2700045P11Rik	Mus musculus 11 days embryo whole body cDNA, RIKEN full-length enriched library, clone:2700045P11 product:hypothetical protein, full insert sequence.	60.6827	125.843	0.482208	down
AK012387	1190002F15Rik	Mus musculus 11 days embryo whole body cDNA, RIKEN full-length enriched library, clone:2700047H13 product:unclassifiable, full insert sequence.	155.238	75.3146	2.06119	up
AK012670	Slc25a13	Mus musculus 10, 11 days embryo whole body cDNA, RIKEN full-length enriched library, clone:2810004F14 product:solute carrier family 25 (mitochondrial carrier; adenine nucleotide translocator), member 13, full insert sequence.	748.548	1646.49	0.454633	down
AK012695	Mgea5	Mus musculus 10, 11 days embryo whole body cDNA, RIKEN full-length enriched library, clone:2810009A20 product:meningioma expressed antigen 5 (hyaluronidase), full insert sequence.	275.252	129.757	2.1213	up
AK012857	Igsf3	Mus musculus 10, 11 days embryo whole body cDNA, RIKEN full-length enriched library, clone:2810035F16 product:RIKEN cDNA 2810035F16 gene, full insert sequence.	250.691	68.2175	3.67488	up
AK012919	Dtl	Mus musculus 10, 11 days embryo whole body cDNA, RIKEN full-length enriched library, clone:2810047L02 product:similar to CDNA FLJ14745 FIS, CLONE NT2RP3002785, WEAKLY SIMILAR TO LETHAL(2)DENTICLELESS PROTEIN [Homo sapiens], full insert sequence.	137.509	57.2928	2.4001	up
AK012955	2810055G20Rik	Mus musculus 10, 11 days embryo whole body cDNA, RIKEN full-length enriched library, clone:2810055G20 product:unclassifiable, full insert sequence.	106.283	50.9814	2.08474	up
AK013132	Oxsr1	Mus musculus 10, 11 days embryo whole body cDNA, RIKEN full-length enriched library, clone:2810422B09 product:overlaps exon 18 of Homo sapiens oxidative-stress responsive 1, full insert sequence.	112.895	232.042	0.486527	down
AK013180	Tfdp1	Mus musculus 10, 11 days embryo whole body cDNA, RIKEN full-length enriched library, clone:2810428H03 product:transcription factor Dp 1, full insert sequence.	269.932	126.157	2.13964	up
AK013191	2810429I04Rik	Mus musculus 10, 11 days embryo whole body cDNA, RIKEN full-length enriched library, clone:2810429I04 product:unclassifiable, full insert sequence.	132.925	62.0938	2.14072	up
AK013213	Cdc16	Mus musculus 10, 11 days embryo whole body cDNA, RIKEN full-length enriched library, clone:2810431D22 product:CDC16 (cell division cycle 16 homolog (S. cerevisiae), full insert sequence.	183.063	438.322	0.417644	down
AK013259	LOC100189605	Mus musculus 10, 11 days embryo whole body cDNA, RIKEN full-length enriched library, clone:2810437I12 product:major urinary protein 1, full insert sequence.	1105.71	4644.49	0.238069	down
AK013278	Klhl28	Mus musculus 10, 11 days embryo whole body cDNA, RIKEN full-length enriched library, clone:2810440N09 product:BTB/POZ domain containing protein, full insert sequence.	85.9119	181.45	0.473473	down
AK013367	2810459M11Rik	Mus musculus 10, 11 days embryo whole body cDNA, RIKEN full-length enriched library, clone:2810459M11 product:hypothetical protein, full insert sequence.	112.352	366.576	0.306492	down
AK013416	Lmo2	Mus musculus 10, 11 days embryo whole body cDNA, RIKEN full-length enriched library, clone:2810478G04 product:LIM only 2, full insert sequence.	518.785	168.063	3.08685	up
AK013444	Nono	Mus musculus 10, 11 days embryo whole body cDNA, RIKEN full-length enriched library, clone:2810486E17 product:non-POU-domain-containing, octamer binding protein, full insert sequence.	215.993	91.6811	2.35591	up
AK013548	Rasgrp1	Mus musculus adult male hippocampus cDNA, RIKEN full-length enriched library, clone:2900018E03 product:RAS guanyl releasing protein 1, full insert sequence.	162.707	78.9337	2.06131	up
AK013728	Impa1	Mus musculus adult male hippocampus cDNA, RIKEN full-length enriched library, clone:2900059K10 product:MYO-INOSITOL MONOPHOSPHATASE 1 homolog [Mus musculus], full insert sequence.	127.084	317.788	0.399901	down
AK013829	Gm6710	Mus musculus adult male hippocampus cDNA, RIKEN full-length enriched library, clone:2900089K14 product:hypothetical protein, full insert sequence.	88.1909	186.609	0.472596	down
AK013850	Anxa3	Mus musculus adult male hippocampus cDNA, RIKEN full-length enriched library, clone:2900093L22 product:annexin A3, full insert sequence.	249.626	103.728	2.40655	up
AK013972	Mup11	Mus musculus 13 days embryo head cDNA, RIKEN full-length enriched library, clone:3110001P17 product:major urinary protein 1, full insert sequence.	7981.28	20132.4	0.39644	down
AK014043	Ptpn18	Mus musculus 13 days embryo head cDNA, RIKEN full-length enriched library, clone:3110012D23 product:protein tyrosine phosphatase, non-receptor type 18, full insert sequence.	185.003	75.7464	2.4424	up
AK014046	Cenpv	Mus musculus 13 days embryo head cDNA, RIKEN full-length enriched library, clone:3110013H01 product:hypothetical protein, full insert sequence.	59.6155	124.176	0.480088	down
AK014079	Ccnc	Mus musculus 13 days embryo head cDNA, RIKEN full-length enriched library, clone:3110023N18 product:cyclin C, full insert sequence.	138.401	285.732	0.484375	down
AK014082	Hfe2	Mus musculus 13 days embryo head cDNA, RIKEN full-length enriched library, clone:3110024D01 product:hypothetical protein, full insert sequence.	94.1608	560.347	0.16804	down
AK014094	Rnf181	Mus musculus 13 days embryo head cDNA, RIKEN full-length enriched library, clone:3110030B08 product:hypothetical RING finger containing protein, full insert sequence.	377.504	788.261	0.478908	down
AK014143	Mid1ip1	Mus musculus 13 days embryo head cDNA, RIKEN full-length enriched library, clone:3110038L01 product:HYPOTHETICAL 20.2 KDA PROTEIN (CDNA FLJ10386 FIS, CLONE NT2RM2002142, WEAKLY SIMILAR TO GASTRULATION SPECIFIC PROTEIN G12) homolog [Homo sapiens], full in	224.844	552.568	0.406907	down
AK014232	Afg3l1	Mus musculus 13 days embryo head cDNA, RIKEN full-length enriched library, clone:3110061K15 product:AFG3(ATPase family gene 3)-like 1 (yeast), full insert sequence.	152.419	369.889	0.412068	down
AK014270	3110082D06Rik	Mus musculus 13 days embryo head cDNA, RIKEN full-length enriched library, clone:3110082D06 product:hypothetical protein, full insert sequence.	54.5012	112.052	0.486392	down
AK014367	Gpatch1	Mus musculus 17 days embryo head cDNA, RIKEN full-length enriched library, clone:3300002D12 product:hypothetical D111/G-patch domain containing protein, full insert sequence.	148.576	337.415	0.440336	down
AK014376	Caskin1	Mus musculus 17 days embryo head cDNA, RIKEN full-length enriched library, clone:3300002N10 product:CASK-INTERACTING PROTEIN 1 homolog [Rattus norvegicus], full insert sequence.	170.218	70.0573	2.42969	up
AK014460	3930402G23Rik	Mus musculus 13 days embryo whole body cDNA, RIKEN full-length enriched library, clone:3930402G23 product:hypothetical protein, full insert sequence.	173.965	82.6974	2.10363	up
AK014640	Hmgxb4	Mus musculus 10 days neonate skin cDNA, RIKEN full-length enriched library, clone:4733401K04 product:similar to HIGH-MOBILITY GROUP PROTEIN 2-LIKE 1 (HMGBCG PROTEIN) [Homo sapiens], full insert sequence.	156.989	65.9031	2.38212	up
AK014646	Cpsf6	Mus musculus 10 days neonate skin cDNA, RIKEN full-length enriched library, clone:4733401N12 product:RIKEN cDNA 4733401N12 gene, full insert sequence.	68.0249	189.843	0.358322	down
AK014677	4833411C07Rik	Mus musculus 0 day neonate head cDNA, RIKEN full-length enriched library, clone:4833411C07 product:unclassifiable, full insert sequence.	114.978	314.317	0.365802	down
AK014765	Prdx2	Mus musculus 0 day neonate head cDNA, RIKEN full-length enriched library, clone:4833425C03 product:peroxiredoxin 2, full insert sequence.	64.9824	167.573	0.387785	down
AK014783	Irak3	Mus musculus 0 day neonate head cDNA, RIKEN full-length enriched library, clone:4833428C18 product:similar to interleukin-1 receptor-associated kinase 1, full insert sequence.	251.667	73.5136	3.42341	up
AK014832	Dscaml1	Mus musculus adult male testis cDNA, RIKEN full-length enriched library, clone:4921507G06 product:hypothetical protein, full insert sequence.	132.7	65.3625	2.03022	up
AK014862	Cep57	Mus musculus adult male testis cDNA, RIKEN full-length enriched library, clone:4921510P06 product:RIKEN cDNA 4931428M20 gene, full insert sequence.	169.032	82.9412	2.03797	up
AK014863	Vwa3b	Mus musculus adult male testis cDNA, RIKEN full-length enriched library, clone:4921511C04 product:hypothetical protein, full insert sequence.	117.531	58.7497	2.00055	up
AK014957	4930523O13Rik	Mus musculus adult male testis cDNA, RIKEN full-length enriched library, clone:4921524H24 product:unclassifiable, full insert sequence.	252.877	79.2227	3.19197	up
AK015083	Lyrm1	Mus musculus adult male testis cDNA, RIKEN full-length enriched library, clone:4930404J24 product:hypothetical protein, full insert sequence.	103.368	222.009	0.465601	down
AK015196	Slc16a9	Mus musculus adult male testis cDNA, RIKEN full-length enriched library, clone:4930425B13 product:RIKEN cDNA 4930425B13 gene, full insert sequence.	132.561	65.336	2.02891	up
AK015257	4930430M16Rik	Mus musculus adult male testis cDNA, RIKEN full-length enriched library, clone:4930430M16 product:unclassifiable, full insert sequence.	114.705	56.8845	2.01645	up
AK015270	Gpr62	Mus musculus adult male testis cDNA, RIKEN full-length enriched library, clone:4930431J04 product:inferred: G protein-coupled receptor {Homo sapiens}, full insert sequence.	124.176	60.8081	2.0421	up
AK015408	4930447K03Rik	Mus musculus adult male testis cDNA, RIKEN full-length enriched library, clone:4930447K03 product:weakly similar to BETA-TUBULIN (FRAGMENT) [Cryptosporidium parvum], full insert sequence.	149.048	51.7488	2.88022	up
AK015444	4930452G13Rik	Mus musculus adult male testis cDNA, RIKEN full-length enriched library, clone:4930452G13 product:unclassifiable, full insert sequence.	117.069	52.7743	2.21829	up
AK015536	Qtrtd1	Mus musculus adult male testis cDNA, RIKEN full-length enriched library, clone:4930470H18 product:CDNA FLJ12960 FIS, CLONE NT2RP2005605, WEAKLY SIMILAR TO QUEUINE TRNA-RIBOSYLTRANSFERASE (EC 2.4.2.29) homolog [Homo sapiens], full insert sequence.	79.762	167.765	0.475438	down
AK015610	4930482G09Rik	Mus musculus adult male testis cDNA, RIKEN full-length enriched library, clone:4930482G09 product:unclassifiable, full insert sequence.	194.206	66.0453	2.9405	up
AK015624	Tasp1	Mus musculus adult male testis cDNA, RIKEN full-length enriched library, clone:4930485D02 product:Threonine aspartase 1 (EC 3.4.25.-) (Taspase 1), full insert sequence.	108.188	242.619	0.445915	down
AK015675	Cntfr	Mus musculus adult male testis cDNA, RIKEN full-length enriched library, clone:4930502A07 product:ciliary neurotrophic factor receptor, full insert sequence.	199.773	80.3894	2.48506	up
AK015700	Tbc1d30	Mus musculus adult male testis cDNA, RIKEN full-length enriched library, clone:4930505D03 product:hypothetical protein, full insert sequence.	148.405	310.113	0.478551	down
AK015715	Uhrf1bp1l	Mus musculus adult male testis cDNA, RIKEN full-length enriched library, clone:4930506D01 product:hypothetical protein, full insert sequence.	148.421	486.417	0.305131	down
AK015745	Rnf41	Mus musculus adult male testis cDNA, RIKEN full-length enriched library, clone:4930511A05 product:HYPOTHETICAL SBBI03 PROTEIN homolog [Homo sapiens], full insert sequence.	366.288	152.95	2.39482	up
AK015906	Agpat3	Mus musculus adult male testis cDNA, RIKEN full-length enriched library, clone:4930526L14 product:1-acylglycerol-3-phosphate O-acyltransferase 3, full insert sequence.	905.918	1836.09	0.493395	down
AK015944	4930532I03Rik	Mus musculus adult male testis cDNA, RIKEN full-length enriched library, clone:4930532I03 product:unclassifiable, full insert sequence.	135.015	66.6555	2.02556	up
AK015961	4930534B04Rik	Mus musculus adult male testis cDNA, RIKEN full-length enriched library, clone:4930534B04 product:hypothetical protein, full insert sequence.	212.143	100.627	2.10821	up
AK016004	Exd2	Mus musculus adult male testis cDNA, RIKEN full-length enriched library, clone:4930539P14 product:unclassifiable, full insert sequence.	60.4069	178.633	0.338163	down
AK016028	4930543E12Rik	Mus musculus adult male testis cDNA, RIKEN full-length enriched library, clone:4930543E12 product:unclassifiable, full insert sequence.	135.939	62.6954	2.16824	up
AK016283	N/A	Mus musculus adult male testis cDNA, RIKEN full-length enriched library, clone:4930572N12 product:unclassifiable, full insert sequence.	154.113	454.723	0.338917	down
AK016336	N/A	Mus musculus adult male testis cDNA, RIKEN full-length enriched library, clone:4930580A15 product:unclassifiable, full insert sequence.	51.8142	209.605	0.247199	down
AK016341	5133400G04Rik	Mus musculus adult male testis cDNA, RIKEN full-length enriched library, clone:4930583E11 product:hypothetical protein, full insert sequence.	178.719	72.1206	2.47805	up
AK016413	4930599A14Rik	Mus musculus adult male testis cDNA, RIKEN full-length enriched library, clone:4930599A14 product:unclassifiable, full insert sequence.	162.581	57.0548	2.84956	up
AK016452	Ccdc105	Mus musculus adult male testis cDNA, RIKEN full-length enriched library, clone:4931413A09 product:hypothetical protein, full insert sequence.	112.895	53.5731	2.1073	up
AK016531	Gcc1	Mus musculus adult male testis cDNA, RIKEN full-length enriched library, clone:4932417P04 product:golgi coiled coil 1, full insert sequence.	64.9427	186.702	0.347842	down
AK016586	Spats1	Mus musculus adult male testis cDNA, RIKEN full-length enriched library, clone:4933400B06 product:hypothetical Serine-rich region containing protein, full insert sequence.	180.809	65.8861	2.74427	up
AK016624	Hexim2	Mus musculus adult male testis cDNA, RIKEN full-length enriched library, clone:4933402L21 product:similar to CDNA FLJ32384 FIS, CLONE SKMUS1000104, WEAKLY SIMILAR TO HOMO SAPIENS HEXIM1 PROTEIN [Homo sapiens], full insert sequence.	64.2809	192.635	0.333693	down
AK016683	Tc2n	Mus musculus adult male testis cDNA, RIKEN full-length enriched library, clone:4933406D09 product:TAC2-N homolog [Mus musculus], full insert sequence.	183.804	70.0357	2.62443	up
AK016896	Iqgap1	Mus musculus adult male testis cDNA, RIKEN full-length enriched library, clone:4933424L13 product:IQ motif containing GTPase activating protein 1, full insert sequence.	203.382	72.39	2.80954	up
AK016952	Gnb1l	Mus musculus adult male testis cDNA, RIKEN full-length enriched library, clone:4933427G20 product:guanine nucleotide binding protein (G protein), beta polypeptide 1-like, full insert sequence.	59.7126	126.478	0.472118	down
AK016988	1110020G09Rik	Mus musculus adult male testis cDNA, RIKEN full-length enriched library, clone:4933430B08 product:hypothetical protein, full insert sequence.	216.443	699.306	0.309512	down
AK016993	4933430H15Rik	Mus musculus adult male testis cDNA, RIKEN full-length enriched library, clone:4933430H15 product:hypothetical Leucine rich repeat, ribonuclease inhibitor type containing protein, full insert sequence.	211.948	91.033	2.32825	up
AK017010	4933431K23Rik	Mus musculus adult male testis cDNA, RIKEN full-length enriched library, clone:4933431K23 product:unclassifiable, full insert sequence.	161.978	70.5216	2.29686	up
AK017018	Ankhd1	Mus musculus adult male testis cDNA, RIKEN full-length enriched library, clone:4933432B13 product:weakly similar to GENE TRAP ANKYRIN REPEAT CONTAINING PROTEIN [Mus musculus], full insert sequence.	188.017	412.384	0.455927	down
AK017141	Naaa	Mus musculus 11 days pregnant adult female ovary and uterus cDNA, RIKEN full-length enriched library, clone:5031404P15 product:similar to PROTEIN PLT (FRAGMENT) [Homo sapiens], full insert sequence.	337.96	143.906	2.34847	up
AK017185	Rab30	Mus musculus 11 days pregnant adult female ovary and uterus cDNA, RIKEN full-length enriched library, clone:5033421K01 product:RAB30 (Rab30) mRNA, full insert sequence.	63.0432	405.147	0.155606	down
AK017187	Srpk1	Mus musculus 11 days pregnant adult female ovary and uterus cDNA, RIKEN full-length enriched library, clone:5033423E21 product:serine/arginine-rich protein specific kinase 1, full insert sequence.	239.628	108.472	2.20912	up
AK017226	Mff	Mus musculus adult male xiphoid cartilage cDNA, RIKEN full-length enriched library, clone:5230400G24 product:hypothetical protein, full insert sequence.	145.585	316.482	0.460009	down
AK017227	Car3	Mus musculus adult male xiphoid cartilage cDNA, RIKEN full-length enriched library, clone:5230400J22 product:carbonic anhydrase 3, full insert sequence.	124.519	617.78	0.201559	down
AK017256	Treml1	Mus musculus 6 days neonate head cDNA, RIKEN full-length enriched library, clone:5430401J17 product:hypothetical Immunoglobulin subtype containing protein, full insert sequence.	153.33	69.3755	2.21015	up
AK017345	Pank1	Mus musculus 6 days neonate head cDNA, RIKEN full-length enriched library, clone:5430426F23 product:PANTOTHENATE KINASE 1 BETA (EC 2.7.1.33) homolog [Mus musculus], full insert sequence.	115.789	232.432	0.498164	down
AK017586	5730420D15Rik	Mus musculus 8 days embryo whole body cDNA, RIKEN full-length enriched library, clone:5730420D15 product:hypothetical Microbodies C-terminal targeting signal containing protein, full insert sequence.	73.7683	151.647	0.486447	down
AK017617	Tcf3	Mus musculus 8 days embryo whole body cDNA, RIKEN full-length enriched library, clone:5730435I22 product:transcription factor E2a, full insert sequence.	117.651	354.195	0.332163	down
AK017707	Akap9	Mus musculus 8 days embryo whole body cDNA, RIKEN full-length enriched library, clone:5730481H23 product:hypothetical protein, full insert sequence.	402.017	999.583	0.402185	down
AK017718	Crls1	Mus musculus 8 days embryo whole body cDNA, RIKEN full-length enriched library, clone:5730490M08 product:RIKEN cDNA 5730490M08 gene, full insert sequence.	59.5051	203.281	0.292724	down
AK017896	C2cd2	Mus musculus adult male thymus cDNA, RIKEN full-length enriched library, clone:5830404H04 product:similar to C21ORF258 PROTEIN [Homo sapiens], full insert sequence.	52.3311	154.512	0.338687	down
AK017943	Git2	Mus musculus adult male thymus cDNA, RIKEN full-length enriched library, clone:5830420E16 product:G protein-coupled receptor kinase-interactor 2, full insert sequence.	221.101	87.6276	2.52319	up
AK018143	Cgn	Mus musculus adult male medulla oblongata cDNA, RIKEN full-length enriched library, clone:6330408J11 product:similar to CINGULIN [Homo sapiens], full insert sequence.	183.045	527.46	0.34703	down
AK018163	Syt1	Mus musculus adult male medulla oblongata cDNA, RIKEN full-length enriched library, clone:6330412B06 product:synaptotagmin 1, full insert sequence.	146.437	420.176	0.348513	down
AK018214	N/A	Mus musculus adult male medulla oblongata cDNA, RIKEN full-length enriched library, clone:6330514M13 product:high mobility group nucleosomal binding domain 3, full insert sequence.	73.3815	153.519	0.477995	down
AK018500	Zfp655	Mus musculus adult male colon cDNA, RIKEN full-length enriched library, clone:9030409O18 product:unclassifiable, full insert sequence.	88.5189	261.157	0.338949	down
AK018551	Gramd3	Mus musculus adult male colon cDNA, RIKEN full-length enriched library, clone:9030613F08 product:RIKEN cDNA 9030613F08 gene, full insert sequence.	139.957	291.779	0.479669	down
AK018563	Afmid	Mus musculus adult male colon cDNA, RIKEN full-length enriched library, clone:9030621K19 product:hypothetical alpha/beta-Hydrolases structure containing protein, full insert sequence.	272.432	809.148	0.33669	down
AK018568	Tex9	Mus musculus adult male colon cDNA, RIKEN full-length enriched library, clone:9030623F16 product:testis expressed gene 9, full insert sequence.	135.19	54.1351	2.49727	up
AK018623	Magt1	Mus musculus adult male cecum cDNA, RIKEN full-length enriched library, clone:9130015A07 product:IMPLANTATION-ASSOCIATED PROTEIN homolog [Rattus norvegicus], full insert sequence.	303.171	619.964	0.489013	down
AK018663	9130404H23Rik	Mus musculus adult male cecum cDNA, RIKEN full-length enriched library, clone:9130404H23 product:hypothetical protein, full insert sequence.	150.369	67.6234	2.22363	up
AK018671	Chuk	Mus musculus adult male cecum cDNA, RIKEN full-length enriched library, clone:9130411F08 product:conserved helix-loop-helix ubiquitous kinase, full insert sequence.	686.865	1494.22	0.459681	down
AK018697	Ldlr	Mus musculus 9 days embryo whole body cDNA, RIKEN full-length enriched library, clone:D030054N16 product:low density lipoprotein receptor, full insert sequence.	135.174	317.626	0.425577	down
AK018713	Cyba	Mus musculus adult male kidney cDNA, RIKEN full-length enriched library, clone:0610007F11 product:cytochrome b-245, alpha polypeptide, full insert sequence.	933.156	123.477	7.55731	up
AK018801	Ctla2a	Mus musculus adult female placenta cDNA, RIKEN full-length enriched library, clone:1600012H19 product:cytotoxic T lymphocyte-associated protein 2 alpha, full insert sequence.	192.187	86.7293	2.21594	up
AK018847	1700037F03Rik	Mus musculus adult male testis cDNA, RIKEN full-length enriched library, clone:1700042M18 product:unclassifiable, full insert sequence.	64.5168	159.583	0.404284	down
AK018918	Slc1a2	Mus musculus adult male testis cDNA, RIKEN full-length enriched library, clone:1700091C19 product:inferred: Mus musculus adult male testis cDNA, RIKEN full-length enriched library, clone:4933426I16, full insert sequence, full insert sequence.	504.179	245.89	2.05042	up
AK018959	Ascl4	Mus musculus adult male testis cDNA, RIKEN full-length enriched library, clone:1700113C04 product:unclassifiable, full insert sequence.	55.6751	118.511	0.46979	down
AK018965	1700119I11Rik	Mus musculus adult male testis cDNA, RIKEN full-length enriched library, clone:1700119I11 product:unclassifiable, full insert sequence.	173.404	57.5353	3.01387	up
AK019053	N/A	Mus musculus adult male stomach cDNA, RIKEN full-length enriched library, clone:2210018M05 product:midline 1, full insert sequence.	64.7595	168.707	0.383858	down
AK019108	2210404J11Rik	Mus musculus ES cells cDNA, RIKEN full-length enriched library, clone:2410011O22 product:hypothetical protein, full insert sequence.	54.7361	141.82	0.385955	down
AK019122	Cops7a	Mus musculus ES cells cDNA, RIKEN full-length enriched library, clone:2410073K12 product:COP9 (constitutive photomorphogenic) homolog, subunit 7a (Arabidopsis thaliana), full insert sequence.	64.4109	139.172	0.462816	down
AK019173	Ubn1	Mus musculus 10 days embryo whole body cDNA, RIKEN full-length enriched library, clone:2610108L02 product:ubinuclein 1, full insert sequence.	166.275	82.1886	2.02308	up
AK019262	Sfpq	Mus musculus 10, 11 days embryo whole body cDNA, RIKEN full-length enriched library, clone:2810416M14 product:unclassifiable, full insert sequence.	160.862	68.0138	2.36514	up
AK019332	2900041M22Rik	Mus musculus adult male hippocampus cDNA, RIKEN full-length enriched library, clone:2900041M22 product:hypothetical protein, full insert sequence.	142.956	64.3256	2.22238	up
AK019370	Extl2	Mus musculus 12 days embryo head cDNA, RIKEN full-length enriched library, clone:3000001D04 product:exotoses (multiple)-like 2, full insert sequence.	178.452	403.392	0.442378	down
AK019420	Csnk1a1	Mus musculus 13 days embryo head cDNA, RIKEN full-length enriched library, clone:3110020K03 product:unclassifiable, full insert sequence.	85.0636	178.865	0.475575	down
AK019425	Uqcc	Mus musculus 13 days embryo head cDNA, RIKEN full-length enriched library, clone:3110038N19 product:basic FGF repressed, Zic binding protein, full insert sequence.	87.3015	242.869	0.359459	down
AK019476	Smpd3	Mus musculus 0 day neonate skin cDNA, RIKEN full-length enriched library, clone:4631433G07 product:sphingomyelin phosphodiesterase 3, neutral, full insert sequence.	598.049	97.5735	6.12922	up
AK019547	N/A	Mus musculus adult male testis cDNA, RIKEN full-length enriched library, clone:4921532C19 product:ANKYRIN REPEAT DOMAIN PROTEIN 5, full insert sequence.	131.668	54.1726	2.43053	up
AK019561	4930483C13Rik	Mus musculus adult male testis cDNA, RIKEN full-length enriched library, clone:4930404E01 product:unclassifiable, full insert sequence.	147.454	59.3552	2.48426	up
AK019626	4930452A19Rik	Mus musculus adult male testis cDNA, RIKEN full-length enriched library, clone:4930452A19 product:unclassifiable, full insert sequence.	129.914	61.3968	2.11597	up
AK019713	Dlst	Mus musculus adult male testis cDNA, RIKEN full-length enriched library, clone:4930529O08 product:DIHYDROLIPOAMIDE SUCCINYLTRANSFERASE COMPONENT OF 2-OXOGLUTARATE DEHYDROGENASE COMPLEX, MITOCHONDRIAL PRECURSOR (EC 2.3.1.61) (E2) (E2K) homolog [Rattus nor	58.6577	168.078	0.348992	down
AK019731	4930542H20Rik	Mus musculus adult male testis cDNA, RIKEN full-length enriched library, clone:4930542H20 product:unclassifiable, full insert sequence.	366.739	83.7739	4.37772	up
AK019793	Nckap1l	Mus musculus adult male testis cDNA, RIKEN full-length enriched library, clone:4930568P13 product:similar to HEMATOPOIETIC PROTEIN 1 [Homo sapiens], full insert sequence.	702.238	158.272	4.43691	up
AK019855	Kctd18	Mus musculus adult male testis cDNA, RIKEN full-length enriched library, clone:4932411A20 product:unclassifiable, full insert sequence.	76.9315	191.637	0.401444	down
AK019935	N/A	Mus musculus adult male pituitary gland cDNA, RIKEN full-length enriched library, clone:5330437D01 product:serine protease inhibitor 2-1, full insert sequence.	262.078	99.0332	2.64637	up
AK019986	Mrpl44	Mus musculus 8 days embryo whole body cDNA, RIKEN full-length enriched library, clone:5730593H20 product:weakly similar to MITOCHONDRIAL 39S RIBOSOMAL PROTEIN L45 (MRP-L45) [Homo sapiens], full insert sequence.	134.265	318.422	0.421656	down
AK020099	Hyi	Mus musculus adult male olfactory brain cDNA, RIKEN full-length enriched library, clone:6430559E15 product:similar to HT036-ISO [Homo sapiens], full insert sequence.	109.828	861.043	0.127552	down
AK020629	D0H4S114	Mus musculus adult male urinary bladder cDNA, RIKEN full-length enriched library, clone:9530067C15 product:NEURONAL PROTEIN 3.1 (P311 PROTEIN) homolog [Mus musculus], full insert sequence.	98.899	859.586	0.115054	down
AK020666	Ptgr2	Mus musculus 16 days neonate cerebellum cDNA, RIKEN full-length enriched library, clone:9630002F03 product:RIKEN cDNA 9630002F03 gene, full insert sequence.	879.93	1818.29	0.483933	down
AK020693	Acpp	Mus musculus 6 days neonate skin cDNA, RIKEN full-length enriched library, clone:A030005E02 product:acid phosphatase, prostate, full insert sequence.	255.466	118.81	2.15021	up
AK020708	Tecr	Mus musculus adult male hypothalamus cDNA, RIKEN full-length enriched library, clone:A230102P12 product:SC2 homolog [Rattus sp], full insert sequence.	3218.93	6709.28	0.479774	down
AK020785	4933433P14Rik	Mus musculus 0 day neonate thymus cDNA, RIKEN full-length enriched library, clone:A430108M13 product:RIKEN cDNA 4933433P14 gene, full insert sequence.	189.902	76.8003	2.47267	up
AK020916	Lhfpl3	Mus musculus adult retina cDNA, RIKEN full-length enriched library, clone:A930031L14 product:hypothetical protein, full insert sequence.	143.76	66.6762	2.15609	up
AK021038	Ppm1h	Mus musculus adult male corpus striatum cDNA, RIKEN full-length enriched library, clone:C030002B11 product:RIKEN cDNA C030002B11 gene, full insert sequence.	357.54	77.7964	4.59584	up
AK021185	Prss36	Mus musculus ES cells cDNA, RIKEN full-length enriched library, clone:C330007D15 product:hypothetical protein, full insert sequence.	926.131	2006.3	0.461612	down
AK021196	Mrpl9	Mus musculus ES cells cDNA, RIKEN full-length enriched library, clone:C330013D18 product:mitochondrial ribosomal protein L9, full insert sequence.	549.143	1148.77	0.478027	down
AK021325	D730003I15Rik	Mus musculus 10 days lactation, adult female mammary gland cDNA, RIKEN full-length enriched library, clone:D730003I15 product:hypothetical protein, full insert sequence.	207.026	103.248	2.00514	up
AK021362	Fam55d	Mus musculus 15 days embryo head cDNA, RIKEN full-length enriched library, clone:D930028F11 product:unclassifiable, full insert sequence.	60.9617	123.93	0.491903	down
AK021408	Troap	Mus musculus 0 day neonate eyeball cDNA, RIKEN full-length enriched library, clone:E130301L11 product:hypothetical protein, full insert sequence.	255.841	71.0218	3.60229	up
AK027935	Gm13179	Mus musculus 18-day embryo whole body cDNA, RIKEN full-length enriched library, clone:1110023J12 product:unclassifiable, full insert sequence.	110.248	51.3759	2.14592	up
AK027962	Plin1	Mus musculus 18-day embryo whole body cDNA, RIKEN full-length enriched library, clone:1110037J23 product:PERILIPIN (PERI) (LIPID DROPLET-ASSOCIATED PROTEIN) homolog [Rattus norvegicus], full insert sequence.	142.649	70.6756	2.01836	up
AK028077	1700024P16Rik	Mus musculus adult male testis cDNA, RIKEN full-length enriched library, clone:1700024P16 product:hypothetical protein, full insert sequence.	69.5938	175.154	0.39733	down
AK028100	Adk	Mus musculus 10 day old male pancreas cDNA, RIKEN full-length enriched library, clone:1810013H19 product:RIKEN cDNA 2310026J05 gene, full insert sequence.	55.9889	121.822	0.459596	down
AK028164	Zdhhc24	Mus musculus ES cells cDNA, RIKEN full-length enriched library, clone:2410017K02 product:leukocyte receptor cluster (LRC) member 4, full insert sequence.	139.219	60.6234	2.29646	up
AK028190	Cnot4	Mus musculus 10 days embryo whole body cDNA, RIKEN full-length enriched library, clone:2610200F14 product:CCR4-NOT transcription complex, subunit 4, full insert sequence.	146.013	408.684	0.357276	down
AK028297	2610110G12Rik	Mus musculus 17 days embryo head cDNA, RIKEN full-length enriched library, clone:3300002K08 product:hypothetical Acyl-CoA N-acyltransferases (Nat) structure containing protein, full insert sequence.	223.264	479.485	0.465632	down
AK028322	Tmcc1	Mus musculus adult male brain cDNA, RIKEN full-length enriched library, clone:3632431M01 product:hypothetical protein, full insert sequence.	66.0848	161.315	0.409664	down
AK028367	Lrrc33	Mus musculus 18 days pregnant adult female placenta and extra embryonic tissue cDNA, RIKEN full-length enriched library, clone:3830425I23 product:hypotetical Leucine-rich repeat, typical subtype containing protein, full insert sequence.	686.111	118.155	5.80689	up
AK028394	1190007F08Rik	Mus musculus 18 days pregnant adult female placenta and extra embryonic tissue cDNA, RIKEN full-length enriched library, clone:3830432C23 product:unclassifiable, full insert sequence.	378.631	184.769	2.04922	up
AK028422	5430401H09Rik	Mus musculus 14 days embryo liver cDNA, RIKEN full-length enriched library, clone:4432404H11 product:unclassifiable, full insert sequence.	169.668	77.8777	2.17865	up
AK028425	Add2	Mus musculus 14 days embryo liver cDNA, RIKEN full-length enriched library, clone:4432405I01 product:adducin 2 (beta), full insert sequence.	151.411	73.6984	2.05446	up
AK028494	Tjp2	Mus musculus 0 day neonate skin cDNA, RIKEN full-length enriched library, clone:4632401G08 product:tight junction protein 2, full insert sequence.	101.569	281.991	0.360187	down
AK028553	Kdm1b	Mus musculus 0 day neonate skin cDNA, RIKEN full-length enriched library, clone:4632428N09 product:hypothetical FAD/NAD(P)-binding domain structure containing protein, full insert sequence.	62.7722	156.489	0.401128	down
AK028658	Telo2	Mus musculus 10 days neonate skin cDNA, RIKEN full-length enriched library, clone:4732427P14 product:Similar to C305C8.3.1, full insert sequence.	61.1004	132.898	0.459755	down
AK028684	Psd3	Mus musculus 10 days neonate skin cDNA, RIKEN full-length enriched library, clone:4732433O14 product:hypothetical SEC7-like domain/SEC7 domain profile containing protein, full insert sequence.	62.591	151.248	0.413831	down
AK028859	Tor1b	Mus musculus 10 days neonate skin cDNA, RIKEN full-length enriched library, clone:4732463I11 product:torsin family 1, member B, full insert sequence.	381.051	888.671	0.428787	down
AK028873	Myo9a	Mus musculus 10 days neonate skin cDNA, RIKEN full-length enriched library, clone:4732465J09 product:MYOSIN-IXA homolog [Homo sapiens], full insert sequence.	138.164	62.5021	2.21055	up
AK028929	Gpr125	Mus musculus 10 days neonate skin cDNA, RIKEN full-length enriched library, clone:4732471I21 product:weakly similar to TUMOR ENDOTHELIAL MARKER 5 PRECURSOR [Mus musculus], full insert sequence.	239.954	575.273	0.417113	down
AK028942	Hyal1	Mus musculus 10 days neonate skin cDNA, RIKEN full-length enriched library, clone:4732472K22 product:hyaluronidase 1, full insert sequence.	179.761	496.422	0.362113	down
AK029047	Sox5	Mus musculus 10 days neonate skin cDNA, RIKEN full-length enriched library, clone:4732484J24 product:SRY-box containing gene 5, full insert sequence.	215.321	62.6194	3.43857	up
AK029072	5730410E15Rik	Mus musculus 10 days neonate skin cDNA, RIKEN full-length enriched library, clone:4732488L18 product:hypothetical protein, full insert sequence.	88.2089	182.238	0.48403	down
AK029322	Ankhd1	Mus musculus 0 day neonate head cDNA, RIKEN full-length enriched library, clone:4832424J03 product:weakly similar to GENE TRAP ANKYRIN REPEAT CONTAINING PROTEIN [Mus musculus], full insert sequence.	353.174	731.712	0.482668	down
AK029335	Lpp	Mus musculus 0 day neonate head cDNA, RIKEN full-length enriched library, clone:4832436M01 product:LIPOMA PREFERRED PARTNER (LPP) homolog [Homo sapiens], full insert sequence.	118.716	55.6957	2.1315	up
AK029407	4833431D13Rik	Mus musculus 0 day neonate head cDNA, RIKEN full-length enriched library, clone:4833431D13 product:hypothetical protein, full insert sequence.	130.7	59.0817	2.2122	up
AK029470	Fgfr1op	Mus musculus 0 day neonate head cDNA, RIKEN full-length enriched library, clone:4833442I21 product:FGFR1 ONCOGENE PARTNER (FOP) homolog [Homo sapiens], full insert sequence.	62.9523	140.381	0.448439	down
AK029512	Entpd1	Mus musculus adult male testis cDNA, RIKEN full-length enriched library, clone:4921511C05 product:ectonucleoside triphosphate diphosphohydrolase 1, full insert sequence.	568.968	176.879	3.21671	up
AK029514	Lysmd3	Mus musculus adult male testis cDNA, RIKEN full-length enriched library, clone:4921511E12 product:hypothetical protein, MGC:7041, full insert sequence.	58.515	127.412	0.459256	down
AK029519	Adam5	Mus musculus adult male testis cDNA, RIKEN full-length enriched library, clone:4921511K13 product:a disintegrin and metalloprotease domain 5, full insert sequence.	67.193	135.945	0.494266	down
AK029660	4930432E11Rik	Mus musculus adult male testis cDNA, RIKEN full-length enriched library, clone:4930432E11 product:hypothetical Trp-Asp repeat (WD-repeat) structure containing protein, full insert sequence.	160.837	70.9562	2.2667	up
AK029752	Pdzk1	Mus musculus adult male testis cDNA, RIKEN full-length enriched library, clone:4930528N10 product:PDZ domain containing 1, full insert sequence.	218.388	821.333	0.265894	down
AK029764	Pdzk1	Mus musculus adult male testis cDNA, RIKEN full-length enriched library, clone:4930534O04 product:PDZ domain containing 1, full insert sequence.	872.077	1756.41	0.496511	down
AK029944	Hnrnpu	Mus musculus adult male testis cDNA, RIKEN full-length enriched library, clone:4932409F19 product:heterogeneous nuclear ribonucleoprotein U, full insert sequence.	282.779	132.525	2.13378	up
AK030027	Prom1	Mus musculus adult male testis cDNA, RIKEN full-length enriched library, clone:4932416E19 product:prominin, full insert sequence.	365.798	157.77	2.31855	up
AK030083	Magi3	Mus musculus adult male testis cDNA, RIKEN full-length enriched library, clone:4932436K10 product:MEMBRANE-ASSOCIATED GUANYLATE KINASE-RELATED MAGI-3 homolog [Mus musculus], full insert sequence.	126.492	291.944	0.433276	down
AK030090	Aqr	Mus musculus adult male testis cDNA, RIKEN full-length enriched library, clone:4932441D08 product:aquarius, full insert sequence.	339.125	107.524	3.15395	up
AK030138	Agbl2	Mus musculus adult male testis cDNA, RIKEN full-length enriched library, clone:4932702M20 product:weakly similar to SD05477P [Drosophila melanogaster], full insert sequence.	103.995	50.724	2.05021	up
AK030157	Ccdc79	Mus musculus adult male testis cDNA, RIKEN full-length enriched library, clone:4933403K19 product:hypothetical Armadillo/plakoglobin ARM repeat profile containing protein, full insert sequence.	64.0996	143.002	0.448243	down
AK030205	Ccdc38	Mus musculus adult male testis cDNA, RIKEN full-length enriched library, clone:4933421P21 product:hypothetical protein, full insert sequence.	187.09	84.1065	2.22444	up
AK030208	Rnf214	Mus musculus adult male testis cDNA, RIKEN full-length enriched library, clone:4933423M10 product:hypothetical Proline-rich region/RING finger containing protein, full insert sequence.	659.545	1548.71	0.425867	down
AK030214	Tubd1	Mus musculus adult male testis cDNA, RIKEN full-length enriched library, clone:4933424I20 product:tubulin, delta 1, full insert sequence.	157.201	325.138	0.483489	down
AK030230	Dsg1a	Mus musculus adult male testis cDNA, RIKEN full-length enriched library, clone:4933426E01 product:similar to DESMOGLEIN-1 PRECURSOR [Canis familiaris], full insert sequence.	105.236	212.337	0.495609	down
AK030328	Abcb1b	Mus musculus 11 days pregnant adult female ovary and uterus cDNA, RIKEN full-length enriched library, clone:5031438E12 product:ATP-binding cassette, sub-family B (MDR/TAP), member 1B, full insert sequence.	55.145	148.684	0.370888	down
AK030390	Fgd4	Mus musculus adult male pituitary gland cDNA, RIKEN full-length enriched library, clone:5330406H09 product:similar to ACTIN-BINDING PROTEIN FRABIN-GAMMA [Mus musculus], full insert sequence.	65.2561	189.699	0.343998	down
AK030392	Fam83h	Mus musculus adult male pituitary gland cDNA, RIKEN full-length enriched library, clone:5330406L02 product:hypothetical protein, full insert sequence.	173.521	397.828	0.43617	down
AK030434	Rhbdd2	Mus musculus adult male pituitary gland cDNA, RIKEN full-length enriched library, clone:5330411K20 product:similar to WUGSC:H_RG122E10.2B PROTEIN [Homo sapiens], full insert sequence.	172.629	470.902	0.366592	down
AK030460	Ppp1r12a	Mus musculus adult male pituitary gland cDNA, RIKEN full-length enriched library, clone:5330415F10 product:myosin phosphatase, target subunit 1, full insert sequence.	238.984	110.915	2.15466	up
AK030466	6330416G13Rik	Mus musculus adult male pituitary gland cDNA, RIKEN full-length enriched library, clone:5330415O11 product:hypothetical Mitochondrial energy transfer proteins (carrier protein) containing protein, full insert sequence.	791.131	228.058	3.469	up
AK030515	Cxcl16	Mus musculus adult male pituitary gland cDNA, RIKEN full-length enriched library, clone:5330424K11 product:CXC chemokine ligand 16, full insert sequence.	218.695	95.4453	2.29131	up
AK030656	Cog5	Mus musculus 6 days neonate head cDNA, RIKEN full-length enriched library, clone:5430405C01 product:PUTATIVE 13 S GOLGI TRANSPORT COMPLEX 90KD SUBUNIT BRAIN-SPECIFIC ISOFORM homolog [Homo sapiens], full insert sequence.	142.292	372.756	0.381728	down
AK030699	Adamts9	Mus musculus 10 days neonate head cDNA, RIKEN full-length enriched library, clone:5530401L07 product:hypothetical protein, full insert sequence.	177.394	77.7964	2.28023	up
AK030861	Rbm12b	Mus musculus adult male thymus cDNA, RIKEN full-length enriched library, clone:5830433B01 product:hypothetical RNA-binding region RNP-1 (RNA recognition motif) containing protein, full insert sequence.	76.6109	187.585	0.408406	down
AK030914	F13a1	Mus musculus adult male thymus cDNA, RIKEN full-length enriched library, clone:5830453E21 product:coagulation factor XIII, alpha subunit, full insert sequence.	455.031	67.1598	6.77535	up
AK030946	6720401G13Rik	Mus musculus adult male thymus cDNA, RIKEN full-length enriched library, clone:5830467J12 product:unclassifiable, full insert sequence.	74.2842	162.707	0.456552	down
AK030956	Cyth4	Mus musculus adult male thymus cDNA, RIKEN full-length enriched library, clone:5830469K17 product:weakly similar to CYTOHESIN 4 [Homo sapiens], full insert sequence.	526.921	65.7625	8.01248	up
AK030961	Dera	Mus musculus adult male thymus cDNA, RIKEN full-length enriched library, clone:5830470O22 product:similar to Putative deoxyribose-phosphate aldolase (EC 4.1.2.4) (Phosphodeoxyriboaldolase) (Deoxyriboaldolase) (DERA) [Mus musculus], full insert sequence.	55.2078	123.866	0.445707	down
AK030987	Lcp1	Mus musculus adult male thymus cDNA, RIKEN full-length enriched library, clone:5830476K24 product:plastin 2, L, full insert sequence.	4199.27	1498.22	2.80284	up
AK031018	Bcl2l13	Mus musculus adult male thymus cDNA, RIKEN full-length enriched library, clone:5830495C16 product:mitochondria located 1 homolog (human), full insert sequence.	161.493	364.777	0.442718	down
AK031046	Wipf1	Mus musculus adult male thymus cDNA, RIKEN full-length enriched library, clone:5832433I20 product:WASP INTERACTING PROTEIN homolog [Rattus norvegicus], full insert sequence.	136.072	50.1023	2.71588	up
AK031097	Ppm1l	Mus musculus 13 days embryo forelimb cDNA, RIKEN full-length enriched library, clone:5930404J21 product:unclassifiable, full insert sequence.	99.1259	198.382	0.499671	down
AK031200	1110002L01Rik	Mus musculus 13 days embryo forelimb cDNA, RIKEN full-length enriched library, clone:5930428C01 product:unclassifiable, full insert sequence.	97.4664	213.115	0.457341	down
AK031337	Fads2	Mus musculus 13 days embryo male testis cDNA, RIKEN full-length enriched library, clone:6030408J16 product:fatty acid desaturase 2, full insert sequence.	63.2319	206.029	0.306907	down
AK031561	Set	Mus musculus 13 days embryo male testis cDNA, RIKEN full-length enriched library, clone:6030453D13 product:SET translocation, full insert sequence.	143.153	69.7957	2.05103	up
AK031842	Nedd4l	Mus musculus adult male medulla oblongata cDNA, RIKEN full-length enriched library, clone:6330416P17 product:neural precursor cell expressed, developmentally down-regulated gene 4b, full insert sequence.	500.115	119.858	4.17258	up
AK031964	Sfrs18	Mus musculus adult male medulla oblongata cDNA, RIKEN full-length enriched library, clone:6330513G17 product:hypothetical Serine-rich region containing protein, full insert sequence.	75.6269	236.256	0.320106	down
AK032079	Faah	Mus musculus adult male medulla oblongata cDNA, RIKEN full-length enriched library, clone:6330576B15 product:fatty acid amide hydrolase, full insert sequence.	65.9556	149.128	0.442275	down
AK032238	Prkag2	Mus musculus adult male olfactory brain cDNA, RIKEN full-length enriched library, clone:6430509K05 product:5'-AMP-ACTIVATED PROTEIN KINASE, GAMMA-2 SUBUNIT (AMPK GAMMA-2 CHAIN) (AMPK GAMMA2) (H91620P) homolog [Homo sapiens], full insert sequence.	116.929	300.497	0.389118	down
AK032273	Yme1l1	Mus musculus adult male olfactory brain cDNA, RIKEN full-length enriched library, clone:6430514D04 product:YME1-like 1 (S. cerevisiae), full insert sequence.	199.173	71.1877	2.79786	up
AK032517	Fubp1	Mus musculus adult male olfactory brain cDNA, RIKEN full-length enriched library, clone:6430578G21 product:SIMILAR TO FAR UPSTREAM ELEMENT (FUSE) BINDING PROTEIN 1, full insert sequence.	75.9042	170.354	0.445567	down
AK032618	Slc34a1	Mus musculus adult male olfactory brain cDNA, RIKEN full-length enriched library, clone:6430706P19 product:solute carrier family 34 (sodium phosphate), member 1, full insert sequence.	155.943	77.4216	2.01421	up
AK032686	Ptdss2	Mus musculus 10 days neonate cerebellum cDNA, RIKEN full-length enriched library, clone:6530422L18 product:phosphatidylserine synthase 2, full insert sequence.	115.249	54.6957	2.10708	up
AK032704	Sap130	Mus musculus 12 days embryo male wolffian duct includes surrounding region cDNA, RIKEN full-length enriched library, clone:6720406D06 product:NT2RP2001378 PROTEIN homolog [Homo sapiens], full insert sequence.	136.948	297.668	0.460069	down
AK032746	Cntn5	Mus musculus 12 days embryo male wolffian duct includes surrounding region cDNA, RIKEN full-length enriched library, clone:6720426O10 product:hypothetical Immunoglobulin C-2 type containing protein, full insert sequence.	72.4832	151.845	0.477351	down
AK032980	Cdca4	Mus musculus 12 days embryo male wolffian duct includes surrounding region cDNA, RIKEN full-length enriched library, clone:6720484A10 product:HEMATOPOIETIC PROGENITOR PROTEIN, full insert sequence.	188.64	66.3521	2.84302	up
AK033321	Top2a	Mus musculus 15 days embryo male testis cDNA, RIKEN full-length enriched library, clone:8030493B08 product:topoisomerase (DNA) II alpha, full insert sequence.	381.052	181.814	2.09584	up
AK033352	Alkbh8	Mus musculus 15 days embryo embryonic body below diaphragm cDNA, RIKEN full-length enriched library, clone:8230401I12 product:similar to HYPOTHETICAL 75.2 KDA PROTEIN [Macaca fascicularis], full insert sequence.	99.1718	217.692	0.45556	down
AK033426	Gm12296	Mus musculus adult male colon cDNA, RIKEN full-length enriched library, clone:9030022M04 product:unclassifiable, full insert sequence.	112.958	55.3341	2.04139	up
AK033501	Rcbtb1	Mus musculus adult male colon cDNA, RIKEN full-length enriched library, clone:9030406H03 product:GUANINE NUCLEOTIDE EXCHANGE FACTOR (CLLL7 PROTEIN) homolog [Homo sapiens], full insert sequence.	124.79	475.125	0.262647	down
AK033517	Mecom	Mus musculus adult male colon cDNA, RIKEN full-length enriched library, clone:9030417P20 product:ecotropic viral integration site 1, full insert sequence.	115.261	54.2172	2.12591	up
AK033564	Slc9a3	Mus musculus adult male colon cDNA, RIKEN full-length enriched library, clone:9030624O13 product:SODIUM/HYDROGEN EXCHANGER 3 (NA(+)/H(+) EXCHANGER 3) (NHE-3) homolog [Rattus norvegicus], full insert sequence.	197.074	78.8923	2.49801	up
AK033629	Cpn1	Mus musculus adult male cecum cDNA, RIKEN full-length enriched library, clone:9130203L14 product:carboxypeptidase N, polypeptide 1, 50kD, full insert sequence.	105.62	220.55	0.478894	down
AK033642	1300010F03Rik	Mus musculus adult male cecum cDNA, RIKEN full-length enriched library, clone:9130206H04 product:hypothetical P-loop containing nucleotide triphosphate hydrolases structure containing protein, full insert sequence.	268.079	752.226	0.356381	down
AK033656	Slc37a1	Mus musculus adult male cecum cDNA, RIKEN full-length enriched library, clone:9130209C10 product:GLYCEROL-3-PHOSPHATE TRANSPORTER (G-3-P TRANSPORTER) (G-3-P PERMEASE) homolog [Homo sapiens], full insert sequence.	270.843	118.126	2.29284	up
AK033724	Acot8	Mus musculus adult male cecum cDNA, RIKEN full-length enriched library, clone:9130233C05 product:PEROXISOMAL ACYL-COENZYME A THIOESTER HYDROLASE 1 (EC 3.1.2.2) (PEROXISOMAL LONG-CHAIN ACYL-COA THIOESTERASE 1) homolog [Mus musculus], full insert sequence.	122.237	247.907	0.493076	down
AK033963	9330129D05Rik	Mus musculus adult male diencephalon cDNA, RIKEN full-length enriched library, clone:9330129D05 product:hypothetical Acyl-CoA dehydrogenase containing protein, full insert sequence.	170.297	619.996	0.274674	down
AK034019	Rabgap1l	Mus musculus adult male diencephalon cDNA, RIKEN full-length enriched library, clone:9330141F15 product:Weakly similar to RAB6 GTPase activating protein, full insert sequence.	232.732	685.686	0.339415	down
AK034031	Ncald	Mus musculus adult male diencephalon cDNA, RIKEN full-length enriched library, clone:9330144K06 product:NEUROCALCIN homolog [Homo sapiens], full insert sequence.	80.4269	255.309	0.315018	down
AK034155	Ganc	Mus musculus adult male diencephalon cDNA, RIKEN full-length enriched library, clone:9330160A12 product:hypothetical protein, full insert sequence.	61.5375	124.259	0.495237	down
AK034229	Fam149a	Mus musculus adult male diencephalon cDNA, RIKEN full-length enriched library, clone:9330165J04 product:hypothetical protein, full insert sequence.	320.122	967.383	0.330915	down
AK034269	Il1rap	Mus musculus adult male diencephalon cDNA, RIKEN full-length enriched library, clone:9330171A08 product:interleukin 1 receptor accessory protein, full insert sequence.	230.623	605.076	0.381147	down
AK034417	9330188P03Rik	Mus musculus adult male diencephalon cDNA, RIKEN full-length enriched library, clone:9330188P03 product:unclassifiable, full insert sequence.	213.258	92.3227	2.30992	up
AK034597	Ndufs1	Mus musculus 12 days embryo embryonic body between diaphragm region and neck cDNA, RIKEN full-length enriched library, clone:9430013A22 product:NADH dehydrogenase (ubiquinone) Fe-S protein 1, full insert sequence.	534.916	1785.44	0.299599	down
AK034648	Pkp4	Mus musculus 12 days embryo embryonic body between diaphragm region and neck cDNA, RIKEN full-length enriched library, clone:9430019K17 product:PS1LY2H-25 PROTEIN homolog [Homo sapiens], full insert sequence.	169.57	729.258	0.232524	down
AK034722	Fam38b	Mus musculus 12 days embryo embryonic body between diaphragm region and neck cDNA, RIKEN full-length enriched library, clone:9430028L06 product:hypothetical protein, full insert sequence.	173.767	86.1377	2.01732	up
AK034793	Nfib	Mus musculus 12 days embryo embryonic body between diaphragm region and neck cDNA, RIKEN full-length enriched library, clone:9430039I15 product:nuclear factor I/B, full insert sequence.	233.561	635.668	0.367426	down
AK034798	Haghl	Mus musculus 12 days embryo embryonic body between diaphragm region and neck cDNA, RIKEN full-length enriched library, clone:9430040C12 product:hypothetical Metallo-beta-lactamase superfamily containing protein, full insert sequence.	257.827	67.4568	3.82211	up
AK035037	Slc25a36	Mus musculus 12 days embryo embryonic body between diaphragm region and neck cDNA, RIKEN full-length enriched library, clone:9430077E01 product:inferred: Mus musculus, Similar to hypothetical protein FLJ10618, clone IMAGE:3594297, mRNA, partial cds, full	252.956	113.55	2.2277	up
AK035077	Ppp2r3a	Mus musculus 12 days embryo embryonic body between diaphragm region and neck cDNA, RIKEN full-length enriched library, clone:9430084I02 product:SERINE/THREONINE PROTEIN PHOSPHATASE 2A, 72/130 KDA REGULATORY SUBUNIT B (PP2A, SUBUNIT B, B''-PR72/PR130) (PP	217.141	76.5695	2.83586	up
AK035112	AW549542	Mus musculus 12 days embryo embryonic body between diaphragm region and neck cDNA, RIKEN full-length enriched library, clone:9430089J01 product:unclassifiable, full insert sequence.	113.073	379.491	0.297958	down
AK035155	Slc38a3	Mus musculus 12 days embryo embryonic body between diaphragm region and neck cDNA, RIKEN full-length enriched library, clone:9430094B04 product:N SYSTEM AMINO ACIDS TRANSPORTER NAT-1 homolog [Mus musculus], full insert sequence.	86.6576	388.332	0.223154	down
AK035462	Shroom1	Mus musculus adult male urinary bladder cDNA, RIKEN full-length enriched library, clone:9530051L07 product:hypothetical protein, full insert sequence.	629.833	1277.99	0.492831	down
AK035683	Arhgef2	Mus musculus adult male urinary bladder cDNA, RIKEN full-length enriched library, clone:9530086N01 product:rho/rac guanine nucleotide exchange factor (GEF) 2, full insert sequence.	355.521	118.17	3.00856	up
AK035698	Efcab5	Mus musculus adult male urinary bladder cDNA, RIKEN full-length enriched library, clone:9530092D03 product:hypothetical EF-hand structure containing protein, full insert sequence.	112.732	56.0942	2.0097	up
AK035774	Usp24	Mus musculus 16 days neonate cerebellum cDNA, RIKEN full-length enriched library, clone:9630003H18 product:unclassifiable, full insert sequence.	257.641	114.298	2.25411	up
AK035873	Lgi1	Mus musculus 16 days neonate cerebellum cDNA, RIKEN full-length enriched library, clone:9630013A09 product:hypothetical protein, full insert sequence.	278.891	132.527	2.10441	up
AK036018	Ank2	Mus musculus 16 days neonate cerebellum cDNA, RIKEN full-length enriched library, clone:9630027I02 product:ankyrin 2, neuronal long splice form homolog [Homo sapiens], full insert sequence.	135.921	64.8219	2.09683	up
AK036128	Abat	Mus musculus 16 days neonate cerebellum cDNA, RIKEN full-length enriched library, clone:9630038C02 product:BETA-ALANINE OXOGLUTARATE AMINOTRANSFERASE (EC 2.6.1.19) homolog [Rattus norvegicus], full insert sequence.	955.684	2221.05	0.430285	down
AK036174	Dag1	Mus musculus 16 days neonate cerebellum cDNA, RIKEN full-length enriched library, clone:9630044C10 product:dystroglycan 1, full insert sequence.	520.8	1053.41	0.494392	down
AK036192	Grid2	Mus musculus 16 days neonate cerebellum cDNA, RIKEN full-length enriched library, clone:9630045A19 product:glutamate receptor, ionotropic, delta 2, full insert sequence.	155.277	68.7013	2.26018	up
AK036259	Ache	Mus musculus 16 days neonate cerebellum cDNA, RIKEN full-length enriched library, clone:9630050A01 product:acetylcholinesterase, full insert sequence.	242.326	78.5237	3.08602	up
AK036390	Wdhd1	Mus musculus adult male bone cDNA, RIKEN full-length enriched library, clone:9830004G04 product:similar to ACIDIC NUCLEOPLASMIC DNA-BINDING PROTEIN 1 (AND-1) [Homo sapiens], full insert sequence.	256.105	115.462	2.21809	up
AK036404	Cacnb1	Mus musculus adult male bone cDNA, RIKEN full-length enriched library, clone:9830006D01 product:calcium channel, voltage-dependent, beta 1 subunit, full insert sequence.	73.8578	213.081	0.346618	down
AK036533	Scly	Mus musculus adult male bone cDNA, RIKEN full-length enriched library, clone:9830130K22 product:selenocysteine lyase, full insert sequence.	99.3848	210.798	0.471468	down
AK036538	Ddx24	Mus musculus adult male bone cDNA, RIKEN full-length enriched library, clone:9830131K01 product:DEAD/H (Asp-Glu-Ala-Asp/His) box polypeptide 13 (RNA helicase A), full insert sequence.	76.3651	157.783	0.483987	down
AK036551	9830132P13	Mus musculus adult male bone cDNA, RIKEN full-length enriched library, clone:9830132P13 product:unclassifiable, full insert sequence.	175.731	59.6799	2.94456	up
AK036585	Prkag3	Mus musculus adult male bone cDNA, RIKEN full-length enriched library, clone:9830138C07 product:5'-AMP-ACTIVATED PROTEIN KINASE, GAMMA-3 SUBUNIT (AMPK GAMMA-3 CHAIN) (AMPK GAMMA3) homolog [Homo sapiens], full insert sequence.	82.7574	183.518	0.450951	down
AK036677	Fto	Mus musculus adult male bone cDNA, RIKEN full-length enriched library, clone:9830160I16 product:fatso, full insert sequence.	234.02	76.7093	3.05074	up
AK036763	Dhx34	Mus musculus adult female vagina cDNA, RIKEN full-length enriched library, clone:9930003H07 product:RIKEN cDNA 1200013B07 gene, full insert sequence.	57.712	160.483	0.359614	down
AK036828	Syne1	Mus musculus adult female vagina cDNA, RIKEN full-length enriched library, clone:9930016I04 product:synaptic nuclear envelope 1, full insert sequence.	565.328	258.307	2.18859	up
AK036833	Ikzf1	Mus musculus adult female vagina cDNA, RIKEN full-length enriched library, clone:9930017A02 product:zinc finger protein, subfamily 1A, 1 (Ikaros), full insert sequence.	232.978	111.305	2.09314	up
AK036840	Myo1f	Mus musculus adult female vagina cDNA, RIKEN full-length enriched library, clone:9930017F19 product:MYOSIN IF (MYOSIN-IE) (FRAGMENT) homolog [Homo sapiens], full insert sequence.	1752.82	167.688	10.4529	up
AK036960	Alox12	Mus musculus adult female vagina cDNA, RIKEN full-length enriched library, clone:9930030L18 product:arachidonate 12-lipoxygenase, full insert sequence.	402.631	111.029	3.62636	up
AK036974	5930430L01Rik	Mus musculus adult female vagina cDNA, RIKEN full-length enriched library, clone:9930031O22 product:unclassifiable, full insert sequence.	125.898	374.128	0.33651	down
AK037051	Myo1d	Mus musculus adult female vagina cDNA, RIKEN full-length enriched library, clone:9930104H07 product:MYOSIN-1D, full insert sequence.	53.3953	125.097	0.426832	down
AK037053	9930104L06Rik	Mus musculus adult female vagina cDNA, RIKEN full-length enriched library, clone:9930104L06 product:similar to HYPOTHETICAL PROTEIN FLJ20508 [Homo sapiens], full insert sequence.	388.634	77.6557	5.00458	up
AK037416	Slc16a5	Mus musculus 16 days neonate thymus cDNA, RIKEN full-length enriched library, clone:A130015N09 product:weakly similar to MONOCARBOXYLATE TRANSPORTER 6 (MCT 6) (MCT 5) [Homo sapiens], full insert sequence.	117.299	383.283	0.306038	down
AK037611	Dock2	Mus musculus 16 days neonate thymus cDNA, RIKEN full-length enriched library, clone:A130029J19 product:dedicator of cyto-kinesis 2, full insert sequence.	375.2	136.731	2.74408	up
AK037770	Gm15623	Mus musculus 16 days neonate thymus cDNA, RIKEN full-length enriched library, clone:A130048K13 product:hypothetical protein, full insert sequence.	55.1295	132.098	0.417338	down
AK037928	Hmgb1	Mus musculus 16 days neonate thymus cDNA, RIKEN full-length enriched library, clone:A130064K11 product:high mobility group box 1, full insert sequence.	203.868	487.296	0.418366	down
AK037973	Crot	Mus musculus 16 days neonate thymus cDNA, RIKEN full-length enriched library, clone:A130068E12 product:carnitine O-octanoyltransferase, full insert sequence.	74.6307	203.441	0.366843	down
AK038165	AI413782	Mus musculus 16 days neonate thymus cDNA, RIKEN full-length enriched library, clone:A130083J16 product:similar to somatotropin intron-related protein RDE.25 (fragment) [Rattus norvegicus], full insert sequence.	122.987	51.8515	2.37191	up
AK038319	Il16	Mus musculus 16 days neonate thymus cDNA, RIKEN full-length enriched library, clone:A130095H14 product:interleukin 16, full insert sequence.	123.117	58.8606	2.09167	up
AK038321	Accn5	Mus musculus 16 days neonate thymus cDNA, RIKEN full-length enriched library, clone:A130095J21 product:amiloride-sensitive sodium channel, full insert sequence.	63.732	186.64	0.34147	down
AK038693	N/A	Mus musculus adult male hypothalamus cDNA, RIKEN full-length enriched library, clone:A230055L23 product:unclassifiable, full insert sequence.	159.745	59.335	2.69225	up
AK038804	Plek	Mus musculus adult male hypothalamus cDNA, RIKEN full-length enriched library, clone:A230064M01 product:pleckstrin, full insert sequence.	536.223	71.0635	7.5457	up
AK038828	N/A	Mus musculus adult male hypothalamus cDNA, RIKEN full-length enriched library, clone:A230066D12 product:mitogen-activated protein kinase kinase kinase 14, full insert sequence.	146.09	70.3145	2.07767	up
AK038836	Sec24a	Mus musculus adult male hypothalamus cDNA, RIKEN full-length enriched library, clone:A230067E15 product:weakly similar to PROTEIN TRANSPORT PROTEIN SEC24A (SEC24-RELATED PROTEIN A) (FRAGMENT) [Homo sapiens], full insert sequence.	246.859	610.794	0.404161	down
AK038894	Gpr179	Mus musculus adult male hypothalamus cDNA, RIKEN full-length enriched library, clone:A230072P15 product:hypothetical protein, full insert sequence.	140.843	61.2737	2.29859	up
AK038986	Rnf14	Mus musculus adult male hypothalamus cDNA, RIKEN full-length enriched library, clone:A230081K17 product:ring finger protein 14, full insert sequence.	107.622	278.041	0.387072	down
AK038996	A230083G16Rik	Mus musculus adult male hypothalamus cDNA, RIKEN full-length enriched library, clone:A230083G16 product:hypothetical protein, full insert sequence.	58.3319	142.98	0.407972	down
AK039007	Nup88	Mus musculus adult male hypothalamus cDNA, RIKEN full-length enriched library, clone:A230084K08 product:preimplantation protein 2, full insert sequence.	63.0572	145.157	0.434406	down
AK039116	Jmjd4	Mus musculus adult male hypothalamus cDNA, RIKEN full-length enriched library, clone:A230098D02 product:hypothetical protein, full insert sequence.	70.5849	195.033	0.361913	down
AK039340	A230056P14Rik	Mus musculus adult male spinal cord cDNA, RIKEN full-length enriched library, clone:A330027F23 product:unclassifiable, full insert sequence.	120.836	57.7276	2.09322	up
AK039445	Ppp1r12b	Mus musculus adult male spinal cord cDNA, RIKEN full-length enriched library, clone:A330043L12 product:similar to MYOSIN PHOSPHATASE TARGETING/REGULATORY SUBUNIT (MYOSIN PHOSPHATASE TARGET SUBUNIT 2) [Homo sapiens], full insert sequence.	66.658	137.28	0.485563	down
AK039461	Mettl8	Mus musculus adult male spinal cord cDNA, RIKEN full-length enriched library, clone:A330045L03 product:hypothetical S-adenosyl-L-methionine-dependent methyltransferases structure containing protein, full insert sequence.	54.345	114.222	0.475785	down
AK039513	Fam13c	Mus musculus adult male spinal cord cDNA, RIKEN full-length enriched library, clone:A330053D11 product:RIKEN cDNA C030038O19 gene, full insert sequence.	164.58	78.1924	2.1048	up
AK039520	Tmem181b	Mus musculus adult male spinal cord cDNA, RIKEN full-length enriched library, clone:A330054F13 product:hypothetical protein, full insert sequence.	386.276	183.774	2.1019	up
AK039557	1700066J03Rik	Mus musculus adult male spinal cord cDNA, RIKEN full-length enriched library, clone:A330061J11 product:unclassifiable, full insert sequence.	63.718	144.778	0.44011	down
AK039635	Rnf152	Mus musculus adult male spinal cord cDNA, RIKEN full-length enriched library, clone:A330076C18 product:unclassifiable, full insert sequence.	77.8069	166.529	0.467226	down
AK039720	0610040F04Rik	Mus musculus adult male spinal cord cDNA, RIKEN full-length enriched library, clone:A330095A16 product:unclassifiable, full insert sequence.	73.6009	154.017	0.477875	down
AK039726	Rtbdn	Mus musculus adult male spinal cord cDNA, RIKEN full-length enriched library, clone:A330096I21 product:weakly similar to RETBINDIN [Homo sapiens], full insert sequence.	158.299	70.9718	2.23046	up
AK039773	Tmem116	Mus musculus adult male spinal cord cDNA, RIKEN full-length enriched library, clone:A330106A04 product:RIKEN cDNA C030022K24 gene, full insert sequence.	260.802	84.1184	3.10041	up
AK039796	1700086O06Rik	Mus musculus 0 day neonate thymus cDNA, RIKEN full-length enriched library, clone:A430001N24 product:hypothetical protein, full insert sequence.	65.4125	133.742	0.489095	down
AK039855	Tns4	Mus musculus 0 day neonate thymus cDNA, RIKEN full-length enriched library, clone:A430020N04 product:weakly similar to Tensin (Fragment) [Rattus norvegicus], full insert sequence.	175.902	57.5353	3.05729	up
AK039945	Txndc16	Mus musculus 0 day neonate thymus cDNA, RIKEN full-length enriched library, clone:A430034K01 product:hypothetical Thioredoxin-like structure containing protein, full insert sequence.	136.479	54.5594	2.50148	up
AK040009	Bambi-ps1	Mus musculus 0 day neonate thymus cDNA, RIKEN full-length enriched library, clone:A430042N11 product:BMP and activin membrane-bound inhibitor, pseudogene (Xenopus laevis), full insert sequence.	248.227	81.021	3.06373	up
AK040027	A430046D13Rik	Mus musculus 0 day neonate thymus cDNA, RIKEN full-length enriched library, clone:A430046D13 product:unclassifiable, full insert sequence.	82.84	183.838	0.450615	down
AK040045	Aqp11	Mus musculus 0 day neonate thymus cDNA, RIKEN full-length enriched library, clone:A430050A21 product:hypothetical Eukaryotic thiol (cysteine) proteases active site containing protein, full insert sequence.	879.049	2956.88	0.297289	down
AK040069	Abcb7	Mus musculus 0 day neonate thymus cDNA, RIKEN full-length enriched library, clone:A430055N05 product:ATP-binding cassette, sub-family B (MDR/TAP), member 7, full insert sequence.	103.356	276.682	0.373556	down
AK040102	C920009B18Rik	Mus musculus 0 day neonate thymus cDNA, RIKEN full-length enriched library, clone:A430061C10 product:histocompatibility 60, full insert sequence.	455.343	73.8548	6.16538	up
AK040214	Ifi203	Mus musculus 0 day neonate thymus cDNA, RIKEN full-length enriched library, clone:A430077M01 product:Interferon-inducible protein 203 [Mus musculus], full insert sequence.	324.184	133.285	2.43226	up
AK040278	BB031773	Mus musculus 0 day neonate thymus cDNA, RIKEN full-length enriched library, clone:A430083A03 product:unclassifiable, full insert sequence.	51.4089	110.203	0.466492	down
AK040353	Prkg1	Mus musculus 0 day neonate thymus cDNA, RIKEN full-length enriched library, clone:A430088G19 product:protein kinase, cGMP-dependent, type I, full insert sequence.	151.238	62.7739	2.40926	up
AK040354	Epb4.1l5	Mus musculus 0 day neonate thymus cDNA, RIKEN full-length enriched library, clone:A430088H15 product:SIMILAR TO EHM2 GENE homolog [Mus musculus], full insert sequence.	126.675	399.66	0.316958	down
AK040396	Ptgr2	Mus musculus 0 day neonate thymus cDNA, RIKEN full-length enriched library, clone:A430091H15 product:RIKEN cDNA 1810016I24 gene, full insert sequence.	95.4736	279.266	0.341873	down
AK040553	N/A	Mus musculus 0 day neonate thymus cDNA, RIKEN full-length enriched library, clone:A430106F14 product:unclassifiable, full insert sequence.	225.874	111.869	2.01909	up
AK040751	Fam161a	Mus musculus adult male aorta and vein cDNA, RIKEN full-length enriched library, clone:A530023B02 product:weakly similar to OVARC1001399 PROTEIN (FRAGMENT) [Homo sapiens], full insert sequence.	54.2336	114.901	0.472004	down
AK040865	N/A	Mus musculus adult male aorta and vein cDNA, RIKEN full-length enriched library, clone:A530031L11 product:unclassifiable, full insert sequence.	177.254	80.682	2.19694	up
AK040867	Pik3cd	Mus musculus adult male aorta and vein cDNA, RIKEN full-length enriched library, clone:A530031P09 product:phosphatidylinositol 3-kinase catalytic delta polypeptide, full insert sequence.	694.813	124.542	5.57895	up
AK040904	N/A	Mus musculus adult male aorta and vein cDNA, RIKEN full-length enriched library, clone:A530043E21 product:unclassifiable, full insert sequence.	64.9174	174.985	0.370988	down
AK040959	Dock10	Mus musculus adult male aorta and vein cDNA, RIKEN full-length enriched library, clone:A530051J20 product:hypothetical Crystallin/Pleckstrin homology (PH) domain containing protein, full insert sequence.	144.632	64.0161	2.2593	up
AK041004	Fam40b	Mus musculus adult male aorta and vein cDNA, RIKEN full-length enriched library, clone:A530059G24 product:hypothetical protein, full insert sequence.	64.9052	152.869	0.424579	down
AK041017	Prpf8	Mus musculus adult male aorta and vein cDNA, RIKEN full-length enriched library, clone:A530061L10 product:splicing factor PRP8-like (S. cerevisiae), full insert sequence.	372.684	911.705	0.408777	down
AK041098	Rbms3	Mus musculus adult male aorta and vein cDNA, RIKEN full-length enriched library, clone:A530082O13 product:RNA-BINDING PROTEIN homolog [Homo sapiens], full insert sequence.	825.546	381.912	2.16161	up
AK041159	Top3b	Mus musculus adult male aorta and vein cDNA, RIKEN full-length enriched library, clone:A530086K15 product:topoisomerase (DNA) III beta, full insert sequence.	121.243	267.36	0.453482	down
AK041184	Smcr7l	Mus musculus adult male aorta and vein cDNA, RIKEN full-length enriched library, clone:A530088J19 product:hypothetical protein, full insert sequence.	223.327	485.816	0.459695	down
AK041463	N/A	Mus musculus 3 days neonate thymus cDNA, RIKEN full-length enriched library, clone:A630012F18 product:unclassifiable, full insert sequence.	131.534	64.9391	2.0255	up
AK041468	A630012P03Rik	Mus musculus 3 days neonate thymus cDNA, RIKEN full-length enriched library, clone:A630012P03 product:unclassifiable, full insert sequence.	134.949	62.0886	2.17348	up
AK041533	Slc44a2	Mus musculus 3 days neonate thymus cDNA, RIKEN full-length enriched library, clone:A630019M07 product:CTL2 PROTEIN homolog [Homo sapiens], full insert sequence.	1053.63	445.132	2.36701	up
AK041659	N/A	Mus musculus 3 days neonate thymus cDNA, RIKEN full-length enriched library, clone:A630028G09 product:similar to C360B4.1 (PUTATIVE NOVEL PROTEIN SIMILAR TO PREDICTED BACTERIAL AND WORM PROTEINS) (FRAGMENT) [Homo sapiens], full insert sequence.	200.327	471.682	0.424708	down
AK041695	Pag1	Mus musculus 3 days neonate thymus cDNA, RIKEN full-length enriched library, clone:A630030J17 product:unclassifiable, full insert sequence.	350.938	114.241	3.07191	up
AK041949	Il15ra	Mus musculus 3 days neonate thymus cDNA, RIKEN full-length enriched library, clone:A630048I20 product:interleukin 15 receptor, alpha chain, full insert sequence.	53.1352	180.933	0.293674	down
AK041972	Gm4890	Mus musculus 3 days neonate thymus cDNA, RIKEN full-length enriched library, clone:A630049P17 product:unclassifiable, full insert sequence.	155.116	77.1622	2.01026	up
AK041979	Slc14a1	Mus musculus 3 days neonate thymus cDNA, RIKEN full-length enriched library, clone:A630050E14 product:solute carrier family 14 (urea transprorter), member 1, full insert sequence.	623.826	103.524	6.0259	up
AK042065	Cpeb2	Mus musculus 3 days neonate thymus cDNA, RIKEN full-length enriched library, clone:A630055H10 product:similar to KIAA0940 PROTEIN [Homo sapiens], full insert sequence.	103.359	215.695	0.47919	down
AK042181	Taok3	Mus musculus 3 days neonate thymus cDNA, RIKEN full-length enriched library, clone:A630067I17 product:STE20-like kinase homolog (Fragment), full insert sequence.	1008.21	2231.27	0.451857	down
AK042186	Arid4a	Mus musculus 3 days neonate thymus cDNA, RIKEN full-length enriched library, clone:A630067N03 product:RETINOBLASTOMA-BINDING PROTEIN 1 (RBBP-1) homolog [Homo sapiens], full insert sequence.	278.679	127.767	2.18114	up
AK042195	Arhgef16	Mus musculus 3 days neonate thymus cDNA, RIKEN full-length enriched library, clone:A630068L09 product:Rho guanine nucleotide exchange factor (GEF) 16, full insert sequence.	107.351	50.2893	2.13467	up
AK042330	Ank3	Mus musculus 3 days neonate thymus cDNA, RIKEN full-length enriched library, clone:A630082M22 product:ankyrin 3, epithelial, full insert sequence.	90.8943	189.409	0.479885	down
AK042476	Sh2d1a	Mus musculus 3 days neonate thymus cDNA, RIKEN full-length enriched library, clone:A630095D20 product:SH2 domain protein 1A, full insert sequence.	186.295	63.7936	2.92027	up
AK042486	Agfg2	Mus musculus 3 days neonate thymus cDNA, RIKEN full-length enriched library, clone:A630095P14 product:hypothetical protein, full insert sequence.	188.169	535.081	0.351665	down
AK042904	B230219N05Rik	Mus musculus 7 days neonate cerebellum cDNA, RIKEN full-length enriched library, clone:A730037D09 product:unclassifiable, full insert sequence.	158.976	56.1445	2.83156	up
AK042996	Slc7a1	Mus musculus 7 days neonate cerebellum cDNA, RIKEN full-length enriched library, clone:A730046J11 product:unclassifiable, full insert sequence.	174.72	55.687	3.13754	up
AK043273	Adss	Mus musculus 7 days neonate cerebellum cDNA, RIKEN full-length enriched library, clone:A730079J21 product:adenylosuccinate synthetase 2, non muscle, full insert sequence.	57.3661	121.635	0.471625	down
AK043372	Brpf1	Mus musculus 7 days neonate cerebellum cDNA, RIKEN full-length enriched library, clone:A730089G18 product:weakly similar to zinc-finger protein, BR140 [Homo sapiens], full insert sequence.	926.353	369.77	2.50521	up
AK043477	Ulk4	Mus musculus 7 days neonate cerebellum cDNA, RIKEN full-length enriched library, clone:A730098P15 product:hypothetical protein, full insert sequence.	175.648	66.8877	2.62602	up
AK043598	Heg1	Mus musculus 10 days neonate cortex cDNA, RIKEN full-length enriched library, clone:A830011I05 product:hypothetical protein, full insert sequence.	240.652	104.254	2.30832	up
AK043646	Hectd2	Mus musculus 10 days neonate cortex cDNA, RIKEN full-length enriched library, clone:A830015D01 product:hypothetical protein, full insert sequence.	106.838	51.3887	2.07902	up
AK043669	Psd4	Mus musculus 10 days neonate cortex cDNA, RIKEN full-length enriched library, clone:A830017P16 product:hypothetical SEC7-like domain/Pleckstrin homology (PH) domain containing protein, full insert sequence.	408.973	118.464	3.45229	up
AK043726	Rarb	Mus musculus 10 days neonate cortex cDNA, RIKEN full-length enriched library, clone:A830025K23 product:retinoic acid receptor, beta, full insert sequence.	139.926	418.761	0.334142	down
AK043810	Zdhhc9	Mus musculus 10 days neonate cortex cDNA, RIKEN full-length enriched library, clone:A830035I23 product:similar to CGI-89 PROTEIN [Homo sapiens], full insert sequence.	106.504	50.2944	2.11761	up
AK043819	Srr	Mus musculus 10 days neonate cortex cDNA, RIKEN full-length enriched library, clone:A830036H21 product:serine racemase, full insert sequence.	667.149	1533.72	0.434989	down
AK043826	Tulp4	Mus musculus 10 days neonate cortex cDNA, RIKEN full-length enriched library, clone:A830037L14 product:unclassifiable, full insert sequence.	77.4288	166.679	0.46454	down
AK043996	AA387883	Mus musculus 10 days neonate cortex cDNA, RIKEN full-length enriched library, clone:A830077F18 product:unclassifiable, full insert sequence.	147.767	64.6857	2.28438	up
AK044099	Chsy3	Mus musculus 10 days neonate cortex cDNA, RIKEN full-length enriched library, clone:A830089M24 product:hypothetical Fibronectin, type III-like fold containing protein, full insert sequence.	316.437	114.873	2.75468	up
AK044113	Sarm1	Mus musculus 10 days neonate cortex cDNA, RIKEN full-length enriched library, clone:A830091I15 product:hypothetical Gram-positive cocci surface protein 'anchoring' hexapeptide/TIR domain containing protein, full insert sequence.	132.647	58.3675	2.27262	up
AK044186	Pex26	Mus musculus 10 days neonate cortex cDNA, RIKEN full-length enriched library, clone:A830097P11 product:similar to KAIA2502 PROTEIN [Homo sapiens], full insert sequence.	542.827	1439.69	0.377045	down
AK044221	Tifa	Mus musculus adult retina cDNA, RIKEN full-length enriched library, clone:A930002B18 product:TRAF2-binding protein, full insert sequence.	468.833	208.861	2.24471	up
AK044394	Apobec3	Mus musculus adult retina cDNA, RIKEN full-length enriched library, clone:A930010L09 product:hypothetical protein, MGC:7002, full insert sequence.	910.691	280.504	3.24662	up
AK044430	A930012L18Rik	Mus musculus adult retina cDNA, RIKEN full-length enriched library, clone:A930012L18 product:unclassifiable, full insert sequence.	51.6553	131.237	0.393603	down
AK044548	D3Ertd751e	Mus musculus adult retina cDNA, RIKEN full-length enriched library, clone:A930021K20 product:hypothetical protein, full insert sequence.	97.5523	239.306	0.407647	down
AK044563	D14Abb1e	Mus musculus adult retina cDNA, RIKEN full-length enriched library, clone:A930022O19 product:similar to RETINOBLASTOMA-ASSOCIATED PROTEIN RAP140 [Homo sapiens], full insert sequence.	170.2	355.572	0.478664	down
AK044639	Cpeb3	Mus musculus adult retina cDNA, RIKEN full-length enriched library, clone:A930029D04 product:KIAA0940 PROTEIN homolog [Homo sapiens], full insert sequence.	110.531	413.225	0.267485	down
AK044658	Per2	Mus musculus adult retina cDNA, RIKEN full-length enriched library, clone:A930030B13 product:period homolog 2 (Drosophila), full insert sequence.	117.376	372.383	0.315202	down
AK044667	Mfsd4	Mus musculus adult retina cDNA, RIKEN full-length enriched library, clone:A930031D07 product:hypothetical protein, full insert sequence.	520.053	1101.09	0.472308	down
AK044689	A930033H14Rik	Mus musculus adult retina cDNA, RIKEN full-length enriched library, clone:A930033H14 product:unclassifiable, full insert sequence.	89.6755	199.417	0.449688	down
AK044718	Nr2e3	Mus musculus adult retina cDNA, RIKEN full-length enriched library, clone:A930035N01 product:nuclear receptor subfamily 2, group E, member 3, full insert sequence.	70.6364	143.645	0.491742	down
AK044729	Six6os1	Mus musculus adult retina cDNA, RIKEN full-length enriched library, clone:A930037I21 product:unclassifiable, full insert sequence.	66.6149	139.9	0.476162	down
AK044749	Mia3	Mus musculus adult retina cDNA, RIKEN full-length enriched library, clone:A930039G15 product:weakly similar to NPIP-LIKE PROTEIN (FRAGMENT) [Cercopithecus aethiops], full insert sequence.	67.8591	159.758	0.424762	down
AK044773	Smcr7l	Mus musculus adult retina cDNA, RIKEN full-length enriched library, clone:A930041K01 product:hypothetical protein, full insert sequence.	65.7753	182.344	0.36072	down
AK045112	B130034C11Rik	Mus musculus 9.5 days embryo parthenogenote cDNA, RIKEN full-length enriched library, clone:B130034C11 product:unclassifiable, full insert sequence.	57.5859	115.371	0.499139	down
AK045131	Wipi1	Mus musculus 9.5 days embryo parthenogenote cDNA, RIKEN full-length enriched library, clone:B130038P03 product:hypothetical protein, full insert sequence.	167.254	78.6277	2.12716	up
AK045241	Dcaf10	Mus musculus 9.5 days embryo parthenogenote cDNA, RIKEN full-length enriched library, clone:B130050J21 product:HYPOTHETICAL 28.4 KDA PROTEIN homolog [Homo sapiens], full insert sequence.	139.248	311.223	0.447422	down
AK045359	Rapgefl1	Mus musculus adult male corpora quadrigemina cDNA, RIKEN full-length enriched library, clone:B230105J10 product:inferred: Link guanine nucleotide exchange factor II {Homo sapiens}, full insert sequence.	349.676	107.205	3.26175	up
AK045380	Nup93	Mus musculus adult male corpora quadrigemina cDNA, RIKEN full-length enriched library, clone:B230111C05 product:similar to DEAD EYE [Brachydanio rerio], full insert sequence.	158.221	71.2678	2.22009	up
AK045557	Cep250	Mus musculus adult male corpora quadrigemina cDNA, RIKEN full-length enriched library, clone:B230210E21 product:SIMILAR TO CENTROSOMAL PROTEIN 2 homolog [Homo sapiens], full insert sequence.	65.2775	132.785	0.491604	down
AK045809	Polr1a	Mus musculus adult male corpora quadrigemina cDNA, RIKEN full-length enriched library, clone:B230311P03 product:RNA polymerase 1-4 (194 kDa subunit), full insert sequence.	111.088	52.5171	2.11528	up
AK045953	Usp53	Mus musculus adult male corpora quadrigemina cDNA, RIKEN full-length enriched library, clone:B230326M20 product:KIAA1350 PROTEIN (FRAGMENT) homolog [Homo sapiens], full insert sequence.	197.485	80.8209	2.44348	up
AK046150	N/A	Mus musculus adult male corpora quadrigemina cDNA, RIKEN full-length enriched library, clone:B230345B16 product:unclassifiable, full insert sequence.	137.763	58.5659	2.35227	up
AK046225	B230354K17Rik	Mus musculus adult male corpora quadrigemina cDNA, RIKEN full-length enriched library, clone:B230354K17 product:unclassifiable, full insert sequence.	1237.21	125.843	9.83137	up
AK046399	Wdr60	Mus musculus adult male corpora quadrigemina cDNA, RIKEN full-length enriched library, clone:B230380A12 product:hypothetical protein, full insert sequence.	60.2889	153.668	0.392332	down
AK046507	Lpcat1	Mus musculus adult male corpora quadrigemina cDNA, RIKEN full-length enriched library, clone:B230399I01 product:SIMILAR TO HYPOTHETICAL PROTEIN FLJ12443 homolog [Mus musculus], full insert sequence.	461.922	122.095	3.78329	up
AK046521	Zfpm2	Mus musculus adult male adrenal gland cDNA, RIKEN full-length enriched library, clone:B330005D23 product:zinc finger protein, multitype 2, full insert sequence.	194.211	63.6307	3.05216	up
AK046579	Ccr2	Mus musculus 4 days neonate male adipose cDNA, RIKEN full-length enriched library, clone:B430108F19 product:chemokine (C-C) receptor 2, full insert sequence.	289.116	67.2551	4.29879	up
AK046635	Magi1	Mus musculus 4 days neonate male adipose cDNA, RIKEN full-length enriched library, clone:B430214A18 product:guanylate kinase membrane-associated inverted 1, full insert sequence.	118.091	282.793	0.41759	down
AK046714	Tm6sf1	Mus musculus 4 days neonate male adipose cDNA, RIKEN full-length enriched library, clone:B430320J11 product:transmembrane 6 superfamily member 1, full insert sequence.	246.792	112.202	2.19952	up
AK046722	Sept3	Mus musculus adult male cortex cDNA, RIKEN full-length enriched library, clone:B530002E20 product:septin 3, full insert sequence.	200.23	78.543	2.5493	up
AK046740	Ttc7b	Mus musculus adult male cortex cDNA, RIKEN full-length enriched library, clone:B530045F04 product:weakly similar to HYPOTHETICAL PROTEIN KIAA1140 (FRAGMENT) [Homo sapiens], full insert sequence.	108.698	247.698	0.438833	down
AK046879	Ablim2	Mus musculus 10 days neonate medulla oblongata cDNA, RIKEN full-length enriched library, clone:B830046I05 product:KIAA1808 PROTEIN (FRAGMENT) [Homo sapiens], full insert sequence.	61.5486	155.745	0.395188	down
AK047044	Phf20l1	Mus musculus 10 days neonate cerebellum cDNA, RIKEN full-length enriched library, clone:B930013J03 product:similar to CDNA FLJ13649 FIS, CLONE PLACE1011399, WEAKLY SIMILAR TO HOMO SAPIENS CGI-72 PROTEIN MRNA [Homo sapiens], full insert sequence.	139.515	64.7566	2.15446	up
AK047058	Astn2	Mus musculus 10 days neonate cerebellum cDNA, RIKEN full-length enriched library, clone:B930014J04 product:KIAA0634 PROTEIN (FRAGMENT) homolog [Homo sapiens], full insert sequence.	134.889	58.4148	2.30916	up
AK047163	8030453O22Rik	Mus musculus 10 days neonate cerebellum cDNA, RIKEN full-length enriched library, clone:B930030E13 product:unclassifiable, full insert sequence.	115.07	55.4273	2.07605	up
AK047284	Stk36	Mus musculus 10 days neonate cerebellum cDNA, RIKEN full-length enriched library, clone:B930045J24 product:weakly similar to FUSED SERINE/THREONINE KINASE [Homo sapiens], full insert sequence.	136.974	60.9326	2.24795	up
AK047323	Gm9934	Mus musculus 10 days neonate cerebellum cDNA, RIKEN full-length enriched library, clone:B930049H16 product:hypothetical protein, full insert sequence.	59.7709	120.799	0.494796	down
AK047411	Guf1	Mus musculus 10 days neonate cerebellum cDNA, RIKEN full-length enriched library, clone:B930059D18 product:hypothetical GTP-binding elongation factor containing protein, full insert sequence.	65.4035	141.893	0.460935	down
AK047414	Lrrc14	Mus musculus 10 days neonate cerebellum cDNA, RIKEN full-length enriched library, clone:B930059G06 product:hypothetical RNI-like structure containing protein, full insert sequence.	99.6412	277.534	0.359024	down
AK047459	Slc38a1	Mus musculus 10 days neonate cerebellum cDNA, RIKEN full-length enriched library, clone:B930066N23 product:AMINO ACID TRANSPORTER NAT-2 homolog [Mus musculus], full insert sequence.	777.247	155.881	4.98615	up
AK047530	Usp33	Mus musculus 10 days neonate cerebellum cDNA, RIKEN full-length enriched library, clone:B930083N20 product:hypothetical protein, full insert sequence.	145.304	59.7533	2.43174	up
AK047608	Reln	Mus musculus 10 days neonate cerebellum cDNA, RIKEN full-length enriched library, clone:B930099J21 product:reelin, full insert sequence.	137.834	292.592	0.471081	down
AK047845	Dyrk1a	Mus musculus 16 days embryo head cDNA, RIKEN full-length enriched library, clone:C130005F20 product:dual-specificity tyrosine-(Y)-phosphorylation regulated kinase 1a, full insert sequence.	199.773	97.5999	2.04685	up
AK047857	D130079A08Rik	Mus musculus 16 days embryo head cDNA, RIKEN full-length enriched library, clone:C130011O14 product:unclassifiable, full insert sequence.	441.372	119.529	3.6926	up
AK047938	C130022M03Rik	Mus musculus 16 days embryo head cDNA, RIKEN full-length enriched library, clone:C130022M03 product:unclassifiable, full insert sequence.	117.672	500.472	0.235122	down
AK048110	Rnf111	Mus musculus 16 days embryo head cDNA, RIKEN full-length enriched library, clone:C130035E22 product:arkadia, full insert sequence.	128.96	303.003	0.425607	down
AK048257	Gm2301	Mus musculus 16 days embryo head cDNA, RIKEN full-length enriched library, clone:C130043M12 product:unclassifiable, full insert sequence.	127.112	57.8955	2.19554	up
AK048280	Zbtb10	Mus musculus 16 days embryo head cDNA, RIKEN full-length enriched library, clone:C130046D01 product:CDNA FLJ32351 FIS, CLONE PROST2007317, HIGHLY SIMILAR TO RATTUS NORVEGICUS ZINC FINGER PROTEIN RIN ZF MRNA homolog [Homo sapiens], full insert sequence.	183.678	72.6968	2.52663	up
AK048362	Zfp414	Mus musculus 16 days embryo head cDNA, RIKEN full-length enriched library, clone:C130052O15 product:hypothetical Zinc finger, C2H2 type containing protein, full insert sequence.	397.018	123.576	3.21273	up
AK048550	Il1r1	Mus musculus 16 days embryo head cDNA, RIKEN full-length enriched library, clone:C130072K02 product:interleukin 1 receptor, type I, full insert sequence.	921.298	104.05	8.85442	up
AK048600	Adamts10	Mus musculus 16 days embryo head cDNA, RIKEN full-length enriched library, clone:C130084C05 product:ADAMTS-10 PRECURSOR (EC 3.4.24.-) (A DISINTEGRIN AND METALLOPROTEINASE WITH THROMBOSPONDIN MOTIFS 10) (ADAM-TS 10) (ADAM-TS10) (FRAGMENT) homolog [Homo sa	1040.73	339.294	3.06734	up
AK048672	Gm10590	Mus musculus 0 day neonate cerebellum cDNA, RIKEN full-length enriched library, clone:C230001G04 product:unclassifiable, full insert sequence.	61.5022	129.622	0.474475	down
AK048944	Slc13a5	Mus musculus 0 day neonate cerebellum cDNA, RIKEN full-length enriched library, clone:C230084L22 product:Sodium-coupled citrate transporter homolog [Rattus norvegicus], full insert sequence.	113.849	56.0494	2.03122	up
AK049207	Syk	Mus musculus ES cells cDNA, RIKEN full-length enriched library, clone:C330013E14 product:spleen tyrosine kinase, full insert sequence.	176.274	85.6935	2.05703	up
AK049245	Arhgap9	Mus musculus ES cells cDNA, RIKEN full-length enriched library, clone:C330016I10 product:similar to RGL1 [Homo sapiens], full insert sequence.	447.544	97.412	4.59434	up
AK049248	Slc4a5	Mus musculus ES cells cDNA, RIKEN full-length enriched library, clone:C330016K18 product:similar to SODIUM BICARBONATE COTRANSPORTER ISOFORM 1 (FRAGMENT) [Canis familiaris], full insert sequence.	120.119	54.6358	2.19855	up
AK049321	AA881470	Mus musculus ES cells cDNA, RIKEN full-length enriched library, clone:C330023E20 product:hypothetical ARM repeat structure containing protein, full insert sequence.	145.308	302.187	0.480854	down
AK049510	N/A	Mus musculus 7 days embryo whole body cDNA, RIKEN full-length enriched library, clone:C430018G24 product:meningioma expressed antigen 5 (hyaluronidase), full insert sequence.	54.108	185.978	0.290937	down
AK049558	Wnt5b	Mus musculus 7 days embryo whole body cDNA, RIKEN full-length enriched library, clone:C430039I17 product:wingless-related MMTV integration site 5B, full insert sequence.	102.258	560.481	0.182447	down
AK049565	8430406I07Rik	Mus musculus 7 days embryo whole body cDNA, RIKEN full-length enriched library, clone:C430041G10 product:hypothetical protein, full insert sequence.	193.145	788.252	0.24503	down
AK049692	Sparc	Mus musculus 12 days embryo spinal cord cDNA, RIKEN full-length enriched library, clone:C530029I20 product:secreted acidic cysteine rich glycoprotein, full insert sequence.	10650.1	3702.42	2.87654	up
AK049697	Adal	Mus musculus 12 days embryo spinal cord cDNA, RIKEN full-length enriched library, clone:C530042F19 product:hypothetical Adenosine and AMP deaminase containing protein, full insert sequence.	92.2581	241.751	0.381624	down
AK049772	Nfib	Mus musculus 12 days embryo spinal cord cDNA, RIKEN full-length enriched library, clone:C530048D23 product:unclassifiable, full insert sequence.	628.563	2492.62	0.252169	down
AK049781	Nqo2	Mus musculus 12 days embryo spinal cord cDNA, RIKEN full-length enriched library, clone:C530049F24 product:NAD(P)H menadione oxidoreductase 2, dioxin inducible, full insert sequence.	171.177	978.571	0.174925	down
AK049827	Etnk1	Mus musculus adult male hippocampus cDNA, RIKEN full-length enriched library, clone:C630002C18 product:ETHANOLAMINE KINASE (EC 2.7.1.82) (EKI) homolog [Homo sapiens], full insert sequence.	56.4214	115.022	0.490528	down
AK049968	Anapc7	Mus musculus adult male hippocampus cDNA, RIKEN full-length enriched library, clone:C630034H22 product:anaphase-promoting complex subunit 7, full insert sequence.	56.5997	121.096	0.467396	down
AK050059	Prkd3	Mus musculus adult male liver tumor cDNA, RIKEN full-length enriched library, clone:C730009D23 product:weakly similar to PROTEIN KINASE C BETA (FRAGMENT) [Homo sapiens], full insert sequence.	122.791	414.881	0.295966	down
AK050178	Adhfe1	Mus musculus adult male liver tumor cDNA, RIKEN full-length enriched library, clone:C730025H21 product:CDNA FLJ32430 FIS, CLONE SKMUS2001129, WEAKLY SIMILAR TO NAD-DEPENDENT METHANOL DEHYDROGENASE (EC 1.1.1.244) homolog [Homo sapiens], full insert sequen	858.298	1918.24	0.44744	down
AK050237	Onecut1	Mus musculus adult male liver tumor cDNA, RIKEN full-length enriched library, clone:C730029H04 product:one cut domain, family member 1, full insert sequence.	136.129	989.251	0.137608	down
AK050267	Tmem126a	Mus musculus adult male liver tumor cDNA, RIKEN full-length enriched library, clone:C730031K14 product:weakly similar to HYPOTHETICAL 21.5 KDA PROTEIN (UNKNOWN) (PROTEIN FOR MGC:14138) [Homo sapiens], full insert sequence.	118.495	272.421	0.43497	down
AK050293	Zfp385b	Mus musculus adult male liver tumor cDNA, RIKEN full-length enriched library, clone:C730034P18 product:CDNA FLJ25270 FIS, CLONE STM05566 homolog [Homo sapiens], full insert sequence.	380.073	1731.63	0.219488	down
AK050317	Prlr	Mus musculus adult male liver tumor cDNA, RIKEN full-length enriched library, clone:C730036N16 product:prolactin receptor, full insert sequence.	440.109	2420.79	0.181804	down
AK050345	Abcb4	Mus musculus adult male liver tumor cDNA, RIKEN full-length enriched library, clone:C730040C05 product:ATP-binding cassette, sub-family B (MDR/TAP), member 4, full insert sequence.	1312.41	3435.27	0.38204	down
AK050349	N/A	Mus musculus adult male liver tumor cDNA, RIKEN full-length enriched library, clone:C730040E01 product:unclassifiable, full insert sequence.	135.729	67.2854	2.01721	up
AK050351	C730014E05Rik	Mus musculus adult male liver tumor cDNA, RIKEN full-length enriched library, clone:C730040G15 product:unclassifiable, full insert sequence.	530.606	2275.32	0.233201	down
AK050404	Acsm5	Mus musculus adult male liver tumor cDNA, RIKEN full-length enriched library, clone:C730045I24 product:hypothetical protein, full insert sequence.	406.578	1388.05	0.292914	down
AK050405	Def8	Mus musculus adult male liver tumor cDNA, RIKEN full-length enriched library, clone:C730045L07 product:hypothetical Phorbol esters/diacylglycerol binding domain containing protein, full insert sequence.	98.7557	341.036	0.289576	down
AK050422	2810007J24Rik	Mus musculus adult male liver tumor cDNA, RIKEN full-length enriched library, clone:C730047E06 product:weakly similar to ALCOHOL SULFOTRANSFERASE (EC 2.8.2.2) (HYDROXYSTEROID SULFOTRANSFERASE) (HST) [Macaca fascicularis], full insert sequence.	93.7301	495.27	0.189251	down
AK050444	Es1	Mus musculus adult male liver tumor cDNA, RIKEN full-length enriched library, clone:C730048K07 product:esterase 1, full insert sequence.	173.363	672.721	0.257704	down
AK050485	9230105E10Rik	Mus musculus adult pancreas islet cells cDNA, RIKEN full-length enriched library, clone:C820003E23 product:TRIPARTITE MOTIF PROTEIN TRIM12 homolog [Mus musculus], full insert sequence.	173.785	68.9003	2.52226	up
AK050517	Nedd4	Mus musculus adult pancreas islet cells cDNA, RIKEN full-length enriched library, clone:C820007C08 product:neural precursor cell expressed, developmentally down-regulted gene 4, full insert sequence.	144.494	68.5354	2.10831	up
AK050520	Khdrbs1	Mus musculus adult pancreas islet cells cDNA, RIKEN full-length enriched library, clone:C820007D01 product:src associated in mitosis, 68 kDa, full insert sequence.	233.191	96.851	2.40773	up
AK050539	Brwd3	Mus musculus adult pancreas islet cells cDNA, RIKEN full-length enriched library, clone:C820012K02 product:hypothetical Trp-Asp (WD) repeats profile/Trp-Asp (WD) repeats circular profile/G-protein beta WD-40 repeats containing protein, full insert sequen	200.281	92.1303	2.17388	up
AK050560	Ndfip1	Mus musculus adult pancreas islet cells cDNA, RIKEN full-length enriched library, clone:C820018D16 product:Nedd4 WW binding protein 5, full insert sequence.	454.1	1210.53	0.375124	down
AK050566	Nr1h4	Mus musculus adult pancreas islet cells cDNA, RIKEN full-length enriched library, clone:C820019L06 product:nuclear receptor subfamily 1, group H, member 4, full insert sequence.	180.91	388.88	0.465207	down
AK050596	Kcnmb4	Mus musculus 2 days neonate thymus thymic cells cDNA, RIKEN full-length enriched library, clone:C920009I17 product:potassium large conductance calcium-activated channel, subfamily M, beta member 4, full insert sequence.	132.385	62.1591	2.12978	up
AK050641	Osbpl1a	Mus musculus 2 days neonate thymus thymic cells cDNA, RIKEN full-length enriched library, clone:C920027C24 product:oxysterol binding protein-like 1A, full insert sequence.	332.291	801.498	0.414587	down
AK050665	Tpm3	Mus musculus 2 days neonate thymus thymic cells cDNA, RIKEN full-length enriched library, clone:C920030J24 product:tropomyosin 3, gamma, full insert sequence.	1494.55	478.514	3.12331	up
AK050684	B4galt7	Mus musculus 9 days embryo whole body cDNA, RIKEN full-length enriched library, clone:D030003E11 product:similar to BETA-1,4-GALACTOSYLTRANSFERASE 7 (EC 2.4.1.-) (BETA-1,4-GALTASE 7) (BETA4GAL-T7) (B4GAL-T7) (UDP-GALACTOSE:BETA-N-ACETYLGLUCOSAMINE BETA-	152.714	66.1418	2.30889	up
AK050702	Lrrk2	Mus musculus 9 days embryo whole body cDNA, RIKEN full-length enriched library, clone:D030005M21 product:RIKEN cDNA 4921513O20 gene, full insert sequence.	163.47	78.5053	2.08229	up
AK050735	Urb1	Mus musculus 9 days embryo whole body cDNA, RIKEN full-length enriched library, clone:D030012J21 product:hypothetical protein, full insert sequence.	115.674	56.3439	2.05301	up
AK050784	Odz3	Mus musculus 9 days embryo whole body cDNA, RIKEN full-length enriched library, clone:D030019H23 product:odd Oz/ten-m homolog 3 (Drosophila), full insert sequence.	63.8466	416.822	0.153175	down
AK050795	N/A	Mus musculus 9 days embryo whole body cDNA, RIKEN full-length enriched library, clone:D030020F22 product:similar to PROBABLE PHOSPHATIDYLSERINE DECARBOXYLASE (EC 4.1.1.65) (FRAGMENT) [Homo sapiens], full insert sequence.	176.897	85.9961	2.05703	up
AK050866	Gm4262	Mus musculus 9 days embryo whole body cDNA, RIKEN full-length enriched library, clone:D030027F14 product:unclassifiable, full insert sequence.	62.8072	126.293	0.497315	down
AK050963	Ddc	Mus musculus 9 days embryo whole body cDNA, RIKEN full-length enriched library, clone:D030046H13 product:dopa decarboxylase, full insert sequence.	1177.2	2571.14	0.457853	down
AK051235	Onecut1	Mus musculus 12 days embryo spinal ganglion cDNA, RIKEN full-length enriched library, clone:D130020G02 product:DNA segment, Chr 9, ERATO Doi 423, expressed, full insert sequence.	119.307	258.611	0.461339	down
AK051358	Alk	Mus musculus 12 days embryo spinal ganglion cDNA, RIKEN full-length enriched library, clone:D130039F03 product:anaplastic lymphoma kinase, full insert sequence.	144.514	53.7862	2.68682	up
AK051627	Arvcf	Mus musculus 12 days embryo spinal ganglion cDNA, RIKEN full-length enriched library, clone:D130060P14 product:armadillo repeat gene deleted in velo-cardio-facial syndrome, full insert sequence.	57.3901	115.705	0.496005	down
AK051640	Pnn	Mus musculus 12 days embryo spinal ganglion cDNA, RIKEN full-length enriched library, clone:D130061H24 product:pinin, full insert sequence.	65.9679	139.471	0.472988	down
AK051653	Sytl2	Mus musculus 12 days embryo spinal ganglion cDNA, RIKEN full-length enriched library, clone:D130062C14 product:synaptotagmin-like 2, full insert sequence.	223.683	74.8708	2.98758	up
AK051656	2310014H01Rik	Mus musculus 12 days embryo spinal ganglion cDNA, RIKEN full-length enriched library, clone:D130062G17 product:hypothetical protein, full insert sequence.	1068.55	202.641	5.27312	up
AK051711	Zkscan17	Mus musculus 12 days embryo spinal ganglion cDNA, RIKEN full-length enriched library, clone:D130067D09 product:hypothetical KRAB box/Zinc finger, C2H2 type containing protein, full insert sequence.	105.194	217.594	0.483441	down
AK051724	Faf2	Mus musculus 12 days embryo spinal ganglion cDNA, RIKEN full-length enriched library, clone:D130067L24 product:unclassifiable, full insert sequence.	366.101	57.3195	6.38703	up
AK051750	1110012J17Rik	Mus musculus 12 days embryo spinal ganglion cDNA, RIKEN full-length enriched library, clone:D130071O13 product:hypothetical protein, full insert sequence.	50.5664	119.168	0.424328	down
AK051753	Hdac2	Mus musculus 12 days embryo spinal ganglion cDNA, RIKEN full-length enriched library, clone:D130072G11 product:histone deacetylase 2, full insert sequence.	149.335	70.4543	2.1196	up
AK051809	Ptprd	Mus musculus 12 days embryo eyeball cDNA, RIKEN full-length enriched library, clone:D230003B12 product:protein tyrosine phosphatase, receptor type, D, full insert sequence.	68.6081	309.05	0.221997	down
AK051839	Hus1	Mus musculus 12 days embryo eyeball cDNA, RIKEN full-length enriched library, clone:D230008I18 product:Hus1 homolog (S. pombe), full insert sequence.	53.1345	117.657	0.451606	down
AK052059	Rttn	Mus musculus 12 days embryo eyeball cDNA, RIKEN full-length enriched library, clone:D230040K24 product:hypothetical ARM repeat structure containing protein, full insert sequence.	140.472	59.0993	2.37688	up
AK052061	Nnt	Mus musculus 12 days embryo eyeball cDNA, RIKEN full-length enriched library, clone:D230040N16 product:nicotinamide nucleotide transhydrogenase, full insert sequence.	85.9517	196.175	0.438137	down
AK052117	Ncoa2	Mus musculus 12 days embryo eyeball cDNA, RIKEN full-length enriched library, clone:D230047M20 product:nuclear receptor coactivator 2, full insert sequence.	94.1354	192.898	0.488006	down
AK052145	Pum1	Mus musculus 12 days embryo eyeball cDNA, RIKEN full-length enriched library, clone:D230050M22 product:pumilio 1 (Drosophila), full insert sequence.	142.306	313.483	0.453952	down
AK052278	Mgat4a	Mus musculus 13 days embryo heart cDNA, RIKEN full-length enriched library, clone:D330018H11 product:UDP-GLCNAC:A-1,3-D-MANNOSIDE B-1,4-N-ACETYLGLUCOSAMINYLTRANSFERASE IV (EC 2.4.1.145) homolog [Homo sapiens], full insert sequence.	216.393	75.8952	2.85121	up
AK052592	C730048C13Rik	Mus musculus 0 day neonate kidney cDNA, RIKEN full-length enriched library, clone:D630001M19 product:Mus musculus, Similar to solute carrier family 22 (organic cation transporter)-like 2, clone IMAGE:4236791, mRNA, full insert sequence.	1057.61	3005.86	0.351848	down
AK052638	Fam126b	Mus musculus 0 day neonate kidney cDNA, RIKEN full-length enriched library, clone:D630010C10 product:weakly similar to DRCTNNB1A [Mus musculus], full insert sequence.	68.2144	166.974	0.408534	down
AK052679	Prlr	Mus musculus 0 day neonate kidney cDNA, RIKEN full-length enriched library, clone:D630022K08 product:prolactin receptor related sequence 1, full insert sequence.	115.995	606.846	0.191144	down
AK052711	D630033O11Rik	Mus musculus 0 day neonate kidney cDNA, RIKEN full-length enriched library, clone:D630033O11 product:unclassifiable, full insert sequence.	119.076	265.837	0.447927	down
AK052757	Ccdc84	Mus musculus 0 day neonate kidney cDNA, RIKEN full-length enriched library, clone:D630044F24 product:hypothetical protein, full insert sequence.	140.688	320.122	0.439482	down
AK052816	N/A	Mus musculus 10 days lactation, adult female mammary gland cDNA, RIKEN full-length enriched library, clone:D730030D15 product:hypothetical Immunoglobulin subtype containing protein, full insert sequence.	138.664	302.097	0.459004	down
AK052881	N/A	Mus musculus 16 days neonate heart cDNA, RIKEN full-length enriched library, clone:D830019D24 product:unclassifiable, full insert sequence.	53.1109	112.831	0.470714	down
AK052933	Irak1	Mus musculus 16 days neonate heart cDNA, RIKEN full-length enriched library, clone:D830047P08 product:interleukin-1 receptor-associated kinase 1, full insert sequence.	138.167	354.916	0.389294	down
AK053010	Ctage5	Mus musculus 15 days embryo head cDNA, RIKEN full-length enriched library, clone:D930013P16 product:similar to MENINGIOMA-EXPRESSED ANTIGEN 6/11 (MEA6) (MEA11) [Homo sapiens], full insert sequence.	850.104	2152.58	0.394924	down
AK053076	Als2cl	Mus musculus 15 days embryo head cDNA, RIKEN full-length enriched library, clone:D930044G19 product:hypothetical MORN motif/Vacuolar sorting protein 9 (VPS9) domain containing protein, full insert sequence.	92.3227	366.39	0.251979	down
AK053157	E030019B13Rik	Mus musculus 0 day neonate lung cDNA, RIKEN full-length enriched library, clone:E030019B13 product:unclassifiable, full insert sequence.	142.929	68.5461	2.08515	up
AK053160	Cd300a	Mus musculus 0 day neonate lung cDNA, RIKEN full-length enriched library, clone:E030020A01 product:hypothetical Immunoglobulin and major histocompatibility complex domain containing protein, full insert sequence.	1572.01	411.831	3.81711	up
AK053169	Clp1	Mus musculus 0 day neonate lung cDNA, RIKEN full-length enriched library, clone:E030024F13 product:hypothetical protein, full insert sequence.	478.506	233.629	2.04814	up
AK053246	N/A	Mus musculus 0 day neonate lung cDNA, RIKEN full-length enriched library, clone:E030050D17 product:unclassifiable, full insert sequence.	145.56	61.6134	2.36248	up
AK053279	Usp9x	Mus musculus 0 day neonate eyeball cDNA, RIKEN full-length enriched library, clone:E130006I06 product:ubiquitin specific protease 9, X chromosome, full insert sequence.	133.675	312.439	0.427843	down
AK053402	Nelf	Mus musculus 0 day neonate eyeball cDNA, RIKEN full-length enriched library, clone:E130014F11 product:NASAL EMBRYONIC LHRH FACTOR homolog [Mus musculus], full insert sequence.	198.42	627.264	0.316327	down
AK053476	Plat	Mus musculus 0 day neonate eyeball cDNA, RIKEN full-length enriched library, clone:E130020K19 product:plasminogen activator, tissue, full insert sequence.	128.604	56.8085	2.26382	up
AK053480	Ptpdc1	Mus musculus 0 day neonate eyeball cDNA, RIKEN full-length enriched library, clone:E130020P12 product:Hypothetical tyrosine specific protein phosphatase and dual specificity protein phosphatase family containing protein (Fragment), full insert sequence.	70.1935	140.492	0.499628	down
AK053544	Igsf9	Mus musculus 0 day neonate eyeball cDNA, RIKEN full-length enriched library, clone:E130106M13 product:neural cell adhesion molecule (Ncam)-like, full insert sequence.	115.797	57.4441	2.01583	up
AK053552	Crybb3	Mus musculus 0 day neonate eyeball cDNA, RIKEN full-length enriched library, clone:E130107C24 product:crystallin, beta B3, full insert sequence.	55.9453	130.772	0.427807	down
AK053749	Wwp2	Mus musculus 0 day neonate eyeball cDNA, RIKEN full-length enriched library, clone:E130306L11 product:similar to NEDD-4-LIKE UBIQUITIN-PROTEIN LIGASE [Homo sapiens], full insert sequence.	57.708	120.688	0.478158	down
AK053762	Pard3	Mus musculus 0 day neonate eyeball cDNA, RIKEN full-length enriched library, clone:E130307K08 product:par-3 (partitioning defective 3) homolog (C. elegans), full insert sequence.	202.01	695.463	0.290468	down
AK053834	Klhdc10	Mus musculus 0 day neonate eyeball cDNA, RIKEN full-length enriched library, clone:E130314D10 product:hypothetical Kelch repeat containing protein, full insert sequence.	102.868	221.91	0.46356	down
AK053889	Pomt1	Mus musculus 0 day neonate eyeball cDNA, RIKEN full-length enriched library, clone:E130318H09 product:inferred: protein O-mannosyltransferase 1 {Rattus norvegicus}, full insert sequence.	119.773	337.966	0.354394	down
AK053901	Giyd2	Mus musculus 0 day neonate eyeball cDNA, RIKEN full-length enriched library, clone:E130319J22 product:inferred: Unknown (protein for MGC:2532) {Homo sapiens}, full insert sequence.	137.978	327.949	0.420731	down
AK053957	A230028O05Rik	Mus musculus 2 days pregnant adult female oviduct cDNA, RIKEN full-length enriched library, clone:E230007F02 product:unclassifiable, full insert sequence.	128.657	61.9554	2.0766	up
AK053973	Tsku	Mus musculus 2 days pregnant adult female oviduct cDNA, RIKEN full-length enriched library, clone:E230008G13 product:E2IG4 homolog [Homo sapiens] GNF expression: Weakly similar to JG0193 G protein-coupled receptor FEX - mouse [M.musculus], full insert s	158.61	456.11	0.347745	down
AK054163	Ano10	Mus musculus 2 days pregnant adult female oviduct cDNA, RIKEN full-length enriched library, clone:E230024F15 product:hypothetical protein, full insert sequence.	324.215	113.801	2.84895	up
AK054197	Fam116a	Mus musculus 2 days pregnant adult female oviduct cDNA, RIKEN full-length enriched library, clone:E230027K01 product:hypothetical protein, full insert sequence.	213.237	623.376	0.342069	down
AK054285	Pfkfb3	Mus musculus 2 days pregnant adult female ovary cDNA, RIKEN full-length enriched library, clone:E330010H22 product:INDUCIBLE 6-PHOSPHOFRUCTO-2-KINASE homolog [Mus musculus], full insert sequence.	239.347	113.767	2.10384	up
AK054301	Esr2	Mus musculus 2 days pregnant adult female ovary cDNA, RIKEN full-length enriched library, clone:E330013E21 product:estrogen receptor 2 (beta), full insert sequence.	116.836	50.8519	2.29757	up
AK054431	N/A	Mus musculus 2 days pregnant adult female ovary cDNA, RIKEN full-length enriched library, clone:E330024P12 product:unclassifiable, full insert sequence.	221.909	57.9626	3.82849	up
AK054456	Fn1	Mus musculus 2 days pregnant adult female ovary cDNA, RIKEN full-length enriched library, clone:E330027I09 product:fibronectin 1, full insert sequence.	59.9755	132.713	0.451918	down
AK054478	Mctp1	Mus musculus 2 days pregnant adult female ovary cDNA, RIKEN full-length enriched library, clone:E330029N20 product:Hypothetical C2 domain containing protein (Fragment), full insert sequence.	181.091	63.2041	2.86518	up
AK054521	Senp1	Mus musculus 2 days pregnant adult female ovary cDNA, RIKEN full-length enriched library, clone:E330036L07 product:similar to SENTRIN/SUMO-SPECIFIC PROTEASE [Homo sapiens], full insert sequence.	487.27	206.077	2.3645	up
AK075579	Rnf167	Mus musculus adult male kidney cDNA, RIKEN full-length enriched library, clone:0610010G05 product:hypothetical Protease associated (PA) domain containing protein, full insert sequence.	68.1834	174.207	0.391393	down
AK075613	Fam49b	Mus musculus adult male spleen cDNA, RIKEN full-length enriched library, clone:0910001A06 product:BM-009 homolog [Homo sapiens], full insert sequence.	444.732	195.555	2.27421	up
AK075633	N/A	Mus musculus 18-day embryo whole body cDNA, RIKEN full-length enriched library, clone:1110023E01 product:unclassifiable, full insert sequence.	71.5548	189.195	0.378207	down
AK075695	B230319C09Rik	Mus musculus 18-day embryo whole body cDNA, RIKEN full-length enriched library, clone:1190020E20 product:hypothetical protein, full insert sequence.	85.0552	174.812	0.486553	down
AK075783	Lsp1	Mus musculus 10 day old male pancreas cDNA, RIKEN full-length enriched library, clone:1810022N05 product:lymphocyte specific 1, full insert sequence.	600.492	86.6225	6.93228	up
AK075792	Fam188a	Mus musculus 10 day old male pancreas cDNA, RIKEN full-length enriched library, clone:1810041E18 product:BRAIN MY042 PROTEIN homolog [Homo sapiens], full insert sequence.	87.0978	209.283	0.416173	down
AK075809	Dmd	Mus musculus 10 day old male pancreas cDNA, RIKEN full-length enriched library, clone:1810074E05 product:dystrophin, muscular dystrophy, full insert sequence.	80.661	190.77	0.422818	down
AK075849	Il33	Mus musculus adult male stomach cDNA, RIKEN full-length enriched library, clone:2210412O04 product:hypothetical Cytokine structure containing protein, full insert sequence.	65.0623	137.163	0.474345	down
AK075852	Ms4a6c	Mus musculus adult male stomach cDNA, RIKEN full-length enriched library, clone:2210417N07 product:weakly similar to MS4A6D PROTEIN [Mus musculus], full insert sequence.	214.757	59.6141	3.60245	up
AK075947	Mat2b	Mus musculus ES cells cDNA, RIKEN full-length enriched library, clone:2410018D16 product:DTDP-4-KETO-6-DEOXY-D-GLUCOSE 4-REDUCTASE homolog [Homo sapiens], full insert sequence.	107.435	231.07	0.464947	down
AK075966	D17H6S56E-5	Mus musculus 13 days embryo liver cDNA, RIKEN full-length enriched library, clone:2510003D08 product:G7e protein, full insert sequence.	1225.16	94.4001	12.9784	up
AK076000	Skap2	Mus musculus 10 days embryo whole body cDNA, RIKEN full-length enriched library, clone:2610021A10 product:SRC-ASSOCIATED ADAPTOR PROTEIN homolog [Homo sapiens], full insert sequence.	1213.07	516.295	2.34956	up
AK076072	Ptpn2	Mus musculus 11 days embryo whole body cDNA, RIKEN full-length enriched library, clone:2700079O11 product:protein tyrosine phosphatase, non-receptor type 2, full insert sequence.	407.422	134.68	3.02511	up
AK076105	Abhd6	Mus musculus 10, 11 days embryo whole body cDNA, RIKEN full-length enriched library, clone:2810046O14 product:EPOXIDE HYDROLASE (EC 3.3.2.3) homolog [Mus musculus], full insert sequence.	74.7763	283.539	0.263725	down
AK076154	Bicc1	Mus musculus 14, 17 days embryo head cDNA, RIKEN full-length enriched library, clone:3200001K02 product:bicaudal C homolog 1 (Drosophila), full insert sequence.	365.75	73.4209	4.98156	up
AK076172	Vldlr	Mus musculus 10 days embryo whole body cDNA, RIKEN full-length enriched library, clone:3425401B21 product:very low density lipoprotein receptor, full insert sequence.	88.1764	241.866	0.364567	down
AK076295	Adamts4	Mus musculus 0 day neonate skin cDNA, RIKEN full-length enriched library, clone:4632427F01 product:a disintegrin-like and metalloprotease (reprolysin type) with thrombospondin type 1 motif, 4, full insert sequence.	469.218	60.5188	7.75325	up
AK076327	Sulf1	Mus musculus 10 days neonate skin cDNA, RIKEN full-length enriched library, clone:4732435E20 product:SULFATASE FP homolog [Rattus norvegicus], full insert sequence.	276.466	98.3804	2.81017	up
AK076370	Golga2	Mus musculus 10 days neonate skin cDNA, RIKEN full-length enriched library, clone:4732469G08 product:CIS-GOLGI MATRIX PROTEIN GM130 homolog [Rattus norvegicus], full insert sequence.	171.719	363.724	0.472114	down
AK076469	Gcat	Mus musculus 0 day neonate head cDNA, RIKEN full-length enriched library, clone:4833415L22 product:glycine C-acetyltransferase (2-amino-3-ketobutyrate-coenzyme A ligase), full insert sequence.	1330.34	3582.9	0.371302	down
AK076488	A330049M08Rik	Mus musculus 0 day neonate head cDNA, RIKEN full-length enriched library, clone:4833426H24 product:hypothetical protein, full insert sequence.	59.1633	156.652	0.377674	down
AK076505	Nhedc2	Mus musculus 0 day neonate head cDNA, RIKEN full-length enriched library, clone:4833431P12 product:hypothetical protein, full insert sequence.	50.6828	127.748	0.396741	down
AK076535	Acadsb	Mus musculus 0 day neonate head cDNA, RIKEN full-length enriched library, clone:4833444P21 product:acyl-Coenzyme A dehydrogenase, short/branched chain, full insert sequence.	62.3578	162.815	0.382998	down
AK076612	Slc16a7	Mus musculus adult male testis cDNA, RIKEN full-length enriched library, clone:4921534N07 product:solute carrier family 16 (monocarboxylic acid transporters), member 7, full insert sequence.	294.285	648.205	0.454	down
AK076776	Pex11a	Mus musculus adult male testis cDNA, RIKEN full-length enriched library, clone:4930445P06 product:peroxisomal biogenesis factor 11a, full insert sequence.	576.225	1725.47	0.333953	down
AK076794	N/A	Mus musculus adult male testis cDNA, RIKEN full-length enriched library, clone:4930465K22 product:unclassifiable, full insert sequence.	63.6822	148.13	0.429908	down
AK076837	Zfp639	Mus musculus adult male testis cDNA, RIKEN full-length enriched library, clone:4930504M14 product:ZINC FINGER PROTEIN ANC_2H01 homolog [Homo sapiens], full insert sequence.	58.6289	154.914	0.37846	down
AK076840	N/A	Mus musculus adult male testis cDNA, RIKEN full-length enriched library, clone:4930505D21 product:unclassifiable, full insert sequence.	137.671	63.7856	2.15834	up
AK076858	Tekt1	Mus musculus adult male testis cDNA, RIKEN full-length enriched library, clone:4930512O07 product:tektin 1, full insert sequence.	57.703	125.592	0.459447	down
AK076908	Mme	Mus musculus adult male testis cDNA, RIKEN full-length enriched library, clone:4930547L18 product:membrane metallo endopeptidase, full insert sequence.	137.599	708.508	0.19421	down
AK076939	N/A	Mus musculus adult male testis cDNA, RIKEN full-length enriched library, clone:4930565I18 product:unclassifiable, full insert sequence.	206.668	92.2969	2.23917	up
AK077000	Dpysl3	Mus musculus adult male testis cDNA, RIKEN full-length enriched library, clone:4931422N23 product:dihydropyrimidinase-like 3, full insert sequence.	474.153	138.253	3.4296	up
AK077036	Ankar	Mus musculus adult male testis cDNA, RIKEN full-length enriched library, clone:4932422D03 product:hypothetical protein, full insert sequence.	52.6808	142.914	0.36862	down
AK077100	Nbas	Mus musculus adult male testis cDNA, RIKEN full-length enriched library, clone:4933405E13 product:similar to NEUROBLASTOMA-AMPLIFIED PROTEIN [Homo sapiens], full insert sequence.	85.0946	179.986	0.472785	down
AK077112	Ssx2ip	Mus musculus adult male testis cDNA, RIKEN full-length enriched library, clone:4933406N16 product:HYPOTHETICAL 71.0 KDA PROTEIN homolog [Mus musculus], full insert sequence.	137.034	310.276	0.441652	down
AK077136	Ppm1b	Mus musculus adult male testis cDNA, RIKEN full-length enriched library, clone:4933411F21 product:protein phosphatase 1B, magnesium dependent, beta isoform, full insert sequence.	87.8666	215.689	0.407377	down
AK077183	4930592I03Rik	Mus musculus adult male testis cDNA, RIKEN full-length enriched library, clone:4933422K03 product:unclassifiable, full insert sequence.	225.678	82.8566	2.72371	up
AK077195	Amz2	Mus musculus adult male testis cDNA, RIKEN full-length enriched library, clone:4933427D05 product:hypothetical Metalloproteases ('zincins'), catalytic domain structure containing protein, full insert sequence.	133.162	439.236	0.303167	down
AK077210	Pfkfb3	Mus musculus adult male testis cDNA, RIKEN full-length enriched library, clone:4933432F19 product:INDUCIBLE 6-PHOSPHOFRUCTO-2-KINASE homolog [Mus musculus], full insert sequence.	243.694	58.8975	4.13759	up
AK077368	Parva	Mus musculus 6 days neonate head cDNA, RIKEN full-length enriched library, clone:5430400F08 product:parvin, alpha, full insert sequence.	135.389	400.605	0.337961	down
AK077393	Rarres1	Mus musculus 6 days neonate head cDNA, RIKEN full-length enriched library, clone:5430417P09 product:weakly similar to RETINOIC ACID RECEPTOR RESPONDER PROTEIN 1 (TAZAROTENE-INDUCED GENE 1 PROTEIN) (RAR-RESPONSIVE PROTEIN TIG1) [Homo sapiens], full insert	463.035	1633.52	0.283458	down
AK077618	Fam73b	Mus musculus 8 days embryo whole body cDNA, RIKEN full-length enriched library, clone:5730472N09 product:hypothetical Serine-rich region containing protein, full insert sequence.	479.737	1180.47	0.406397	down
AK077658	Cc2d2a	Mus musculus 8 days embryo whole body cDNA, RIKEN full-length enriched library, clone:5730509K17 product:hypothetical protein, full insert sequence.	80.3902	173.514	0.463308	down
AK077982	Ophn1	Mus musculus 13 days embryo male testis cDNA, RIKEN full-length enriched library, clone:6030495I02 product:oligophrenin 1, full insert sequence.	183.042	76.0408	2.40716	up
AK078073	Mrps31	Mus musculus adult male medulla oblongata cDNA, RIKEN full-length enriched library, clone:6330436I18 product:mitochondrial ribosomal protein S31, full insert sequence.	112.314	52.5765	2.13619	up
AK078324	Mrpl32	Mus musculus adult male olfactory brain cDNA, RIKEN full-length enriched library, clone:6430598H06 product:0610033O15RIK PROTEIN (MITOCHONDRIAL RIBOSOMAL PROTEIN L32) (L32MT) homolog [Mus musculus], full insert sequence.	134.859	58.3409	2.31156	up
AK078422	Synj2bp	Mus musculus 12 days embryo male wolffian duct includes surrounding region cDNA, RIKEN full-length enriched library, clone:6720456D23 product:weakly similar to MITOCHONDRIAL OUTER MEMBRANE PROTEIN 25 (NPW16) [Rattus norvegicus], full insert sequence.	54.7414	114.226	0.479236	down
AK078484	Atp5j	Mus musculus 12 days embryo female mullerian duct includes surrounding region cDNA, RIKEN full-length enriched library, clone:6820410H23 product:ATP synthase, H+ transporting, mitochondrial F0 complex subunit F, full insert sequence.	135.537	330.664	0.409894	down
AK078567	4930417M19Rik	Mus musculus 11 days embryo gonad cDNA, RIKEN full-length enriched library, clone:7030405N22 product:weakly similar to CDNA FLJ30324 FIS, CLONE BRACE2007138, WEAKLY SIMILAR TO PROBABLE CALCIUM-TRANSPORTING ATPASE 3 (EC 3.6.1.38) [Homo sapiens], full inse	69.7012	139.654	0.499099	down
AK078591	Zscan22	Mus musculus 11 days embryo gonad cDNA, RIKEN full-length enriched library, clone:7030413K24 product:finger protein ZNF50 (fragment) homolog [Homo sapiens], full insert sequence.	91.2174	189.132	0.482296	down
AK078740	Arpp19	Mus musculus adult male cortex cDNA, RIKEN full-length enriched library, clone:7730402O09 product:cyclic AMP phosphoprotein, 19 kDa, full insert sequence.	63.9992	144.755	0.44212	down
AK078755	Tcfeb	Mus musculus 15 days embryo male testis cDNA, RIKEN full-length enriched library, clone:8030445O16 product:transcription factor EB, full insert sequence.	271.005	124.127	2.1833	up
AK078787	Capn2	Mus musculus 15 days embryo male testis cDNA, RIKEN full-length enriched library, clone:8030487N24 product:calpain 2, full insert sequence.	148.065	59.0993	2.50536	up
AK078790	Syt1	Mus musculus 15 days embryo male testis cDNA, RIKEN full-length enriched library, clone:8030489K02 product:synaptotagmin 1, full insert sequence.	494.31	1526.77	0.323762	down
AK078795	Xiap	Mus musculus 15 days embryo embryonic body below diaphragm cDNA, RIKEN full-length enriched library, clone:8230401G11 product:unclassifiable, full insert sequence.	120.22	272.915	0.440505	down
AK078828	Gpatch4	Mus musculus 16 days embryo lung cDNA, RIKEN full-length enriched library, clone:8430437K04 product:hypothetical D111/G-patch domain containing protein, full insert sequence.	143.153	58.1179	2.46315	up
AK079066	Gm4926	Mus musculus adult male diencephalon cDNA, RIKEN full-length enriched library, clone:9330129D21 product:unclassifiable, full insert sequence.	297.989	93.2851	3.19439	up
AK079068	Hlf	Mus musculus adult male diencephalon cDNA, RIKEN full-length enriched library, clone:9330137N20 product:similar to HEPATIC LEUKEMIA FACTOR [Homo sapiens], full insert sequence.	153.355	469	0.326982	down
AK079308	Hlf	Mus musculus 16 days neonate cerebellum cDNA, RIKEN full-length enriched library, clone:9630003J16 product:similar to HEPATIC LEUKEMIA FACTOR [Rattus norvegicus], full insert sequence.	271.313	1034.4	0.262292	down
AK079343	Srr	Mus musculus 16 days neonate cerebellum cDNA, RIKEN full-length enriched library, clone:9630033L03 product:serine racemase, full insert sequence.	318.417	729.661	0.43639	down
AK079468	Pcmtd1	Mus musculus 6 days neonate skin cDNA, RIKEN full-length enriched library, clone:A030012M09 product:similar to CDNA FLJ32390 FIS, CLONE SKMUS1000177, WEAKLY SIMILAR TO PROTEIN-L-ISOASPARTATE O-METHYLTRANSFERASE (EC 2.1.1.77) [Homo sapiens], full insert s	168.671	478.956	0.352163	down
AK079637	Ppp1r3g	Mus musculus adult male spinal cord cDNA, RIKEN full-length enriched library, clone:A330088B02 product:hypothetical protein, full insert sequence.	125.362	257.349	0.487128	down
AK079686	1700049G17Rik	Mus musculus 0 day neonate thymus cDNA, RIKEN full-length enriched library, clone:A430015E08 product:weakly similar to KRAB PROTEIN DOMAIN (FRAGMENT) [Homo sapiens], full insert sequence.	57.9045	133.102	0.435038	down
AK079735	Tmem19	Mus musculus 0 day neonate thymus cDNA, RIKEN full-length enriched library, clone:A430049I20 product:similar to OVARC1000959 PROTEIN [Homo sapiens], full insert sequence.	88.5808	181.193	0.488874	down
AK079804	N/A	Mus musculus 0 day neonate thymus cDNA, RIKEN full-length enriched library, clone:A430073A12 product:caspase 8, full insert sequence.	104.077	259.474	0.401109	down
AK079813	A430075N02	Mus musculus 0 day neonate thymus cDNA, RIKEN full-length enriched library, clone:A430075N02 product:unclassifiable, full insert sequence.	67.2854	152.103	0.442368	down
AK079814	Bace1	Mus musculus 0 day neonate thymus cDNA, RIKEN full-length enriched library, clone:A430076B07 product:beta-site APP cleaving enzyme, full insert sequence.	171.324	521.294	0.328651	down
AK079855	Mib1	Mus musculus 0 day neonate thymus cDNA, RIKEN full-length enriched library, clone:A430093K07 product:unclassifiable, full insert sequence.	74.7625	227.4	0.328771	down
AK079969	Man2b2	Mus musculus adult male aorta and vein cDNA, RIKEN full-length enriched library, clone:A530030A19 product:mannosidase 2, alpha B2, full insert sequence.	243.174	666.808	0.364684	down
AK080176	Ppp4r1l	Mus musculus adult male aorta and vein cDNA, RIKEN full-length enriched library, clone:A530076P14 product:unclassifiable, full insert sequence.	172.459	81.2575	2.12238	up
AK080219	Acsm5	Mus musculus adult male aorta and vein cDNA, RIKEN full-length enriched library, clone:A530084I08 product:hypothetical Firefly luciferase-like structure containing protein, full insert sequence.	2775.54	6112.51	0.454076	down
AK080311	N/A	Mus musculus 3 days neonate thymus cDNA, RIKEN full-length enriched library, clone:A630050C13 product:unclassifiable, full insert sequence.	181.113	66.2009	2.73581	up
AK080443	Gm2861	Mus musculus 7 days neonate cerebellum cDNA, RIKEN full-length enriched library, clone:A730014I20 product:unclassifiable, full insert sequence.	179.714	88.6884	2.02635	up
AK080656	Hnrnpu	Mus musculus 10 days neonate cortex cDNA, RIKEN full-length enriched library, clone:A830043E15 product:heterogeneous nuclear ribonucleoprotein U, full insert sequence.	85.0089	376.806	0.225604	down
AK080706	Fads1	Mus musculus adult retina cDNA, RIKEN full-length enriched library, clone:A930006B21 product:fatty acid desaturase 1, full insert sequence.	107.961	427.026	0.252821	down
AK080722	Lrrc8d	Mus musculus adult retina cDNA, RIKEN full-length enriched library, clone:A930019F03 product:hypothetical RNI-like structure containing protein, full insert sequence.	182.404	632.626	0.288328	down
AK080793	9330129D05Rik	Mus musculus adult male corpora quadrigemina cDNA, RIKEN full-length enriched library, clone:B230114A16 product:hypothetical Acyl-CoA dehydrogenase (flavoprotein), N-terminal and middle domains structure containing protein, full insert sequence.	68.804	143.446	0.47965	down
AK080830	Srr	Mus musculus adult male corpora quadrigemina cDNA, RIKEN full-length enriched library, clone:B230334I23 product:serine racemase, full insert sequence.	465.963	1234.72	0.377385	down
AK080876	Cpped1	Mus musculus 4 days neonate male adipose cDNA, RIKEN full-length enriched library, clone:B430114C18 product:hypothetical Serine/threonine specific protein phosphatase containing protein, full insert sequence.	1505.96	3149.1	0.47822	down
AK080878	Anks1	Mus musculus 4 days neonate male adipose cDNA, RIKEN full-length enriched library, clone:B430115B06 product:weakly similar to E2A-PBX1-ASSOCIATED PROTEIN (FRAGMENT) [Homo sapiens], full insert sequence.	64.1263	128.326	0.499713	down
AK080928	Plekhg3	Mus musculus 4 days neonate male adipose cDNA, RIKEN full-length enriched library, clone:B430212B09 product:hypothetical Dbl, domain (dbl/cdc24 rhoGEF family), PH Domain containing protein, full insert sequence.	166.46	77.4216	2.15005	up
AK080967	Arid4b	Mus musculus 4 days neonate male adipose cDNA, RIKEN full-length enriched library, clone:B430303F05 product:similar to DJ835G14.1 (RETINOBLASTOMA-BINDING PROTEIN 1) (FRAGMENT) [Homo sapiens], full insert sequence.	195.725	75.3439	2.59775	up
AK080989	Lrp1b	Mus musculus 10 days neonate medulla oblongata cDNA, RIKEN full-length enriched library, clone:B830020C22 product:low density lipoprotein-related protein 1B (deleted in tumors), full insert sequence.	71.6126	155.479	0.460592	down
AK081011	Caln1	Mus musculus 10 days neonate cerebellum cDNA, RIKEN full-length enriched library, clone:B930036H09 product:calneuron 1, full insert sequence.	68.2764	161.272	0.423363	down
AK081156	Golim4	Mus musculus 10 days neonate cerebellum cDNA, RIKEN full-length enriched library, clone:B930094A18 product:golgi phosphoprotein 4, full insert sequence.	309.366	713.491	0.433595	down
AK081177	Sidt2	Mus musculus 10 days neonate cerebellum cDNA, RIKEN full-length enriched library, clone:B930096O19 product:CGI-40 PROTEIN homolog [Homo sapiens], full insert sequence.	109.698	261.548	0.41942	down
AK081570	LOC100303644	Mus musculus 16 days embryo head cDNA, RIKEN full-length enriched library, clone:C130043O11 product:unclassifiable, full insert sequence.	316.251	90.5363	3.49309	up
AK081796	N/A	Mus musculus 16 days embryo head cDNA, RIKEN full-length enriched library, clone:C130078B07 product:hypothetical protein, full insert sequence.	55.8276	151.149	0.369354	down
AK081797	Gyltl1b	Mus musculus 16 days embryo head cDNA, RIKEN full-length enriched library, clone:C130078C02 product:glycosyltransferase-like 1B, full insert sequence.	52.603	111.974	0.46978	down
AK081879	LOC547150	Mus musculus 16 days embryo head cDNA, RIKEN full-length enriched library, clone:C130084F15 product:unclassifiable, full insert sequence.	277.683	669.526	0.414745	down
AK081945	N/A	Mus musculus 16 days embryo head cDNA, RIKEN full-length enriched library, clone:C130088O07 product:unclassifiable, full insert sequence.	163.483	76.5608	2.13533	up
AK082118	Plekhb2	Mus musculus 0 day neonate cerebellum cDNA, RIKEN full-length enriched library, clone:C230009C22 product:similar to EVECTIN-2 [Mus musculus], full insert sequence.	178.865	65.7448	2.72059	up
AK082462	Dopey1	Mus musculus 0 day neonate cerebellum cDNA, RIKEN full-length enriched library, clone:C230052O05 product:hypothetical protein, full insert sequence.	233.226	88.5417	2.63408	up
AK082546	Dnajb12	Mus musculus 0 day neonate cerebellum cDNA, RIKEN full-length enriched library, clone:C230062D10 product:DnaJ (Hsp40) homolog, subfamily B, member 12, full insert sequence.	432.409	865.494	0.499609	down
AK082581	Ccdc93	Mus musculus 0 day neonate cerebellum cDNA, RIKEN full-length enriched library, clone:C230066G19 product:hypothetical protein, full insert sequence.	134.292	55.5334	2.41823	up
AK082757	C330006A16Rik	Mus musculus ES cells cDNA, RIKEN full-length enriched library, clone:C330006A16 product:unclassifiable, full insert sequence.	456.879	1133.07	0.403223	down
AK082845	2410017I17Rik	Mus musculus ES cells cDNA, RIKEN full-length enriched library, clone:C330041H23 product:hypothetical protein, full insert sequence.	226.592	81.1486	2.7923	up
AK082857	9030420J04Rik	Mus musculus ES cells cDNA, RIKEN full-length enriched library, clone:C330044B16 product:weakly similar to GRAF PROTEIN (FRAGMENT) [Homo sapiens], full insert sequence.	206.029	473.093	0.435494	down
AK082945	Dlgap2	Mus musculus 12 days embryo spinal cord cDNA, RIKEN full-length enriched library, clone:C530017H16 product:DISKS LARGE-ASSOCIATED PROTEIN 2 (DAP-2) (SAP90/PSD-95-ASSOCIATED PROTEIN 2) (SAPAP2) (PSD-95/SAP90 BINDING PROTEIN 2) (FRAGMENT) homolog [Rattus n	256.368	105.66	2.42636	up
AK082983	Grpel2	Mus musculus 12 days embryo spinal cord cDNA, RIKEN full-length enriched library, clone:C530028M24 product:GrpE-like 2, mitochondrial, full insert sequence.	212.253	451.651	0.469949	down
AK083018	2810403A07Rik	Mus musculus 12 days embryo spinal cord cDNA, RIKEN full-length enriched library, clone:C530033N14 product:RIKEN cDNA 2810403A07 gene (KH-domain structure containing protein), full insert sequence.	189.623	84.5043	2.24395	up
AK083258	Dgkg	Mus musculus adult male hippocampus cDNA, RIKEN full-length enriched library, clone:C630031L12 product:DIACYLGLYCEROL KINASE, GAMMA (EC 2.7.1.107) (DIGLYCERIDE KINASE) (DGK- GAMMA) (DAG KINASE GAMMA) (88 KDA DIACYLGLYCEROL KINASE) homolog [Rattus norvegi	155.123	60.2251	2.57572	up
AK083474	Arhgap9	Mus musculus 9 days embryo whole body cDNA, RIKEN full-length enriched library, clone:D030024H01 product:similar to RGL1 [Homo sapiens], full insert sequence.	409.585	78.391	5.2249	up
AK083547	Prox1	Mus musculus 9 days embryo whole body cDNA, RIKEN full-length enriched library, clone:D030042P03 product:unclassifiable, full insert sequence.	495.29	1060.56	0.467006	down
AK083674	Rprd2	Mus musculus 9 days embryo whole body cDNA, RIKEN full-length enriched library, clone:D030063M24 product:hypothetical Serine-rich region containing protein, full insert sequence.	650.131	320.268	2.02996	up
AK083829	Prdm16	Mus musculus 12 days embryo spinal ganglion cDNA, RIKEN full-length enriched library, clone:D130017H02 product:hypothetical protein, full insert sequence.	106.866	52.2792	2.04413	up
AK084010	Elmod3	Mus musculus 12 days embryo spinal ganglion cDNA, RIKEN full-length enriched library, clone:D130076C22 product:similar to PP4068 [Homo sapiens], full insert sequence.	115.463	370.746	0.311434	down
AK084265	N/A	Mus musculus 12 days embryo eyeball cDNA, RIKEN full-length enriched library, clone:D230015O18 product:hypothetical protein, full insert sequence.	54.3745	112.48	0.483415	down
AK084505	Smad1	Mus musculus 13 days embryo heart cDNA, RIKEN full-length enriched library, clone:D330009K05 product:MAD homolog 1 (Drosophila), full insert sequence.	208.702	82.121	2.54139	up
AK084619	D330022A01Rik	Mus musculus 13 days embryo heart cDNA, RIKEN full-length enriched library, clone:D330022A01 product:hypothetical protein, full insert sequence.	227.815	90.9176	2.50573	up
AK084711	Fam13b	Mus musculus 13 days embryo heart cDNA, RIKEN full-length enriched library, clone:D330034P09 product:unclassifiable, full insert sequence.	55.8065	118.091	0.47257	down
AK085039	Aida	Mus musculus 13 days embryo lung cDNA, RIKEN full-length enriched library, clone:D430028H19 product:hypothetical protein, full insert sequence.	618.796	288.707	2.14334	up
AK085153	Galm	Mus musculus 13 days embryo lung cDNA, RIKEN full-length enriched library, clone:D430045C01 product:weakly similar to IBD1 PROTEIN (FRAGMENT) [Homo sapiens], full insert sequence.	67.9793	196.175	0.346523	down
AK085201	D530008I23	Mus musculus 13 days embryo stomach cDNA, RIKEN full-length enriched library, clone:D530008I23 product:unclassifiable, full insert sequence.	109.197	50.2554	2.17284	up
AK085241	Col25a1	Mus musculus 13 days embryo stomach cDNA, RIKEN full-length enriched library, clone:D530043C13 product:COLLAGEN-LIKE ALZHEIMER AMYLOID PLAQUE COMPONENT PRECURSOR TYPE I homolog [Mus musculus], full insert sequence.	195.796	52.1234	3.7564	up
AK085287	Dlec1	Mus musculus 0 day neonate kidney cDNA, RIKEN full-length enriched library, clone:D630005C06 product:similar to DELETED IN LUNG AND ESOPHAGEAL CANCER 1 [Homo sapiens], full insert sequence.	74.7396	445.386	0.167809	down
AK085306	Acer2	Mus musculus 0 day neonate kidney cDNA, RIKEN full-length enriched library, clone:D630008P07 product:similar to CANCER RELATED GENE-LIVER 1 [Mus musculus], full insert sequence.	1364.41	645.031	2.11526	up
AK085337	0610005C13Rik	Mus musculus 0 day neonate kidney cDNA, RIKEN full-length enriched library, clone:D630013G20 product:unclassifiable, full insert sequence.	1551.63	3516.43	0.44125	down
AK085414	Tbxas1	Mus musculus 0 day neonate kidney cDNA, RIKEN full-length enriched library, clone:D630023D13 product:thromboxane A synthase 1, platelet, full insert sequence.	168.581	81.9852	2.05623	up
AK085493	Etfdh	Mus musculus 0 day neonate kidney cDNA, RIKEN full-length enriched library, clone:D630035D13 product:ELECTRON TRANSFER FLAVOPROTEIN-UBIQUINONE OXIDOREDUCTASE, MITOCHONDRIAL PRECURSOR (EC 1.5.5.1) (ETF-QO) (ETF-UBIQUINONE OXIDOREDUCTASE) (ETF DEHYDROGENAS	149.844	481.207	0.311391	down
AK085535	N/A	Mus musculus 0 day neonate kidney cDNA, RIKEN full-length enriched library, clone:D630038O13 product:unclassifiable, full insert sequence.	146.361	771.438	0.189725	down
AK085689	Kcnj15	Mus musculus 10 days lactation, adult female mammary gland cDNA, RIKEN full-length enriched library, clone:D730016J22 product:potassium inwardly-rectifying channel, subfamily J, member 15, full insert sequence.	709.748	139.191	5.0991	up
AK085727	Glra4	Mus musculus 10 days lactation, adult female mammary gland cDNA, RIKEN full-length enriched library, clone:D730029F11 product:glycine receptor, alpha 4 subunit, full insert sequence.	189.247	67.0481	2.82255	up
AK085780	Il1rl2	Mus musculus 16 days neonate heart cDNA, RIKEN full-length enriched library, clone:D830007N24 product:IL-1RRP2 homolog [Mus musculus], full insert sequence.	637.659	142.627	4.47083	up
AK085938	Prodh	Mus musculus 16 days neonate heart cDNA, RIKEN full-length enriched library, clone:D830031P22 product:predicted gene Ym24d07, full insert sequence.	162.503	379.215	0.428524	down
AK085956	Apol7a	Mus musculus 16 days neonate heart cDNA, RIKEN full-length enriched library, clone:D830033E19 product:weakly similar to APOLIPOPROTEIN L3 (APOLIPOPROTEIN L-III) (APOL-III) (TNF-INDUCIBLE PROTEIN CG12-1) (CG12_1) [Homo sapiens], full insert sequence.	240.567	1592.41	0.151071	down
AK086014	Ank	Mus musculus 16 days neonate heart cDNA, RIKEN full-length enriched library, clone:D830045B13 product:progressive ankylosis, full insert sequence.	145.881	471.167	0.309615	down
AK086355	Lsamp	Mus musculus 15 days embryo head cDNA, RIKEN full-length enriched library, clone:D930023J12 product:unclassifiable, full insert sequence.	52.6226	113.983	0.461669	down
AK086582	Abi3bp	Mus musculus 15 days embryo head cDNA, RIKEN full-length enriched library, clone:D930038M13 product:hypothetical Fibronectin type III domain containing protein, full insert sequence.	61.1937	198.099	0.308905	down
AK086899	Dmwd	Mus musculus 0 day neonate lung cDNA, RIKEN full-length enriched library, clone:E030010C02 product:dystrophia myotonica linked gene, N9, full insert sequence.	93.505	200.492	0.466378	down
AK087137	Dhrs3	Mus musculus 0 day neonate lung cDNA, RIKEN full-length enriched library, clone:E030029G08 product:dehydrogenase/reductase (SDR family) member 3, full insert sequence.	67.8475	208.408	0.325551	down
AK087163	Sardh	Mus musculus 0 day neonate lung cDNA, RIKEN full-length enriched library, clone:E030030M09 product:SARCOSINE DEHYDROGENASE (EC 1.5.99.1) homolog [Rattus norvegicus], full insert sequence.	535.817	2437.96	0.219781	down
AK087209	Gm9898	Mus musculus 0 day neonate lung cDNA, RIKEN full-length enriched library, clone:E030034H13 product:hypothetical protein, full insert sequence.	59.122	123.226	0.479785	down
AK087268	Gpr56	Mus musculus 0 day neonate lung cDNA, RIKEN full-length enriched library, clone:E030040N19 product:G protein-coupled receptor 56, full insert sequence.	151.519	55.3794	2.73602	up
AK087283	Hpse	Mus musculus 0 day neonate lung cDNA, RIKEN full-length enriched library, clone:E030042C09 product:heparanase, full insert sequence.	797.161	373.347	2.13518	up
AK087340	Eif3a	Mus musculus 0 day neonate lung cDNA, RIKEN full-length enriched library, clone:E030046K17 product:unclassifiable, full insert sequence.	197.519	438.207	0.450743	down
AK087358	Hyal2	Mus musculus 0 day neonate lung cDNA, RIKEN full-length enriched library, clone:E030049H03 product:hyaluronidase 2, full insert sequence.	304.265	608.997	0.499617	down
AK087403	Tube1	Mus musculus 0 day neonate eyeball cDNA, RIKEN full-length enriched library, clone:E130007O11 product:similar to TUBULIN EPSILON CHAIN (EPSILON TUBULIN) [Homo sapiens], full insert sequence.	146.534	69.6129	2.10498	up
AK087440	Elovl6	Mus musculus 0 day neonate eyeball cDNA, RIKEN full-length enriched library, clone:E130118P10 product:long chain fatty acyl elongase, full insert sequence.	459.491	1213.08	0.378782	down
AK087448	Ppfia2	Mus musculus 0 day neonate eyeball cDNA, RIKEN full-length enriched library, clone:E130120L08 product:hypothetical SAM domain (Sterile alpha motif) containing protein, full insert sequence.	58.1317	117.4	0.495157	down
AK087496	Mapkapk3	Mus musculus 0 day neonate eyeball cDNA, RIKEN full-length enriched library, clone:E130306K23 product:Similar to mitogen-activated protein kinase-activated protein kinase 3, full insert sequence.	169.637	77.4687	2.18975	up
AK087535	Top2b	Mus musculus 0 day neonate eyeball cDNA, RIKEN full-length enriched library, clone:E130314P12 product:topoisomerase (DNA) II beta, full insert sequence.	108.606	226.163	0.480211	down
AK087536	Tnrc4	Mus musculus 0 day neonate eyeball cDNA, RIKEN full-length enriched library, clone:E130315A04 product:CUG-BP AND ETR-3 LIKE FACTOR 3 homolog [Homo sapiens], full insert sequence.	205.372	77.2263	2.65935	up
AK087725	E330011O21Rik	Mus musculus 2 days pregnant adult female ovary cDNA, RIKEN full-length enriched library, clone:E330011O21 product:unclassifiable, full insert sequence.	143.723	345.26	0.416274	down
AK087740	Tep1	Mus musculus 2 days pregnant adult female ovary cDNA, RIKEN full-length enriched library, clone:E330014B22 product:telomerase associated protein 1, full insert sequence.	228.522	65.732	3.47657	up
AK087749	Prlr	Mus musculus 2 days pregnant adult female ovary cDNA, RIKEN full-length enriched library, clone:E330015G07 product:unclassifiable, full insert sequence.	86.7865	193.662	0.448134	down
AK087773	Polr1a	Mus musculus 2 days pregnant adult female ovary cDNA, RIKEN full-length enriched library, clone:E330019F09 product:RNA polymerase 1-4 (194 kDa subunit), full insert sequence.	175.086	358.387	0.488538	down
AK087818	Etnk2	Mus musculus 2 days pregnant adult female ovary cDNA, RIKEN full-length enriched library, clone:E330024L16 product:SIMILAR TO HYPOTHETICAL PROTEIN FLJ10761 homolog [Homo sapiens], full insert sequence.	2351.93	4892.66	0.480705	down
AK087861	N/A	Mus musculus 2 days pregnant adult female ovary cDNA, RIKEN full-length enriched library, clone:E330032E20 product:epidermal growth factor receptor, full insert sequence.	1370.57	308.66	4.44038	up
AK087908	Kcnn2	Mus musculus 2 days pregnant adult female ovary cDNA, RIKEN full-length enriched library, clone:E330039K23 product:potassium intermediate/small conductance calcium-activated channel, subfamily N, member 2, full insert sequence.	53.0862	150.193	0.353453	down
AK087922	Fbln2	Mus musculus 2 days neonate thymus thymic cells cDNA, RIKEN full-length enriched library, clone:E430001A04 product:fibulin 2, full insert sequence.	268.322	57.9559	4.62977	up
AK087927	Mettl8	Mus musculus 2 days neonate thymus thymic cells cDNA, RIKEN full-length enriched library, clone:E430001B02 product:hypothetical S-adenosyl-L-methionine-dependent methyltransferases structure containing protein, full insert sequence.	91.172	330.206	0.276107	down
AK088123	4931406C07Rik	Mus musculus 2 days neonate thymus thymic cells cDNA, RIKEN full-length enriched library, clone:E430004J10 product:PTD012 homolog [Homo sapiens], full insert sequence.	140.326	942.629	0.148867	down
AK088125	Parp3	Mus musculus 2 days neonate thymus thymic cells cDNA, RIKEN full-length enriched library, clone:E430004J23 product:similar to POLY [ADP-RIBOSE] POLYMERASE-3 (EC 2.4.2.30) (PARP-3) (NAD(+) ADP-RIBOSYLTRANSFERASE-3) (POLY[ADP-RIBOSE] SYNTHETASE-3) (PADPRT-	295.003	669.351	0.44073	down
AK088188	Shisa5	Mus musculus 2 days neonate thymus thymic cells cDNA, RIKEN full-length enriched library, clone:E430005M14 product:RIKEN cDNA 2310008D10 gene, full insert sequence.	4485.11	1893.63	2.36853	up
AK088273	Ttc3	Mus musculus 2 days neonate thymus thymic cells cDNA, RIKEN full-length enriched library, clone:E430009H23 product:tetratricopeptide repeat domain, full insert sequence.	122.452	261.039	0.469094	down
AK088284	D17H6S56E-5	Mus musculus 2 days neonate thymus thymic cells cDNA, RIKEN full-length enriched library, clone:E430010D09 product:VIRAL ENVELOPE PROTEIN G7E homolog [Mus musculus], full insert sequence.	1429.82	219.068	6.52681	up
AK088331	Lrch4	Mus musculus 2 days neonate thymus thymic cells cDNA, RIKEN full-length enriched library, clone:E430013D21 product:SIMILAR TO LEUCINE-RICH NEURONAL PROTEIN homolog [Mus musculus], full insert sequence.	608.003	138.454	4.39138	up
AK088365	Jak3	Mus musculus 2 days neonate thymus thymic cells cDNA, RIKEN full-length enriched library, clone:E430014A10 product:Janus kinase 3, full insert sequence.	521.332	197.028	2.64598	up
AK088395	Plekha2	Mus musculus 2 days neonate thymus thymic cells cDNA, RIKEN full-length enriched library, clone:E430014L19 product:pleckstrin homology domain-containing, family A (phosphoinositide binding specific) member 2andem PH Domain containing protein 2, full inse	166.25	75.8952	2.19052	up
AK088400	Slc4a7	Mus musculus 2 days neonate thymus thymic cells cDNA, RIKEN full-length enriched library, clone:E430014N10 product:SODIUM BICARBONATE COTRANSPORTER 2B homolog [Homo sapiens], full insert sequence.	105.628	251.524	0.419952	down
AK088431	Traf7	Mus musculus 2 days neonate thymus thymic cells cDNA, RIKEN full-length enriched library, clone:E430016H12 product:synaptotagmin 4, full insert sequence.	821.485	255.498	3.21523	up
AK088576	Prc1	Mus musculus 2 days neonate thymus thymic cells cDNA, RIKEN full-length enriched library, clone:E430020K16 product:protein regulator of cytokinesis 1, full insert sequence.	1200.07	253.759	4.72918	up
AK088579	A630023P12Rik	Mus musculus 2 days neonate thymus thymic cells cDNA, RIKEN full-length enriched library, clone:E430020L17 product:unclassifiable, full insert sequence.	155.701	72.4158	2.1501	up
AK088605	Ggta1	Mus musculus 2 days neonate thymus thymic cells cDNA, RIKEN full-length enriched library, clone:E430021G09 product:glycoprotein galactosyltransferase alpha 1, 3, full insert sequence.	696.855	116.928	5.95968	up
AK088627	Incenp	Mus musculus 2 days neonate thymus thymic cells cDNA, RIKEN full-length enriched library, clone:E430021M21 product:inner centromere protein, full insert sequence.	663.906	133.895	4.95841	up
AK088686	Rfx5	Mus musculus 2 days neonate thymus thymic cells cDNA, RIKEN full-length enriched library, clone:E430023K01 product:regulatory factor (trans-acting) 5, full insert sequence.	116.897	487.633	0.239723	down
AK088715	Mtmr10	Mus musculus 2 days neonate thymus thymic cells cDNA, RIKEN full-length enriched library, clone:E430024E16 product:hypothetical protein, full insert sequence.	151.842	64.0797	2.36958	up
AK088733	Cep110	Mus musculus 2 days neonate thymus thymic cells cDNA, RIKEN full-length enriched library, clone:E430024L18 product:antigen identified by monoclonal antibody 2A8, full insert sequence.	507.793	179.58	2.82766	up
AK088743	D17H6S56E-5	Mus musculus 2 days neonate thymus thymic cells cDNA, RIKEN full-length enriched library, clone:E430024P20 product:G7e protein, full insert sequence.	1374.63	144.287	9.52705	up
AK088828	Hdac7	Mus musculus 2 days neonate thymus thymic cells cDNA, RIKEN full-length enriched library, clone:E430027G02 product:histone deacetylase 7A, full insert sequence.	632.715	156.613	4.03999	up
AK088937	5830436I19Rik	Mus musculus 2 days neonate thymus thymic cells cDNA, RIKEN full-length enriched library, clone:E430032J10 product:unclassifiable, full insert sequence.	449.412	157.872	2.84669	up
AK088959	N/A	Mus musculus 2 days neonate thymus thymic cells cDNA, RIKEN full-length enriched library, clone:E430033M06 product:unclassifiable, full insert sequence.	218.146	86.3675	2.52579	up
AK088996	Hspa14	Mus musculus 2 days neonate thymus thymic cells cDNA, RIKEN full-length enriched library, clone:E430034N07 product:heat shock protein, 70 kDa 4, full insert sequence.	293.655	132.512	2.21607	up
AK089042	Lbr	Mus musculus 2 days neonate thymus thymic cells cDNA, RIKEN full-length enriched library, clone:E430037F16 product:lamin B receptor homolog [Rattus norvegicus], full insert sequence.	1687.08	514.889	3.27658	up
AK089065	Gfi1	Mus musculus 2 days neonate thymus thymic cells cDNA, RIKEN full-length enriched library, clone:E430038C21 product:growth factor independent 1, full insert sequence.	365.136	74.2729	4.91614	up
AK089130	Epha5	Mus musculus 10 days neonate olfactory brain cDNA, RIKEN full-length enriched library, clone:E530011F10 product:Eph receptor A5, full insert sequence.	62.8055	125.793	0.499279	down
AK089188	Selplg	Mus musculus NOD-derived CD11c +ve dendritic cells cDNA, RIKEN full-length enriched library, clone:F630032C22 product:selectin, platelet (p-selectin) ligand, full insert sequence.	383.36	112.586	3.40503	up
AK089214	Selplg	Mus musculus NOD-derived CD11c +ve dendritic cells cDNA, RIKEN full-length enriched library, clone:F630040D17 product:selectin, platelet (p-selectin) ligand, full insert sequence.	667.491	105.786	6.30981	up
AK089313	Cd300lf	Mus musculus B6-derived CD11 +ve dendritic cells cDNA, RIKEN full-length enriched library, clone:F730004D16 product:hypothetical Prenyl group binding site (CAAX box)/Immunoglobulin and major histocompatibility complex domain/Immunoglobulin subtype contai	352.819	75.2246	4.69021	up
AK089316	Abca3	Mus musculus B6-derived CD11 +ve dendritic cells cDNA, RIKEN full-length enriched library, clone:F730004H09 product:ATP-binding cassette, sub-family A (ABC1), member 3, full insert sequence.	171.276	76.3421	2.24354	up
AK089383	Impdh1	Mus musculus B6-derived CD11 +ve dendritic cells cDNA, RIKEN full-length enriched library, clone:F730019B02 product:inosine 5'-phosphate dehydrogenase 1, full insert sequence.	811.131	159.211	5.09468	up
AK089416	Mkl1	Mus musculus B6-derived CD11 +ve dendritic cells cDNA, RIKEN full-length enriched library, clone:F730024L05 product:similar to MEGACARYOCYTIC ACUTE LEUKEMIA PROTEIN, ISOFORM I (MEGAKARYOBLASTIC LEUKEMIA-1 PROTEIN) [Homo sapiens], full insert sequence.	247.542	75.7679	3.26711	up
AK089512	Gm4755	Mus musculus B6-derived CD11 +ve dendritic cells cDNA, RIKEN full-length enriched library, clone:F730043H23 product:unclassifiable, full insert sequence.	118.826	58.5908	2.02806	up
AK089521	Itgam	Mus musculus B6-derived CD11 +ve dendritic cells cDNA, RIKEN full-length enriched library, clone:F730045J24 product:integrin alpha M, full insert sequence.	172.104	62.5021	2.75357	up
AK089542	Arrb2	Mus musculus B6-derived CD11 +ve dendritic cells cDNA, RIKEN full-length enriched library, clone:F730103O19 product:ARRESTIN, BETA 2 homolog [Mus musculus], full insert sequence.	4110.89	1309.58	3.1391	up
AK089801	N/A	Mus musculus activated spleen cDNA, RIKEN full-length enriched library, clone:F830023J24 product:CD69 antigen, full insert sequence.	119.05	55.6162	2.14057	up
AK089825	Vrk2	Mus musculus activated spleen cDNA, RIKEN full-length enriched library, clone:F830029G04 product:vaccinia related kinase 2, full insert sequence.	63.3374	159.574	0.396917	down
AK089837	Supt3h	Mus musculus activated spleen cDNA, RIKEN full-length enriched library, clone:F830031F15 product:suppressor of Ty 3 homolog (S. cerevisiae), full insert sequence.	56.5678	124.351	0.454905	down
AK089891	Irg1	Mus musculus activated spleen cDNA, RIKEN full-length enriched library, clone:F830045M01 product:immunoresponsive gene 1, full insert sequence.	708.77	137.056	5.1714	up
AK089917	Ehbp1l1	Mus musculus RCB-0559 K-1 . F1 cDNA, RIKEN full-length enriched library, clone:G430002G23 product:tangerin, full insert sequence.	551.828	145.308	3.79764	up
AK089925	Tlk2	Mus musculus RCB-1283 B16 melanoma cDNA, RIKEN full-length enriched library, clone:G430004D23 product:tousled-like kinase 2 (Arabidopsis), full insert sequence.	176.151	430.359	0.409312	down
AK090021	Pla2g5	Mus musculus B cells CRL-1669 BCL1 Clone 13.20-3B3 cDNA, RIKEN full-length enriched library, clone:G430064K02 product:CALCIUM-DEPENDENT PHOSPHOLIPASE A2 PRECURSOR (EC 3.1.1.4) (PHOSPHATIDYLCHOLINE 2-ACYLHYDROLASE) (PLA2-10) (GROUP V PHOSPHOLIPASE A2) hom	123.997	53.8531	2.3025	up
AK090045	Cdkl3	Mus musculus CRL-2116 JC cDNA, RIKEN full-length enriched library, clone:G430074B19 product:cyclin-dependent kinase-like 3, full insert sequence.	242.728	78.4959	3.09224	up
AK090061	Eif2c5	Mus musculus RCB-1283 B16 melanoma cDNA, RIKEN full-length enriched library, clone:G430086P15 product:unclassifiable, full insert sequence.	50.7407	107.3	0.472885	down
AK090085	Rasgef1b	Mus musculus B cells CRL-1669 BCL1 Clone 13.20-3B3 cDNA, RIKEN full-length enriched library, clone:G430095K03 product:hypothetical Guanine-nucleotide dissociation stimulators CDC25 family containing protein, full insert sequence.	439.983	174.529	2.52097	up
AK090092	Clcc1	Mus musculus Leydig cells CRL-2065 MLTC-1 cDNA, RIKEN full-length enriched library, clone:G430107A16 product:similar to HYPOTHETICAL 61.2 KDA PROTEIN (MID-1-RELATED CHLORIDE CHANNEL 1) [Rattus norvegicus], full insert sequence.	61.3467	131.954	0.464911	down
AK090101	Tpx2	Mus musculus RCB-1283 B16 melanoma cDNA, RIKEN full-length enriched library, clone:G430124K07 product:similar to RESTRICTED EXPRESSION PROLIFERATION ASSOCIATED PROTEIN 100 (P100) (DIFFERENTIALLY EXPRESSED IN LUNG CELLS 2) (DIL-2) (TARGETING PROTEIN FOR X	595.772	85.8801	6.93726	up
AK090105	Derl2	Mus musculus CRL-2116 JC cDNA, RIKEN full-length enriched library, clone:G430127I23 product:hypothetical protein, MGC: 11613, full insert sequence.	78.4969	189.388	0.414476	down
AK090152	Dtx3l	Mus musculus adult male accessory axillary lymph node cDNA, RIKEN full-length enriched library, clone:G630007B09 product:hypothetical protein, full insert sequence.	61.5826	283.754	0.217028	down
AK090199	Txn2	Mus musculus 21 days neonate cerebellum cDNA, RIKEN full-length enriched library, clone:G630016F24 product:thioredoxin, mitochondrial, full insert sequence.	150.488	60.2613	2.49726	up
AK090281	Elavl3	Mus musculus 16 days neonate male diencephalon cDNA, RIKEN full-length enriched library, clone:G630034I07 product:ELAV (embryonic lethal, abnormal vision, Drosophila)-like 3 (Hu antigen C), full insert sequence.	143.645	66.8383	2.14914	up
AK090301	Prex1	Mus musculus 10 days pregnant adult female ovary and uterus cDNA, RIKEN full-length enriched library, clone:G630042G04 product:hypothetical protein, full insert sequence.	1430.82	459.669	3.11272	up
AK090375	Tmem25	Mus musculus 16 days neonate male diencephalon cDNA, RIKEN full-length enriched library, clone:G630068F04 product:hypothetical Immunoglobulin structure containing protein, full insert sequence.	398.799	1198.76	0.332677	down
AK122196	Ablim1	Mus musculus mRNA for mKIAA0059 protein.	485.438	1443.41	0.336312	down
AK122298	Adcy3	Mus musculus mRNA for mKIAA0511 protein.	142.778	60.0273	2.37856	up
AK122312	Zeb2	Mus musculus mRNA for mKIAA0569 protein.	325.766	108.601	2.99966	up
AK122316	Arap2	Mus musculus mRNA for mKIAA0580 protein.	64.243	142.404	0.451131	down
AK122354	Rhobtb2	Mus musculus mRNA for mKIAA0717 protein.	181.002	55.3112	3.27243	up
AK122426	Trak1	Mus musculus mRNA for mKIAA1042 protein.	112.553	478.441	0.235249	down
AK122458	Nav1	Mus musculus mRNA for mKIAA1151 protein.	222.993	92.3691	2.41416	up
AK122465	Gramd1b	Mus musculus mRNA for mKIAA1201 protein.	163.483	69.401	2.35562	up
AK122487	Sorbs1	Mus musculus mRNA for mKIAA1296 protein.	109.836	245.073	0.448178	down
AK122526	Cep192	Mus musculus mRNA for mKIAA1569 protein.	308.688	151.789	2.03366	up
AK129031	Wdr43	Mus musculus mRNA for mKIAA0007 protein.	279.313	606.647	0.46042	down
AK129096	Kdm5c	Mus musculus mRNA for mKIAA0234 protein.	995.119	401.121	2.48085	up
AK129100	4933426M11Rik	Mus musculus mRNA for mKIAA0247 protein.	1080.63	394.951	2.73612	up
AK129164	1300010F03Rik	Mus musculus mRNA for mKIAA0564 protein.	1017.93	2196.79	0.463373	down
AK129191	Map4k4	Mus musculus mRNA for mKIAA0687 protein.	295.106	116.004	2.54393	up
AK129215	Lphn2	Mus musculus mRNA for mKIAA0786 protein.	403.126	1033.66	0.389999	down
AK129235	Taok2	Mus musculus mRNA for mKIAA0881 protein.	127.824	379.552	0.336776	down
AK129252	Fam149b	Mus musculus mRNA for mKIAA0974 protein.	273.585	638.501	0.42848	down
AK129253	Ninl	Mus musculus mRNA for mKIAA0980 protein.	153.922	61.9556	2.4844	up
AK129261	Dnmbp	Mus musculus mRNA for mKIAA1010 protein.	199.276	428.062	0.465531	down
AK129276	Nudcd3	Mus musculus mRNA for mKIAA1068 protein.	379.215	963.381	0.393629	down
AK129303	Tpcn1	Mus musculus mRNA for mKIAA1169 protein.	395.635	1056.16	0.374598	down
AK129316	Sulf2	Mus musculus mRNA for mKIAA1247 protein.	104.004	236.433	0.439886	down
AK129319	Gmeb2	Mus musculus pre-mRNA for mKIAA1269 protein.	77.9073	160.774	0.484575	down
AK129346	Stox2	Mus musculus mRNA for mKIAA1392 protein.	139.094	66.404	2.09466	up
AK129364	Pitpnm2	Mus musculus mRNA for mKIAA1457 protein.	113.467	250.219	0.453473	down
AK129374	Kbtbd2	Mus musculus mRNA for mKIAA1489 protein.	198.172	465.661	0.425571	down
AK129377	Mll3	Mus musculus mRNA for mKIAA1506 protein.	300.883	127.089	2.3675	up
AK129437	Fto	Mus musculus mRNA for mKIAA1752 protein.	81.9	326.382	0.250933	down
AK131128	A430107D22Rik	Mus musculus mRNA for mFLJ00087 protein.	162.638	59.4934	2.73371	up
AK131149	Als2cl	Mus musculus premature mRNA for mFLJ00189 protein.	53.9542	190.945	0.282565	down
AK131612	Hoxb8	Mus musculus 18-day embryo whole body cDNA, RIKEN full-length enriched library, clone:1110025L10 product:homeo box B8, full insert sequence.	131.534	60.1011	2.18855	up
AK131617	Traf7	Mus musculus adult male lung cDNA, RIKEN full-length enriched library, clone:1200003I11 product:synaptotagmin 4, full insert sequence.	1174.77	419.263	2.80198	up
AK131628	Acadsb	Mus musculus adult male cerebellum cDNA, RIKEN full-length enriched library, clone:1500031B10 product:acyl-Coenzyme A dehydrogenase, short/branched chain, full insert sequence.	293.987	756.149	0.388794	down
AK131700	Wdtc1	Mus musculus adult male testis cDNA, RIKEN full-length enriched library, clone:1700013N05 product:gene model 695, (NCBI), full insert sequence.	90.5979	191.666	0.472687	down
AK131873	N/A	Mus musculus adult male small intestine cDNA, RIKEN full-length enriched library, clone:2010309M24 product:unclassifiable, full insert sequence.	89.2542	197.124	0.452781	down
AK131895	LOC654469	Mus musculus adult male stomach cDNA, RIKEN full-length enriched library, clone:2210413J24 product:unclassifiable, full insert sequence.	93.5522	286.271	0.326796	down
AK131954	D6Mm5e	Mus musculus ES cells cDNA, RIKEN full-length enriched library, clone:2410095A01 product:D6MM5E protein, full insert sequence.	177.051	87.0035	2.03499	up
AK132134	1700057H15Rik	Mus musculus 13 days embryo head cDNA, RIKEN full-length enriched library, clone:3110093C09 product:unclassifiable, full insert sequence.	71.0635	145.555	0.488226	down
AK132263	Mapkap1	Mus musculus 18 days pregnant adult female placenta and extra embryonic tissue cDNA, RIKEN full-length enriched library, clone:3830408H09 product:mitogen-activated protein kinase associated protein 1, full insert sequence.	94.4963	233.799	0.404177	down
AK132362	Phospho2	Mus musculus 15 days embryo head cDNA, RIKEN full-length enriched library, clone:4022433M17 product:hypothetical HAD-superfamily subfamily IB hydrolase, hypothetical 1 containing protein, full insert sequence.	68.4492	147.582	0.463806	down
AK132394	Slco2b1	Mus musculus 1 day pregnant adult female mammary gland cDNA, RIKEN full-length enriched library, clone:4222403H24 product:solute carrier organic anion transporter family, member 2b1, full insert sequence.	1316.82	3026	0.435169	down
AK132403	Dbf4	Mus musculus 14 days embryo liver cDNA, RIKEN full-length enriched library, clone:4432411O06 product:DBF4-related protein, full insert sequence.	279.568	118.866	2.35197	up
AK132409	Sox6	Mus musculus 14 days embryo liver cDNA, RIKEN full-length enriched library, clone:4432416K07 product:SRY-box containing gene 6, full insert sequence.	125.263	258.692	0.484215	down
AK132490	4732463B04Rik	Mus musculus 10 days neonate skin cDNA, RIKEN full-length enriched library, clone:4732463B04 product:hypothetical protein, full insert sequence.	52.0251	740.978	0.0702114	down
AK132660	Smek2	Mus musculus adult male testis cDNA, RIKEN full-length enriched library, clone:4921508N21 product:Hypothetical Combined RanBP1/wasp domain homolog [Mus musculus], full insert sequence.	71.2634	164.458	0.433323	down
AK132688	Sema4d	Mus musculus adult male testis cDNA, RIKEN full-length enriched library, clone:4921528D01 product:sema domain, immunoglobulin domain (Ig), transmembrane domain (TM) and short cytoplasmic domain, (semaphorin) 4D, full insert sequence.	179.289	75.4121	2.37745	up
AK132700	Ccl25	Mus musculus adult male testis cDNA, RIKEN full-length enriched library, clone:4921533C11 product:chemokine (C-C motif) ligand 25, full insert sequence.	82.9316	220.341	0.376379	down
AK132944	Ano2	Mus musculus adult male testis cDNA, RIKEN full-length enriched library, clone:4930527E21 product:transmembrane protein 16B, full insert sequence.	191.262	57.2145	3.34289	up
AK133181	Adcy10	Mus musculus adult male testis cDNA, RIKEN full-length enriched library, clone:4931429A11 product:soluble adenylyl cyclase, full insert sequence.	251.987	92.5344	2.72317	up
AK133246	Fam46d	Mus musculus adult male testis cDNA, RIKEN full-length enriched library, clone:4932422B15 product:weakly similar to CG30497-PC [Drosophila melanogaster], full insert sequence.	120.274	54.3785	2.2118	up
AK133324	Thsd7a	Mus musculus adult male testis cDNA, RIKEN full-length enriched library, clone:4932433E03 product:Hypothetical protein GS164B05.1 in chromosome 7 (Fragment) homolog [Homo sapiens], full insert sequence.	163.696	70.563	2.31985	up
AK133337	N/A	Mus musculus adult male testis cDNA, RIKEN full-length enriched library, clone:4932436E13 product:unclassifiable, full insert sequence.	59.2552	126.742	0.467527	down
AK133401	Ypel1	Mus musculus adult male testis cDNA, RIKEN full-length enriched library, clone:4933412K12 product:yippee-like 1 (Drosophila), full insert sequence.	195.441	96.6521	2.02211	up
AK133474	Phf1	Mus musculus 11 days pregnant adult female ovary and uterus cDNA, RIKEN full-length enriched library, clone:5031407E06 product:PHD finger protein 1, full insert sequence.	317.662	741.381	0.428474	down
AK133518	Sigirr	Mus musculus 11 days pregnant adult female ovary and uterus cDNA, RIKEN full-length enriched library, clone:5033415B13 product:Toll/interleukin-1 receptor 8, full insert sequence.	253.75	730.576	0.347328	down
AK133715	Ankrd12	Mus musculus 6 days neonate head cDNA, RIKEN full-length enriched library, clone:5430413L10 product:hypothetical Ankyrin repeat profile containing protein, full insert sequence.	245.628	89.0206	2.75922	up
AK133744	Pemt	Mus musculus 8 days embryo whole body cDNA, RIKEN full-length enriched library, clone:5730405A09 product:phosphatidylethanolamine N-methyltransferase, full insert sequence.	77.1159	156.175	0.493779	down
AK133812	Ssbp3	Mus musculus 8 days embryo whole body cDNA, RIKEN full-length enriched library, clone:5730427I04 product:single-stranded DNA binding protein 3, full insert sequence.	96.6071	615.131	0.157051	down
AK133924	Rnf4	Mus musculus 8 days embryo whole body cDNA, RIKEN full-length enriched library, clone:5730529C03 product:ring finger protein 4, full insert sequence.	62.9666	148.811	0.423132	down
AK133964	Mki67	Mus musculus 8 days embryo whole body cDNA, RIKEN full-length enriched library, clone:5730578O05 product:antigen identified by monoclonal antibody Ki 67, full insert sequence.	1919.02	236.677	8.10818	up
AK134008	Ankfy1	Mus musculus adult male thymus cDNA, RIKEN full-length enriched library, clone:5830405L04 product:hypothetical BTB/POZ containing protein, full insert sequence.	120.952	57.7549	2.09424	up
AK134267	Ank1	Mus musculus 13 days embryo forelimb cDNA, RIKEN full-length enriched library, clone:5930420I11 product:ankyrin 1, erythroid, full insert sequence.	62.7056	139.424	0.449746	down
AK134287	Pgap2	Mus musculus 13 days embryo forelimb cDNA, RIKEN full-length enriched library, clone:5930437G21 product:FGF receptor activating protein 1, full insert sequence.	92.9353	193.572	0.480107	down
AK134294	Evi5	Mus musculus 13 days embryo male testis cDNA, RIKEN full-length enriched library, clone:6030400K03 product:ecotropic viral integration site 5, full insert sequence.	321.875	783.825	0.410646	down
AK134533	Ccdc132	Mus musculus adult male medulla oblongata cDNA, RIKEN full-length enriched library, clone:6330404O15 product:Bcl2-like protein homolog [Mus musculus], full insert sequence.	50.1912	101.189	0.496014	down
AK134548	Cpne6	Mus musculus adult male medulla oblongata cDNA, RIKEN full-length enriched library, clone:6330408N08 product:copine VI, full insert sequence.	54.0141	111.306	0.485277	down
AK134549	Prosc	Mus musculus adult male medulla oblongata cDNA, RIKEN full-length enriched library, clone:6330408P06 product:proline synthetase co-transcribed, full insert sequence.	656.384	1325.29	0.495276	down
AK134563	Evl	Mus musculus adult male medulla oblongata cDNA, RIKEN full-length enriched library, clone:6330415G02 product:Ena-vasodilator stimulated phosphoprotein, full insert sequence.	840.823	249.642	3.36811	up
AK134600	Ak3l1	Mus musculus adult male medulla oblongata cDNA, RIKEN full-length enriched library, clone:6330443H16 product:adenylate kinase 4, full insert sequence.	231.965	1435.91	0.161546	down
AK134675	Ccpg1	Mus musculus adult male medulla oblongata cDNA, RIKEN full-length enriched library, clone:6330521P04 product:Weakly similar to CCP8, full insert sequence.	118.619	353.89	0.335185	down
AK134741	Ptger1	Mus musculus adult male medulla oblongata cDNA, RIKEN full-length enriched library, clone:6330544D07 product:Protein kinase C-like 1 (EC 2.7.1.-) (Protein-kinase C-related kinase 1) (Protein kinase C-like PKN) (Serine-threonine protein kinase N) (Fragmen	208.595	60.5395	3.4456	up
AK134757	Actn3	Mus musculus adult male medulla oblongata cDNA, RIKEN full-length enriched library, clone:6330552H10 product:actinin alpha 3, full insert sequence.	80.6529	169.805	0.474973	down
AK134792	Pkn1	Mus musculus adult male medulla oblongata cDNA, RIKEN full-length enriched library, clone:6330564M23 product:Cardiolipin/protease-activated protein kinase-1 homolog [Rattus norvegicus], full insert sequence.	1123.66	452.195	2.48489	up
AK134831	Pet112l	Mus musculus adult male medulla oblongata cDNA, RIKEN full-length enriched library, clone:6330587D03 product:PET112-like (yeast), full insert sequence.	157.552	610.4	0.258113	down
AK134973	Sema4b	Mus musculus adult male olfactory brain cDNA, RIKEN full-length enriched library, clone:6430531O17 product:sema domain, immunoglobulin domain (Ig), transmembrane domain (TM) and short cytoplasmic domain, (semaphorin) 4B, full insert sequence.	423.411	196.144	2.15868	up
AK134993	Abr	Mus musculus adult male olfactory brain cDNA, RIKEN full-length enriched library, clone:6430538G01 product:active BCR-related gene, full insert sequence.	508.384	126.414	4.02159	up
AK135222	Sars2	Mus musculus 12 days embryo male wolffian duct includes surrounding region cDNA, RIKEN full-length enriched library, clone:6720434C03 product:seryl-aminoacyl-tRNA synthetase 2, full insert sequence.	63.5742	154.341	0.411908	down
AK135327	9530008L14Rik	Mus musculus 12 days embryo male wolffian duct includes surrounding region cDNA, RIKEN full-length enriched library, clone:6720480B08 product:Similar to androgen-dependent expressed protein homolog [Mus musculus], full insert sequence.	65.2632	178.752	0.365104	down
AK135376	Tcf12	Mus musculus 12 days embryo female mullerian duct includes surrounding region cDNA, RIKEN full-length enriched library, clone:6820409F24 product:transcription factor 12, full insert sequence.	184.286	372.665	0.494508	down
AK135377	N/A	Mus musculus 12 days embryo female mullerian duct includes surrounding region cDNA, RIKEN full-length enriched library, clone:6820409J11 product:unclassifiable, full insert sequence.	56.6194	139.473	0.405951	down
AK135410	Gpatch8	Mus musculus 12 days embryo female mullerian duct includes surrounding region cDNA, RIKEN full-length enriched library, clone:6820415O06 product:hypothetical protein, full insert sequence.	94.0186	224.267	0.419227	down
AK135428	Nrp1	Mus musculus 12 days embryo female mullerian duct includes surrounding region cDNA, RIKEN full-length enriched library, clone:6820419C11 product:neuropilin, full insert sequence.	85.3796	175.086	0.487645	down
AK135673	Nrf1	Mus musculus in vitro fertilized eggs cDNA, RIKEN full-length enriched library, clone:7420402K24 product:nuclear respiratory factor 1, full insert sequence.	291.771	144.339	2.02143	up
AK135814	Usp7	Mus musculus in vitro fertilized eggs cDNA, RIKEN full-length enriched library, clone:7420421C23 product:ubiquitin specific protease 7, full insert sequence.	86.2806	208.801	0.413218	down
AK136057	Crebbp	Mus musculus in vitro fertilized eggs cDNA, RIKEN full-length enriched library, clone:7420451I05 product:CREB binding protein, full insert sequence.	157.201	385.944	0.407315	down
AK136123	Mkln1	Mus musculus in vitro fertilized eggs cDNA, RIKEN full-length enriched library, clone:7420459L17 product:muskelin 1, intracellular mediator containing kelch motifs, full insert sequence.	325.557	1051.3	0.309671	down
AK136168	Zfp821	Mus musculus in vitro fertilized eggs cDNA, RIKEN full-length enriched library, clone:7420467M12 product:hypothetical Zn-finger, C2H2 type/Arginine-rich region profile/FYVE/PHD zinc finger containing protein, full insert sequence.	351.081	105.42	3.33032	up
AK136201	Arid5b	Mus musculus in vitro fertilized eggs cDNA, RIKEN full-length enriched library, clone:7420477K03 product:AT rich interactive domain 5B (Mrf1 like), full insert sequence.	114.48	368.489	0.310673	down
AK136278	Mttp	Mus musculus adult male eyeball cDNA, RIKEN full-length enriched library, clone:7530414N08 product:microsomal triglyceride transfer protein, full insert sequence.	92.6263	208.144	0.44501	down
AK136475	Saa1	Mus musculus adult male colon cDNA, RIKEN full-length enriched library, clone:9030614H06 product:serum amyloid A 1, full insert sequence.	3092.7	110.241	28.054	up
AK136486	Tpk1	Mus musculus adult male colon cDNA, RIKEN full-length enriched library, clone:9030622D19 product:thiamin pyrophosphokinase, full insert sequence.	70.9972	151.699	0.468014	down
AK136570	Cdk5rap1	Mus musculus adult male cecum cDNA, RIKEN full-length enriched library, clone:9130404E02 product:CDK5 regulatory subunit associated protein 1, full insert sequence.	87.9923	250.011	0.351954	down
AK136581	Tm6sf1	Mus musculus adult male cecum cDNA, RIKEN full-length enriched library, clone:9130414K12 product:transmembrane 6 superfamily member 1, full insert sequence.	1885.13	260.772	7.22905	up
AK136711	Glb1l2	Mus musculus adult male epididymis cDNA, RIKEN full-length enriched library, clone:9230028I09 product:Weakly similar to beta-galactosidase homolog [Mus musculus], full insert sequence.	189.42	87.9386	2.15401	up
AK136808	Csf1	Mus musculus adult male diencephalon cDNA, RIKEN full-length enriched library, clone:9330020O11 product:colony stimulating factor 1 (macrophage), full insert sequence.	207.222	102.719	2.01737	up
AK136817	Gm15645	Mus musculus adult male diencephalon cDNA, RIKEN full-length enriched library, clone:9330023E08 product:similar to Ornithine decarboxylase (EC 4.1.1.17) (ODC) [Mus pahari], full insert sequence.	290.354	686.603	0.422885	down
AK136831	Rims3	Mus musculus adult male diencephalon cDNA, RIKEN full-length enriched library, clone:9330111H22 product:regulating synaptic membrane exocytosis 3, full insert sequence.	179.109	64.924	2.75876	up
AK136882	N/A	Mus musculus adult male diencephalon cDNA, RIKEN full-length enriched library, clone:9330164G18 product:unclassifiable, full insert sequence.	275.253	107.073	2.57069	up
AK136883	Nlgn2	Mus musculus adult male diencephalon cDNA, RIKEN full-length enriched library, clone:9330164I18 product:neuroligin 2, full insert sequence.	263.874	100.092	2.63631	up
AK136998	Stxbp5	Mus musculus 12 days embryo embryonic body between diaphragm region and neck cDNA, RIKEN full-length enriched library, clone:9430030J07 product:hypothetical protein, full insert sequence.	180.781	80.8801	2.23517	up
AK137089	Isyna1	Mus musculus 12 days embryo embryonic body between diaphragm region and neck cDNA, RIKEN full-length enriched library, clone:9430070B02 product:myo-inositol 1-phosphate synthase A1, full insert sequence.	753.634	155.479	4.84716	up
AK137124	Cyp26b1	Mus musculus 12 days embryo embryonic body between diaphragm region and neck cDNA, RIKEN full-length enriched library, clone:9430091K14 product:cytochrome P450, family 26, subfamily b, polypeptide 1, full insert sequence.	122.354	310.289	0.394324	down
AK137189	Olfr1372-ps1	Mus musculus adult male urinary bladder cDNA, RIKEN full-length enriched library, clone:9530037C18 product:Olfactory receptor GA_x6K02T2QP88-5912627-5911692 homolog [Mus musculus], full insert sequence.	66.8001	134.586	0.496336	down
AK137292	Cugbp2	Mus musculus adult male urinary bladder cDNA, RIKEN full-length enriched library, clone:9530098D08 product:CUG triplet repeat,RNA binding protein 2, full insert sequence.	615.521	225.808	2.72586	up
AK137294	Sfrs14	Mus musculus adult male urinary bladder cDNA, RIKEN full-length enriched library, clone:9530098L19 product:splicing factor, arginine/serine-rich 14, full insert sequence.	158.016	59.6992	2.64687	up
AK137407	Nrxn1	Mus musculus 16 days neonate cerebellum cDNA, RIKEN full-length enriched library, clone:9630047F03 product:neurexin I, full insert sequence.	71.7672	181.372	0.39569	down
AK137470	Pik3cg	Mus musculus adult male bone cDNA, RIKEN full-length enriched library, clone:9830107E04 product:phosphoinositide-3-kinase, catalytic, gamma polypeptide, full insert sequence.	250.197	77.6954	3.22023	up
AK137530	Dennd1a	Mus musculus adult male bone cDNA, RIKEN full-length enriched library, clone:9830132A21 product:hypothetical dDENN domain/DENN (AEX-3) domain/uDENN domain/Proline-rich region profile containing protein, full insert sequence.	223.89	452.478	0.494808	down
AK137548	Mxd1	Mus musculus adult male bone cDNA, RIKEN full-length enriched library, clone:9830138D04 product:unclassifiable, full insert sequence.	901.879	197.751	4.56068	up
AK137593	AB124611	Mus musculus adult male bone cDNA, RIKEN full-length enriched library, clone:9830162J08 product:hypothetical Immunoglobulin-like containing protein, full insert sequence.	2551.11	454.932	5.60766	up
AK137599	Rnf123	Mus musculus adult male bone cDNA, RIKEN full-length enriched library, clone:9830164A22 product:ring finger protein 123, full insert sequence.	117.439	465.326	0.252379	down
AK137626	Tpcn1	Mus musculus adult male bone cDNA, RIKEN full-length enriched library, clone:9830169M20 product:two pore channel 1, full insert sequence.	119.719	359.272	0.333228	down
AK137637	Dennd2c	Mus musculus adult female vagina cDNA, RIKEN full-length enriched library, clone:9930005M03 product:Weakly similar to tumor cell suppression protein HTS1 homolog [Mus musculus], full insert sequence.	131.968	59.2703	2.22654	up
AK137675	Papss2	Mus musculus adult female vagina cDNA, RIKEN full-length enriched library, clone:9930024B13 product:3'-phosphoadenosine 5'-phosphosulfate synthase 2, full insert sequence.	2716.82	9417.47	0.288487	down
AK137694	Lmo7	Mus musculus adult female vagina cDNA, RIKEN full-length enriched library, clone:9930037L20 product:LIM domain only 7, full insert sequence.	145.587	346.931	0.419643	down
AK137907	Fyb	Mus musculus 16 days neonate thymus cDNA, RIKEN full-length enriched library, clone:A130038E08 product:FYN binding protein, full insert sequence.	2059.69	614.922	3.3495	up
AK138383	N/A	Mus musculus adult male hypothalamus cDNA, RIKEN full-length enriched library, clone:A230087A01 product:hypothetical Zn-finger, C2H2 type containing protein, full insert sequence.	87.6287	177.74	0.493017	down
AK138414	Ano10	Mus musculus adult male hypothalamus cDNA, RIKEN full-length enriched library, clone:A230098E02 product:hypothetical protein, full insert sequence.	308.594	144.315	2.13834	up
AK138636	Nfasc	Mus musculus adult male spinal cord cDNA, RIKEN full-length enriched library, clone:A330083K02 product:neurofascin, full insert sequence.	366.1	121.494	3.01333	up
AK138760	Gtf3c2	Mus musculus 0 day neonate thymus cDNA, RIKEN full-length enriched library, clone:A430054O16 product:TFIIIC2 subunit homolog [Mus musculus], full insert sequence.	154.114	60.0026	2.56846	up
AK138781	Nrd1	Mus musculus 0 day neonate thymus cDNA, RIKEN full-length enriched library, clone:A430065C05 product:unclassifiable, full insert sequence.	136.319	65.7923	2.07196	up
AK138814	Chpf2	Mus musculus 0 day neonate thymus cDNA, RIKEN full-length enriched library, clone:A430083F20 product:Hypothetical Prokaryotic membrane lipoprotein lipid attachment site containing protein homolog [Mus musculus], full insert sequence.	68.7719	148.742	0.462357	down
AK138822	Ciita	Mus musculus 0 day neonate thymus cDNA, RIKEN full-length enriched library, clone:A430085P06 product:class II transactivator, full insert sequence.	185.84	81.3071	2.28565	up
AK138915	Gm1078	Mus musculus adult male aorta and vein cDNA, RIKEN full-length enriched library, clone:A530002D02 product:hypothetical Protein kinase/Serine/threonine protein kinase/Tyrosine protein kinase/Protein kinase domain profile/Proline-rich region profile/Protei	51.4394	117.519	0.437713	down
AK138956	Dak	Mus musculus adult male aorta and vein cDNA, RIKEN full-length enriched library, clone:A530029H04 product:weakly similar to Dihydroxyacetone kinase [Thermoanaerobacter tengcongensis], full insert sequence.	213.108	91.6271	2.32582	up
AK138960	BC037034	Mus musculus adult male aorta and vein cDNA, RIKEN full-length enriched library, clone:A530030D11 product:hypothetical Glycine-rich region profile containing protein, full insert sequence.	899.129	428.819	2.09675	up
AK138977	Rpgr	Mus musculus adult male aorta and vein cDNA, RIKEN full-length enriched library, clone:A530040N10 product:retinitis pigmentosa GTPase regulator, full insert sequence.	112.052	53.1022	2.11012	up
AK138985	Orm1	Mus musculus adult male aorta and vein cDNA, RIKEN full-length enriched library, clone:A530046M03 product:orosomucoid 1, full insert sequence.	8981.21	2484.86	3.61437	up
AK139156	Arhgef7	Mus musculus 7 days neonate cerebellum cDNA, RIKEN full-length enriched library, clone:A730051P09 product:Rho guanine nucleotide exchange factor (GEF7), full insert sequence.	188.64	85.3376	2.21052	up
AK139255	Suv420h1	Mus musculus 7 days neonate cerebellum cDNA, RIKEN full-length enriched library, clone:A730081E23 product:hypothetical Nuclear protein SET/SET domain profile containing protein, full insert sequence.	69.2289	192.697	0.359263	down
AK139319	Akap5	Mus musculus 10 days neonate cortex cDNA, RIKEN full-length enriched library, clone:A830007P05 product:unclassifiable, full insert sequence.	114.978	238.672	0.481739	down
AK139357	Nfia	Mus musculus 10 days neonate cortex cDNA, RIKEN full-length enriched library, clone:A830028M23 product:nuclear factor I/A, full insert sequence.	163.583	377.051	0.433849	down
AK139368	Cyp1b1	Mus musculus 10 days neonate cortex cDNA, RIKEN full-length enriched library, clone:A830031C18 product:cytochrome P450, family 1, subfamily b, polypeptide 1, full insert sequence.	196.34	92.0392	2.13322	up
AK139382	Fam82a1	Mus musculus 10 days neonate cortex cDNA, RIKEN full-length enriched library, clone:A830036I20 product:similar to BLOCK18 (Fragment) [Homo sapiens], full insert sequence.	79.8755	202.542	0.394365	down
AK139397	Inpp4b	Mus musculus 10 days neonate cortex cDNA, RIKEN full-length enriched library, clone:A830044J05 product:Inositol polyphosphate 4-phosphatase type II-beta homolog [Rattus norvegicus], full insert sequence.	133.034	56.1445	2.36949	up
AK139419	Prkacb	Mus musculus 10 days neonate cortex cDNA, RIKEN full-length enriched library, clone:A830055H24 product:protein kinase, cAMP dependent, catalytic, beta, full insert sequence.	89.9139	248.27	0.362162	down
AK139428	Slc13a4	Mus musculus 10 days neonate cortex cDNA, RIKEN full-length enriched library, clone:A830077D04 product:solute carrier family 13 (sodium/sulfate symporters), member 4, full insert sequence.	220.066	76.6731	2.87018	up
AK139548	Tcl1b2	Mus musculus 2 cells egg cDNA, RIKEN full-length enriched library, clone:B020004B10 product:T-cell leukemia/lymphoma 1B, 2, full insert sequence.	65.5963	139.827	0.469125	down
AK139752	BB287469	Mus musculus 2 cells egg cDNA, RIKEN full-length enriched library, clone:B020015C12 product:Eukaryotic translation initiation factor 1A homolog [Mus musculus], full insert sequence.	183.389	53.459	3.43046	up
AK139760	Cyp2c29	Mus musculus 2 cells egg cDNA, RIKEN full-length enriched library, clone:B020015I11 product:cytochrome P450, family 2, subfamily c, polypeptide 29, full insert sequence.	398.136	4477.27	0.0889239	down
AK139806	AU016765	Mus musculus 2 cells egg cDNA, RIKEN full-length enriched library, clone:B020018G13 product:hypothetical protein, full insert sequence.	205.906	80.5941	2.55485	up
AK139822	D6Ertd527e	Mus musculus 2 cells egg cDNA, RIKEN full-length enriched library, clone:B020023E12 product:unclassifiable, full insert sequence.	70.2828	151.942	0.462563	down
AK139878	Per3	Mus musculus 2 cells egg cDNA, RIKEN full-length enriched library, clone:B020031L04 product:period homolog 3 (Drosophila), full insert sequence.	122.742	476.847	0.257403	down
AK139902	Meis2	Mus musculus 2 cells egg cDNA, RIKEN full-length enriched library, clone:B020034B01 product:myeloid ecotropic viral integration site-related gene 1, full insert sequence.	90.2991	275.71	0.327515	down
AK139908	Arhgap29	Mus musculus 2 cells egg cDNA, RIKEN full-length enriched library, clone:B020035P20 product:hypothetical protein, full insert sequence.	353.958	85.7102	4.1297	up
AK140122	Fam73b	Mus musculus adult male corpora quadrigemina cDNA, RIKEN full-length enriched library, clone:B230308D05 product:Hypothetical serine-rich region containing protein (Hypothetical protein) homolog [Mus musculus], full insert sequence.	239.554	615.641	0.389112	down
AK140305	Slc35d1	Mus musculus adult male adrenal gland cDNA, RIKEN full-length enriched library, clone:B330005D14 product:solute carrier family 35 (UDP-glucuronic acid/UDP-N-acetylgalactosamine dual transporter), member D1, full insert sequence.	57.0885	120.798	0.472593	down
AK140370	E530001K10Rik	Mus musculus adult male cortex cDNA, RIKEN full-length enriched library, clone:B530003A21 product:hypothetical protein, full insert sequence.	140.99	65.4625	2.15375	up
AK140426	Zranb1	Mus musculus 6 days neonate medulla oblongata cDNA, RIKEN full-length enriched library, clone:B730049I12 product:TRAF-binding protein homolog [Mus musculus], full insert sequence.	163.587	369.889	0.442259	down
AK140633	Jmjd1c	Mus musculus 10 days neonate cerebellum cDNA, RIKEN full-length enriched library, clone:B930063P13 product:hypothetical protein, full insert sequence.	74.9694	161.327	0.464706	down
AK140748	Meis1	Mus musculus 16 days embryo head cDNA, RIKEN full-length enriched library, clone:C130002C08 product:myeloid ecotropic viral integration site 1, full insert sequence.	130.755	264.965	0.49348	down
AK140825	Ercc5	Mus musculus 16 days embryo head cDNA, RIKEN full-length enriched library, clone:C130035P18 product:excision repair cross-complementing rodent repair deficiency,complementation group 5, full insert sequence.	130.615	302.362	0.431983	down
AK140849	Cux2	Mus musculus 16 days embryo head cDNA, RIKEN full-length enriched library, clone:C130044L13 product:cut-like 2 (Drosophila), full insert sequence.	128.462	1431.15	0.0897613	down
AK140960	Ctnnd2	Mus musculus 16 days embryo head cDNA, RIKEN full-length enriched library, clone:C130084F11 product:catenin delta 2, full insert sequence.	53.5984	108.967	0.491877	down
AK141037	Nrg1	Mus musculus 0 day neonate cerebellum cDNA, RIKEN full-length enriched library, clone:C230011J18 product:neuregulin 1, full insert sequence.	156.489	64.6484	2.42062	up
AK141072	Eprs	Mus musculus 0 day neonate cerebellum cDNA, RIKEN full-length enriched library, clone:C230033F19 product:glutamyl-prolyl-tRNA synthetase, full insert sequence.	86.5957	192.812	0.44912	down
AK141157	Zeb2	Mus musculus 0 day neonate cerebellum cDNA, RIKEN full-length enriched library, clone:C230077B11 product:zinc finger homeobox 1b, full insert sequence.	649.259	274.697	2.36355	up
AK141181	Unc5c	Mus musculus 0 day neonate cerebellum cDNA, RIKEN full-length enriched library, clone:C230087G07 product:unc-5 homolog C (C. elegans), full insert sequence.	243.536	89.3351	2.7261	up
AK141202	N/A	Mus musculus ES cells cDNA, RIKEN full-length enriched library, clone:C330003E03 product:hypothetical Protein kinase containing protein, full insert sequence.	2383.24	270.257	8.81843	up
AK141213	Cd6	Mus musculus ES cells cDNA, RIKEN full-length enriched library, clone:C330008J18 product:CD6 antigen, full insert sequence.	139.573	66.7818	2.08998	up
AK141297	AA467197	Mus musculus 7 days embryo whole body cDNA, RIKEN full-length enriched library, clone:C430023B16 product:similar to Normal mucosa of esophagus specific gene 1 protein (FOAP-11 protein) [Homo sapiens], full insert sequence.	143.153	68.6177	2.08625	up
AK141492	2810002D19Rik	Mus musculus 12 days embryo spinal cord cDNA, RIKEN full-length enriched library, clone:C530038D14 product:unclassifiable, full insert sequence.	143.416	63.5342	2.25731	up
AK141540	N/A	Mus musculus adult male hippocampus cDNA, RIKEN full-length enriched library, clone:C630015K10 product:unclassifiable, full insert sequence.	236.549	1084.94	0.218029	down
AK141588	1500004A13Rik	Mus musculus adult male hippocampus cDNA, RIKEN full-length enriched library, clone:C630036D04 product:unclassifiable, full insert sequence.	84.3654	226.927	0.371774	down
AK141842	Irs1	Mus musculus 12 days embryo spinal ganglion cDNA, RIKEN full-length enriched library, clone:D130017A09 product:insulin receptor substrate 1, full insert sequence.	98.6737	535.775	0.18417	down
AK141849	Tnrc18	Mus musculus 12 days embryo spinal ganglion cDNA, RIKEN full-length enriched library, clone:D130020F24 product:zinc finger protein 469, full insert sequence.	503.562	232.454	2.16629	up
AK141917	Pde4dip	Mus musculus 12 days embryo spinal ganglion cDNA, RIKEN full-length enriched library, clone:D130062J22 product:similar to mRNA, similar to rat myomegalin, complete cds [Homo sapiens], full insert sequence.	295.699	609.893	0.484838	down
AK141959	Ralgds	Mus musculus 12 days embryo spinal ganglion cDNA, RIKEN full-length enriched library, clone:D130075H07 product:ral guanine nucleotide dissociation stimulator, full insert sequence.	252.907	73.1652	3.45665	up
AK142177	Chd6	Mus musculus 13 days embryo heart cDNA, RIKEN full-length enriched library, clone:D330005K18 product:Chromodomain-helicase-DNA-binding protein 5 (CHD-5) homolog [Homo sapiens], full insert sequence.	77.5753	194.106	0.399654	down
AK142254	1500017E21Rik	Mus musculus 13 days embryo heart cDNA, RIKEN full-length enriched library, clone:D330023F21 product:unclassifiable, full insert sequence.	111.671	476.177	0.234516	down
AK142375	Lilrb3	Mus musculus 13 days embryo lung cDNA, RIKEN full-length enriched library, clone:D430026N17 product:paired-Ig-like receptor B, full insert sequence.	949.518	127.935	7.42186	up
AK142528	Abcg2	Mus musculus 0 day neonate kidney cDNA, RIKEN full-length enriched library, clone:D630015I16 product:ATP-binding cassette, sub-family G (WHITE), member 2, full insert sequence.	115.234	51.3166	2.24555	up
AK142583	Cpd	Mus musculus 0 day neonate kidney cDNA, RIKEN full-length enriched library, clone:D630049G17 product:carboxypeptidase D, full insert sequence.	1749.94	872.684	2.00524	up
AK142668	Dixdc1	Mus musculus 10 days lactation, adult female mammary gland cDNA, RIKEN full-length enriched library, clone:D730039H17 product:Dixdc1 protein homolog [Mus musculus], full insert sequence.	128.802	333.094	0.386682	down
AK142698	Gck	Mus musculus 16 days neonate heart cDNA, RIKEN full-length enriched library, clone:D830011E21 product:glucokinase, full insert sequence.	100.207	318.099	0.31502	down
AK142856	Ikzf1	Mus musculus 15 days embryo head cDNA, RIKEN full-length enriched library, clone:D930030M14 product:zinc finger protein, subfamily 1A, 1 (Ikaros), full insert sequence.	318.038	83.1392	3.82536	up
AK142919	Synj2	Mus musculus 15 days embryo head cDNA, RIKEN full-length enriched library, clone:D930049L15 product:synaptojanin 2, full insert sequence.	88.2366	205.392	0.429601	down
AK143135	Elf3	Mus musculus 0 day neonate eyeball cDNA, RIKEN full-length enriched library, clone:E130113I01 product:E74-like factor 3, full insert sequence.	790.248	172.233	4.58825	up
AK143166	Kcnab2	Mus musculus 0 day neonate eyeball cDNA, RIKEN full-length enriched library, clone:E130120H13 product:potassium voltage-gated channel, shaker-related subfamily, beta member 2, full insert sequence.	528.103	109.537	4.82125	up
AK143174	N/A	Mus musculus 0 day neonate eyeball cDNA, RIKEN full-length enriched library, clone:E130215I04 product:hypothetical Zn-finger, C2H2 type/Zinc finger C2H2 type domain profile containing protein, full insert sequence.	143.794	64.1685	2.24089	up
AK143179	Prox1	Mus musculus 0 day neonate eyeball cDNA, RIKEN full-length enriched library, clone:E130302F23 product:prospero-related homeobox 1, full insert sequence.	1506.55	3231.36	0.466227	down
AK143301	Slc25a42	Mus musculus 2 days pregnant adult female oviduct cDNA, RIKEN full-length enriched library, clone:E230039B19 product:hypothetical Mitochondrial carrier protein/Mitochondrial substrate carrier containing protein, full insert sequence.	199.619	411.585	0.485002	down
AK143330	Pfkfb3	Mus musculus 2 days pregnant adult female ovary cDNA, RIKEN full-length enriched library, clone:E330007O05 product:6-phosphofructo-2-kinase/fructose-2,6-biphosphatase 3, full insert sequence.	276.785	134.565	2.05688	up
AK143421	Igsf10	Mus musculus 2 days pregnant adult female ovary cDNA, RIKEN full-length enriched library, clone:E330033K05 product:Bone specific CMF608 homolog [Rattus norvegicus], full insert sequence.	51.8415	109.779	0.472237	down
AK143455	Sec31a	Mus musculus 10 days neonate olfactory brain cDNA, RIKEN full-length enriched library, clone:E530119K10 product:SEC31-like 1 (S. cerevisiae), full insert sequence.	889.069	1976.2	0.449887	down
AK143512	Fnbp1	Mus musculus 8 cells embryo 8 cells cDNA, RIKEN full-length enriched library, clone:E860115J03 product:formin binding protein 1, full insert sequence.	626.871	293.65	2.13476	up
AK143541	Cacna1s	Mus musculus 12 days embryo whole body cDNA, RIKEN full-length enriched library, clone:E970023J21 product:calcium channel, voltage-dependent, L type, alpha 1S subunit, full insert sequence.	139.515	61.5329	2.26733	up
AK143577	Ly6c1	Mus musculus 6 days neonate spleen cDNA, RIKEN full-length enriched library, clone:F420006I21 product:lymphocyte antigen 6 complex, locus C, full insert sequence.	238.763	108.783	2.19486	up
AK143718	Brap	Mus musculus 6 days neonate spleen cDNA, RIKEN full-length enriched library, clone:F430012E22 product:BRCA1 associated protein, full insert sequence.	282.889	619.519	0.456627	down
AK143721	Tlr1	Mus musculus 6 days neonate spleen cDNA, RIKEN full-length enriched library, clone:F430012H09 product:toll-like receptor 1, full insert sequence.	611.914	166.538	3.67432	up
AK143809	0610012H03Rik	Mus musculus 6 days neonate spleen cDNA, RIKEN full-length enriched library, clone:F430111O10 product:hypothetical Thioesterase superfamily containing protein, full insert sequence.	186.731	931.7	0.20042	down
AK143813	Gm10787	Mus musculus 6 days neonate spleen cDNA, RIKEN full-length enriched library, clone:F430112G03 product:hypothetical protein, full insert sequence.	173.262	67.9874	2.54845	up
AK143853	Pla2r1	Mus musculus 6 days neonate spleen cDNA, RIKEN full-length enriched library, clone:F430207D01 product:phospholipase A2, group IB, pancreas, receptor, full insert sequence.	138.326	58.8719	2.3496	up
AK143886	Ghr	Mus musculus adult male kidney cDNA, RIKEN full-length enriched library, clone:F520003E12 product:growth hormone receptor, full insert sequence.	1284.41	3335.88	0.38503	down
AK143907	Ablim1	Mus musculus adult male kidney cDNA, RIKEN full-length enriched library, clone:F520009N11 product:actin-binding LIM protein 1, full insert sequence.	270.158	576.605	0.468533	down
AK143908	Amz2	Mus musculus adult male kidney cDNA, RIKEN full-length enriched library, clone:F520010B15 product:Hypothetical neutral zinc metallopeptidases homolog [Mus musculus], full insert sequence.	316.05	109.497	2.88639	up
AK143916	Arhgap27	Mus musculus adult male kidney cDNA, RIKEN full-length enriched library, clone:F520012K24 product:hypothetical protein, full insert sequence.	459.415	81.0968	5.66502	up
AK143961	Gm10836	Mus musculus adult male kidney cDNA, RIKEN full-length enriched library, clone:F530007B04 product:hypothetical protein, full insert sequence.	65.6134	138.218	0.47471	down
AK144048	Ikbkb	Mus musculus adult male kidney cDNA, RIKEN full-length enriched library, clone:F530206N16 product:inhibitor of kappaB kinase beta, full insert sequence.	72.8564	159.31	0.457326	down
AK144183	Ccdc80	Mus musculus RCB-0035 WEHI-3 cDNA, RIKEN full-length enriched library, clone:G430079O13 product:URB precursor, full insert sequence.	496.289	97.6237	5.08369	up
AK144304	Kifc2	Mus musculus 16 days neonate male medulla oblongata cDNA, RIKEN full-length enriched library, clone:G630012I08 product:kinesin family member C2, full insert sequence.	62.359	191.296	0.325982	down
AK144315	Epb4.1l4b	Mus musculus cDNA, RIKEN full-length enriched library, clone:G630018E22 product:erythrocyte protein band 4.1-like 4b, full insert sequence.	566.993	1744.51	0.325017	down
AK144372	Mpv17l	Mus musculus 0 day neonate cortex cDNA, RIKEN full-length enriched library, clone:G630044D17 product:Mpv17 transgene, kidney disease mutant-like, full insert sequence.	105.158	277.92	0.378374	down
AK144481	BC013529	Mus musculus adult male intestinal mucosa cDNA, RIKEN full-length enriched library, clone:G630077E05 product:hypothetical protein, full insert sequence.	106.787	261.253	0.408751	down
AK144495	Pla2g6	Mus musculus 11 days embryo spinal cord cDNA, RIKEN full-length enriched library, clone:G630079G12 product:phospholipase A2, group VI, full insert sequence.	216.546	644.157	0.336169	down
AK144654	Kdm6a	Mus musculus lung RCB-0558 LLC cDNA, RIKEN full-length enriched library, clone:G730020D18 product:ubiquitously transcribed tetratricopeptide repeat gene, X chromosome, full insert sequence.	408.379	190.371	2.14518	up
AK144722	Mdn1	Mus musculus lung RCB-0558 LLC cDNA, RIKEN full-length enriched library, clone:G730026N24 product:hypothetical AAA ATPase containing protein, full insert sequence.	65.7574	163.437	0.402341	down
AK144837	Htatip2	Mus musculus lung RCB-0558 LLC cDNA, RIKEN full-length enriched library, clone:G730040F23 product:HIV-1 tat interactive protein 2, homolog (human), full insert sequence.	181.426	654.939	0.277013	down
AK144886	Gm805	Mus musculus lung RCB-0558 LLC cDNA, RIKEN full-length enriched library, clone:G730047K19 product:unclassifiable, full insert sequence.	188.64	71.0971	2.65327	up
AK144907	Abcb1a	Mus musculus mammary gland RCB-0526 Jyg-MC(A) cDNA, RIKEN full-length enriched library, clone:G830001D23 product:ATP-binding cassette, sub-family B (MDR/TAP), member 1A, full insert sequence.	136.086	284.132	0.478953	down
AK144920	Foxp1	Mus musculus mammary gland RCB-0526 Jyg-MC(A) cDNA, RIKEN full-length enriched library, clone:G830003K13 product:forkhead box P1, full insert sequence.	172.225	82.1895	2.09546	up
AK144972	Arhgef2	Mus musculus mammary gland RCB-0526 Jyg-MC(A) cDNA, RIKEN full-length enriched library, clone:G830016G06 product:rho/rac guanine nucleotide exchange factor (GEF) 2, full insert sequence.	226.878	97.1121	2.33625	up
AK144989	Supt7l	Mus musculus mammary gland RCB-0526 Jyg-MC(A) cDNA, RIKEN full-length enriched library, clone:G830018C17 product:STAGA complex 65 gamma subunit, full insert sequence.	148.231	63.4519	2.33612	up
AK145001	Cstf1	Mus musculus mammary gland RCB-0526 Jyg-MC(A) cDNA, RIKEN full-length enriched library, clone:G830022O22 product:cleavage stimulation factor, 3' pre-RNA, subunit 1, full insert sequence.	206.733	420.799	0.491287	down
AK145092	Pafah2	Mus musculus mammary gland RCB-0526 Jyg-MC(A) cDNA, RIKEN full-length enriched library, clone:G830040O03 product:Similar to platelet-activating factor acetylhydrolase 2 (40 kDa) (Expressed sequence AI507170) homolog [Mus musculus], full insert sequence.	222.894	511.804	0.435505	down
AK145128	Cc2d2a	Mus musculus mammary gland RCB-0526 Jyg-MC(A) cDNA, RIKEN full-length enriched library, clone:G830049A14 product:Hypothetical C2 domain containing protein (Fragment) homolog [Mus musculus], full insert sequence.	108.074	236.626	0.456731	down
AK145156	Sh3bp1	Mus musculus mammary gland RCB-0527 Jyg-MC(B) cDNA, RIKEN full-length enriched library, clone:G930005J19 product:SH3-domain binding protein 1, full insert sequence.	516.133	173.836	2.96908	up
AK145232	Ptgr2	Mus musculus mammary gland RCB-0527 Jyg-MC(B) cDNA, RIKEN full-length enriched library, clone:G930024O18 product:Hypothetical zinc-containing alcohol dehydrogenase superfamily containing protein homolog [Mus musculus], full insert sequence.	76.4679	224.981	0.339886	down
AK145264	Ccdc33	Mus musculus mammary gland RCB-0527 Jyg-MC(B) cDNA, RIKEN full-length enriched library, clone:G930030G13 product:hypothetical C2 domain/C2 calcium/lipid-binding domain, CaLB containing protein, full insert sequence.	244.818	104.73	2.33761	up
AK145267	Nfib	Mus musculus mammary gland RCB-0527 Jyg-MC(B) cDNA, RIKEN full-length enriched library, clone:G930031H07 product:nuclear factor I/B, full insert sequence.	499.013	1693.38	0.294684	down
AK145297	Ccdc66	Mus musculus mammary gland RCB-0527 Jyg-MC(B) cDNA, RIKEN full-length enriched library, clone:G930040H22 product:hypothetical protein, full insert sequence.	95.4453	247.668	0.385377	down
AK145433	N/A	Mus musculus cDNA, RIKEN full-length enriched library, clone:I0C0044D01 product:unclassifiable, full insert sequence.	62.1149	126.129	0.492473	down
AK145520	Mcm6	Mus musculus blastocyst blastocyst cDNA, RIKEN full-length enriched library, clone:I1C0009N21 product:minichromosome maintenance deficient 6 (MIS5 homolog, S. pombe) (S. cerevisiae), full insert sequence.	164.79	58.0311	2.83969	up
AK145858	Mus81	Mus musculus 11 days pregnant adult female placenta cDNA, RIKEN full-length enriched library, clone:I530009D04 product:MUS81 endonuclease homolog (yeast), full insert sequence.	150.841	63.6822	2.36865	up
AK145864	Lifr	Mus musculus 13 days pregnant adult female placenta cDNA, RIKEN full-length enriched library, clone:I530009I08 product:leukemia inhibitory factor receptor, full insert sequence.	606.968	3206.63	0.189285	down
AK145951	Ugt2b34	Mus musculus 14 days embryo liver cDNA, RIKEN full-length enriched library, clone:I530017I15 product:Similar to UDP glycosyltransferase 2 family, polypeptide B4 homolog [Mus musculus], full insert sequence.	393.582	1686.7	0.233345	down
AK145972	Hdac5	Mus musculus 14 days pregnant adult female amnion cDNA, RIKEN full-length enriched library, clone:I530019J22 product:histone deacetylase 5, full insert sequence.	250.281	635.17	0.394038	down
AK146027	Trabd	Mus musculus 14 days embryo liver cDNA, RIKEN full-length enriched library, clone:I530025B04 product:Hypothetical TraB family containing protein homolog [Mus musculus], full insert sequence.	54.0122	129.108	0.418349	down
AK146078	Abp1	Mus musculus 11 days pregnant adult female placenta cDNA, RIKEN full-length enriched library, clone:I530028M11 product:amiloride binding protein 1 (amine oxidase, copper-containing), full insert sequence.	334.883	90.9286	3.68292	up
AK146133	Pcgf5	Mus musculus CRL-1722 L5178Y-R cDNA, RIKEN full-length enriched library, clone:I730008F10 product:hypothetical Zn-finger, RING/Zinc finger RING-type profile containing protein, full insert sequence.	105.519	226.086	0.466721	down
AK146203	Siglec5	Mus musculus TIB-55 BB88 cDNA, RIKEN full-length enriched library, clone:I730033K05 product:sialic acid binding Ig-like lectin 5, full insert sequence.	123.698	56.6228	2.18459	up
AK146230	LOC432830	Mus musculus TIB-55 BB88 cDNA, RIKEN full-length enriched library, clone:I730036O05 product:unclassifiable, full insert sequence.	132.039	65.3828	2.01947	up
AK146267	BC017612	Mus musculus CRL-1722 L5178Y-R cDNA, RIKEN full-length enriched library, clone:I730044H04 product:Similar to FN5 protein, full insert sequence.	105.631	220.049	0.480033	down
AK146312	Cdkn3	Mus musculus CRL-1722 L5178Y-R cDNA, RIKEN full-length enriched library, clone:I730049M07 product:cyclin-dependent kinase inhibitor 3, full insert sequence.	130.776	58.6777	2.22873	up
AK146597	Suhw4	Mus musculus 16 days embryo kidney cDNA, RIKEN full-length enriched library, clone:I920030K07 product:hypothetical protein, full insert sequence.	204.293	84.557	2.41604	up
AK146641	Mtmr4	Mus musculus 17 days pregnant adult female amnion cDNA, RIKEN full-length enriched library, clone:I920037F18 product:myotubularin related protein 4, full insert sequence.	160.684	437.034	0.367668	down
AK146644	Zfp617	Mus musculus 16 days embryo kidney cDNA, RIKEN full-length enriched library, clone:I920037J03 product:zinc finger protein 617, full insert sequence.	72.1884	186.896	0.38625	down
AK146665	Hsd3b1	Mus musculus 17 days pregnant adult female amnion cDNA, RIKEN full-length enriched library, clone:I920040E14 product:hydroxysteroid dehydrogenase-1, delta<5>-3-beta, full insert sequence.	68.5733	172.301	0.397984	down
AK146709	Zfp422-rs1	Mus musculus 16 days embryo kidney cDNA, RIKEN full-length enriched library, clone:I920045L08 product:Zfp422 protein, full insert sequence.	55.8483	125.993	0.443264	down
AK146714	BC046404	Mus musculus 17 days pregnant adult female amnion cDNA, RIKEN full-length enriched library, clone:I920046F18 product:weakly similar to Hypothetical gene supported by BC017595 (Fragment) [Homo sapiens], full insert sequence.	252.196	89.9238	2.80455	up
AK146789	Zfp637	Mus musculus 16 days embryo heart cDNA, RIKEN full-length enriched library, clone:I920056A15 product:hypothetical Zn-finger, C2H2 type containing protein, full insert sequence.	153.056	331.139	0.46221	down
AK146851	Cpt1b	Mus musculus 16 days embryo heart cDNA, RIKEN full-length enriched library, clone:I920064J20 product:carnitine palmitoyltransferase 1b, muscle, full insert sequence.	69.4896	295.245	0.235362	down
AK146888	N/A	Mus musculus 17 days pregnant adult female amnion cDNA, RIKEN full-length enriched library, clone:I920069F23 product:unclassifiable, full insert sequence.	95.3612	255.657	0.373005	down
AK146962	Bdh1	Mus musculus 17 days embryo stomach cDNA, RIKEN full-length enriched library, clone:I920079O22 product:3-hydroxybutyrate dehydrogenase (heart, mitochondrial), full insert sequence.	155.701	1519.91	0.102441	down
AK147033	Mapk8ip1	Mus musculus 13 days embryo liver cDNA, RIKEN full-length enriched library, clone:I920089I17 product:mitogen activated protein kinase 8 interacting protein, full insert sequence.	64.188	143.266	0.448034	down
AK147120	Kdm3b	Mus musculus 17 days pregnant adult female amnion cDNA, RIKEN full-length enriched library, clone:I920178N10 product:jumonji domain containing 1B, full insert sequence.	365.859	178.966	2.04429	up
AK147224	Cyfip2	Mus musculus adult male kidney cDNA, RIKEN full-length enriched library, clone:M421019K13 product:cytoplasmic FMR1 interacting protein 2, full insert sequence.	262.363	92.4622	2.83751	up
AK147298	Adarb1	Mus musculus cDNA, RIKEN full-length enriched library, clone:M5C1010E10 product:adenosine deaminase, RNA-specific, B1, full insert sequence.	206.061	413.63	0.498176	down
AK147322	Smarca2	Mus musculus cDNA, RIKEN full-length enriched library, clone:M5C1013A18 product:SWI/SNF related, matrix associated, actin dependent regulator of chromatin, subfamily a, member 2, full insert sequence.	289.096	1139.13	0.253786	down
AK147346	Fndc3b	Mus musculus 14 days pregnant adult female placenta cDNA, RIKEN full-length enriched library, clone:M5C1017G11 product:FAD104, full insert sequence.	1006.67	168.494	5.9745	up
AK147419	Hivep2	Mus musculus adult male brain UNDEFINED_CELL_LINE cDNA, RIKEN full-length enriched library, clone:M5C1037P17 product:human immunodeficiency virus type I enhancer binding protein 2, full insert sequence.	84.1138	179.67	0.468158	down
AK147463	Acacb	Mus musculus 14 days pregnant adult female placenta cDNA, RIKEN full-length enriched library, clone:M5C1047P08 product:acetyl-Coenzyme A carboxylase beta, full insert sequence.	260.878	585.91	0.445254	down
AK147480	Daam1	Mus musculus 14 days pregnant adult female placenta cDNA, RIKEN full-length enriched library, clone:M5C1051B14 product:dishevelled associated activator of morphogenesis 1, full insert sequence.	115.559	264.733	0.436513	down
AK147497	Atp11a	Mus musculus cDNA, RIKEN full-length enriched library, clone:M5C1054M05 product:ATPase, class VI, type 11A, full insert sequence.	287.245	64.786	4.43375	up
AK147532	Gm5151	Mus musculus cDNA, RIKEN full-length enriched library, clone:M5C1065D04 product:unclassifiable, full insert sequence.	51.2106	111.993	0.457266	down
AK147539	Dlc1	Mus musculus adult male brain UNDEFINED_CELL_LINE cDNA, RIKEN full-length enriched library, clone:M5C1068G17 product:deleted in liver cancer 1, full insert sequence.	129.176	513.836	0.251395	down
AK147545	Brd4	Mus musculus 14 days pregnant adult female placenta cDNA, RIKEN full-length enriched library, clone:M5C1072G19 product:bromodomain containing 4, full insert sequence.	150.019	382.429	0.392279	down
AK147601	Tmem56	Mus musculus cDNA, RIKEN full-length enriched library, clone:M5C1086P07 product:hypothetical Eukaryotic protein of unknown function DUF887/TRAM, LAG1 and CLN8 homology containing protein, full insert sequence.	101.846	602.668	0.168992	down
AK147647	Tbc1d24	Mus musculus adult male brain UNDEFINED_CELL_LINE cDNA, RIKEN full-length enriched library, clone:M5C1098K06 product:Hypothetical RabGAP/TBC domain containing protein, full insert sequence.	207.899	102.748	2.02338	up
AK147659	Bcl9	Mus musculus adult male brain UNDEFINED_CELL_LINE cDNA, RIKEN full-length enriched library, clone:M5C1102K16 product:B-cell CLL/lymphoma 9, full insert sequence.	155.781	321.486	0.484565	down
AK147665	Nrxn2	Mus musculus adult male brain UNDEFINED_CELL_LINE cDNA, RIKEN full-length enriched library, clone:M5C1105E16 product:neurexin II, full insert sequence.	114.569	244.513	0.468559	down
AK147757	Arhgap30	Mus musculus melanocyte cDNA, RIKEN full-length enriched library, clone:G270026A07 product:similar to Cdc42 GTPase-activating protein (Fragment) [Homo sapiens], full insert sequence.	778.638	273.182	2.85025	up
AK147803	Mical3	Mus musculus melanocyte cDNA, RIKEN full-length enriched library, clone:G270047D12 product:hypothetical protein, full insert sequence.	77.0297	233.645	0.329687	down
AK147877	Eps8	Mus musculus melanocyte cDNA, RIKEN full-length enriched library, clone:G270075M11 product:epidermal growth factor receptor pathway substrate 8, full insert sequence.	353.492	88.2761	4.00439	up
AK147878	1110018G07Rik	Mus musculus melanocyte cDNA, RIKEN full-length enriched library, clone:G270075N06 product:Hypothetical HECT domain, full insert sequence.	182.132	416.378	0.43742	down
AK147890	Zfp62	Mus musculus melanocyte cDNA, RIKEN full-length enriched library, clone:G270082K22 product:zinc finger protein 62, full insert sequence.	282.509	140.603	2.00926	up
AK147907	Fbxo7	Mus musculus melanocyte cDNA, RIKEN full-length enriched library, clone:G270092O18 product:F-box only protein 7, full insert sequence.	183.778	505.715	0.363403	down
AK148085	Sh2b1	Mus musculus B16 F10Y cells cDNA, RIKEN full-length enriched library, clone:G370013B05 product:SH2-B PH domain containing signaling mediator 1, full insert sequence.	97.3996	268.404	0.362884	down
AK148231	Traf3	Mus musculus B16 F10Y cells cDNA, RIKEN full-length enriched library, clone:G370061J11 product:Tnf receptor-associated factor 3, full insert sequence.	411.825	166.336	2.47586	up
AK148276	Slc11a2	Mus musculus B16 F10Y cells cDNA, RIKEN full-length enriched library, clone:G370074D17 product:solute carrier family 11 (proton-coupled divalent metal ion transporters), member 2, full insert sequence.	2746.99	988.685	2.77843	up
AK148282	Gm16163	Mus musculus B16 F10Y cells cDNA, RIKEN full-length enriched library, clone:G370077A18 product:hypothetical protein, full insert sequence.	275.442	83.2492	3.30865	up
AK148298	Sema4c	Mus musculus B16 F10Y cells cDNA, RIKEN full-length enriched library, clone:G370082P17 product:sema domain, immunoglobulin domain (Ig), transmembrane domain (TM) and short cytoplasmic domain, (semaphorin) 4C, full insert sequence.	640.104	306.481	2.08856	up
AK148352	C530028O21Rik	Mus musculus B16 F10Y cells cDNA, RIKEN full-length enriched library, clone:G370103N08 product:hypothetical Proline-rich region profile containing protein, full insert sequence.	263.227	118.601	2.21943	up
AK148395	Mgll	Mus musculus B16 F10Y cells cDNA, RIKEN full-length enriched library, clone:G370129O19 product:monoglyceride lipase, full insert sequence.	248.101	2823.19	0.0878797	down
AK148444	Dtx3	Mus musculus B16 F10Y cells cDNA, RIKEN full-length enriched library, clone:G370150I16 product:deltex 3 homolog (Drosophila), full insert sequence.	287.568	94.4048	3.04611	up
AK148454	Tmem184a	Mus musculus adult pancreas islet cells cDNA, RIKEN full-length enriched library, clone:C820004G13 product:weakly similar to Putative MAP kinase activating protein C22orf5 [Homo sapiens], full insert sequence.	84.557	175.15	0.48277	down
AK148490	Fhad1	Mus musculus adult pancreas islet cells cDNA, RIKEN full-length enriched library, clone:C820009N20 product:hypothetical protein, full insert sequence.	129.545	364.028	0.355865	down
AK148670	Sparc	Mus musculus 2 days neonate sympathetic ganglion cDNA, RIKEN full-length enriched library, clone:7120432L14 product:secreted acidic cysteine rich glycoprotein, full insert sequence.	6172.08	1719.9	3.58862	up
AK148728	Prkacb	Mus musculus 2 days neonate sympathetic ganglion cDNA, RIKEN full-length enriched library, clone:7120440D11 product:protein kinase, cAMP dependent, catalytic, beta, full insert sequence.	113.077	280.566	0.40303	down
AK148766	3110053B16Rik	Mus musculus 2 days neonate sympathetic ganglion cDNA, RIKEN full-length enriched library, clone:7120443J16 product:unclassifiable, full insert sequence.	154.583	71.8386	2.15181	up
AK149117	Dda1	Mus musculus 2 days neonate sympathetic ganglion cDNA, RIKEN full-length enriched library, clone:7120484N02 product:weakly similar to Proline-rich protein MP-2 precursor [Mus musculus], full insert sequence.	395.997	159.442	2.48364	up
AK149150	Pde4b	Mus musculus 2 days neonate sympathetic ganglion cDNA, RIKEN full-length enriched library, clone:7120489C20 product:phosphodiesterase 4B, cAMP specific, full insert sequence.	136.318	60.0871	2.26868	up
AK149189	Rock2	Mus musculus 2 days neonate sympathetic ganglion cDNA, RIKEN full-length enriched library, clone:7120492D13 product:Rho-associated coiled-coil forming kinase 2, full insert sequence.	181.407	71.5548	2.53521	up
AK149215	Mycbp2	Mus musculus 2 days neonate sympathetic ganglion cDNA, RIKEN full-length enriched library, clone:7120494I22 product:pam, highwire, rpm 1, full insert sequence.	128.529	373.347	0.344262	down
AK149284	N/A	Mus musculus adult retina cDNA, RIKEN full-length enriched library, clone:A930010O03 product:tubby candidate gene, full insert sequence.	150.212	54.9294	2.73464	up
AK149379	Tpst2	Mus musculus adult male liver tumor cDNA, RIKEN full-length enriched library, clone:C730003F03 product:protein-tyrosine sulfotransferase 2, full insert sequence.	156.773	63.7721	2.45833	up
AK149381	Nr1i3	Mus musculus adult male liver tumor cDNA, RIKEN full-length enriched library, clone:C730003I01 product:nuclear receptor subfamily 1, group I, member 3, full insert sequence.	273.075	1609.85	0.169628	down
AK149404	Rdh16	Mus musculus adult male liver tumor cDNA, RIKEN full-length enriched library, clone:C730006E10 product:retinol dehydrogenase 6, full insert sequence.	211.338	562.191	0.375918	down
AK149431	Bhmt	Mus musculus adult male liver tumor cDNA, RIKEN full-length enriched library, clone:C730009H06 product:betaine-homocysteine methyltransferase, full insert sequence.	149.948	530.928	0.282427	down
AK149460	Ppara	Mus musculus adult male liver tumor cDNA, RIKEN full-length enriched library, clone:C730015L08 product:peroxisome proliferator activated receptor alpha, full insert sequence.	1684.3	6446.38	0.261278	down
AK149466	Cyp2c50	Mus musculus adult male liver tumor cDNA, RIKEN full-length enriched library, clone:C730018O05 product:cytochrome P450, family 2, subfamily c, polypeptide 50, full insert sequence.	72.9293	171.951	0.424129	down
AK149469	Prg4	Mus musculus adult male liver tumor cDNA, RIKEN full-length enriched library, clone:C730019K03 product:proteoglycan 4 (megakaryocyte stimulating factor, articular superficial zone protein), full insert sequence.	631.45	306.384	2.06098	up
AK149507	Akap13	Mus musculus adult male liver tumor cDNA, RIKEN full-length enriched library, clone:C730027D01 product:A kinase (PRKA) anchor protein 13, full insert sequence.	74.6307	169.138	0.441242	down
AK149509	Cyp2a22	Mus musculus adult male liver tumor cDNA, RIKEN full-length enriched library, clone:C730027E20 product:hypothetical protein, full insert sequence.	102.258	1356.96	0.0753579	down
AK149510	Alg3	Mus musculus adult male liver tumor cDNA, RIKEN full-length enriched library, clone:C730027F03 product:asparagine-linked glycosylation 3 homolog (yeast, alpha-1,3-mannosyltransferase), full insert sequence.	78.4286	158.03	0.49629	down
AK149523	Cp	Mus musculus adult male liver tumor cDNA, RIKEN full-length enriched library, clone:C730030A01 product:ceruloplasmin, full insert sequence.	130.171	375.091	0.347038	down
AK149532	Slc2a2	Mus musculus adult male liver tumor cDNA, RIKEN full-length enriched library, clone:C730032F11 product:solute carrier family 2 (facilitated glucose transporter), member 2, full insert sequence.	5833.52	17327.2	0.336668	down
AK149538	Agxt2	Mus musculus adult male liver tumor cDNA, RIKEN full-length enriched library, clone:C730034D07 product:Alanine--glyoxylate aminotransferase 2, mitochondrial precursor (EC 2.6.1.44) (AGT 2) (Beta-alanine-pyruvate aminotransferase) (Beta- ALAAT II) homolog	616.154	1729.44	0.356274	down
AK149584	Nek4	Mus musculus adult male liver tumor cDNA, RIKEN full-length enriched library, clone:C730045O10 product:NIMA (never in mitosis gene a)-related expressed kinase 4, full insert sequence.	79.2116	185.745	0.426454	down
AK149599	Pex1	Mus musculus adult male liver tumor cDNA, RIKEN full-length enriched library, clone:C730049K03 product:similar to Pex1pR633Ter [Homo sapiens], full insert sequence.	174.835	679.807	0.257184	down
AK149668	Ncf1	Mus musculus bone marrow macrophage cDNA, RIKEN full-length enriched library, clone:G530008N20 product:neutrophil cytosolic factor 1, full insert sequence.	592.721	67.0811	8.83588	up
AK149790	Lcp1	Mus musculus bone marrow macrophage cDNA, RIKEN full-length enriched library, clone:G530017E13 product:lymphocyte cytosolic protein 1, full insert sequence.	4756.86	2117.96	2.24596	up
AK149806	Sbno2	Mus musculus bone marrow macrophage cDNA, RIKEN full-length enriched library, clone:G530019J08 product:Putative strawberry notch protein homolog [Mus musculus], full insert sequence.	1708.72	788.911	2.16592	up
AK149899	Il10ra	Mus musculus bone marrow macrophage cDNA, RIKEN full-length enriched library, clone:G530102O20 product:interleukin 10 receptor, alpha, full insert sequence.	154.862	77.0377	2.0102	up
AK149935	Pik3cd	Mus musculus bone marrow macrophage cDNA, RIKEN full-length enriched library, clone:G530106J11 product:phosphatidylinositol 3-kinase catalytic delta polypeptide, full insert sequence.	1010.27	91.2291	11.074	up
AK149943	2310014H01Rik	Mus musculus bone marrow macrophage cDNA, RIKEN full-length enriched library, clone:G530108E03 product:hypothetical Proline-rich region profile/Glutamine-rich region profile containing protein, full insert sequence.	1199.46	228.547	5.24822	up
AK150105	Ptk2b	Mus musculus bone marrow macrophage cDNA, RIKEN full-length enriched library, clone:G530130E02 product:PTK2 protein tyrosine kinase 2 beta, full insert sequence.	1155.36	3100.35	0.372656	down
AK150134	Prkacb	Mus musculus bone marrow macrophage cDNA, RIKEN full-length enriched library, clone:G530135M03 product:protein kinase, cAMP dependent, catalytic, beta, full insert sequence.	106.644	272.714	0.391048	down
AK150157	Serpina3f	Mus musculus bone marrow macrophage cDNA, RIKEN full-length enriched library, clone:G530139P03 product:similar to Spi2 proteinase inhibitor [Mus musculus], full insert sequence.	131.449	52.4876	2.50438	up
AK150204	Mov10	Mus musculus bone marrow macrophage cDNA, RIKEN full-length enriched library, clone:G530144G05 product:Moloney leukemia virus 10, full insert sequence.	601.37	1462.88	0.411086	down
AK150295	Mtf1	Mus musculus bone marrow macrophage cDNA, RIKEN full-length enriched library, clone:I830001N17 product:metal response element binding transcription factor 1, full insert sequence.	74.0499	171.93	0.430698	down
AK150395	Clcn7	Mus musculus bone marrow macrophage cDNA, RIKEN full-length enriched library, clone:I830006K16 product:chloride channel 7, full insert sequence.	69.773	177.793	0.39244	down
AK150559	Klf7	Mus musculus bone marrow macrophage cDNA, RIKEN full-length enriched library, clone:I830012A11 product:unclassifiable, full insert sequence.	127.113	51.5897	2.46392	up
AK150878	Snx10	Mus musculus bone marrow macrophage cDNA, RIKEN full-length enriched library, clone:I830016J07 product:sorting nexin 10, full insert sequence.	412.585	156.848	2.63048	up
AK150911	Sema4d	Mus musculus bone marrow macrophage cDNA, RIKEN full-length enriched library, clone:I830018C21 product:sema domain, immunoglobulin domain (Ig), transmembrane domain (TM) and short cytoplasmic domain, (semaphorin) 4D, full insert sequence.	183.441	66.3603	2.76432	up
AK150917	Ctla2b	Mus musculus bone marrow macrophage cDNA, RIKEN full-length enriched library, clone:I830018E13 product:cytotoxic T lymphocyte-associated protein 2 beta, full insert sequence.	137.226	65.6655	2.08978	up
AK150926	Clec4d	Mus musculus bone marrow macrophage cDNA, RIKEN full-length enriched library, clone:I830018G01 product:C-type (calcium dependent, carbohydrate recognition domain) lectin, superfamily member 8, full insert sequence.	458.294	58.8403	7.78878	up
AK151069	Spp1	Mus musculus bone marrow macrophage cDNA, RIKEN full-length enriched library, clone:I830022H08 product:secreted phosphoprotein 1, full insert sequence.	3950.27	447.857	8.82037	up
AK151184	Dram1	Mus musculus bone marrow macrophage cDNA, RIKEN full-length enriched library, clone:I830026H07 product:hypothetical RNA-binding region RNP-1 (RNA recognition motif) containing protein, full insert sequence.	342.516	60.029	5.70584	up
AK151214	Vav1	Mus musculus bone marrow macrophage cDNA, RIKEN full-length enriched library, clone:I830026O10 product:vav 1 oncogene, full insert sequence.	1242.96	187.579	6.62634	up
AK151250	Atp5f1	Mus musculus bone marrow macrophage cDNA, RIKEN full-length enriched library, clone:I830027D17 product:unclassifiable, full insert sequence.	65.8643	383.357	0.171809	down
AK151405	Tmem229b	Mus musculus bone marrow macrophage cDNA, RIKEN full-length enriched library, clone:I830029E04 product:hypothetical protein, full insert sequence.	316.972	91.6808	3.45734	up
AK151423	Hmha1	Mus musculus bone marrow macrophage cDNA, RIKEN full-length enriched library, clone:I830030A01 product:Similar to MYELOBLAST KIAA0223 (Hypothetical protein) homolog [Mus musculus], full insert sequence.	1451.36	245.419	5.91381	up
AK151462	H2afz	Mus musculus bone marrow macrophage cDNA, RIKEN full-length enriched library, clone:I830030H04 product:H2A histone family, member Z, full insert sequence.	1208.23	562.257	2.14889	up
AK151551	Pld4	Mus musculus bone marrow macrophage cDNA, RIKEN full-length enriched library, clone:I830031K04 product:hypothetical Phospholipase D/Transphosphatidylase/Phospholipase D phosphodiesterase active site profile containing protein, full insert sequence.	966.411	270.17	3.57705	up
AK151617	Faf2	Mus musculus bone marrow macrophage cDNA, RIKEN full-length enriched library, clone:I830032D22 product:ETEA homolog [Homo sapiens], full insert sequence.	136.996	301.245	0.454766	down
AK151633	Evl	Mus musculus bone marrow macrophage cDNA, RIKEN full-length enriched library, clone:I830032H08 product:Ena-vasodilator stimulated phosphoprotein, full insert sequence.	721.746	261.312	2.762	up
AK151676	Fcnb	Mus musculus bone marrow macrophage cDNA, RIKEN full-length enriched library, clone:I830033H20 product:ficolin B, full insert sequence.	231.297	72.4919	3.19066	up
AK151785	Cmtm7	Mus musculus bone marrow macrophage cDNA, RIKEN full-length enriched library, clone:I830037H12 product:chemokine-like factor super family 7, full insert sequence.	294.733	80.4649	3.66287	up
AK152438	Mfsd10	Mus musculus bone marrow macrophage cDNA, RIKEN full-length enriched library, clone:I830072F11 product:similar to Tetracycline transporter-like protein [Homo sapiens], full insert sequence.	798.494	169.629	4.70729	up
AK152675	Adam8	Mus musculus bone marrow macrophage cDNA, RIKEN full-length enriched library, clone:I830082F20 product:a disintegrin and metalloprotease domain 8, full insert sequence.	424.397	59.1249	7.17797	up
AK152695	Pih1d1	Mus musculus bone marrow macrophage cDNA, RIKEN full-length enriched library, clone:I830082M14 product:hypothetical Aldehyde dehydrogenase containing protein, full insert sequence.	1478.81	3171.15	0.466332	down
AK152717	Abhd5	Mus musculus bone marrow macrophage cDNA, RIKEN full-length enriched library, clone:I830083B12 product:unclassifiable, full insert sequence.	75.6308	151.586	0.49893	down
AK152760	Rnf170	Mus musculus bone marrow macrophage cDNA, RIKEN full-length enriched library, clone:I830084A22 product:Hypothetical RING finger containing protein homolog [Mus musculus], full insert sequence.	145.068	708.048	0.204885	down
AK152888	Fbxo6	Mus musculus bone marrow macrophage cDNA, RIKEN full-length enriched library, clone:I830089G15 product:F-box only protein 6b, full insert sequence.	820.631	331.003	2.47922	up
AK152927	Hnrnpk	Mus musculus bone marrow macrophage cDNA, RIKEN full-length enriched library, clone:I830091E20 product:heterogeneous nuclear ribonucleoprotein K, full insert sequence.	418.761	1050.58	0.398602	down
AK153025	Mapk14	Mus musculus bone marrow macrophage cDNA, RIKEN full-length enriched library, clone:I830119F11 product:mitogen activated protein kinase 14, full insert sequence.	293.128	779.993	0.375809	down
AK153073	Sfrs3	Mus musculus bone marrow macrophage cDNA, RIKEN full-length enriched library, clone:I830120O14 product:splicing factor, arginine/serine-rich 3 (SRp20), full insert sequence.	1192.51	421.951	2.82618	up
AK153176	Pqlc1	Mus musculus bone marrow macrophage cDNA, RIKEN full-length enriched library, clone:I830126F06 product:hypothetical Cystinosin/ERS1p repeat containing protein, full insert sequence.	297.684	611.755	0.486607	down
AK153180	Cybb	Mus musculus bone marrow macrophage cDNA, RIKEN full-length enriched library, clone:I830126N07 product:cytochrome b-245, beta polypeptide, full insert sequence.	360.271	78.0785	4.61421	up
AK153270	Parp8	Mus musculus bone marrow macrophage cDNA, RIKEN full-length enriched library, clone:I830130M03 product:hypothetical protein, full insert sequence.	359.368	82.894	4.33527	up
AK153333	Pla2g6	Mus musculus bone marrow macrophage cDNA, RIKEN full-length enriched library, clone:I830139D09 product:phospholipase A2, group VI, full insert sequence.	161.765	808.99	0.199959	down
AK153407	Mgrn1	Mus musculus bone marrow macrophage cDNA, RIKEN full-length enriched library, clone:I830155P03 product:mahogunin, ring finger 1, full insert sequence.	112.281	228.097	0.492249	down
AK153615	Abr	Mus musculus 3 days neonate thymus cDNA, RIKEN full-length enriched library, clone:A630021H07 product:active BCR-related gene, full insert sequence.	313.011	92.3691	3.3887	up
AK153644	Rara	Mus musculus 3 days neonate thymus cDNA, RIKEN full-length enriched library, clone:A630030D23 product:retinoic acid receptor, alpha, full insert sequence.	136.529	527.779	0.258685	down
AK153658	Rnf170	Mus musculus 3 days neonate thymus cDNA, RIKEN full-length enriched library, clone:A630035A21 product:Hypothetical RING finger containing protein homolog [Mus musculus], full insert sequence.	52.1034	201.452	0.258639	down
AK153748	Mavs	Mus musculus 3 days neonate thymus cDNA, RIKEN full-length enriched library, clone:A630072D19 product:hypothetical protein, full insert sequence.	198.597	604.053	0.328774	down
AK153760	Agl	Mus musculus 3 days neonate thymus cDNA, RIKEN full-length enriched library, clone:A630078A08 product:amylo-1,6-glucosidase, 4-alpha-glucanotransferase, full insert sequence.	80.9201	175.197	0.46188	down
AK153830	Zfp1	Mus musculus 2 days neonate thymus thymic cells cDNA, RIKEN full-length enriched library, clone:C920011G06 product:zinc finger protein 1, full insert sequence.	102.975	206.25	0.499274	down
AK153885	Ugp2	Mus musculus 2 days neonate thymus thymic cells cDNA, RIKEN full-length enriched library, clone:E430002M09 product:UDP-glucose pyrophosphorylase 2, full insert sequence.	254.875	1221.16	0.208716	down
AK154115	Itgal	Mus musculus NOD-derived CD11c +ve dendritic cells cDNA, RIKEN full-length enriched library, clone:F630002J23 product:integrin alpha L, full insert sequence.	221.257	85.4437	2.58951	up
AK154195	Zfp513	Mus musculus NOD-derived CD11c +ve dendritic cells cDNA, RIKEN full-length enriched library, clone:F630008H06 product:zinc finger protein 513, full insert sequence.	447.067	192.763	2.31926	up
AK154214	Fam53c	Mus musculus NOD-derived CD11c +ve dendritic cells cDNA, RIKEN full-length enriched library, clone:F630010A16 product:Putative nuclear protein homolog, full insert sequence.	71.0173	149.074	0.476389	down
AK154250	Cd37	Mus musculus NOD-derived CD11c +ve dendritic cells cDNA, RIKEN full-length enriched library, clone:F630012C18 product:CD37 antigen, full insert sequence.	1615.52	161.353	10.0123	up
AK154295	Aldoa	Mus musculus NOD-derived CD11c +ve dendritic cells cDNA, RIKEN full-length enriched library, clone:F630015K14 product:Fructose-bisphosphate aldolase A (EC 4.1.2.13) (Muscle-type aldolase) (Aldolase 1), full insert sequence.	122.452	53.9405	2.27013	up
AK154374	Ak3l1	Mus musculus NOD-derived CD11c +ve dendritic cells cDNA, RIKEN full-length enriched library, clone:F630025F03 product:adenylate kinase 4, full insert sequence.	89.6321	691.963	0.129533	down
AK154391	Tle6	Mus musculus NOD-derived CD11c +ve dendritic cells cDNA, RIKEN full-length enriched library, clone:F630026I01 product:transducin-like enhancer of split 6, homolog of Drosophila E(spl), full insert sequence.	249.242	119.352	2.08829	up
AK154466	Cd37	Mus musculus NOD-derived CD11c +ve dendritic cells cDNA, RIKEN full-length enriched library, clone:F630036O22 product:CD37 antigen, full insert sequence.	176.278	71.8143	2.45464	up
AK154510	Plekhh3	Mus musculus NOD-derived CD11c +ve dendritic cells cDNA, RIKEN full-length enriched library, clone:F630041G20 product:hypothetical Core domain in kinesin and myosin motor/Pleckstrin-like/Band 4.1/PH domain profile/FERM domain profile/Proline-rich region	70.822	155.177	0.456394	down
AK154607	Pfkfb3	Mus musculus NOD-derived CD11c +ve dendritic cells cDNA, RIKEN full-length enriched library, clone:F630101E02 product:6-phosphofructo-2-kinase/fructose-2,6-biphosphatase 3, full insert sequence.	739.202	87.8699	8.41246	up
AK154608	Suox	Mus musculus NOD-derived CD11c +ve dendritic cells cDNA, RIKEN full-length enriched library, clone:F630101E11 product:sulfite oxidase, full insert sequence.	1432.99	2965.74	0.483181	down
AK154635	N/A	Mus musculus NOD-derived CD11c +ve dendritic cells cDNA, RIKEN full-length enriched library, clone:F630101M06 product:hypothetical protein, full insert sequence.	160.926	55.4316	2.90315	up
AK154665	Mical1	Mus musculus NOD-derived CD11c +ve dendritic cells cDNA, RIKEN full-length enriched library, clone:F630102K18 product:NEDD9 interacting protein with calponin homology and LIM domains, full insert sequence.	346.253	149.667	2.3135	up
AK154669	Pim1	Mus musculus NOD-derived CD11c +ve dendritic cells cDNA, RIKEN full-length enriched library, clone:F630102O16 product:proviral integration site 1, full insert sequence.	754.058	348.64	2.16286	up
AK154739	Gtf2h2	Mus musculus NOD-derived CD11c +ve dendritic cells cDNA, RIKEN full-length enriched library, clone:F630105E08 product:general transcription factor II H, polypeptide 2, full insert sequence.	112.365	264.05	0.425546	down
AK154750	Dok3	Mus musculus NOD-derived CD11c +ve dendritic cells cDNA, RIKEN full-length enriched library, clone:F630105K13 product:Adaptor protein (Inhibitory adapter molecule DOK3) homolog [Mus musculus], full insert sequence.	194.445	96.0063	2.02533	up
AK154790	Fndc3a	Mus musculus NOD-derived CD11c +ve dendritic cells cDNA, RIKEN full-length enriched library, clone:F630106M03 product:fibronectin type III domain containing 3, full insert sequence.	456.277	1081.82	0.421769	down
AK154874	Arrb2	Mus musculus NOD-derived CD11c +ve dendritic cells cDNA, RIKEN full-length enriched library, clone:F630110G05 product:arrestin, beta 2, full insert sequence.	3827.03	998.785	3.83169	up
AK155022	Eps8	Mus musculus NOD-derived CD11c +ve dendritic cells cDNA, RIKEN full-length enriched library, clone:F630116G04 product:epidermal growth factor receptor pathway substrate 8, full insert sequence.	146.09	65.7923	2.22048	up
AK155169	N/A	Mus musculus NOD-derived CD11c +ve dendritic cells cDNA, RIKEN full-length enriched library, clone:F630205K04 product:unclassifiable, full insert sequence.	152.419	63.1944	2.41191	up
AK155221	Agfg2	Mus musculus NOD-derived CD11c +ve dendritic cells cDNA, RIKEN full-length enriched library, clone:F630209B19 product:HIV-1 Rev binding protein-like, full insert sequence.	71.125	253.196	0.280909	down
AK155294	Ddhd1	Mus musculus NOD-derived CD11c +ve dendritic cells cDNA, RIKEN full-length enriched library, clone:F630215O16 product:Probable phospholipase DDHD1 (EC 3.1.1.-) (DDHD domain protein 1) (Phosphatidic acid-preferring phospholipase A1 homolog) (PA-PLA1), ful	2770.74	1041.96	2.65915	up
AK155399	Tmem167b	Mus musculus NOD-derived CD11c +ve dendritic cells cDNA, RIKEN full-length enriched library, clone:F630224D22 product:Protein x 013 homolog [Homo sapiens], full insert sequence.	64.2809	163.234	0.393796	down
AK155538	Zfp395	Mus musculus NOD-derived CD11c +ve dendritic cells cDNA, RIKEN full-length enriched library, clone:F630315L02 product:Si-1-8-16 protein (Fragment) homolog [Homo sapiens], full insert sequence.	574.634	1625.56	0.353498	down
AK155574	Mbd5	Mus musculus NOD-derived CD11c +ve dendritic cells cDNA, RIKEN full-length enriched library, clone:F630328P13 product:hypothetical Methyl-CpG binding/Proline-rich region profile containing protein, full insert sequence.	66.642	160.659	0.414804	down
AK155580	Gp49a	Mus musculus B6-derived CD11 +ve dendritic cells cDNA, RIKEN full-length enriched library, clone:F730001H10 product:glycoprotein 49 A, full insert sequence.	1639.26	120.986	13.5492	up
AK155646	Adcy7	Mus musculus B6-derived CD11 +ve dendritic cells cDNA, RIKEN full-length enriched library, clone:F730105N14 product:adenylate cyclase 7, full insert sequence.	343.099	134.18	2.557	up
AK155655	Pkm2	Mus musculus B6-derived CD11 +ve dendritic cells cDNA, RIKEN full-length enriched library, clone:F730110C17 product:pyruvate kinase, muscle, full insert sequence.	409.722	118.609	3.45438	up
AK155663	Cd37	Mus musculus B6-derived CD11 +ve dendritic cells cDNA, RIKEN full-length enriched library, clone:F730112L14 product:CD37 antigen, full insert sequence.	3250.62	224.69	14.4671	up
AK155674	Sbno2	Mus musculus B6-derived CD11 +ve dendritic cells cDNA, RIKEN full-length enriched library, clone:F730119H15 product:hypothetical Proline-rich region profile containing protein, full insert sequence.	2062.19	676.911	3.04648	up
AK155862	Emr1	Mus musculus B6-derived CD11 +ve dendritic cells cDNA, RIKEN full-length enriched library, clone:F730310N12 product:EGF-like module containing, mucin-like, hormone receptor-like sequence 1, full insert sequence.	782.37	350.398	2.23281	up
AK155863	Gpsm3	Mus musculus B6-derived CD11 +ve dendritic cells cDNA, RIKEN full-length enriched library, clone:F730311C03 product:G-protein signalling modulator 3 (AGS3-like, C. elegans), full insert sequence.	2009.58	148.35	13.5462	up
AK155884	Igf1r	Mus musculus B6-derived CD11 +ve dendritic cells cDNA, RIKEN full-length enriched library, clone:F730313B05 product:insulin-like growth factor I receptor, full insert sequence.	735.17	228.324	3.21986	up
AK156170	Dopey2	Mus musculus activated spleen cDNA, RIKEN full-length enriched library, clone:F830010H07 product:hypothetical protein, full insert sequence.	161.005	75.4139	2.13495	up
AK156185	P2ry2	Mus musculus activated spleen cDNA, RIKEN full-length enriched library, clone:F830011B06 product:purinergic receptor P2Y, G-protein coupled 2, full insert sequence.	237.581	111.146	2.13756	up
AK156312	Zfp746	Mus musculus activated spleen cDNA, RIKEN full-length enriched library, clone:F830016D04 product:Similar to zinc finger protein 398 homolog [Homo sapiens], full insert sequence.	89.501	184.093	0.486173	down
AK156326	5730469M10Rik	Mus musculus activated spleen cDNA, RIKEN full-length enriched library, clone:F830016J03 product:hypothetical protein, full insert sequence.	767.787	1921.72	0.399532	down
AK156480	Ptpn14	Mus musculus activated spleen cDNA, RIKEN full-length enriched library, clone:F830023G01 product:protein tyrosine phosphatase, non-receptor type 14, full insert sequence.	100.41	207.242	0.484506	down
AK156518	Itgb3	Mus musculus activated spleen cDNA, RIKEN full-length enriched library, clone:F830028C11 product:integrin beta 3, full insert sequence.	142.9	57.1311	2.50127	up
AK156646	Jak3	Mus musculus activated spleen cDNA, RIKEN full-length enriched library, clone:F830034M13 product:Janus kinase 3, full insert sequence.	2660.99	886.186	3.00275	up
AK156671	Tspan14	Mus musculus activated spleen cDNA, RIKEN full-length enriched library, clone:F830036J11 product:Similar to region containing hypothetical protein MGC11352, slingshot (Hypothetical protein) (Similar to transmembrane 4 superfamily member 9 homolog), full	1541.84	735.224	2.0971	up
AK156737	Rbm39	Mus musculus activated spleen cDNA, RIKEN full-length enriched library, clone:F830045M11 product:RNA-binding region (RNP1, RRM) containing 2, full insert sequence.	162.396	589.135	0.275651	down
AK156757	Ankrd33b	Mus musculus activated spleen cDNA, RIKEN full-length enriched library, clone:F830048B21 product:Hypothetical ankyrin repeat region circular profile/yeast DNA-binding domain containing protein homolog [Mus musculus], full insert sequence.	64.7065	146.363	0.442096	down
AK156940	Adcy9	Mus musculus activated spleen cDNA, RIKEN full-length enriched library, clone:F830108N02 product:adenylate cyclase 9, full insert sequence.	91.7641	194.23	0.472451	down
AK156961	Csprs	Mus musculus activated spleen cDNA, RIKEN full-length enriched library, clone:F830110B15 product:Putative G-protein coupled receptor homolog [Mus musculus domesticus], full insert sequence.	358.476	69.3753	5.16719	up
AK156980	N/A	Mus musculus activated spleen cDNA, RIKEN full-length enriched library, clone:F830111E19 product:unclassifiable, full insert sequence.	200.382	55.8717	3.58647	up
AK157021	Vasp	Mus musculus activated spleen cDNA, RIKEN full-length enriched library, clone:F830112O05 product:vasodilator-stimulated phosphoprotein, full insert sequence.	2436.3	1055.76	2.30763	up
AK157031	Ltbp4	Mus musculus activated spleen cDNA, RIKEN full-length enriched library, clone:F830113I08 product:latent transforming growth factor beta binding protein 4, full insert sequence.	589.133	1318.35	0.44687	down
AK157075	Cd84	Mus musculus activated spleen cDNA, RIKEN full-length enriched library, clone:F830119A14 product:CD84 antigen, full insert sequence.	124.563	57.6418	2.16098	up
AK157207	Plod2	Mus musculus activated spleen cDNA, RIKEN full-length enriched library, clone:F830206L09 product:procollagen lysine, 2-oxoglutarate 5-dioxygenase 2, full insert sequence.	149.118	66.5694	2.24003	up
AK157222	Bcas3	Mus musculus activated spleen cDNA, RIKEN full-length enriched library, clone:F830207B03 product:breast carcinoma amplified sequence 3, full insert sequence.	169.443	344.52	0.491822	down
AK157245	Il1b	Mus musculus activated spleen cDNA, RIKEN full-length enriched library, clone:F830208B07 product:interleukin 1 beta, full insert sequence.	149.044	62.5263	2.38369	up
AK157370	Tmem173	Mus musculus activated spleen cDNA, RIKEN full-length enriched library, clone:F830212L23 product:hypothetical protein, full insert sequence.	356.184	154.073	2.31178	up
AK157490	Fam102a	Mus musculus activated spleen cDNA, RIKEN full-length enriched library, clone:F830219A09 product:hypothetical protein, full insert sequence.	156.448	508.711	0.307538	down
AK157632	N/A	Mus musculus activated spleen cDNA, RIKEN full-length enriched library, clone:F830228J04 product:weakly similar to Hypothetical Sp100 domain containing protein [Mus musculus], full insert sequence.	119.359	56.3279	2.11901	up
AK157730	Zfp62	Mus musculus 9.5 days embryo parthenogenote cDNA, RIKEN full-length enriched library, clone:B130009C09 product:zinc finger protein 62, full insert sequence.	76.5256	191.837	0.398909	down
AK157870	Rnf123	Mus musculus adult inner ear cDNA, RIKEN full-length enriched library, clone:F930002B11 product:ring finger protein 123, full insert sequence.	203.925	500.96	0.407068	down
AK158055	1810058I24Rik	Mus musculus adult inner ear cDNA, RIKEN full-length enriched library, clone:F930023C11 product:hypothetical protein, full insert sequence.	91.4142	278.62	0.328096	down
AK158096	Slc39a14	Mus musculus adult inner ear cDNA, RIKEN full-length enriched library, clone:F930028I22 product:solute carrier family 39 (zinc transporter), member 14, full insert sequence.	403.543	193.693	2.08342	up
AK158101	Tns3	Mus musculus adult inner ear cDNA, RIKEN full-length enriched library, clone:F930028O08 product:Thyroid specific PTB domain protein homolog [Homo sapiens], full insert sequence.	368.523	741.725	0.496846	down
AK158105	Lbp	Mus musculus adult inner ear cDNA, RIKEN full-length enriched library, clone:F930029F12 product:lipopolysaccharide binding protein, full insert sequence.	245.079	79.018	3.10156	up
AK158195	Npr2	Mus musculus adult inner ear cDNA, RIKEN full-length enriched library, clone:F930041A15 product:natriuretic peptide receptor 2, full insert sequence.	96.2151	287.407	0.33477	down
AK158232	Arhgef2	Mus musculus adult inner ear cDNA, RIKEN full-length enriched library, clone:F930044C07 product:rho/rac guanine nucleotide exchange factor (GEF) 2, full insert sequence.	407.948	120.76	3.37818	up
AK158295	E2f8	Mus musculus adult inner ear cDNA, RIKEN full-length enriched library, clone:F930101L07 product:unclassifiable, full insert sequence.	249.744	1627.64	0.153439	down
AK158320	Rnf123	Mus musculus adult inner ear cDNA, RIKEN full-length enriched library, clone:F930103C22 product:ring finger protein 123, full insert sequence.	250.785	764.963	0.32784	down
AK158337	Nav2	Mus musculus adult inner ear cDNA, RIKEN full-length enriched library, clone:F930104M04 product:hypothetical Calponin-like actin-binding containing protein, full insert sequence.	134.098	65.3409	2.05228	up
AK158360	Lipc	Mus musculus adult inner ear cDNA, RIKEN full-length enriched library, clone:F930107H09 product:lipase, hepatic, full insert sequence.	793.826	2808.35	0.282666	down
AK158363	Lamb1-1	Mus musculus adult inner ear cDNA, RIKEN full-length enriched library, clone:F930108N11 product:unclassifiable, full insert sequence.	329.366	107.524	3.06319	up
AK158381	Kirrel	Mus musculus adult inner ear cDNA, RIKEN full-length enriched library, clone:F930111N10 product:kin of IRRE like 1 (Drosophila), full insert sequence.	347.745	106.982	3.2505	up
AK158458	Tmem173	Mus musculus adult inner ear cDNA, RIKEN full-length enriched library, clone:F930118E02 product:hypothetical protein, full insert sequence.	329.108	98.4061	3.34439	up
AK158518	Satb1	Mus musculus visual cortex cDNA, RIKEN full-length enriched library, clone:K230006B08 product:special AT-rich sequence binding protein 1, full insert sequence.	71.4539	147.936	0.483005	down
AK158552	Ssrp1	Mus musculus visual cortex cDNA, RIKEN full-length enriched library, clone:K230011L09 product:structure specific recognition protein 1, full insert sequence.	137.978	284.67	0.484695	down
AK158574	Brsk2	Mus musculus visual cortex cDNA, RIKEN full-length enriched library, clone:K230015H09 product:Non receptor serine/threonine kinase (Fragment) homolog [Dugesia japonica], full insert sequence.	87.9927	295.623	0.297652	down
AK158590	Atxn7l1	Mus musculus visual cortex cDNA, RIKEN full-length enriched library, clone:K230019H18 product:hypothetical Serine-rich region profile containing protein, full insert sequence.	131.828	265.289	0.496924	down
AK158673	Homer2	Mus musculus visual cortex cDNA, RIKEN full-length enriched library, clone:K230049P18 product:hypothetical protein, full insert sequence.	540.078	3002.92	0.179851	down
AK158705	Gtf2h2	Mus musculus visual cortex cDNA, RIKEN full-length enriched library, clone:K230302K01 product:general transcription factor II H, polypeptide 2, full insert sequence.	61.1869	132.951	0.460223	down
AK158726	Arsg	Mus musculus visual cortex cDNA, RIKEN full-length enriched library, clone:K230305N07 product:hypothetical Sulfatase containing protein, full insert sequence.	98.4072	354.363	0.277701	down
AK158753	Hsp90aa1	Mus musculus visual cortex cDNA, RIKEN full-length enriched library, clone:K230312F20 product:heat shock protein 1, alpha, full insert sequence.	1137.22	2484.86	0.457659	down
AK158809	Aifm3	Mus musculus visual cortex cDNA, RIKEN full-length enriched library, clone:K430330M23 product:Similar to NEURULA-specific FERRODOXIN reductase-like protein homolog [Mus musculus], full insert sequence.	94.8437	196.469	0.48274	down
AK158820	Fmnl1	Mus musculus visual cortex cDNA, RIKEN full-length enriched library, clone:K430335F13 product:formin-like 1, full insert sequence.	332.679	97.3598	3.417	up
AK158896	Slc5a6	Mus musculus visual cortex cDNA, RIKEN full-length enriched library, clone:K430360E18 product:solute carrier family 5 (sodium-dependent vitamin transporter), member 6, full insert sequence.	278.072	672.241	0.413649	down
AK159022	BC031353	Mus musculus visual cortex cDNA, RIKEN full-length enriched library, clone:K530035L01 product:hypothetical protein, full insert sequence.	751.69	1986.6	0.378381	down
AK159032	Rnf121	Mus musculus visual cortex cDNA, RIKEN full-length enriched library, clone:K530038F17 product:ring finger protein 121, full insert sequence.	95.9844	211.671	0.45346	down
AK159035	N/A	Mus musculus visual cortex cDNA, RIKEN full-length enriched library, clone:K530041C23 product:unclassifiable, full insert sequence.	211.801	57.5169	3.68241	up
AK159369	Mical1	Mus musculus osteoclast-like cell cDNA, RIKEN full-length enriched library, clone:I420018J08 product:NEDD9 interacting protein with calponin homology and LIM domains, full insert sequence.	206.029	75.5855	2.72578	up
AK159377	Aebp1	Mus musculus osteoclast-like cell cDNA, RIKEN full-length enriched library, clone:I420018O14 product:AE binding protein 1, full insert sequence.	1643.63	314.716	5.22258	up
AK159389	Fkbp5	Mus musculus osteoclast-like cell cDNA, RIKEN full-length enriched library, clone:I420019D10 product:FK506 binding protein 5, full insert sequence.	3574.57	1101.87	3.24409	up
AK159410	Arpc4	Mus musculus osteoclast-like cell cDNA, RIKEN full-length enriched library, clone:I420019J01 product:actin related protein 2/3 complex, subunit 4, full insert sequence.	193.783	86.0421	2.25218	up
AK159411	Ano6	Mus musculus osteoclast-like cell cDNA, RIKEN full-length enriched library, clone:I420019J15 product:transmembrane protein 16F, full insert sequence.	1062.85	294.145	3.61336	up
AK159443	Sfrs16	Mus musculus osteoclast-like cell cDNA, RIKEN full-length enriched library, clone:I420020C14 product:splicing factor, arginine/serine-rich 16 (suppressor-of-white-apricot homolog, Drosophila), full insert sequence.	86.9665	183.193	0.474726	down
AK159486	Basp1	Mus musculus osteoclast-like cell cDNA, RIKEN full-length enriched library, clone:I420020P10 product:unclassifiable, full insert sequence.	422.201	74.2054	5.68963	up
AK159617	Sirpa	Mus musculus osteoclast-like cell cDNA, RIKEN full-length enriched library, clone:I420025L19 product:protein tyrosine phosphatase, non-receptor type substrate 1, full insert sequence.	483.957	105.071	4.60601	up
AK159695	Ghitm	Mus musculus osteoclast-like cell cDNA, RIKEN full-length enriched library, clone:I420028G17 product:growth hormone inducible transmembrane protein, full insert sequence.	1130.77	2321.85	0.487014	down
AK159902	Rabggtb	Mus musculus osteoclast-like cell cDNA, RIKEN full-length enriched library, clone:I420037F07 product:RAB geranylgeranyl transferase, b subunit, full insert sequence.	198.458	417.794	0.475014	down
AK159977	Gpr177	Mus musculus osteoclast-like cell cDNA, RIKEN full-length enriched library, clone:I420041M04 product:Putative NFkB activating protein homolog [Homo sapiens], full insert sequence.	193.885	78.7805	2.46108	up
AK160058	Gatad2a	Mus musculus osteoclast-like cell cDNA, RIKEN full-length enriched library, clone:I420047D13 product:P66 alpha homolog [Homo sapiens], full insert sequence.	68.3227	139.292	0.490498	down
AK160064	6330408A02Rik	Mus musculus osteoclast-like cell cDNA, RIKEN full-length enriched library, clone:I420047G08 product:hypothetical protein, full insert sequence.	126.01	355.882	0.354077	down
AK160126	Abhd12	Mus musculus adult male cerebellum cDNA, RIKEN full-length enriched library, clone:1500011G07 product:hypothetical Esterase/lipase/thioesterase containing protein, full insert sequence.	221.81	108.281	2.04847	up
AK160141	1700007L15Rik	Mus musculus adult male testis cDNA, RIKEN full-length enriched library, clone:1700007L15 product:unclassifiable, full insert sequence.	68.1503	181.062	0.376392	down
AK160235	Mmaa	Mus musculus 10, 11 days embryo whole body cDNA, RIKEN full-length enriched library, clone:2810018E08 product:methylmalonic aciduria (cobalamin deficiency) type A, full insert sequence.	128.535	566.828	0.226762	down
AK160248	4930503L19Rik	Mus musculus adult male testis cDNA, RIKEN full-length enriched library, clone:4930503L19 product:hypothetical protein, full insert sequence.	269.025	93.4579	2.87857	up
AK160286	Mad2l1	Mus musculus 8 days embryo whole body cDNA, RIKEN full-length enriched library, clone:5730513E19 product:MAD2 (mitotic arrest deficient, homolog)-like 1 (yeast), full insert sequence.	124.726	259.097	0.481389	down
AK160407	Camkk2	Mus musculus adult male cerebellum cDNA, RIKEN full-length enriched library, clone:1500010M05 product:calcium/calmodulin-dependent protein kinase kinase 2, beta, full insert sequence.	102.775	212.042	0.484691	down
AK160454	Golph3l	Mus musculus 10 day old male pancreas cDNA, RIKEN full-length enriched library, clone:1810036H15 product:Similar to golgi phosphoprotein 3 (Coat-protein) (Hypothetical protein) homolog [Mus musculus], full insert sequence.	148.407	54.3436	2.7309	up
AK160504	Ece1	Mus musculus adult male tongue cDNA, RIKEN full-length enriched library, clone:2310016I02 product:endothelin converting enzyme 1, full insert sequence.	1145.4	2328.94	0.491813	down
AK160556	Ssbp1	Mus musculus ES cells cDNA, RIKEN full-length enriched library, clone:2410068G21 product:single-stranded DNA binding protein 1, full insert sequence.	55.0305	130.617	0.421313	down
AK160563	Rasgrp2	Mus musculus ES cells cDNA, RIKEN full-length enriched library, clone:2410096K13 product:RAS, guanyl releasing protein 2, full insert sequence.	1943.93	458.44	4.24031	up
AK160573	Sfmbt1	Mus musculus ES cells cDNA, RIKEN full-length enriched library, clone:2410140O16 product:Scm-like with four mbt domains 1, full insert sequence.	218.506	485.653	0.449922	down
AK160578	Ubqln4	Mus musculus ES cells cDNA, RIKEN full-length enriched library, clone:2410164A15 product:UBIN (Ataxin-1 ubiquitin-like interacting protein) homolog [Mus musculus], full insert sequence.	85.1706	196.887	0.432587	down
AK160703	Ercc1	Mus musculus 12 days embryo head cDNA, RIKEN full-length enriched library, clone:3010053A16 product:excision repair cross-complementing rodent repair deficiency, complementation group 1, full insert sequence.	223.119	98.277	2.27031	up
AK160894	Ttc13	Mus musculus 12 days embryo embryonic body below diaphragm region cDNA, RIKEN full-length enriched library, clone:3732421G17 product:tetratricopeptide repeat domain 13, full insert sequence.	280.521	611.021	0.459102	down
AK160915	Acvrl1	Mus musculus 18 days pregnant adult female placenta and extra embryonic tissue cDNA, RIKEN full-length enriched library, clone:3830418A02 product:activin A receptor, type II-like 1, full insert sequence.	251.866	123.255	2.04345	up
AK160950	Entpd5	Mus musculus 15 days embryo head cDNA, RIKEN full-length enriched library, clone:4022411A20 product:ectonucleoside triphosphate diphosphohydrolase 5, full insert sequence.	736.298	2122.38	0.346921	down
AK161012	Ddx17	Mus musculus 15 days embryo head cDNA, RIKEN full-length enriched library, clone:4022448N16 product:Similar to P68 RNA helicase homolog [Mus musculus], full insert sequence.	203.189	89.8231	2.2621	up
AK161056	Unc13b	Mus musculus 0 day neonate skin cDNA, RIKEN full-length enriched library, clone:4632410H01 product:Renal munc13 homolog [Mus musculus], full insert sequence.	157.697	61.4953	2.56438	up
AK161080	Ralgps2	Mus musculus 10 days neonate skin cDNA, RIKEN full-length enriched library, clone:4732405B02 product:RAL-A exchange factor RALGPS2 homolog [Mus musculus], full insert sequence.	222.127	511.332	0.434409	down
AK161104	Ldlr	Mus musculus 10 days neonate skin cDNA, RIKEN full-length enriched library, clone:4732431M03 product:low density lipoprotein receptor, full insert sequence.	80.0667	174.74	0.458205	down
AK161153	Rhbdd1	Mus musculus 10 days neonate skin cDNA, RIKEN full-length enriched library, clone:4732488K24 product:Hypothetical rhomboid family containing protein, full insert sequence.	539.923	258.219	2.09095	up
AK161178	Utp6	Mus musculus 0 day neonate head cDNA, RIKEN full-length enriched library, clone:4832403P19 product:DSCAM-interacting protein 1 homolog [Mus musculus], full insert sequence.	72.9316	150.976	0.483069	down
AK161189	Acsl1	Mus musculus 0 day neonate head cDNA, RIKEN full-length enriched library, clone:4832421C24 product:acyl-CoA synthetase long-chain family member 1, full insert sequence.	1240.58	4744.74	0.261464	down
AK161201	Far2	Mus musculus 0 day neonate head cDNA, RIKEN full-length enriched library, clone:4832432K15 product:male sterility domain containing 1, full insert sequence.	200.445	85.867	2.33437	up
AK161220	Cflar	Mus musculus 0 day neonate head cDNA, RIKEN full-length enriched library, clone:4833421I12 product:hypothetical protein, full insert sequence.	105.004	212.045	0.495196	down
AK161265	Fam126a	Mus musculus adult male testis cDNA, RIKEN full-length enriched library, clone:4922503G09 product:down-regulated by Ctnnb1, a, full insert sequence.	212.809	77.7343	2.73764	up
AK161362	Gm6093	Mus musculus adult male testis cDNA, RIKEN full-length enriched library, clone:4930473J04 product:unclassifiable, full insert sequence.	146.299	67.033	2.18249	up
AK161363	1500011B03Rik	Mus musculus adult male testis cDNA, RIKEN full-length enriched library, clone:4930474I06 product:Histocompatibility 2, class II antigen E beta homolog [Mus musculus], full insert sequence.	114.864	275.002	0.417685	down
AK161416	Rbms1	Mus musculus adult male testis cDNA, RIKEN full-length enriched library, clone:4930564K11 product:RNA binding motif, single stranded interacting protein 1, full insert sequence.	614.466	270.762	2.2694	up
AK161445	Mtmr14	Mus musculus adult male testis cDNA, RIKEN full-length enriched library, clone:4931410B12 product:hypothetical Tyrosine specific protein phosphatase and dual specificity protein phosphatase containing protein, full insert sequence.	137.2	64.0924	2.14065	up
AK161531	Ifi203	Mus musculus 11 days pregnant adult female ovary and uterus cDNA, RIKEN full-length enriched library, clone:5031429F12 product:interferon activated gene 203, full insert sequence.	603.039	259.549	2.32341	up
AK161709	Zyx	Mus musculus 8 days embryo whole body cDNA, RIKEN full-length enriched library, clone:5730594H07 product:zyxin, full insert sequence.	2225.57	1008.99	2.20573	up
AK161711	RP23-100C5.8	Mus musculus 8 days embryo whole body cDNA, RIKEN full-length enriched library, clone:5730599K07 product:ProSAPiP1 protein, full insert sequence.	80.4252	161.415	0.49825	down
AK161732	Dcxr	Mus musculus adult male thymus cDNA, RIKEN full-length enriched library, clone:5830431D24 product:dicarbonyl L-xylulose reductase, full insert sequence.	77.1237	173.11	0.445518	down
AK161772	Safb2	Mus musculus adult male thymus cDNA, RIKEN full-length enriched library, clone:5830488D21 product:hypothetical DNA-binding SAP/SAP motif profile containing protein, full insert sequence.	308.172	140.897	2.18722	up
AK161843	Gm4455	Mus musculus adult male medulla oblongata cDNA, RIKEN full-length enriched library, clone:6330407P15 product:zinc finger protein 422, related sequence 1, full insert sequence.	375.985	782.743	0.480343	down
AK161899	2400003C14Rik	Mus musculus adult male medulla oblongata cDNA, RIKEN full-length enriched library, clone:6330548N18 product:Putative MAPK activating protein homolog [Homo sapiens], full insert sequence.	170.055	75.4069	2.25516	up
AK161904	Eif2a	Mus musculus adult male medulla oblongata cDNA, RIKEN full-length enriched library, clone:6330557P15 product:Eukaryotic translation initiation factor 2A homolog [Homo sapiens], full insert sequence.	134.334	335.135	0.400838	down
AK161957	Usp15	Mus musculus adult male olfactory brain cDNA, RIKEN full-length enriched library, clone:6430562K11 product:ubiquitin specific protease 15, full insert sequence.	129.305	64.3024	2.01089	up
AK161999	Tshz2	Mus musculus 12 days embryo male wolffian duct includes surrounding region cDNA, RIKEN full-length enriched library, clone:6720443N23 product:serologically defined colon cancer antigen 33 like, full insert sequence.	168.149	84.0158	2.0014	up
AK162114	5730419I09Rik	Mus musculus in vitro fertilized eggs cDNA, RIKEN full-length enriched library, clone:7420423D06 product:Hypothetical C2 domain/C2-domain profile/synaptotagmin/cytochrome c family heme-binding site containing protein homolog [Mus musculus], full insert s	449.899	136.047	3.30693	up
AK162162	4921536K21Rik	Mus musculus in vitro fertilized eggs cDNA, RIKEN full-length enriched library, clone:7420443A10 product:hypothetical protein, full insert sequence.	127.903	59.9645	2.13297	up
AK162191	Lrrfip1	Mus musculus in vitro fertilized eggs cDNA, RIKEN full-length enriched library, clone:7420450I12 product:leucine rich repeat (in FLII) interacting protein 1, full insert sequence.	98.5716	220.253	0.447539	down
AK162249	Nuf2	Mus musculus in vitro fertilized eggs cDNA, RIKEN full-length enriched library, clone:7420477L20 product:cell division cycle associated 1, full insert sequence.	248.977	75.7155	3.28833	up
AK162289	Gtdc1	Mus musculus 16 days embryo lung cDNA, RIKEN full-length enriched library, clone:8430436G11 product:hypothetical protein, full insert sequence.	93.4839	212.138	0.440676	down
AK162306	Aig1	Mus musculus adult male colon cDNA, RIKEN full-length enriched library, clone:9030418G19 product:androgen-induced 1, full insert sequence.	270.875	132.861	2.03878	up
AK162450	Cacna1d	Mus musculus 12 days embryo embryonic body between diaphragm region and neck cDNA, RIKEN full-length enriched library, clone:9430050F05 product:calcium channel, voltage-dependent, L type, alpha 1D subunit, full insert sequence.	81.0713	185.518	0.437	down
AK162514	Ugt1a6a	Mus musculus adult male urinary bladder cDNA, RIKEN full-length enriched library, clone:9530044G16 product:UDP glycosyltransferase 1 family, polypeptide A6, full insert sequence.	90.515	300.637	0.301078	down
AK162529	A4galt	Mus musculus adult male urinary bladder cDNA, RIKEN full-length enriched library, clone:9530067O09 product:Gb3 synthase homolog [Rattus norvegicus], full insert sequence.	167.738	77.5677	2.16247	up
AK162623	Ncf1	Mus musculus adult male bone cDNA, RIKEN full-length enriched library, clone:9830114B22 product:neutrophil cytosolic factor 1, full insert sequence.	502.196	117.261	4.28272	up
AK162667	Rasgrp4	Mus musculus adult male bone cDNA, RIKEN full-length enriched library, clone:9830164P10 product:RAS guanyl releasing protein 4, full insert sequence.	50.8961	102.639	0.495877	down
AK162689	9930013L23Rik	Mus musculus adult female vagina cDNA, RIKEN full-length enriched library, clone:9930023C24 product:hypothetical protein, full insert sequence.	127.247	57.97	2.19504	up
AK162754	Camk1d	Mus musculus 16 days neonate thymus cDNA, RIKEN full-length enriched library, clone:A130026P20 product:calcium/calmodulin-dependent protein kinase ID, full insert sequence.	159.237	67.8024	2.34854	up
AK162795	Sec24a	Mus musculus 16 days neonate thymus cDNA, RIKEN full-length enriched library, clone:A130074A21 product:SEC24 related gene family, member A (S. cerevisiae), full insert sequence.	557.913	2060.76	0.270732	down
AK162939	Nfam1	Mus musculus adult male spinal cord cDNA, RIKEN full-length enriched library, clone:A330063O14 product:NFAT activation molecule 1 precursor (Calcineurin/NFAT-activating ITAM-containing protein), full insert sequence.	390.958	88.9654	4.39449	up
AK162947	Cyp2s1	Mus musculus adult male spinal cord cDNA, RIKEN full-length enriched library, clone:A330069N14 product:cytochrome P450, family 2, subfamily s, polypeptide 1, full insert sequence.	62.2221	147.667	0.421369	down
AK163285	Tmem56	Mus musculus 2 cells egg cDNA, RIKEN full-length enriched library, clone:B020009L02 product:hypothetical Eukaryotic protein of unknown function DUF887/TRAM, LAG1 and CLN8 homology containing protein, full insert sequence.	140.025	673.18	0.208005	down
AK163322	Acadsb	Mus musculus 2 cells egg cDNA, RIKEN full-length enriched library, clone:B020014A09 product:acyl-Coenzyme A dehydrogenase, short/branched chain, full insert sequence.	303.283	888.53	0.341331	down
AK163346	Rnf38	Mus musculus 2 cells egg cDNA, RIKEN full-length enriched library, clone:B020017H07 product:ring finger protein 38, full insert sequence.	385.616	160.333	2.4051	up
AK163394	C130026I21Rik	Mus musculus 2 cells egg cDNA, RIKEN full-length enriched library, clone:B020032E18 product:hypothetical Sp100 containing protein, full insert sequence.	309.214	93.0891	3.3217	up
AK163410	Hmmr	Mus musculus 2 cells egg cDNA, RIKEN full-length enriched library, clone:B020039I03 product:hyaluronan mediated motility receptor (RHAMM), full insert sequence.	321.949	72.8686	4.41821	up
AK163455	Rab36	Mus musculus adult male corpora quadrigemina cDNA, RIKEN full-length enriched library, clone:B230110M13 product:RAB36, member RAS oncogene family, full insert sequence.	87.4827	214.086	0.408634	down
AK163516	Xpo4	Mus musculus adult male corpora quadrigemina cDNA, RIKEN full-length enriched library, clone:B230331C12 product:exportin 4, full insert sequence.	153.355	68.6202	2.23483	up
AK163536	Kif21a	Mus musculus adult male corpora quadrigemina cDNA, RIKEN full-length enriched library, clone:B230353J09 product:kinesin family member 21A, full insert sequence.	262.276	566.156	0.463258	down
AK163553	Pdk1	Mus musculus adult male corpora quadrigemina cDNA, RIKEN full-length enriched library, clone:B230368J03 product:Pyruvate dehydrogenase kinase 1 (Fragment) homolog [Phodopus sungorus], full insert sequence.	56.3562	116.423	0.484065	down
AK163593	Zbtb4	Mus musculus 4 days neonate male adipose cDNA, RIKEN full-length enriched library, clone:B430111I02 product:KAISO-like zinc finger protein 1 homolog [Homo sapiens], full insert sequence.	125.843	335.01	0.375641	down
AK163870	N/A	Mus musculus 16 days embryo head cDNA, RIKEN full-length enriched library, clone:C130098H10 product:hypothetical protein, full insert sequence.	60.2694	124.521	0.484012	down
AK163997	Gm10825	Mus musculus ES cells cDNA, RIKEN full-length enriched library, clone:C330048K22 product:hypothetical protein, full insert sequence.	54.8255	222.942	0.245918	down
AK164007	Lipa	Mus musculus 7 days embryo whole body cDNA, RIKEN full-length enriched library, clone:C430004P04 product:lysosomal acid lipase 1, full insert sequence.	574.097	1451.1	0.395628	down
AK164069	F730047E07Rik	Mus musculus 7 days embryo whole body cDNA, RIKEN full-length enriched library, clone:C430044M24 product:hypothetical protein, full insert sequence.	51.7685	111.222	0.465451	down
AK164098	Pdzrn3	Mus musculus 12 days embryo spinal cord cDNA, RIKEN full-length enriched library, clone:C530016P10 product:semaF cytoplasmic domain associated protein 3, full insert sequence.	158.3	69.9118	2.26428	up
AK164126	E130307A14Rik	Mus musculus 12 days embryo spinal cord cDNA, RIKEN full-length enriched library, clone:C530041B07 product:unclassifiable, full insert sequence.	201.861	96.2813	2.09657	up
AK164184	Extl1	Mus musculus adult male hippocampus cDNA, RIKEN full-length enriched library, clone:C630039J18 product:exostoses (multiple)-like 1, full insert sequence.	77.9738	210.613	0.370223	down
AK164186	Xylb	Mus musculus adult male hippocampus cDNA, RIKEN full-length enriched library, clone:C630040I01 product:Similar to xylulokinase homolog (H. influenzae) (Fragment), full insert sequence.	673.606	1381.91	0.487446	down
AK164236	Chuk	Mus musculus 9 days embryo whole body cDNA, RIKEN full-length enriched library, clone:D030026H10 product:conserved helix-loop-helix ubiquitous kinase, full insert sequence.	135.112	329.026	0.410642	down
AK164539	Ccdc127	Mus musculus 13 days embryo heart cDNA, RIKEN full-length enriched library, clone:D330035B12 product:hypothetical protein, full insert sequence.	85.2421	202.617	0.420705	down
AK164775	Dpp4	Mus musculus 10 days lactation, adult female mammary gland cDNA, RIKEN full-length enriched library, clone:D730023N08 product:dipeptidylpeptidase 4, full insert sequence.	665.438	1715.23	0.387959	down
AK164836	N/A	Mus musculus 15 days embryo head cDNA, RIKEN full-length enriched library, clone:D930008K07 product:hypothetical protein, full insert sequence.	69.9372	150.205	0.465611	down
AK164842	Lamb1-1	Mus musculus 15 days embryo head cDNA, RIKEN full-length enriched library, clone:D930011D19 product:laminin B1 subunit 1, full insert sequence.	110.762	51.549	2.14867	up
AK164866	Cpeb2	Mus musculus 15 days embryo head cDNA, RIKEN full-length enriched library, clone:D930030J11 product:cytoplasmic polyadenylation element binding protein 2, full insert sequence.	176.081	611.078	0.288148	down
AK164938	AI451617	Mus musculus 0 day neonate lung cDNA, RIKEN full-length enriched library, clone:E030033P18 product:similar to Tripartite motif protein 30 (Down regulatory protein of interleukin 2 receptor) [Mus musculus], full insert sequence.	440.956	114.99	3.83473	up
AK164955	Ccdc15	Mus musculus 0 day neonate eyeball cDNA, RIKEN full-length enriched library, clone:E130002I02 product:hypothetical protein, full insert sequence.	112.651	51.9702	2.1676	up
AK165159	Slc25a44	Mus musculus 8 cells embryo 8 cells cDNA, RIKEN full-length enriched library, clone:E860006G23 product:Hypothetical mitochondrial energy transfer proteins homolog [Mus musculus], full insert sequence.	544.152	1241.66	0.438245	down
AK165425	Pfkp	Mus musculus adult male kidney cDNA, RIKEN full-length enriched library, clone:F520012E16 product:phosphofructokinase, platelet, full insert sequence.	230.424	97.8881	2.35395	up
AK165588	Odf2	Mus musculus CRL-2116 JC cDNA, RIKEN full-length enriched library, clone:G430030G24 product:outer dense fiber of sperm tails 2, full insert sequence.	544.293	260.506	2.08937	up
AK165601	9330182L06Rik	Mus musculus RCB-1283 B16 melanoma cDNA, RIKEN full-length enriched library, clone:G430043A18 product:hypothetical protein, full insert sequence.	163.947	68.644	2.38836	up
AK165603	Tacc2	Mus musculus nullipotent stem cell CRL-2070 NE cDNA, RIKEN full-length enriched library, clone:G430043K23 product:transforming, acidic coiled-coil containing protein 2, full insert sequence.	786.603	363.278	2.16529	up
AK165641	Stard4	Mus musculus bone marrow stroma cell CRL-2028 SR-4987 cDNA, RIKEN full-length enriched library, clone:G430087A22 product:StAR-related lipid transfer (START) domain containing 4, full insert sequence.	194.751	405.205	0.480625	down
AK165645	Farsb	Mus musculus RCB-0545 OHTA cDNA, RIKEN full-length enriched library, clone:G430090C12 product:phenylalanine-tRNA synthetase-like, beta subunit, full insert sequence.	317.387	739.213	0.429358	down
AK165647	March8	Mus musculus bone marrow stroma cell CRL-2028 SR-4987 cDNA, RIKEN full-length enriched library, clone:G430092N23 product:similar to Hypothetical RING finger containing protein [Mus musculus], full insert sequence.	75.0077	159.241	0.471031	down
AK165650	Lilrb3	Mus musculus B cells CRL-1702 WEHI 231 cDNA, RIKEN full-length enriched library, clone:G430096A01 product:paired-Ig-like receptor A1, full insert sequence.	869.015	96.9167	8.96662	up
AK165660	Tmem176a	Mus musculus brain CRL-1443 BC3H1 cDNA, RIKEN full-length enriched library, clone:G430112P12 product:Kidney expressed gene 2 product, full insert sequence.	868.436	390.264	2.22525	up
AK165680	Myo1c	Mus musculus brain CRL-1443 BC3H1 cDNA, RIKEN full-length enriched library, clone:G430138I08 product:myosin IC, full insert sequence.	293.346	124.185	2.36218	up
AK165725	N/A	Mus musculus 13 days embryo brain cDNA, RIKEN full-length enriched library, clone:G630027A01 product:hypothetical protein, full insert sequence.	161.209	77.2945	2.08564	up
AK165762	Aifm1	Mus musculus 8 days neonate male testis cDNA, RIKEN full-length enriched library, clone:G630058M10 product:programmed cell death 8, full insert sequence.	3449.35	7218.11	0.477875	down
AK165776	N/A	Mus musculus 10 days pregnant adult female ovary and uterus cDNA, RIKEN full-length enriched library, clone:G630068I05 product:hypothetical protein, full insert sequence.	65.1137	189.499	0.343609	down
AK165783	Epb4.1l4b	Mus musculus adult male intestinal mucosa cDNA, RIKEN full-length enriched library, clone:G630070K15 product:erythrocyte protein band 4.1-like 4b, full insert sequence.	336.358	870.32	0.386476	down
AK165817	Brd3	Mus musculus 14 days embryo lung cDNA, RIKEN full-length enriched library, clone:G630094J01 product:bromodomain containing 3, full insert sequence.	62.2173	150.983	0.41208	down
AK165850	Ttc3	Mus musculus lung RCB-0558 LLC cDNA, RIKEN full-length enriched library, clone:G730007D20 product:tetratricopeptide repeat domain 3, full insert sequence.	91.6693	240.211	0.381619	down
AK165897	Racgap1	Mus musculus lung RCB-0558 LLC cDNA, RIKEN full-length enriched library, clone:G730015N23 product:Rac GTPase-activating protein 1, full insert sequence.	932.796	128.529	7.25747	up
AK165949	Ptpn1	Mus musculus lung RCB-0558 LLC cDNA, RIKEN full-length enriched library, clone:G730022N20 product:protein tyrosine phosphatase, non-receptor type 1, full insert sequence.	1320.22	366.71	3.60019	up
AK165965	Spp1	Mus musculus lung RCB-0558 LLC cDNA, RIKEN full-length enriched library, clone:G730024H15 product:secreted phosphoprotein 1, full insert sequence.	3516.22	355.853	9.88111	up
AK166017	Cbll1	Mus musculus lung RCB-0558 LLC cDNA, RIKEN full-length enriched library, clone:G730029J06 product:Casitas B-lineage lymphoma-like 1, full insert sequence.	112.54	238.79	0.471292	down
AK166076	Tmem181b	Mus musculus lung RCB-0558 LLC cDNA, RIKEN full-length enriched library, clone:G730036H08 product:hypothetical protein, full insert sequence.	1134.36	257.564	4.40418	up
AK166121	Snx10	Mus musculus lung RCB-0558 LLC cDNA, RIKEN full-length enriched library, clone:G730041G05 product:sorting nexin 10, full insert sequence.	228.31	98.8257	2.31023	up
AK166192	Trip4	Mus musculus mammary gland RCB-0526 Jyg-MC(A) cDNA, RIKEN full-length enriched library, clone:G830012C08 product:thyroid hormone receptor interactor 4, full insert sequence.	137.985	68.2454	2.0219	up
AK166215	Slc12a7	Mus musculus mammary gland RCB-0526 Jyg-MC(A) cDNA, RIKEN full-length enriched library, clone:G830016L05 product:solute carrier family 12, member 7, full insert sequence.	175.241	722.545	0.242533	down
AK166226	Fbxw11	Mus musculus mammary gland RCB-0526 Jyg-MC(A) cDNA, RIKEN full-length enriched library, clone:G830018H24 product:F-box and WD-40 domain protein 1B, full insert sequence.	300.467	613.436	0.489809	down
AK166272	Tspan17	Mus musculus mammary gland RCB-0526 Jyg-MC(A) cDNA, RIKEN full-length enriched library, clone:G830027P05 product:F-box only protein 23, full insert sequence.	370.055	128.326	2.8837	up
AK166276	Dnpep	Mus musculus mammary gland RCB-0526 Jyg-MC(A) cDNA, RIKEN full-length enriched library, clone:G830029N23 product:aspartyl aminopeptidase, full insert sequence.	430.774	1410.49	0.305407	down
AK166404	Gm10791	Mus musculus mammary gland RCB-0527 Jyg-MC(B) cDNA, RIKEN full-length enriched library, clone:G930009O11 product:hypothetical protein, full insert sequence.	144.932	71.0635	2.03947	up
AK166422	Snx16	Mus musculus mammary gland RCB-0527 Jyg-MC(B) cDNA, RIKEN full-length enriched library, clone:G930015H05 product:sorting nexin 16, full insert sequence.	59.1702	133.013	0.444846	down
AK166613	Ttc23	Mus musculus 1 cell embryo 1 cell cDNA, RIKEN full-length enriched library, clone:I0C0037K21 product:hypothetical TPR-like containing protein, full insert sequence.	309.188	94.694	3.26513	up
AK166626	Gspt1	Mus musculus 5 days embryo whole body cDNA, RIKEN full-length enriched library, clone:I0C0042B03 product:G1 to phase transition 1, full insert sequence.	339.971	889.788	0.38208	down
AK166703	Rad51ap1	Mus musculus blastocyst blastocyst cDNA, RIKEN full-length enriched library, clone:I1C0004D10 product:RAD51 associated protein 1, full insert sequence.	50.0632	130.685	0.383082	down
AK166831	Gsn	Mus musculus blastocyst blastocyst cDNA, RIKEN full-length enriched library, clone:I1C0015L23 product:gelsolin, full insert sequence.	884.518	413.447	2.13938	up
AK166858	Nde1	Mus musculus blastocyst blastocyst cDNA, RIKEN full-length enriched library, clone:I1C0017N06 product:nuclear distribution gene E homolog 1 (A nidulans), full insert sequence.	157.666	405.898	0.388438	down
AK167335	Aup1	Mus musculus 13 days pregnant adult female placenta cDNA, RIKEN full-length enriched library, clone:I530005I15 product:ancient ubiquitous protein, full insert sequence.	111.259	245.682	0.452856	down
AK167419	Hsd11b1	Mus musculus 12 days pregnant adult female placenta cDNA, RIKEN full-length enriched library, clone:I530012L14 product:hydroxysteroid 11-beta dehydrogenase 1, full insert sequence.	201.782	492.505	0.409706	down
AK167468	Hk1	Mus musculus 14 days pregnant adult female placenta cDNA, RIKEN full-length enriched library, clone:I530016C13 product:hexokinase 1, full insert sequence.	945.126	255.33	3.70158	up
AK167476	Pdlim7	Mus musculus 14 days embryo liver cDNA, RIKEN full-length enriched library, clone:I530016H17 product:PDZ and LIM domain 7, full insert sequence.	1608.74	460.989	3.48976	up
AK167690	Ap1s2	Mus musculus 14 days embryo liver cDNA, RIKEN full-length enriched library, clone:I530028J21 product:adaptor-related protein complex 1, sigma 2 subunit, full insert sequence.	126.273	63.0368	2.00317	up
AK167907	Ndufs8	Mus musculus CRL-1722 L5178Y-R cDNA, RIKEN full-length enriched library, clone:I730036I02 product:NADH dehydrogenase (ubiquinone) Fe-S protein 8, full insert sequence.	226.917	468.576	0.484269	down
AK167978	Arpc1b	Mus musculus CRL-1722 L5178Y-R cDNA, RIKEN full-length enriched library, clone:I730044L16 product:actin related protein 2/3 complex, subunit 1B, full insert sequence.	3501.99	661.077	5.29741	up
AK168075	Tars2	Mus musculus TIB-55 BB88 cDNA, RIKEN full-length enriched library, clone:I730056E14 product:similar to threonyl-tRNA synthetase (Hypothetical protein) [Homo sapiens], full insert sequence.	345.363	827.85	0.417181	down
AK168088	Tbrg4	Mus musculus CRL-1722 L5178Y-R cDNA, RIKEN full-length enriched library, clone:I730057A12 product:transforming growth factor beta regulated gene 4, full insert sequence.	147.454	412.623	0.357357	down
AK168468	Wsb1	Mus musculus 16 days embryo kidney cDNA, RIKEN full-length enriched library, clone:I920024L19 product:WD repeat and SOCS box-containing 1, full insert sequence.	851.288	333.509	2.55252	up
AK168478	Dynlt1	Mus musculus 13 days embryo liver cDNA, RIKEN full-length enriched library, clone:I920026D04 product:t-complex testis expressed 1, full insert sequence.	836.71	287.622	2.90906	up
AK168567	Wwp1	Mus musculus 17 days embryo heart cDNA, RIKEN full-length enriched library, clone:I920035I24 product:Nedd-4-like ubiquitin-protein ligase WWP1 (EC 6.3.2.-) (WW domain- containing protein 1) homolog [Mus musculus], full insert sequence.	261.039	561.443	0.464944	down
AK168581	1110018J18Rik	Mus musculus 17 days pregnant adult female amnion cDNA, RIKEN full-length enriched library, clone:I920036K24 product:weakly similar to FmHP [Fugu rubripes], full insert sequence.	198.443	416.827	0.476081	down
AK168685	Padi2	Mus musculus 17 days embryo kidney cDNA, RIKEN full-length enriched library, clone:I920045A07 product:peptidyl arginine deiminase, type II, full insert sequence.	217.47	107.086	2.03079	up
AK168707	Gsn	Mus musculus 16 days embryo kidney cDNA, RIKEN full-length enriched library, clone:I920046H22 product:gelsolin, full insert sequence.	682.179	328.445	2.07699	up
AK168834	Mapre2	Mus musculus 17 days pregnant adult female amnion cDNA, RIKEN full-length enriched library, clone:I920058P07 product:microtubule-associated protein, RP/EB family, member 2, full insert sequence.	68.6708	143.149	0.479715	down
AK168843	Tpm3	Mus musculus 17 days pregnant adult female amnion cDNA, RIKEN full-length enriched library, clone:I920059N07 product:tropomyosin 3, gamma, full insert sequence.	19275.6	8321.64	2.31632	up
AK168844	Znhit6	Mus musculus 13 days embryo liver cDNA, RIKEN full-length enriched library, clone:I920060C13 product:hypothetical protein, full insert sequence.	70.3475	147.128	0.478138	down
AK169205	Ngly1	Mus musculus 16 days embryo kidney cDNA, RIKEN full-length enriched library, clone:I920090E18 product:N-glycanase 1, full insert sequence.	273.124	1242.69	0.219784	down
AK169274	Unc45b	Mus musculus 17 days embryo heart cDNA, RIKEN full-length enriched library, clone:I920162K04 product:cardiomyopathy associated 4, full insert sequence.	187.882	92.9943	2.02036	up
AK169306	Mybpc3	Mus musculus 16 days embryo heart cDNA, RIKEN full-length enriched library, clone:I920180J22 product:myosin binding protein C, cardiac, full insert sequence.	158.713	77.9707	2.03555	up
AK169431	Pecam1	Mus musculus 17 days embryo stomach cDNA, RIKEN full-length enriched library, clone:I920198P10 product:platelet/endothelial cell adhesion molecule, full insert sequence.	2395.02	863.633	2.77319	up
AK169526	0610011L14Rik	Mus musculus 3 days neonate thymus cDNA, RIKEN full-length enriched library, clone:A630078G19 product:hypothetical AAR2/TPR-like containing protein, full insert sequence.	476.792	1116.69	0.42697	down
AK169577	Psma3	Mus musculus 2 days neonate thymus thymic cells cDNA, RIKEN full-length enriched library, clone:C920013M15 product:proteasome (prosome, macropain) subunit, alpha type 3, full insert sequence.	1112.66	2231.36	0.498644	down
AK169580	Srpk2	Mus musculus 2 days neonate thymus thymic cells cDNA, RIKEN full-length enriched library, clone:C920019I05 product:serine/arginine-rich protein specific kinase 2, full insert sequence.	403.373	135.073	2.98632	up
AK169637	Hadhb	Mus musculus 2 days neonate thymus thymic cells cDNA, RIKEN full-length enriched library, clone:E430003F22 product:hydroxyacyl-Coenzyme A dehydrogenase/3-ketoacyl-Coenzyme A thiolase/enoyl-Coenzyme A hydratase (trifunctional protein), beta subunit, full	1090.09	3188.41	0.341893	down
AK169831	Sorl1	Mus musculus 2 days neonate thymus thymic cells cDNA, RIKEN full-length enriched library, clone:E430031A01 product:sortilin-related receptor, LDLR class A repeats-containing, full insert sequence.	54.1296	127.602	0.424205	down
AK169859	Psd4	Mus musculus NOD-derived CD11c +ve dendritic cells cDNA, RIKEN full-length enriched library, clone:F630001D13 product:Hypothetical SEC7-like domain/pleckstrin homology, full insert sequence.	641.851	198.579	3.23222	up
AK169887	Fcgr3	Mus musculus NOD-derived CD11c +ve dendritic cells cDNA, RIKEN full-length enriched library, clone:F630002K02 product:Fc receptor, IgG, low affinity III, full insert sequence.	293.82	128.123	2.29327	up
AK169960	Ifitm1	Mus musculus NOD-derived CD11c +ve dendritic cells cDNA, RIKEN full-length enriched library, clone:F630005O04 product:interferon induced transmembrane protein 1, full insert sequence.	977.983	364.608	2.68229	up
AK169967	Atp8b4	Mus musculus NOD-derived CD11c +ve dendritic cells cDNA, RIKEN full-length enriched library, clone:F630006B18 product:ATPase, class I, type 8B, member 4, full insert sequence.	288.58	127.334	2.26632	up
AK169990	Pram1	Mus musculus NOD-derived CD11c +ve dendritic cells cDNA, RIKEN full-length enriched library, clone:F630006O12 product:weakly similar to Adaptor molecule-1 [Homo sapiens], full insert sequence.	292.892	134.524	2.17725	up
AK170018	Arrdc1	Mus musculus NOD-derived CD11c +ve dendritic cells cDNA, RIKEN full-length enriched library, clone:F630009G14 product:arrestin domain containing 1, full insert sequence.	586.217	168.603	3.47691	up
AK170037	Tnfrsf23	Mus musculus NOD-derived CD11c +ve dendritic cells cDNA, RIKEN full-length enriched library, clone:F630011F04 product:tumor necrosis factor receptor superfamily, member 23, full insert sequence.	240.71	50.4274	4.77339	up
AK170081	Emilin2	Mus musculus NOD-derived CD11c +ve dendritic cells cDNA, RIKEN full-length enriched library, clone:F630015F04 product:elastin microfibril interfacer 2, full insert sequence.	4902.05	448.56	10.9284	up
AK170082	Rbm47	Mus musculus NOD-derived CD11c +ve dendritic cells cDNA, RIKEN full-length enriched library, clone:F630015F13 product:Hypothetical protein MGC18900 (Weakly similar to APOBEC-1 stimulating protein), full insert sequence.	729.41	1658.16	0.439892	down
AK170184	Coro2a	Mus musculus NOD-derived CD11c +ve dendritic cells cDNA, RIKEN full-length enriched library, clone:F630025I05 product:coronin, actin binding protein 2A, full insert sequence.	440.4	69.4732	6.33914	up
AK170240	Pggt1b	Mus musculus NOD-derived CD11c +ve dendritic cells cDNA, RIKEN full-length enriched library, clone:F630036A02 product:Geranylgeranyl transferase type I beta subunit homolog [Mus musculus], full insert sequence.	199.529	96.9293	2.0585	up
AK170277	Gm9904	Mus musculus NOD-derived CD11c +ve dendritic cells cDNA, RIKEN full-length enriched library, clone:F630041B17 product:hypothetical Immunoglobulin-like/Immunoglobulin subtype/Ig-like domain profile containing protein, full insert sequence.	2970.42	91.4535	32.4802	up
AK170278	F13a1	Mus musculus NOD-derived CD11c +ve dendritic cells cDNA, RIKEN full-length enriched library, clone:F630041C07 product:coagulation factor XIII, alpha subunit, full insert sequence.	239.866	68.2691	3.51354	up
AK170307	Paqr7	Mus musculus NOD-derived CD11c +ve dendritic cells cDNA, RIKEN full-length enriched library, clone:F630044L03 product:membrane progestin receptor alpha, full insert sequence.	1374.55	4451.82	0.30876	down
AK170314	Nrg1	Mus musculus NOD-derived CD11c +ve dendritic cells cDNA, RIKEN full-length enriched library, clone:F630045N09 product:neuregulin 1, full insert sequence.	121.197	52.6909	2.30015	up
AK170316	Gpr180	Mus musculus NOD-derived CD11c +ve dendritic cells cDNA, RIKEN full-length enriched library, clone:F630046M06 product:hypothetical protein, full insert sequence.	208.584	520.974	0.400373	down
AK170345	Jagn1	Mus musculus NOD-derived CD11c +ve dendritic cells cDNA, RIKEN full-length enriched library, clone:F630049C08 product:GL009 homolog [Homo sapiens], full insert sequence.	315.005	705.688	0.44638	down
AK170349	Tifab	Mus musculus NOD-derived CD11c +ve dendritic cells cDNA, RIKEN full-length enriched library, clone:F630049O22 product:hypothetical Forkhead-associated (FHA)/SMAD/FHA containing protein, full insert sequence.	214.004	102.104	2.09594	up
AK170365	Adam15	Mus musculus NOD-derived CD11c +ve dendritic cells cDNA, RIKEN full-length enriched library, clone:F630101E19 product:a disintegrin and metalloproteinase domain 15 (metargidin), full insert sequence.	387.053	154.452	2.50597	up
AK170368	Lilrb4	Mus musculus NOD-derived CD11c +ve dendritic cells cDNA, RIKEN full-length enriched library, clone:F630101G01 product:glycoprotein 49 B, full insert sequence.	992.076	94.0061	10.5533	up
AK170443	Cd68	Mus musculus NOD-derived CD11c +ve dendritic cells cDNA, RIKEN full-length enriched library, clone:F630103K14 product:CD68 antigen, full insert sequence.	3287.29	1089.03	3.01853	up
AK170456	Mapkapk3	Mus musculus NOD-derived CD11c +ve dendritic cells cDNA, RIKEN full-length enriched library, clone:F630104E22 product:Similar to mitogen-activated protein kinase-activated protein kinase 3, full insert sequence.	263.9	111.612	2.36445	up
AK170545	Nfam1	Mus musculus NOD-derived CD11c +ve dendritic cells cDNA, RIKEN full-length enriched library, clone:F630107I03 product:NFAT activation molecule 1 precursor (Calcineurin/NFAT-activating ITAM-containing protein) homolog [Mus musculus], full insert sequence.	1501.94	253.673	5.92076	up
AK170738	Slc45a4	Mus musculus NOD-derived CD11c +ve dendritic cells cDNA, RIKEN full-length enriched library, clone:F630118B22 product:hypothetical HPr serine phosphorylation site containing protein, full insert sequence.	202.369	68.6251	2.94891	up
AK170803	Lgals3	Mus musculus NOD-derived CD11c +ve dendritic cells cDNA, RIKEN full-length enriched library, clone:F630201F24 product:lectin, galactose binding, soluble 3, full insert sequence.	811.463	81.9023	9.9077	up
AK170841	Tnip1	Mus musculus NOD-derived CD11c +ve dendritic cells cDNA, RIKEN full-length enriched library, clone:F630203N01 product:TNFAIP3 interacting protein 1, full insert sequence.	576.028	131.957	4.36528	up
AK170854	Ncf4	Mus musculus NOD-derived CD11c +ve dendritic cells cDNA, RIKEN full-length enriched library, clone:F630204O11 product:neutrophil cytosolic factor 4, full insert sequence.	1941.99	102.216	18.9989	up
AK170958	Fbxo44	Mus musculus NOD-derived CD11c +ve dendritic cells cDNA, RIKEN full-length enriched library, clone:F630213J20 product:F-box only protein 6a, full insert sequence.	186.886	92.0177	2.03098	up
AK170966	Snx7	Mus musculus NOD-derived CD11c +ve dendritic cells cDNA, RIKEN full-length enriched library, clone:F630214A14 product:sorting nexin 7, full insert sequence.	363.803	895.798	0.406122	down
AK170995	Gpr35	Mus musculus NOD-derived CD11c +ve dendritic cells cDNA, RIKEN full-length enriched library, clone:F630215J05 product:G protein-coupled receptor 35, full insert sequence.	196.587	74.1445	2.6514	up
AK171019	Trim26	Mus musculus NOD-derived CD11c +ve dendritic cells cDNA, RIKEN full-length enriched library, clone:F630218K08 product:tripartite motif protein 26, full insert sequence.	241.656	98.1008	2.46334	up
AK171037	Il1rn	Mus musculus NOD-derived CD11c +ve dendritic cells cDNA, RIKEN full-length enriched library, clone:F630220G16 product:interleukin 1 receptor antagonist, full insert sequence.	449.422	114.826	3.91395	up
AK171048	Agfg2	Mus musculus NOD-derived CD11c +ve dendritic cells cDNA, RIKEN full-length enriched library, clone:F630221A09 product:HIV-1 Rev binding protein-like, full insert sequence.	245.245	645.996	0.379638	down
AK171053	Laptm5	Mus musculus NOD-derived CD11c +ve dendritic cells cDNA, RIKEN full-length enriched library, clone:F630221G06 product:lysosomal-associated protein transmembrane 5, full insert sequence.	2942.9	978.491	3.00759	up
AK171071	Timm9	Mus musculus NOD-derived CD11c +ve dendritic cells cDNA, RIKEN full-length enriched library, clone:F630222F08 product:hypothetical protein, full insert sequence.	63.4634	143.634	0.441842	down
AK171075	Fam101b	Mus musculus NOD-derived CD11c +ve dendritic cells cDNA, RIKEN full-length enriched library, clone:F630222H08 product:hypothetical protein, full insert sequence.	173.359	62.5847	2.76998	up
AK171077	Rnft1	Mus musculus NOD-derived CD11c +ve dendritic cells cDNA, RIKEN full-length enriched library, clone:F630222I17 product:similar to PTD016 protein [Homo sapiens], full insert sequence.	138.544	357.477	0.387559	down
AK171106	Pkm2	Mus musculus NOD-derived CD11c +ve dendritic cells cDNA, RIKEN full-length enriched library, clone:F630224H13 product:pyruvate kinase, muscle, full insert sequence.	3605.26	622.347	5.79301	up
AK171116	Laptm5	Mus musculus NOD-derived CD11c +ve dendritic cells cDNA, RIKEN full-length enriched library, clone:F630225G19 product:lysosomal-associated protein transmembrane 5, full insert sequence.	2166.15	516.684	4.1924	up
AK171139	Impdh1	Mus musculus NOD-derived CD11c +ve dendritic cells cDNA, RIKEN full-length enriched library, clone:F630227F02 product:inosine 5'-phosphate dehydrogenase 1, full insert sequence.	814.969	245.962	3.31339	up
AK171295	Rhobtb2	Mus musculus NOD-derived CD11c +ve dendritic cells cDNA, RIKEN full-length enriched library, clone:F630327B08 product:Rho-related BTB domain containing 2, full insert sequence.	131.118	321.551	0.407766	down
AK171435	Mmp12	Mus musculus B6-derived CD11 +ve dendritic cells cDNA, RIKEN full-length enriched library, clone:F730215K08 product:matrix metalloproteinase 12, full insert sequence.	339.294	85.5711	3.96505	up
AK171494	Dnajb2	Mus musculus B6-derived CD11 +ve dendritic cells cDNA, RIKEN full-length enriched library, clone:F730221G17 product:DnaJ (Hsp40) homolog, subfamily B, member 10, full insert sequence.	642.899	2084.31	0.308447	down
AK171507	Bat1a	Mus musculus B6-derived CD11 +ve dendritic cells cDNA, RIKEN full-length enriched library, clone:F730223O22 product:HLA-B-associated transcript 1A, full insert sequence.	750.103	351.969	2.13116	up
AK171529	Galnt9	Mus musculus B6-derived CD11 +ve dendritic cells cDNA, RIKEN full-length enriched library, clone:F730227C10 product:UDP-N-acetyl-alpha-D-galactosamine:polypeptide N-acetylgalactosaminyltransferase 9, full insert sequence.	130.853	63.1945	2.07064	up
AK171565	Samhd1	Mus musculus B6-derived CD11 +ve dendritic cells cDNA, RIKEN full-length enriched library, clone:F730310M22 product:SAM domain and HD domain, 1, full insert sequence.	486.203	168.171	2.89112	up
AK171658	Csrnp1	Mus musculus activated spleen cDNA, RIKEN full-length enriched library, clone:F830002L07 product:AXIN1 up-regulated 1, full insert sequence.	230.938	105.4	2.19106	up
AK171715	Vasp	Mus musculus activated spleen cDNA, RIKEN full-length enriched library, clone:F830006E17 product:vasodilator-stimulated phosphoprotein, full insert sequence.	1664.91	453.315	3.67275	up
AK171759	Mfhas1	Mus musculus activated spleen cDNA, RIKEN full-length enriched library, clone:F830008O21 product:similar to MASL1 protein [Homo sapiens], full insert sequence.	108.37	292.865	0.370035	down
AK171902	Depdc6	Mus musculus activated spleen cDNA, RIKEN full-length enriched library, clone:F830018J15 product:unclassifiable, full insert sequence.	190.688	596.011	0.319941	down
AK172053	Cdv3	Mus musculus activated spleen cDNA, RIKEN full-length enriched library, clone:F830033F08 product:unclassifiable, full insert sequence.	658.697	1387.36	0.474785	down
AK172060	Sh3bp1	Mus musculus activated spleen cDNA, RIKEN full-length enriched library, clone:F830033J16 product:SH3-domain binding protein 1, full insert sequence.	492.888	144.362	3.41424	up
AK172072	Sh2d3c	Mus musculus activated spleen cDNA, RIKEN full-length enriched library, clone:F830034L02 product:SH2 domain containing 3C, full insert sequence.	218.303	90.0037	2.42549	up
AK172083	Limk1	Mus musculus activated spleen cDNA, RIKEN full-length enriched library, clone:F830035G07 product:LIM-domain containing, protein kinase, full insert sequence.	166.594	71.7212	2.32281	up
AK172159	Trim14	Mus musculus activated spleen cDNA, RIKEN full-length enriched library, clone:F830050B22 product:tripartite motif-containing 14, full insert sequence.	405.245	852.144	0.475559	down
AK172176	Tspan33	Mus musculus activated spleen cDNA, RIKEN full-length enriched library, clone:F830101M19 product:Similar to transmembrane 4 superfamily member (Tetraspan NET-7), full insert sequence.	153.095	328.356	0.466247	down
AK172202	1700030K09Rik	Mus musculus activated spleen cDNA, RIKEN full-length enriched library, clone:F830104M18 product:hypothetical protein, full insert sequence.	150.777	71.7212	2.10226	up
AK172301	Cd22	Mus musculus activated spleen cDNA, RIKEN full-length enriched library, clone:F830115L07 product:CD22 antigen, full insert sequence.	72.9622	198.288	0.367961	down
AK172362	Fam105a	Mus musculus activated spleen cDNA, RIKEN full-length enriched library, clone:F830204H03 product:hypothetical protein, full insert sequence.	173.958	85.4682	2.03535	up
AK172425	Uso1	Mus musculus activated spleen cDNA, RIKEN full-length enriched library, clone:F830207B07 product:vesicle docking protein, full insert sequence.	107.413	242.388	0.443144	down
AK172497	N/A	Mus musculus activated spleen cDNA, RIKEN full-length enriched library, clone:F830210M18 product:interferon consensus sequence binding protein 1, full insert sequence.	245.782	109.826	2.23792	up
AK172529	Tnfaip3	Mus musculus activated spleen cDNA, RIKEN full-length enriched library, clone:F830212K05 product:tumor necrosis factor, alpha-induced protein 3, full insert sequence.	127.793	55.7251	2.29328	up
AK172914	Lpgat1	Mus musculus mRNA for mKIAA0205 protein.	143.265	298.641	0.479723	down
AK172943	Gas7	Mus musculus mRNA for mKIAA0394 protein.	519.528	117.372	4.42635	up
AK172955	Rap1gap	Mus musculus mRNA for mKIAA0474 protein.	187.609	448.948	0.417885	down
AK172968	Sipa1l3	Mus musculus mRNA for mKIAA0545 protein.	109.932	226.886	0.484523	down
AK173080	Epb4.1l3	Mus musculus mRNA for mKIAA0987 protein.	181.653	81.386	2.232	up
AK173085	D030074E01Rik	Mus musculus mRNA for mKIAA1012 protein.	121.262	263.673	0.459897	down
AK173161	BC031353	Mus musculus premature mRNA for mKIAA1370 protein.	519.833	1130.58	0.459794	down
AK173191	Alpk1	Mus musculus mRNA for mKIAA1527 protein.	1171.02	146.646	7.98538	up
AK173220	Prx	Mus musculus mRNA for mKIAA1620 protein.	64.5689	151.511	0.426167	down
AK173223	Dhtkd1	Mus musculus mRNA for mKIAA1630 protein.	88.806	187.763	0.472968	down
AK173302	Sec16b	Mus musculus mRNA for mKIAA1928 protein.	331.41	709.301	0.467235	down
AK177003	Plekhj1	Mus musculus cDNA, clone:Y0G0101E04, strand:minus, reference:ENSEMBL:Mouse-Transcript-ENST:ENSMUST00000036805, based on BLAT search.	411.692	839.989	0.490116	down
AK177223	N/A	Mus musculus cDNA, clone:Y0G0102B05, strand:plus, reference:ENSEMBL:Mouse-Transcript-ENST:ENSMUST00000060865, based on BLAT search.	318.43	154.113	2.0662	up
AK177341	N/A	Mus musculus cDNA, clone:Y0G0102H02, strand:plus, reference:ENSEMBL:Mouse-Transcript-ENST:ENSMUST00000001109, based on BLAT search.	885.383	343.099	2.58055	up
AK178562	Cuedc2	Mus musculus cDNA, clone:Y0G0107D04, strand:plus, reference:ENSEMBL:Mouse-Transcript-ENST:ENSMUST00000051234, based on BLAT search.	329.102	87.3509	3.76758	up
AK178784	N/A	Mus musculus cDNA, clone:Y0G0107O10, strand:minus, reference:ENSEMBL:Mouse-Transcript-ENST:ENSMUST00000032113, based on BLAT search.	457.136	969.705	0.471418	down
AK178838	N/A	Mus musculus cDNA, clone:Y0G0108B09, strand:plus, reference:ENSEMBL:Mouse-Transcript-ENST:ENSMUST00000064889, based on BLAT search.	103.713	287.245	0.361062	down
AK179144	N/A	Mus musculus cDNA, clone:Y0G0109E21, strand:minus, reference:ENSEMBL:Mouse-Transcript-ENST:ENSMUST00000041233, based on BLAT search.	79.5326	176.146	0.451515	down
AK179958	N/A	Mus musculus cDNA, clone:Y0G0112F23, strand:plus, reference:ENSEMBL:Mouse-Transcript-ENST:ENSMUST00000027766, based on BLAT search.	138.928	688.911	0.201664	down
AK180712	N/A	Mus musculus cDNA, clone:Y0G0115I08, strand:unspecified.	210.767	83.9009	2.5121	up
AK181231	Ociad1	Mus musculus cDNA, clone:Y0G0117G05, strand:plus, reference:ENSEMBL:Mouse-Transcript-ENST:ENSMUST00000071081, based on BLAT search.	452.14	909.794	0.49697	down
AK181589	N/A	Mus musculus cDNA, clone:Y0G0118L09, strand:plus, reference:ENSEMBL:Mouse-Transcript-ENST:ENSMUST00000026168, based on BLAT search.	159.774	79.7814	2.00265	up
AK181631	N/A	Mus musculus cDNA, clone:Y0G0118N17, strand:plus, reference:ENSEMBL:Mouse-Transcript-ENST:ENSMUST00000048714, based on BLAT search.	93.672	208.301	0.449694	down
AK182021	N/A	Mus musculus cDNA, clone:Y0G0120I02, strand:unspecified.	110.083	259.206	0.424693	down
AK182638	Fbxo9	Mus musculus cDNA, clone:Y0G0123E09, strand:minus, reference:ENSEMBL:Mouse-Transcript-ENST:ENSMUST00000057728, based on BLAT search.	112.052	259.922	0.431099	down
AK183258	N/A	Mus musculus cDNA, clone:Y0G0125E09, strand:minus, reference:ENSEMBL:Mouse-Transcript-ENST:ENSMUST00000032457, based on BLAT search.	103.583	266.253	0.389038	down
AK183719	Lrrc28	Mus musculus cDNA, clone:Y0G0126O05, strand:plus, reference:ENSEMBL:Mouse-Transcript-ENST:ENSMUST00000053950, based on BLAT search.	220.699	871.688	0.253186	down
AK183986	N/A	Mus musculus cDNA, clone:Y0G0128C17, strand:plus, reference:ENSEMBL:Mouse-Transcript-ENST:ENSMUST00000034983, based on BLAT search.	853.325	315.312	2.70629	up
AK184777	N/A	Mus musculus cDNA, clone:Y0G0131H17, strand:plus, reference:ENSEMBL:Mouse-Transcript-ENST:ENSMUST00000033141, based on BLAT search.	1650.09	603.741	2.73311	up
AK185530	N/A	Mus musculus cDNA, clone:Y0G0134G05, strand:plus, reference:ENSEMBL:Mouse-Transcript-ENST:ENSMUST00000030164, based on BLAT search.	199.546	694.356	0.287383	down
AK185943	N/A	Mus musculus cDNA, clone:Y0G0135L24, strand:minus, reference:ENSEMBL:Mouse-Transcript-ENST:ENSMUST00000029149, based on BLAT search.	274.737	616.867	0.445375	down
AK186230	N/A	Mus musculus cDNA, clone:Y0G0136K23, strand:plus, reference:ENSEMBL:Mouse-Transcript-ENST:ENSMUST00000031262, based on BLAT search.	140.288	325.285	0.431278	down
AK186578	N/A	Mus musculus cDNA, clone:Y0G0137N18, strand:minus, reference:ENSEMBL:Mouse-Transcript-ENST:ENSMUST00000028239, based on BLAT search.	195.272	81.9682	2.38229	up
AK186582	N/A	Mus musculus cDNA, clone:Y0G0137O05, strand:minus, reference:ENSEMBL:Mouse-Transcript-ENST:ENSMUST00000042191, based on BLAT search.	225.222	107.23	2.10036	up
AK186599	C030006K11Rik	Mus musculus cDNA, clone:Y0G0137P11, strand:plus, reference:ENSEMBL:Mouse-Transcript-ENST:ENSMUST00000036247, based on BLAT search.	104.538	279.47	0.374058	down
AK186822	Usp20	Mus musculus cDNA, clone:Y0G0138O03, strand:minus, reference:ENSEMBL:Mouse-Transcript-ENST:ENSMUST00000041242, based on BLAT search.	112.54	234.244	0.480438	down
AK188426	N/A	Mus musculus cDNA, clone:Y0G0145C15, strand:unspecified.	231.737	521.332	0.444508	down
AK188684	Scly	Mus musculus cDNA, clone:Y0G0146C15, strand:minus, reference:ENSEMBL:Mouse-Transcript-ENST:ENSMUST00000027532, based on BLAT search.	186.989	731.151	0.255746	down
AK188772	N/A	Mus musculus cDNA, clone:Y0G0146G20, strand:unspecified.	519.111	206.733	2.51102	up
AK188792	Ralgds	Mus musculus cDNA, clone:Y0G0146H18, strand:plus, reference:ENSEMBL:Mouse-Transcript-ENST:ENSMUST00000069217, based on BLAT search.	271.35	117.903	2.30147	up
AK188812	N/A	Mus musculus cDNA, clone:Y0G0146I19, strand:minus, reference:ENSEMBL:Mouse-Transcript-ENST:ENSMUST00000036880, based on BLAT search.	54.8387	123.866	0.442727	down
AK189057	N/A	Mus musculus cDNA, clone:Y0G0147K02, strand:plus, reference:ENSEMBL:Mouse-Transcript-ENST:ENSMUST00000000305, based on BLAT search.	65.0877	139.299	0.46725	down
AK189278	Tef	Mus musculus cDNA, clone:Y0G0148I15, strand:minus, reference:ENSEMBL:Mouse-Transcript-ENST:ENSMUST00000052561, based on BLAT search.	115.516	481.925	0.239697	down
AK190196	N/A	Mus musculus cDNA, clone:Y1G0102A11, strand:unspecified.	61.3722	140.366	0.437229	down
AK190497	N/A	Mus musculus cDNA, clone:Y1G0102O20, strand:minus, reference:ENSEMBL:Mouse-Transcript-ENST:ENSMUST00000030800, based on BLAT search.	79.4019	219.704	0.361404	down
AK192218	N/A	Mus musculus cDNA, clone:Y1G0108D16, strand:plus, reference:ENSEMBL:Mouse-Transcript-ENST:ENSMUST00000035086, based on BLAT search.	123.279	262.814	0.469074	down
AK192544	Fads2	Mus musculus cDNA, clone:Y1G0109D13, strand:unspecified.	595.854	3546.52	0.168011	down
AK195212	Flad1	Mus musculus cDNA, clone:Y1G0117L18, strand:minus, reference:ENSEMBL:Mouse-Transcript-ENST:ENSMUST00000050398, based on BLAT search.	149.8	430.442	0.348016	down
AK196895	N/A	Mus musculus cDNA, clone:Y1G0123F13, strand:plus, reference:ENSEMBL:Mouse-Transcript-ENST:ENSMUST00000038107, based on BLAT search.	167.254	80.1416	2.08698	up
AK197782	N/A	Mus musculus cDNA, clone:Y1G0126C10, strand:plus, reference:ENSEMBL:Mouse-Transcript-ENST:ENSMUST00000066629, based on BLAT search.	322.84	722.691	0.44672	down
AK199048	Dkk3	Mus musculus cDNA, clone:Y1G0129P17, strand:minus, reference:ENSEMBL:Mouse-Transcript-ENST:ENSMUST00000033036, based on BLAT search.	457.456	145.92	3.13498	up
AK199358	N/A	Mus musculus cDNA, clone:Y1G0130P05, strand:unspecified.	239.469	118.155	2.02674	up
AK199756	N/A	Mus musculus cDNA, clone:Y1G0132E18, strand:plus, reference:ENSEMBL:Mouse-Transcript-ENST:ENSMUST00000069407, based on BLAT search.	1636.77	566.872	2.88738	up
AK201588	N/A	Mus musculus cDNA, clone:Y1G0138L11, strand:unspecified.	133.548	296.47	0.450461	down
AK202494	N/A	Mus musculus cDNA, clone:Y1G0141L07, strand:minus, reference:ENSEMBL:Mouse-Transcript-ENST:ENSMUST00000061673, based on BLAT search.	53.2693	354.139	0.150419	down
AK202580	N/A	Mus musculus cDNA, clone:Y1G0142A19, strand:unspecified.	122.002	246.412	0.495112	down
AK203396	N/A	Mus musculus cDNA, clone:Y1G0144L19, strand:unspecified.	100.496	222.186	0.452305	down
AK203557	Nf2	Mus musculus cDNA, clone:Y1G0145E21, strand:plus, reference:ENSEMBL:Mouse-Transcript-ENST:ENSMUST00000056290, based on BLAT search.	374.651	903.529	0.414653	down
AK203870	Arvcf	Mus musculus cDNA, clone:Y1G0146H17, strand:minus, reference:ENSEMBL:Mouse-Transcript-ENST:ENSMUST00000044480, based on BLAT search.	117.469	252.877	0.464533	down
AK204179	Glyr1	Mus musculus cDNA, clone:Y1G0147I15, strand:plus, reference:ENSEMBL:Mouse-Transcript-ENST:ENSMUST00000023189, based on BLAT search.	496.284	226.037	2.19559	up
AK204443	N/A	Mus musculus cDNA, clone:Y1G0148H07, strand:plus, reference:ENSEMBL:Mouse-Transcript-ENST:ENSMUST00000028963, based on BLAT search.	223.577	99.316	2.25117	up
AK205063	Hps1	Mus musculus cDNA, clone:Y1G0150I04, strand:minus, reference:ENSEMBL:Mouse-Transcript-ENST:ENSMUST00000026194, based on BLAT search.	364.22	147.17	2.47483	up
AK205461	Slc29a1	Mus musculus cDNA, clone:Y2G0101M05, strand:minus, reference:ENSEMBL:Mouse-Transcript-ENST:ENSMUST00000024737, based on BLAT search.	1366.63	4296.71	0.318065	down
AK205766	Parl	Mus musculus cDNA, clone:Y2G0102L07, strand:minus, reference:ENSEMBL:Mouse-Transcript-ENST:ENSMUST00000048642, based on BLAT search.	102.589	253.805	0.404203	down
AK205936	Serpinh1	Mus musculus cDNA, clone:Y2G0103E03, strand:unspecified.	364.121	126.293	2.88316	up
AK206151	Crebl2	Mus musculus cDNA, clone:Y2G0103O12, strand:minus, reference:ENSEMBL:Mouse-Transcript-ENST:ENSMUST00000046303, based on BLAT search.	99.3076	265.595	0.373906	down
AK206687	N/A	Mus musculus cDNA, clone:Y2G0105K02, strand:unspecified.	192.876	55.4923	3.47572	up
AK207773	Pgs1	Mus musculus cDNA, clone:Y2G0109B09, strand:minus, reference:ENSEMBL:Mouse-Transcript-ENST:ENSMUST00000017859, based on BLAT search.	762.634	272.226	2.80147	up
AK208297	Ctage5	Mus musculus cDNA, clone:Y2G0110L12, strand:plus, reference:ENSEMBL:Mouse-Transcript-ENST:ENSMUST00000043421, based on BLAT search.	172.084	368.887	0.466496	down
AK208910	Foxn3	Mus musculus cDNA, clone:Y2G0113D08, strand:minus, reference:ENSEMBL:Mouse-Transcript-ENST:ENSMUST00000046859, based on BLAT search.	77.5527	228.737	0.339048	down
AK209715	N/A	Mus musculus cDNA, clone:Y2G0115P21, strand:minus, reference:ENSEMBL:Mouse-Transcript-ENST:ENSMUST00000062431, based on BLAT search.	8768.21	3167.17	2.76847	up
AK209885	N/A	Mus musculus cDNA, clone:Y2G0116K08, strand:unspecified.	1443.35	442.803	3.25958	up
AK210563	N/A	Mus musculus cDNA, clone:Y2G0118N14, strand:minus, reference:ENSEMBL:Mouse-Transcript-ENST:ENSMUST00000041551, based on BLAT search.	95.0227	274.198	0.346548	down
AK210892	N/A	Mus musculus cDNA, clone:Y2G0119P19, strand:minus, reference:ENSEMBL:Mouse-Transcript-ENST:ENSMUST00000067883, based on BLAT search.	283.4	583.187	0.48595	down
AK211108	Lyar	Mus musculus cDNA, clone:Y2G0120K20, strand:plus, reference:ENSEMBL:Mouse-Transcript-ENST:ENSMUST00000004617, based on BLAT search.	375.063	59.0119	6.35572	up
AK212663	N/A	Mus musculus cDNA, clone:Y2G0125L11, strand:minus, reference:ENSEMBL:Mouse-Transcript-ENST:ENSMUST00000021559, based on BLAT search.	219.297	103.653	2.11568	up
AK212972	Ap2a1	Mus musculus cDNA, clone:Y2G0126L14, strand:unspecified.	64.6271	140.054	0.461445	down
AK213749	N/A	Mus musculus cDNA, clone:Y2G0129F16, strand:unspecified.	170.003	437.183	0.388861	down
AK214451	N/A	Mus musculus cDNA, clone:Y2G0131M23, strand:unspecified.	107.413	50.0661	2.14542	up
AK214937	Rbm10	Mus musculus cDNA, clone:Y2G0133H07, strand:minus, reference:ENSEMBL:Mouse-Transcript-ENST:ENSMUST00000064911, based on BLAT search.	57.801	131.622	0.439145	down
AK215250	Rgs3	Mus musculus cDNA, clone:Y2G0134H02, strand:minus, reference:ENSEMBL:Mouse-Transcript-ENST:ENSMUST00000037224, based on BLAT search.	147.299	73.1265	2.01431	up
AK215509	Dym	Mus musculus cDNA, clone:Y2G0135E15, strand:minus, reference:ENSEMBL:Mouse-Transcript-ENST:ENSMUST00000039608, based on BLAT search.	72.6222	151.511	0.47932	down
AK215954	N/A	Mus musculus cDNA, clone:Y2G0136L14, strand:minus, reference:ENSEMBL:Mouse-Transcript-ENST:ENSMUST00000067666, based on BLAT search.	194.379	92.9199	2.09189	up
AK216328	Zfand6	Mus musculus cDNA, clone:Y2G0137P22, strand:plus, reference:ENSEMBL:Mouse-Transcript-ENST:ENSMUST00000069537, based on BLAT search.	101.031	342.116	0.295313	down
AK216379	Nr2f6	Mus musculus cDNA, clone:Y2G0138C18, strand:minus, reference:ENSEMBL:Mouse-Transcript-ENST:ENSMUST00000002466, based on BLAT search.	97.2262	313.642	0.309991	down
AK216721	Agpat6	Mus musculus cDNA, clone:Y2G0139E20, strand:plus, reference:ENSEMBL:Mouse-Transcript-ENST:ENSMUST00000033949, based on BLAT search.	999.658	2609.37	0.383103	down
AK217604	N/A	Mus musculus cDNA, clone:Y2G0142F09, strand:unspecified.	145.606	338.057	0.430713	down
AK218145	Asnsd1	Mus musculus cDNA, clone:Y2G0144C17, strand:minus, reference:ENSEMBL:Mouse-Transcript-ENST:ENSMUST00000027264, based on BLAT search.	258.409	543.48	0.475471	down
AK218656	Acbd4	Mus musculus cDNA, clone:Y2G0145N24, strand:plus, reference:ENSEMBL:Mouse-Transcript-ENST:ENSMUST00000042682, based on BLAT search.	129.176	267.36	0.483153	down
AK219294	Gas5	Mus musculus cDNA, clone:Y2G0148A09, strand:minus, reference:ENSEMBL:Mouse-Transcript-ENST:ENSMUST00000065709, based on BLAT search.	1347.64	622.161	2.16606	up
AK219530	N/A	Mus musculus cDNA, clone:Y2G0148M06, strand:unspecified.	116.743	267.015	0.437214	down
AK220164	Itch	Mus musculus mRNA for mKIAA4011 protein.	85.143	183.838	0.463141	down
AK220177	Zkscan3	Mus musculus mRNA for mKIAA4071 protein.	51.434	163.555	0.314476	down
AK220190	Usp48	Mus musculus mRNA for mKIAA4202 protein.	82.0869	165.616	0.495647	down
AK220235	Ikzf1	Mus musculus mRNA for mKIAA4227 protein.	367.772	129.041	2.85005	up
AK220283	Kif3c	Mus musculus mRNA for mKIAA4058 protein.	253.381	117.389	2.15847	up
AK220370	Dcdc2a	Mus musculus mRNA for mKIAA1154 protein.	68.6703	194.016	0.353942	down
AK225019	Txndc5	Mus musculus whole joints cDNA, RIKEN RMEP library, clone:L230044D13.	939.744	2155.69	0.435937	down
AM748257	Gm7455	Mus musculus partial mRNA for collagen type VI alpha 5 (Col6a5 gene).	804.491	95.4936	8.42455	up
AM748258	Gm7455	Mus musculus partial mRNA for collagen type VI alpha 5 (Col6a5 gene).	2358.69	140.142	16.8307	up
AY028387	Higd1a	Mus musculus clone 10 unknown mRNA.	134.339	312.275	0.430195	down
AY029192	Fkbp6	Mus musculus 36 kDa FK506 binding protein (Fkbp6) mRNA, complete cds.	150.531	69.3068	2.17195	up
AY034611	Trp53inp1	alt '2700057G22Rik#SIP#SIP18#SIP27#Stinp#Teap'	64.8219	133.804	0.484455	down
AY072796	Ccrl1	Mus musculus chemokine receptor CCX CKR mRNA, complete cds.	118.169	252.7	0.467626	down
AY081774	Trerf1	Mus musculus transcriptional regulating protein 132 mRNA, complete cds.	131.968	61.1937	2.15656	up
AY098595	Dbnl	Mus musculus actin-binding protein 1 (Abp1) mRNA, complete cds.	495.666	240.61	2.06004	up
AY099898	Mtmr1	Mus musculus myotubularin-related 1 isoform F (Mtmr1) mRNA, partial cds	66.6762	140.99	0.472915	down
AY100467	Nebl	Mus musculus nebulette-like mRNA, partial sequence.	168.152	76.1392	2.20849	up
AY135643	Wasf2	Mus musculus WAVE2 mRNA, complete cds.	203.87	90.0541	2.26387	up
AY138505	Rgs19	Mus musculus GAIP/RGS19, short isoform mRNA, complete cds.	492.895	142.34	3.4628	up
AY162380	Irak2	Mus musculus interleukin-1 receptor-associated kinase 2c (Irak2) mRNA, complete cds	113.465	305.487	0.371422	down
AY165627	Tnfrsf22	Mus musculus decoy TRAIL receptor 2 long form (Dctrailr2) mRNA, complete cds	228.966	67.3234	3.40098	up
AY171234	Kcnip1	Mus musculus Kv channel-interacting protein 1a (Kcnip1) mRNA, complete cds	233.455	62.8004	3.71742	up
AY174062	Mfn1	Mus musculus mitofusin 1 (Mfn1) mRNA, complete cds.	136.013	412.217	0.329955	down
AY183125	Arhgap4	Mus musculus Rho GTPase-activating protein p115 splice form 2 (Arhgap4) mRNA, complete sequence	2040.33	422.755	4.82626	up
AY211262	Slc36a1	Mus musculus amino acid transport protein (Slc36a1) mRNA, complete cds.	189.565	661.917	0.286388	down
AY212511	Eya2	Mus musculus strain 129.AKR EYA2 alpha (Eya2) mRNA, complete cds	286.608	63.4005	4.52059	up
AY219716	Il15ra	Mus musculus interleukin 15 receptor alpha chain isoform 1B (IL15ra) mRNA, complete cds	673.328	1465.91	0.459326	down
AY220301	Arhgef7	Mus musculus betaPix-bL mRNA, complete cds.	215.1	440.766	0.488015	down
AY221616	Il15ra	alt 'AA690181'	536.205	1908.48	0.28096	down
AY223866	Cog4	Mus musculus component of oligomeric golgi complex 4 (Cog4) mRNA, complete cds	216.102	463.694	0.466044	down
AY227197	Ugt1a6a	Mus musculus UDP glycosyltransferase 1 family polypeptide A7 (Ugt1a7) mRNA, complete cds.	5375.98	13041	0.412238	down
AY236491	Tmc3	Mus musculus transmembrane channel-like protein 3 (Tmc3) mRNA, complete cds.	103.771	50.8616	2.04026	up
AY239225	Lrrc14	Mus musculus leucine-rich repeat-containing 14 isoform b mRNA, complete cds.	66.2986	138.91	0.477276	down
AY259213	9030425E11Rik	Mus musculus CAR-like membrane protein (CLMP) mRNA, complete cds.	156.857	64.6769	2.42525	up
AY263985	Madd	Mus musculus MAP-kinase activating death domain protein splice variant 4 (Madd) mRNA, complete cds	1204.97	2825.3	0.426491	down
AY282800	Gabpb1	Mus musculus GA binding protein subunit beta1 (Gabpb1) mRNA, Gabpb1-1 allele, partial cds	263.336	630.25	0.417828	down
AY303784	H2-Ab1	Mus musculus strain C57BL/Ka MHC class II antigen A beta (H2-Ab) mRNA, partial cds.	1764.08	426.962	4.13171	up
AY314983	Dsg1c	Mus musculus desmoglein 1gamma (Dsg1gamma) mRNA, complete cds.	114.482	308.914	0.370594	down
AY324648	Pdgfa	Mus musculus platelet-derived growth factor alpha (Pdgfa) mRNA, complete cds	532.142	144.081	3.69335	up
AY338977	Klra21	Mus musculus Ly49H mRNA, complete cds.	54.3115	124.586	0.435934	down
AY388962	Pde4d	Mus musculus cAMP-specific phosphodiesterase PDE4D9 (Pde4d) mRNA, complete cds.	79.9492	226.851	0.35243	down
AY452066	Dync2h1	Mus musculus cytoplasmic dynein heavy chain 2 (Dnchc2) mRNA, partial cds.	64.2323	133.525	0.481052	down
AY465530	Treml4	alt '5031403H21Rik#BB137214#IDCP1#TLT4#Treml3'	643.213	307.101	2.09447	up
AY512917	Gm15514	Mus musculus clone NIA:C0862F07 unknown mRNA.	70.5524	141.585	0.498305	down
AY527276	Rtbdn	Mus musculus retbindin (Rtbnd) mRNA, complete cds	136.521	56.7376	2.40619	up
AY540041	Mid1	Mus musculus clone MEXI2-2 Mid1 mRNA, partial sequence.	172.213	81.6392	2.10944	up
AY549883	Dixdc1	Mus musculus Ccd1Aalpha1L mRNA, complete cds.	147.089	355.04	0.414287	down
AY550908	Ubr5	Mus musculus hyperplastic discs protein (Edd) mRNA, complete cds.	614.104	1302.8	0.471372	down
AY563098	Acot3	Mus musculus peroxisomal acyl-CoA thioesterase Ia splice variant 5':2 mRNA, complete cds.	91.821	3894.82	0.0235751	down
AY618264	Tsga10	alt '4933432N21Rik#AI843383#Gm217#Mtsga10'	70.6885	150.207	0.470608	down
AY659957	A2bp1	Mus musculus ataxin-2 binding protein 1 variant 4 (A2bp1) mRNA, complete cds.	52.2474	104.524	0.499858	down
AY746974	Pou2f2	alt 'MGC124154#MGC124155#MGC124156#Oct-2#Oct2a#Oct2b#Otf-2#Otf2'	337.517	74.18	4.54998	up
AY761096	2310044H10Rik	alt '5430410O10Rik'	344.95	720.883	0.47851	down
AY764247	Mpzl1	Mus musculus protein zero-related (Mpzl1) mRNA, complete cds.	578.547	255.315	2.26602	up
AY845948	Sp110	Mus musculus intracellular pathogen resistance 1 (Ipr1) mRNA, complete cds.	150.899	68.7293	2.19555	up
AY974090	Mib2	Mus musculus mind bomb-2 mRNA, complete cds.	133.895	291.606	0.459165	down
BC001983	Peci	Mus musculus peroxisomal delta3, delta2-enoyl-Coenzyme A isomerase, mRNA (cDNA clone MGC:5644 IMAGE:3591615), complete cds.	459.739	1188.79	0.386728	down
BC001992	Mapk13	Mus musculus mitogen activated protein kinase 13, mRNA (cDNA clone MGC:5725 IMAGE:3492903), complete cds.	218.543	97.8764	2.23285	up
BC001999	Emp3	Mus musculus epithelial membrane protein 3, mRNA (cDNA clone MGC:5759 IMAGE:3485948), complete cds.	1077.19	261.653	4.11686	up
BC002008	Fabp5	Mus musculus fatty acid binding protein 5, epidermal, mRNA (cDNA clone MGC:5786 IMAGE:3490535), complete cds.	1116.13	410.688	2.7177	up
BC002012	Plscr2	Mus musculus phospholipid scramblase 2, mRNA (cDNA clone MGC:5805 IMAGE:3490475), complete cds.	71.7514	160.165	0.447985	down
BC002017	Plscr1	Mus musculus phospholipid scramblase 1, mRNA (cDNA clone MGC:5827 IMAGE:3491904), complete cds.	1313.13	348.542	3.7675	up
BC002018	Phyh	Mus musculus phytanoyl-CoA hydroxylase, mRNA (cDNA clone MGC:5835 IMAGE:3489939), complete cds.	2405.07	5497.1	0.437517	down
BC002030	Ica1	Mus musculus islet cell autoantigen 1, mRNA (cDNA clone MGC:5919 IMAGE:3487814), complete cds.	219.635	78.277	2.80588	up
BC002035	N/A	Mus musculus cDNA clone MGC:5947 IMAGE:3491358, complete cds.	16845.6	563.938	29.8714	up
BC002036	Tpd52	Mus musculus tumor protein D52, mRNA (cDNA clone MGC:5954 IMAGE:3593963), complete cds.	989.074	316.771	3.12236	up
BC002047	Ppox	Mus musculus protoporphyrinogen oxidase, mRNA (cDNA clone MGC:6044 IMAGE:3484079), complete cds.	107.884	225.578	0.478257	down
BC002050	Hmgb2	Mus musculus high mobility group box 2, mRNA (cDNA clone MGC:6061 IMAGE:3489780), complete cds.	499.405	123.653	4.03876	up
BC002055	Tspo	Mus musculus translocator protein, mRNA (cDNA clone MGC:6086 IMAGE:3493196), complete cds.	1066.01	532.376	2.00235	up
BC002061	Rnps1	Mus musculus ribonucleic acid binding protein S1, mRNA (cDNA clone MGC:6115 IMAGE:3485311), complete cds.	166.353	708.298	0.234862	down
BC002063	Lgals1	Mus musculus lectin, galactose binding, soluble 1, mRNA (cDNA clone MGC:6129 IMAGE:3494931), complete cds.	334.488	90.1846	3.70893	up
BC002065	Serpina3g	Mus musculus serine (or cysteine) peptidase inhibitor, clade A, member 3G, mRNA (cDNA clone IMAGE:3484201).	133.069	62.0093	2.14595	up
BC002069	Lyz2	Mus musculus lysozyme, mRNA (cDNA clone MGC:6186 IMAGE:3593360), complete cds.	10899	1476.92	7.37954	up
BC002070	Ly6a	Mus musculus lymphocyte antigen 6 complex, locus A, mRNA (cDNA clone MGC:6188 IMAGE:3486025), complete cds.	267.121	87.1545	3.06491	up
BC002073	Ccl6	Mus musculus chemokine (C-C motif) ligand 6, mRNA (cDNA clone MGC:6215 IMAGE:3492808), complete cds.	2786.71	305.585	9.11926	up
BC002075	Ada	Mus musculus adenosine deaminase, mRNA (cDNA clone MGC:6222 IMAGE:3484465), complete cds.	427.358	119.016	3.59076	up
BC002086	C1qa	Mus musculus complement component 1, q subcomponent, alpha polypeptide, mRNA (cDNA clone MGC:6262 IMAGE:3592169), complete cds.	3405.32	1127.62	3.01993	up
BC002087	Tomm20	Mus musculus translocase of outer mitochondrial membrane 20 homolog (yeast), mRNA (cDNA clone MGC:6333 IMAGE:3484983), complete cds.	410.667	203.894	2.01412	up
BC002109	Nupr1	Mus musculus nuclear protein 1, mRNA (cDNA clone MGC:6602 IMAGE:3487434), complete cds.	309.053	83.1775	3.71558	up
BC002112	Igk	Mus musculus cDNA clone MGC:6612 IMAGE:3488780, complete cds.	360.163	74.8347	4.81278	up
BC002113	Spp1	Mus musculus secreted phosphoprotein 1, mRNA (cDNA clone MGC:6613 IMAGE:3489075), complete cds.	3264.08	344.532	9.47394	up
BC002115	Skp1a	Mus musculus S-phase kinase-associated protein 1A, mRNA (cDNA clone MGC:6619 IMAGE:3490159), complete cds.	840.981	1722.01	0.488373	down
BC002125	Ctss	Mus musculus cathepsin S, mRNA (cDNA clone MGC:6643 IMAGE:3495719), complete cds.	284.189	83.2285	3.41456	up
BC002136	Coro1a	Mus musculus coronin, actin binding protein 1A, mRNA (cDNA clone MGC:7245 IMAGE:3484185), complete cds.	3101.56	211.111	14.6916	up
BC002137	6330578E17Rik	Mus musculus RIKEN cDNA 6330578E17 gene, mRNA (cDNA clone MGC:7247 IMAGE:3484305), complete cds.	128.114	575.465	0.222627	down
BC002147	Fars2	Mus musculus phenylalanine-tRNA synthetase 2 (mitochondrial), mRNA (cDNA clone MGC:7264 IMAGE:3484842), complete cds.	326.462	814.772	0.400679	down
BC002148	Fabp4	Mus musculus fatty acid binding protein 4, adipocyte, mRNA (cDNA clone MGC:7265 IMAGE:3484864), complete cds.	257.945	106.727	2.41685	up
BC002155	Mrps23	Mus musculus mitochondrial ribosomal protein S23, mRNA (cDNA clone IMAGE:3485358), partial cds.	88.1326	190.242	0.463267	down
BC002166	Atg5	Mus musculus autophagy-related 5 (yeast), mRNA (cDNA clone MGC:7322 IMAGE:3486093), complete cds.	218.779	478.282	0.457428	down
BC002173	Rassf1	Mus musculus Ras association (RalGDS/AF-6) domain family 1, mRNA (cDNA clone MGC:7339 IMAGE:3486727), complete cds.	233.173	109.427	2.13086	up
BC002205	Tsen34	Mus musculus tRNA splicing endonuclease 34 homolog (SEN34, S. cerevisiae), mRNA (cDNA clone MGC:7452 IMAGE:3489846), complete cds.	328.23	879.325	0.373275	down
BC002211	Hsdl2	Mus musculus hydroxysteroid dehydrogenase like 2, mRNA (cDNA clone MGC:7467 IMAGE:3490303), complete cds.	268.995	711.493	0.378072	down
BC002214	Echdc3	Mus musculus enoyl Coenzyme A hydratase domain containing 3, mRNA (cDNA clone MGC:7470 IMAGE:3490443), complete cds.	99.4524	580.429	0.171343	down
BC002237	H2-DMb1	Mus musculus histocompatibility 2, class II, locus Mb1, mRNA (cDNA clone MGC:7514 IMAGE:3491702), complete cds.	1226.56	278.244	4.4082	up
BC002262	Ttc28	Mus musculus tetratricopeptide repeat domain 28, mRNA (cDNA clone MGC:7623 IMAGE:3495045), complete cds.	148.477	72.2364	2.05544	up
BC002289	Anxa1	Mus musculus annexin A1, mRNA (cDNA clone MGC:8173 IMAGE:3590168), complete cds.	4412.1	235.898	18.7034	up
BC002304	Ccdc132	Mus musculus coiled-coil domain containing 132, mRNA (cDNA clone MGC:8233 IMAGE:3591600), complete cds.	329.588	82.7957	3.98074	up
BC002310	Zfp652	Mus musculus RIKEN cDNA 9530033F24 gene, mRNA (cDNA clone IMAGE:3592330).	186.767	422.326	0.442233	down
BC002311	Fkbp11	Mus musculus FK506 binding protein 11, mRNA (cDNA clone IMAGE:3592588), containing frame-shift errors.	351.047	118.127	2.97178	up
BC002319	Mrpl38	Mus musculus mitochondrial ribosomal protein L38, mRNA (cDNA clone MGC:8310 IMAGE:3593984), complete cds.	139.864	60.1462	2.3254	up
BC003197	Psmd3	Mus musculus proteasome (prosome, macropain) 26S subunit, non-ATPase, 3, mRNA (cDNA clone MGC:6405 IMAGE:3586427), complete cds.	124.496	351.598	0.354085	down
BC003199	Pwp1	Mus musculus PWP1 homolog (S. cerevisiae), mRNA (cDNA clone MGC:6406 IMAGE:3586496), complete cds.	156.652	385.833	0.406009	down
BC003201	Chst12	Mus musculus carbohydrate sulfotransferase 12, mRNA (cDNA clone MGC:8034 IMAGE:3586766), complete cds.	165.16	70.0341	2.35827	up
BC003210	Tmem183a	Mus musculus transmembrane protein 183A, mRNA (cDNA clone MGC:7071 IMAGE:3156957), complete cds.	81.9266	186.633	0.438972	down
BC003218	Clec4e	Mus musculus C-type lectin domain family 4, member e, mRNA (cDNA clone MGC:5682 IMAGE:3158063), complete cds.	332.683	71.1544	4.67551	up
BC003224	Rcbtb2	Mus musculus regulator of chromosome condensation (RCC1) and BTB (POZ) domain containing protein 2, mRNA (cDNA clone MGC:6577 IMAGE:3482729), complete cds.	343.293	819.548	0.41888	down
BC003230	Cmtm3	Mus musculus CKLF-like MARVEL transmembrane domain containing 3, mRNA (cDNA clone MGC:7225 IMAGE:3483351), complete cds.	761.243	238.653	3.18975	up
BC003240	Por	Mus musculus P450 (cytochrome) oxidoreductase, mRNA (cDNA clone MGC:6123 IMAGE:3497749), complete cds.	5280.26	13776.4	0.383283	down
BC003243	Zfp281	Mus musculus zinc finger protein 281, mRNA (cDNA clone MGC:7737 IMAGE:3498439), complete cds.	156.247	342.518	0.456172	down
BC003253	Lyn	Mus musculus Yamaguchi sarcoma viral (v-yes-1) oncogene homolog, mRNA (cDNA clone MGC:6187 IMAGE:3500419), complete cds.	603.077	216.627	2.78394	up
BC003261	Aurkb	Mus musculus aurora kinase B, mRNA (cDNA clone MGC:5803 IMAGE:3501444), complete cds.	184.215	77.7111	2.3705	up
BC003274	Kpna2	Mus musculus karyopherin (importin) alpha 2, mRNA (cDNA clone MGC:6031 IMAGE:3499880), complete cds.	2455.16	1191.94	2.0598	up
BC003282	Rnf4	Mus musculus ring finger protein 4, mRNA (cDNA clone MGC:6684 IMAGE:3582133), complete cds.	198.278	446.234	0.444337	down
BC003287	Me1	Mus musculus malic enzyme 1, NADP(+)-dependent, cytosolic, mRNA (cDNA clone MGC:6178 IMAGE:3582779), complete cds.	822.997	2386.09	0.344915	down
BC003290	Ccni	Mus musculus cyclin I, mRNA (cDNA clone MGC:5636 IMAGE:3583418), complete cds.	321.932	969.69	0.331995	down
BC003295	Grb7	Mus musculus growth factor receptor bound protein 7, mRNA (cDNA clone MGC:5653 IMAGE:3583896), complete cds.	313.617	1753.16	0.178887	down
BC003305	Lpl	Mus musculus lipoprotein lipase, mRNA (cDNA clone MGC:5666 IMAGE:3584788), complete cds.	815.149	134.24	6.07234	up
BC003327	Anxa2	Mus musculus annexin A2, mRNA (cDNA clone MGC:7058 IMAGE:3156634), complete cds.	1002.67	324.572	3.08922	up
BC003331	BC003331	Mus musculus cDNA sequence BC003331, mRNA (cDNA clone MGC:7150 IMAGE:3256634), complete cds.	84.6821	213.334	0.396946	down
BC003337	Actg1	Mus musculus actin, gamma, cytoplasmic 1, mRNA (cDNA clone MGC:6223 IMAGE:3257312), complete cds.	1874.2	916.374	2.04524	up
BC003338	Twf2	Mus musculus twinfilin, actin-binding protein, homolog 2 (Drosophila), mRNA (cDNA clone MGC:5705 IMAGE:3257230), complete cds.	874.076	223.777	3.90601	up
BC003339	Gpx3	Mus musculus glutathione peroxidase 3, mRNA (cDNA clone MGC:6076 IMAGE:3257333), complete cds.	695.216	108.188	6.42603	up
BC003341	Gpn3	Mus musculus ATP binding domain 1 family, member C, mRNA (cDNA clone MGC:7171 IMAGE:3257412), complete cds.	97.7601	249.62	0.391636	down
BC003342	Pold2	Mus musculus polymerase (DNA directed), delta 2, regulatory subunit, mRNA (cDNA clone MGC:5849 IMAGE:3257610), complete cds.	214.538	510.88	0.419939	down
BC003343	Cxcl9	Mus musculus chemokine (C-X-C motif) ligand 9, mRNA (cDNA clone MGC:6179 IMAGE:3257716), complete cds.	206.733	70.5199	2.93156	up
BC003348	Sesn3	Mus musculus sestrin 3, mRNA (cDNA clone IMAGE:3481673).	58.807	145.312	0.404695	down
BC003420	Dnaja2	Mus musculus DnaJ (Hsp40) homolog, subfamily A, member 2, mRNA (cDNA clone MGC:6445 IMAGE:2582183), complete cds.	555.854	1431.33	0.388348	down
BC003422	Oxct1	Mus musculus 3-oxoacid CoA transferase 1, mRNA (cDNA clone MGC:6772 IMAGE:2598824), complete cds.	483.062	171.911	2.80995	up
BC003423	Uqcrc2	Mus musculus ubiquinol cytochrome c reductase core protein 2, mRNA (cDNA clone MGC:6453 IMAGE:2609295), complete cds.	1427.49	4083.22	0.3496	down
BC003424	Pex6	Mus musculus peroxisomal biogenesis factor 6, mRNA (cDNA clone MGC:6455 IMAGE:2609884), complete cds.	693.381	1502.5	0.461483	down
BC003428	Asf1b	Mus musculus ASF1 anti-silencing function 1 homolog B (S. cerevisiae), mRNA (cDNA clone MGC:6473 IMAGE:2645378), complete cds.	373.374	96.6232	3.86423	up
BC003432	Etfa	Mus musculus electron transferring flavoprotein, alpha polypeptide, mRNA (cDNA clone MGC:6481 IMAGE:2646522), complete cds.	1108.37	2422.96	0.457444	down
BC003437	Adprh	Mus musculus ADP-ribosylarginine hydrolase, mRNA (cDNA clone MGC:6488 IMAGE:2647247), complete cds.	331.303	134.881	2.45626	up
BC003441	Arpc1b	Mus musculus actin related protein 2/3 complex, subunit 1B, mRNA (cDNA clone MGC:6293 IMAGE:2650641), complete cds.	2512.16	700.271	3.58741	up
BC003447	Fkbp4	Mus musculus FK506 binding protein 4, mRNA (cDNA clone MGC:6528 IMAGE:2651490), complete cds.	876.408	2139.99	0.409538	down
BC003450	Wars	Mus musculus tryptophanyl-tRNA synthetase, mRNA (cDNA clone MGC:6537 IMAGE:2654231), complete cds.	334.546	117.859	2.83854	up
BC003456	Sardh	Mus musculus sarcosine dehydrogenase, mRNA (cDNA clone MGC:6279 IMAGE:2648344), complete cds.	3792.46	8456.05	0.448491	down
BC003466	Tor2a	Mus musculus torsin family 2, member A, mRNA (cDNA clone MGC:6832 IMAGE:2649388), complete cds.	152.419	341.361	0.446506	down
BC003472	Krt23	Mus musculus cDNA clone IMAGE:2650013, containing frame-shift errors.	64.2518	261.548	0.24566	down
BC003476	Cd74	Mus musculus CD74 antigen (invariant polypeptide of major histocompatibility complex, class II antigen-associated), mRNA (cDNA clone MGC:6517 IMAGE:2650401), complete cds.	800.715	393.237	2.03621	up
BC003480	Capg	Mus musculus capping protein (actin filament), gelsolin-like, mRNA (cDNA clone MGC:6242 IMAGE:2811050), complete cds.	700.381	56.192	12.4641	up
BC003484	Dhrs4	Mus musculus dehydrogenase/reductase (SDR family) member 4, mRNA (cDNA clone MGC:6560 IMAGE:2811468), complete cds.	730.766	2020.58	0.361662	down
BC003491	Hdhd3	Mus musculus haloacid dehalogenase-like hydrolase domain containing 3, mRNA (cDNA clone MGC:6931 IMAGE:2811559), complete cds.	170.803	1112.5	0.15353	down
BC003492	Dpep1	Mus musculus dipeptidase 1 (renal), mRNA (cDNA clone MGC:6318 IMAGE:2812088), complete cds.	189.548	68.2994	2.77525	up
BC003705	Sftpd	Mus musculus surfactant associated protein D, mRNA (cDNA clone MGC:5668 IMAGE:3601620), complete cds.	72.4474	201.26	0.35997	down
BC003710	Rbmx	Mus musculus RNA binding motif protein, X chromosome, mRNA (cDNA clone MGC:5688 IMAGE:3599678), complete cds.	271.966	104.249	2.60881	up
BC003713	Cpxm1	Mus musculus carboxypeptidase X 1 (M14 family), mRNA (cDNA clone MGC:5707 IMAGE:3593211), complete cds.	1323.75	103.697	12.7655	up
BC003718	H2-DMb1	Mus musculus histocompatibility 2, class II, locus Mb1, mRNA (cDNA clone MGC:5741 IMAGE:3486844), complete cds.	1442.46	268.339	5.37553	up
BC003728	C3ar1	Mus musculus complement component 3a receptor 1, mRNA (cDNA clone MGC:5787 IMAGE:3593758), complete cds.	256.926	103.102	2.49197	up
BC003730	Ncf2	Mus musculus neutrophil cytosolic factor 2, mRNA (cDNA clone MGC:5795 IMAGE:3592460), complete cds.	244.715	92.5929	2.64291	up
BC003744	Ppp5c	Mus musculus protein phosphatase 5, catalytic subunit, mRNA (cDNA clone MGC:5847 IMAGE:3590322), complete cds.	410.193	874.296	0.46917	down
BC003759	Sparcl1	Mus musculus SPARC-like 1 (mast9, hevin), mRNA (cDNA clone MGC:5894 IMAGE:3486162), complete cds.	1414.77	296.316	4.77454	up
BC003764	Vamp7	Mus musculus synaptobrevin like 1, mRNA (cDNA clone MGC:5929 IMAGE:3601755), complete cds.	65.3223	267.602	0.244103	down
BC003766	Nfix	Mus musculus nuclear factor I/X, mRNA (cDNA clone MGC:5944 IMAGE:3491917), complete cds.	1226.86	2541.34	0.48276	down
BC003772	Ezh2	Mus musculus enhancer of zeste homolog 2 (Drosophila), mRNA (cDNA clone MGC:5969 IMAGE:3492110), complete cds.	250.212	100.189	2.49739	up
BC003780	Chi3l1	Mus musculus chitinase 3-like 1, mRNA (cDNA clone MGC:6002 IMAGE:3601796), complete cds.	674.279	119.118	5.66058	up
BC003781	Ube2e1	Mus musculus ubiquitin-conjugating enzyme E2E 1, UBC4/5 homolog (yeast), mRNA (cDNA clone MGC:6003 IMAGE:3484294), complete cds.	63.732	143.365	0.444544	down
BC003782	Pltp	Mus musculus phospholipid transfer protein, mRNA (cDNA clone MGC:6006 IMAGE:3491360), complete cds.	4111.85	1640.42	2.50658	up
BC003783	Cish	Mus musculus cytokine inducible SH2-containing protein, mRNA (cDNA clone MGC:6010 IMAGE:3487580), complete cds.	217.343	461.104	0.471354	down
BC003790	Junb	Mus musculus Jun-B oncogene, mRNA (cDNA clone MGC:6021 IMAGE:3592704), complete cds.	4217.01	740.438	5.69529	up
BC003792	Apobec1	Mus musculus apolipoprotein B editing complex 1, mRNA (cDNA clone MGC:6028 IMAGE:3494195), complete cds.	2558.92	1224.76	2.08932	up
BC003796	Lsp1	Mus musculus lymphocyte specific 1, mRNA (cDNA clone MGC:6047 IMAGE:3488528), complete cds.	1229.83	191.46	6.42341	up
BC003797	Aldh3a2	Mus musculus aldehyde dehydrogenase family 3, subfamily A2, mRNA (cDNA clone MGC:6055 IMAGE:3490519), complete cds.	159.404	3034.92	0.0525232	down
BC003800	Cryz	Mus musculus crystallin, zeta, mRNA (cDNA clone MGC:6074 IMAGE:3492859), complete cds.	1065.38	2404.21	0.443132	down
BC003802	Tex261	Mus musculus testis expressed gene 261, mRNA (cDNA clone MGC:6079 IMAGE:3486968), complete cds.	812.106	2221.05	0.365641	down
BC003804	Ifit3	Mus musculus interferon-induced protein with tetratricopeptide repeats 3, mRNA (cDNA clone MGC:6081 IMAGE:3487345), complete cds.	144.665	463.133	0.312361	down
BC003815	Sfpi1	Mus musculus SFFV proviral integration 1, mRNA (cDNA clone MGC:6158 IMAGE:3600260), complete cds.	799.009	95.9917	8.32373	up
BC003825	Tubb5	Mus musculus tubulin, beta 5, mRNA (cDNA clone MGC:6228 IMAGE:3601177), complete cds.	1777.93	876.243	2.02904	up
BC003832	S100a6	Mus musculus S100 calcium binding protein A6 (calcyclin), mRNA (cDNA clone MGC:6260 IMAGE:3490662), complete cds.	655.588	127.379	5.14675	up
BC003838	Rgs19	Mus musculus regulator of G-protein signaling 19, mRNA (cDNA clone MGC:6350 IMAGE:3490927), complete cds.	351.047	72.8345	4.81979	up
BC003858	Mtap	Mus musculus methylthioadenosine phosphorylase, mRNA (cDNA clone MGC:6590 IMAGE:3485422), complete cds.	118.449	534.481	0.221615	down
BC003864	Mecr	Mus musculus mitochondrial trans-2-enoyl-CoA reductase, mRNA (cDNA clone MGC:6611 IMAGE:3488760), complete cds.	1258.55	3706.39	0.339562	down
BC003878	Ighg	Mus musculus Immunoglobulin heavy chain (gamma polypeptide), mRNA (cDNA clone MGC:6644 IMAGE:3495755), complete cds.	618.46	101.17	6.11308	up
BC003881	Magt1	Mus musculus RIKEN cDNA 2610529C04 gene, mRNA (cDNA clone MGC:6648 IMAGE:3496572), complete cds.	73.7329	358.197	0.205844	down
BC003885	Rsl24d1	Mus musculus cDNA sequence BC003885, mRNA (cDNA clone MGC:6735 IMAGE:3590401), complete cds.	303.673	643.539	0.47188	down
BC003887	Umps	Mus musculus uridine monophosphate synthetase, mRNA (cDNA clone MGC:6738 IMAGE:3590810), complete cds.	237.762	776.329	0.306264	down
BC003893	Cdc5l	Mus musculus cell division cycle 5-like (S. pombe), mRNA (cDNA clone MGC:6754 IMAGE:3593535), complete cds.	62.4508	130.211	0.479614	down
BC003903	Gstt3	Mus musculus glutathione S-transferase, theta 3, mRNA (cDNA clone MGC:6769 IMAGE:3601446), complete cds.	141.428	631.57	0.223931	down
BC003914	Hibadh	Mus musculus 3-hydroxyisobutyrate dehydrogenase, mRNA (cDNA clone MGC:7270 IMAGE:3484897), complete cds.	340.377	810.854	0.419777	down
BC003916	l7Rn6	Mus musculus lethal, Chr 7, Rinchik 6, mRNA (cDNA clone MGC:7275 IMAGE:3485003), complete cds.	157.649	330.396	0.477152	down
BC003935	Haus8	Mus musculus RIKEN cDNA 2410004L22 gene, mRNA (cDNA clone MGC:7326 IMAGE:3486472), complete cds.	274.574	95.2074	2.88396	up
BC003937	Epb4.1l5	Mus musculus erythrocyte protein band 4.1-like 5, mRNA (cDNA clone MGC:7330 IMAGE:3486543), complete cds.	160.38	469.105	0.341885	down
BC003954	Cyp4f13	Mus musculus cytochrome P450, family 4, subfamily f, polypeptide 13, mRNA (cDNA clone MGC:7384 IMAGE:3487830), complete cds.	322.482	779.241	0.413841	down
BC003967	4632428N05Rik	Mus musculus RIKEN cDNA 4632428N05 gene, mRNA (cDNA clone MGC:7407 IMAGE:3488482), complete cds.	629.256	83.6945	7.51849	up
BC004002	Galns	Mus musculus galactosamine (N-acetyl)-6-sulfate sulfatase, mRNA (cDNA clone MGC:7547 IMAGE:3492664), complete cds.	685.297	298.862	2.29302	up
BC004029	2310004I24Rik	Mus musculus RIKEN cDNA 2310004I24 gene, mRNA (cDNA clone MGC:7625 IMAGE:3495093), complete cds.	100.217	376.086	0.266473	down
BC004040	Cnot8	Mus musculus CCR4-NOT transcription complex, subunit 8, mRNA (cDNA clone MGC:7665 IMAGE:3496188), complete cds.	56.9032	176.879	0.321707	down
BC004044	Fam20c	Mus musculus cDNA sequence BC004044, mRNA (cDNA clone MGC:7673 IMAGE:3496371), complete cds.	199.999	544.834	0.367081	down
BC004045	Lactb2	Mus musculus lactamase, beta 2, mRNA (cDNA clone MGC:7674 IMAGE:3496398), complete cds.	722.3	2498.24	0.289123	down
BC004057	Tacc2	Mus musculus transforming, acidic coiled-coil containing protein 2, mRNA (cDNA clone IMAGE:3589967), complete cds.	629.996	264.078	2.38564	up
BC004074	Cryl1	Mus musculus crystallin, lambda 1, mRNA (cDNA clone MGC:8226 IMAGE:3591359), complete cds.	60.5974	626.561	0.0967142	down
BC004079	Mpst	Mus musculus mercaptopyruvate sulfurtransferase, mRNA (cDNA clone MGC:8271 IMAGE:3592659), complete cds.	119.638	260.679	0.458947	down
BC004088	Rabep2	Mus musculus rabaptin, RAB GTPase binding effector protein 2, mRNA (cDNA clone MGC:8300 IMAGE:3593722), complete cds.	195.249	95.4121	2.04637	up
BC004572	Naaa	Mus musculus N-acylsphingosine amidohydrolase (acid ceramidase)-like, mRNA (cDNA clone MGC:8016 IMAGE:3586255), complete cds.	582.839	167.285	3.4841	up
BC004583	Ecsit	Mus musculus ECSIT homolog (Drosophila), mRNA (cDNA clone MGC:8059 IMAGE:3587327), complete cds.	178.865	573.995	0.311614	down
BC004584	Fadd	Mus musculus Fas (TNFRSF6)-associated via death domain, mRNA (cDNA clone MGC:5978 IMAGE:3587331), complete cds.	222.894	107.133	2.08054	up
BC004590	Dok2	Mus musculus docking protein 2, mRNA (cDNA clone MGC:8067 IMAGE:3587682), complete cds.	351.002	149.8	2.34313	up
BC004598	Sh3bp1	Mus musculus SH3-domain binding protein 1, mRNA (cDNA clone MGC:6037 IMAGE:3584958), complete cds.	708.475	193.052	3.66987	up
BC004612	Prepl	Mus musculus prolyl endopeptidase-like, mRNA (cDNA clone MGC:7980 IMAGE:3585402), complete cds.	954.387	354.134	2.69499	up
BC004614	Mrpl30	Mus musculus mitochondrial ribosomal protein L30, mRNA (cDNA clone MGC:7981 IMAGE:3585410), complete cds.	212.14	562.459	0.377164	down
BC004638	Sparc	Mus musculus secreted acidic cysteine rich glycoprotein, mRNA (cDNA clone MGC:6232 IMAGE:3586402), complete cds.	8860.4	3207.08	2.76276	up
BC004658	Clic1	Mus musculus chloride intracellular channel 1, mRNA (cDNA clone MGC:6371 IMAGE:3498118), complete cds.	1699.88	778.947	2.18228	up
BC004678	Rassf8	Mus musculus Ras association (RalGDS/AF-6) domain family 8, mRNA (cDNA clone IMAGE:3500618), partial cds.	164.151	670.293	0.244895	down
BC004688	Nxn	Mus musculus nucleoredoxin, mRNA (cDNA clone MGC:7861 IMAGE:3501314), complete cds.	328.308	119.783	2.74085	up
BC004703	Ebp	Mus musculus phenylalkylamine Ca2+ antagonist (emopamil) binding protein, mRNA (cDNA clone MGC:7785 IMAGE:3499265), complete cds.	64.8024	326.871	0.198251	down
BC004725	Akr1b3	Mus musculus aldo-keto reductase family 1, member B3 (aldose reductase), mRNA (cDNA clone MGC:5798 IMAGE:3582788), complete cds.	1166.24	466.578	2.49957	up
BC004731	Itm2b	Mus musculus integral membrane protein 2B, mRNA (cDNA clone MGC:6390 IMAGE:3583154), complete cds.	456.527	925.678	0.493181	down
BC004739	Rnf26	Mus musculus ring finger protein 26, mRNA (cDNA clone MGC:7865 IMAGE:3501511), complete cds.	1086.38	500.874	2.16897	up
BC004744	Leprot	Mus musculus leptin receptor overlapping transcript, mRNA (cDNA clone MGC:6694 IMAGE:3583760), complete cds.	365.604	154.595	2.36491	up
BC004755	Surf1	Mus musculus surfeit gene 1, mRNA (cDNA clone MGC:6703 IMAGE:3584373), complete cds.	219.263	504.524	0.434593	down
BC004760	Cyb5r3	Mus musculus cytochrome b5 reductase 3, mRNA (cDNA clone MGC:6968 IMAGE:3154531), complete cds.	1245.97	3587.35	0.347322	down
BC004787	Nusap1	Mus musculus nucleolar and spindle associated protein 1, mRNA (cDNA clone MGC:8102 IMAGE:3588697), complete cds.	248.663	73.747	3.37184	up
BC004795	Lbp	Mus musculus lipopolysaccharide binding protein, mRNA (cDNA clone MGC:8118 IMAGE:3589072), complete cds.	4089.16	1502.51	2.72154	up
BC004796	Timm8a1	Mus musculus translocase of inner mitochondrial membrane 8 homolog a1 (yeast), mRNA (cDNA clone MGC:6730 IMAGE:3588797), complete cds.	294.397	681.541	0.431958	down
BC004806	Igsf5	Mus musculus immunoglobulin superfamily, member 5, mRNA (cDNA clone MGC:7960 IMAGE:3584645), complete cds.	75.5091	153.894	0.490657	down
BC004810	Polr2d	Mus musculus polymerase (RNA) II (DNA directed) polypeptide D, mRNA (cDNA clone MGC:8083 IMAGE:3588284), complete cds.	192.28	95.9719	2.0035	up
BC004825	Shmt2	Mus musculus serine hydroxymethyltransferase 2 (mitochondrial), mRNA (cDNA clone MGC:6459 IMAGE:2615850), complete cds.	250.481	569.05	0.440175	down
BC004837	Nat15	Mus musculus RIKEN cDNA 1200013P24 gene, mRNA (cDNA clone MGC:6893 IMAGE:2654387), complete cds.	299.423	1336.39	0.224054	down
BC005413	Sult1a1	Mus musculus sulfotransferase family 1A, phenol-preferring, member 1, mRNA (cDNA clone MGC:5691 IMAGE:3488459), complete cds.	809.182	1623.41	0.498446	down
BC005415	Trpv2	Mus musculus transient receptor potential cation channel, subfamily V, member 2, mRNA (cDNA clone MGC:5696 IMAGE:3487527), complete cds.	203.171	78.8264	2.57745	up
BC005421	Tbc1d8	Mus musculus TBC1 domain family, member 8, mRNA (cDNA clone MGC:5724 IMAGE:3594100), complete cds.	1102.83	413.747	2.66547	up
BC005422	Abce1	Mus musculus ATP-binding cassette, sub-family E (OABP), member 1, mRNA (cDNA clone MGC:5781 IMAGE:3489529), complete cds.	286.634	576.595	0.497114	down
BC005425	Aurka	Mus musculus aurora kinase A, mRNA (cDNA clone MGC:5804 IMAGE:3590706), complete cds.	668.871	128.261	5.21492	up
BC005433	Map4k1	Mus musculus mitogen activated protein kinase kinase kinase kinase 1, mRNA (cDNA clone MGC:5927 IMAGE:3494470), complete cds.	163.91	81.3465	2.01496	up
BC005439	Gna15	Mus musculus guanine nucleotide binding protein, alpha 15, mRNA (cDNA clone MGC:6007 IMAGE:3592300), complete cds.	190.688	55.9459	3.40844	up
BC005450	Irf8	Mus musculus interferon regulatory factor 8, mRNA (cDNA clone MGC:6194 IMAGE:3487214), complete cds.	1509.83	245.39	6.15277	up
BC005452	Bgn	Mus musculus biglycan, mRNA (cDNA clone MGC:6237 IMAGE:3594469), complete cds.	1613.53	726.823	2.21998	up
BC005454	Aco1	Mus musculus aconitase 1, mRNA (cDNA clone MGC:6247 IMAGE:3494686), complete cds.	1471.36	3140.94	0.468446	down
BC005455	Rac2	Mus musculus RAS-related C3 botulinum substrate 2, mRNA (cDNA clone MGC:6255 IMAGE:3495818), complete cds.	3317.05	243.513	13.6216	up
BC005468	H2afx	Mus musculus H2A histone family, member X, mRNA (cDNA clone MGC:6616 IMAGE:3490058), complete cds.	191.352	82.2395	2.32677	up
BC005475	Prc1	Mus musculus protein regulator of cytokinesis 1, mRNA (cDNA clone MGC:6745 IMAGE:3592138), complete cds.	204.512	67.193	3.04365	up
BC005481	Emilin1	Mus musculus elastin microfibril interfacer 1, mRNA (cDNA clone MGC:7278 IMAGE:3485057), complete cds.	1549.43	630.879	2.45599	up
BC005484	Fpgs	Mus musculus folylpolyglutamyl synthetase, mRNA (cDNA clone MGC:7296 IMAGE:3485401), complete cds.	516.224	1050.5	0.491409	down
BC005485	Olfml3	Mus musculus olfactomedin-like 3, mRNA (cDNA clone MGC:7297 IMAGE:3485412), complete cds.	1053.36	110.923	9.49625	up
BC005518	Rhbdd1	Mus musculus rhomboid domain containing 1, mRNA (cDNA clone MGC:7610 IMAGE:3494511), complete cds.	537.191	163.376	3.28806	up
BC005528	Tifab	Mus musculus cDNA sequence BC027057, mRNA (cDNA clone MGC:7634 IMAGE:3495346), complete cds.	632.881	239.423	2.64336	up
BC005529	Rin2	Mus musculus Ras and Rab interactor 2, mRNA (cDNA clone MGC:7647 IMAGE:3495681), complete cds.	65.7923	183.722	0.358108	down
BC005550	Lum	Mus musculus lumican, mRNA (cDNA clone MGC:5828 IMAGE:3585672), complete cds.	1014.37	180.428	5.622	up
BC005552	Asns	Mus musculus asparagine synthetase, mRNA (cDNA clone MGC:5995 IMAGE:3585775), complete cds.	1067.55	76.1951	14.0107	up
BC005553	Clcn4-2	Mus musculus chloride channel 4-2, mRNA (cDNA clone MGC:6024 IMAGE:3586154), complete cds.	223.185	457.274	0.488078	down
BC005555	Prlr	Mus musculus prolactin receptor, mRNA (cDNA clone MGC:6165 IMAGE:3586308), complete cds.	881.155	1992.35	0.442268	down
BC005557	Actr3	Mus musculus ARP3 actin-related protein 3 homolog (yeast), mRNA (cDNA clone MGC:7062 IMAGE:3156748), complete cds.	178.771	86.1811	2.07436	up
BC005582	Pglyrp1	Mus musculus peptidoglycan recognition protein 1, mRNA (cDNA clone MGC:11430 IMAGE:3969014), complete cds.	3510.77	64.3753	54.5359	up
BC005591	Myd88	Mus musculus myeloid differentiation primary response gene 88, mRNA (cDNA clone MGC:5902 IMAGE:3482246), complete cds.	4519.93	2112.19	2.13993	up
BC005597	P2rx4	Mus musculus purinergic receptor P2X, ligand-gated ion channel 4, mRNA (cDNA clone MGC:5729 IMAGE:3482458), complete cds.	1566.79	760.904	2.05912	up
BC005620	Cyc1	Mus musculus cytochrome c-1, mRNA (cDNA clone MGC:11682 IMAGE:3711323), complete cds.	1435.36	2960.05	0.484912	down
BC005631	Acy1	Mus musculus aminoacylase 1, mRNA (cDNA clone MGC:11593 IMAGE:3964138), complete cds.	855.798	2674.77	0.319952	down
BC005639	Ghdc	Mus musculus GH3 domain containing, mRNA (cDNA clone MGC:7154 IMAGE:3256858), complete cds.	56.8313	186.653	0.304476	down
BC005642	Stard4	Mus musculus StAR-related lipid transfer (START) domain containing 4, mRNA (cDNA clone MGC:12094 IMAGE:3709232), complete cds.	466.183	1048.75	0.444515	down
BC005643	Gch1	Mus musculus GTP cyclohydrolase 1, mRNA (cDNA clone MGC:12095 IMAGE:3709238), complete cds.	77.9231	416.099	0.187271	down
BC005644	Tst	Mus musculus thiosulfate sulfurtransferase, mitochondrial, mRNA (cDNA clone MGC:5996 IMAGE:3257034), complete cds.	1380.71	2805.38	0.492163	down
BC005646	Nudcd2	Mus musculus NudC domain containing 2, mRNA (cDNA clone MGC:12088 IMAGE:3708975), complete cds.	349.111	151.933	2.29779	up
BC005675	Cox16	Mus musculus RIKEN cDNA 1810020G14 gene, mRNA (cDNA clone MGC:11762 IMAGE:3153356), complete cds.	155.398	485.5	0.320078	down
BC005687	S100a13	Mus musculus S100 calcium binding protein A13, mRNA (cDNA clone MGC:11475 IMAGE:3155915), complete cds.	102.482	309.194	0.33145	down
BC005695	Adi1	Mus musculus acireductone dioxygenase 1, mRNA (cDNA clone MGC:11855 IMAGE:3597652), complete cds.	599.634	1636.32	0.366452	down
BC005702	Tlcd1	Mus musculus TLC domain containing 1, mRNA (cDNA clone MGC:11893 IMAGE:3598444), complete cds.	561.106	1267.41	0.442718	down
BC005711	Aarsd1	Mus musculus alanyl-tRNA synthetase domain containing 1, mRNA (cDNA clone MGC:11770 IMAGE:3497962), complete cds.	461.688	1077.35	0.42854	down
BC005733	Cby1	Mus musculus chibby homolog 1 (Drosophila), mRNA (cDNA clone MGC:11826 IMAGE:3596486), complete cds.	79.645	309.87	0.257027	down
[truncated: 3,195 more rows]

## Sheet: up
SEQ_ID	GENE_NAME	DESCRIPTION	A45	A0	fold change(A45/A0)
AB010122	Stambpl1	Mus musculus mRNA for AMSH-LP, complete cds.	1309.32	476.651	2.74692
AB011812	Prkcd	Mus musculus mRNA for PKC delta II, complete cds.	616.297	106.643	5.77905
AB015424	Dtx2	Mus musculus mRNA for Deltex2deltaE, complete cds.	145.014	65.6949	2.20739
AB026551	Nfkbiz	Mus musculus INAP mRNA for IL-1 inducible nuclear ankyrin-repeat protein, complete cds.	3389.79	1084.24	3.12644
AB035509	Mcam	Mus musculus mRNA for s-gicerin/MUC18, complete cds.	520.166	227.952	2.28191
AB047549	Nfkbiz	Mus musculus mRNA for IkappaB-zeta, complete cds.	840.582	279.358	3.00898
AB078609	Fhod3	Mus musculus FHOS2 mRNA for FHOS2S splicing variant, complete cds.	310.916	99.8508	3.11381
AB086123	Cacna1d	Mus musculus mRNA for calcium channel alpha 1D subunit, complete cds.	232.863	92.1593	2.52675
AB100433	Incenp	Mus musculus INCENP mRNA for inner centromere protein-B, complete cds.	526.25	130.772	4.02417
AB117937	Mutyh	Mus musculus Mutyh mRNA for mutY homolog beta, complete cds.	219.032	91.6936	2.38873
AB117944	N/A	Mus musculus Capn3 mRNA for mUp48, complete cds.	138.673	64.4452	2.1518
AB120363	Slc43a2	Mus musculus slc43a2 mRNA for L-type amino acid transporter 4, complete cds.	285.23	74.8188	3.81227
AB124611	AB124611	Mus musculus hide1 mRNA for HIDE1, complete cds.	2035.39	295.489	6.88821
AB160986	Frem1	Mus musculus qbrick mRNA for extracellular matrix protein QBRICK, complete cds.	149.535	70.3736	2.12488
AB166747	Trpm2	Mus musculus Trpm2 mRNA for transient receptor potential cation channel, subfamily M, member 2, complete cds.	141.733	57.2689	2.47487
AB200281	Sgce	Mus musculus Sgce mRNA for epsilon-Sarcoglycan splicing variant 3A, complete cds.	278.188	117.524	2.36708
AB201453	Prkcd	Mus musculus Prkcd mRNA for protein kinase C, delta IV, complete cds.	564.743	162.64	3.47235
AB201455	Prkcd	Mus musculus Prkcd mRNA for protein kinase C, delta VI, complete cds.	1767.86	442.279	3.99715
AB201456	Prkcd	Mus musculus Prkcd mRNA for protein kinase C, delta VII, complete cds.	362.706	73.5933	4.92852
AB241120	Fkbp1a	Mus musculus FKBP12-T1 mRNA for FK506 Binding Protein12-T1, complete cds.	164.681	70.3475	2.34096
AB241121	Fkbp1a	Mus musculus FKBP12-T2 mRNA for FK506 binding protein12-T2, complete cds.	522.885	221.082	2.36512
AB288871	Aatk	Mus musculus aatyk1 mRNA for apoptosis-associated tyrosine kinase 1B, complete cds.	262.665	121.518	2.16154
AF006467	Pitpnm1	Mus musculus membrane-associated phosphatidylinositol transfer protein (mpt1) mRNA, complete cds.	444.259	107.713	4.12446
AF009366	Nedd9	Mus musculus neural precursor cell expressed developmentally downregulated Nedd9 (Nedd9) mRNA, complete cds.	302.908	85.5096	3.54238
AF026259	Ddr1	Mus musculus receptor-like tyrosine kinase (Nep) mRNA, complete cds.	381.14	157.923	2.41346
AF053956	Runx2	Mus musculus Cbfa1/Osf2 transcription factor isoform-3 mRNA, partial cds.	423.421	111.367	3.80203
AF059029	Camk2d	Mus musculus calcium/calmodulin-dependent protein kinase II delta mRNA, partial cds.	322.386	125.97	2.55923
AF059177	Erbb4	Mus musculus EGF-like growth factor receptor ErbB4 intracellular domain mRNA, partial cds.	234.174	114.059	2.05309
AF065902	Itgal	Mus musculus strain DBA/2J integrin alpha L (Itgal) mRNA, complete cds.	547.827	177.348	3.089
AF072544	Sirpa	Mus musculus inhibitory receptor SHPS-1 short isoform (Shps1) mRNA, complete cds.	3222.55	1234.26	2.61091
AF075436	Trp63	Mus musculus TA*p63 alpha mRNA, complete cds.	154.924	76.7551	2.01842
AF079108	Gfra2	Mus musculus glial cell line derived neurotrophic factor family receptor alpha 2c (Gfra2) mRNA, complete cds.	155.944	75.5423	2.06432
AF080090	Sema3f	Mus musculus semaphorin IV isoform b mRNA, complete cds.	246.727	108.954	2.2645
AF084459	Capn1	Mus musculus calpain I large subunit (Capn1) mRNA, complete cds.	395.451	176.081	2.24585
AF102817	Lmo4	Mus musculus nuclear LIM-only 4 protein (Lmo4) mRNA, complete cds.	781.46	247.777	3.15388
AF103877	Sgce	alt 'e-SG'	289.507	134.413	2.15386
AF114266	Tgm2	Mus musculus Gh/tissue transglutaminase (Tgm2) mRNA, complete cds.	5461.83	2523.3	2.16455
AF125996	Inpp5d	Mus musculus SH2-containing inositol phosphatase (Ship) mRNA, complete cds.	273.97	98.1533	2.79124
AF126160	Mapk7	alt 'BMK1#ERK5#Erk5-T#PRKM7'	1492.94	479.543	3.11325
AF143544	Dtna	Mus musculus alpha-dystrobrevin 2b mRNA, complete cds.	106.756	52.7059	2.02549
AF143683	Myo9b	alt '-'	813.196	381.291	2.13275
AF143955	Coro1a	Mus musculus coronin-1 mRNA, complete cds.	946.651	145.933	6.48689
AF155372	Nfkb2	alt 'NF-kappaB2#lyt#p49#p49/p100#p50B#p52'	283.201	103.202	2.74414
AF155880	Runx3	Mus musculus transcription factor AML2/CBFA3 (Cbfa3) mRNA, complete cds.	133.017	51.3166	2.59208
AF160966	Hsf4	Mus musculus heat shock factor 4 (Hsf4) mRNA, complete cds.	1021.58	88.5867	11.5319
AF162282	Dnmt1	Mus musculus DNA methyltransferase mRNA, complete cds.	879.799	372.004	2.36503
AF176552	Fgfr1	Mus musculus fibroblast growth factor receptor 1-IIIb mRNA, complete cds.	420.396	190.758	2.20382
AF190858	Agrn	Mus musculus agrin mRNA, partial cds.	201.358	73.8981	2.72481
AF192382	N/A	Mus musculus prion protein-like protein, chimeric mRNA, complete cds.	105.563	52.0479	2.02819
AF246711	Aldh1a3	Mus musculus retinaldehyde dehydrogenase 3 mRNA, complete cds.	201.452	54.8952	3.66975
AF279371	Hdac9	alt 'AV022454#D030072B18Rik#HD7B#HD9#HDRP#Hdac7b#Mitr#mKIAA0744'	132.092	63.6822	2.07423
AF305087	Ehbp1l1	alt 'G430002G23Rik'	214.066	86.5478	2.47339
AF324492	Hdac9	Mus musculus MEF2-interacting transcription repressor MITR (Mitr) mRNA, complete cds.	174.371	81.4192	2.14165
AF333028	Adrbk1	Mus musculus G protein receptor kinase 2 mRNA, complete cds.	1176.41	507.649	2.31737
AF408435	Prc1	Mus musculus protein regulator of cytokinesis 1-like protein mRNA, partial cds.	320.893	90.3121	3.55315
AF482999	Mest	Mus musculus mesoderm-specific transcript isoform 2 (Mest) mRNA, complete cds.	208.798	86.6652	2.40925
AF491829	Lair1	Mus musculus leukocyte-associated Ig-like receptor 1c (Lair-1c) mRNA, complete cds.	118.604	56.0566	2.11579
AF535869	Rgs19	Mus musculus GAIP/RGS19 mRNA, complete cds	530.914	66.1268	8.02872
AF545043	Ffar2	Mus musculus orphan GPCR protein (Lssig) mRNA, complete cds.	136.318	55.2819	2.46587
AJ242954	N/A	Mus musculus partial mRNA for dysferlin (dysf gene).	1512.19	265.837	5.6884
AJ251462	P2rx4	Mus musculus mRNA for p2x4d receptor subunit (P2X4 gene).	2698.3	1335.41	2.02057
AJ409151	Zmynd19	Mus musculus mRNA for melanin concentrating hormone receptor interacting zinc finger protein, (mizip gene), splice variant 1.	136.39	62.5638	2.18002
AJ534941	Smc5	Mus musculus mRNA for SMC5 protein.	193.973	77.2263	2.51174
AJ539143	Epb4.1l2	Mus musculus mRNA for Protein 4.1G (EBP4.1L2 gene), isoform C.	721.507	322.153	2.23964
AK002362	Myo5a	Mus musculus adult male kidney cDNA, RIKEN full-length enriched library, clone:0610009A05 product:myosin Va, full insert sequence.	231.191	107.872	2.1432
AK002380	Dpep1	Mus musculus adult male kidney cDNA, RIKEN full-length enriched library, clone:0610009E10 product:dipeptidase 1 (renal), full insert sequence.	236.792	87.7734	2.69777
AK002458	Ccdc88c	Mus musculus adult male kidney cDNA, RIKEN full-length enriched library, clone:0610010D24 product:hypothetical protein, full insert sequence.	185.412	91.3503	2.02968
AK002832	Gusb	Mus musculus adult male kidney cDNA, RIKEN full-length enriched library, clone:0610039G03 product:beta-glucuronidase structural, full insert sequence.	2135.63	1062.67	2.00968
AK002860	0610040B09Rik	Mus musculus adult male kidney cDNA, RIKEN full-length enriched library, clone:0610040B09 product:unclassifiable, full insert sequence.	138.587	68.5302	2.02228
AK003081	Lsp1	Mus musculus adult male spleen cDNA, RIKEN full-length enriched library, clone:0910001J21 product:LYMPHOCYTE-SPECIFIC PROTEINS LSP1 AND S37 (PP52 PROTEIN) (52 KDA PHOSPHOPROTEIN) (LYMPHOCYTE-SPECIFIC ANTIGEN WP34) (S37 PROTEIN) homolog [Mus musculus], fu	1526.73	222.462	6.86292
AK003136	1010001N08Rik	Mus musculus adult male heart cDNA, RIKEN full-length enriched library, clone:1010001N08 product:unclassifiable, full insert sequence.	218.261	77.2474	2.82548
AK003294	Ngfrap1	Mus musculus 18-day embryo whole body cDNA, RIKEN full-length enriched library, clone:1110002F04 product:nerve growth factor receptor (TNFRSF16) associated protein 1, full insert sequence.	1380.29	588.104	2.34702
AK003757	Tsen34	Mus musculus 18-day embryo whole body cDNA, RIKEN full-length enriched library, clone:1110017M23 product:similar to LENG5 PROTEIN [Homo sapiens], full insert sequence.	177.903	82.0578	2.16802
AK004560	Tanc1	Mus musculus adult male lung cDNA, RIKEN full-length enriched library, clone:1200003E16 product:hypothetical Serine-rich region containing protein, full insert sequence.	307.295	130.379	2.35694
AK004811	Krt80	Mus musculus adult male lung cDNA, RIKEN full-length enriched library, clone:1200016G03 product:weakly similar to KERATIN TYPE II (FRAGMENT) [Ovis sp], full insert sequence.	290.978	130.925	2.22248
AK004835	Ssbp4	Mus musculus adult male lung cDNA, RIKEN full-length enriched library, clone:1210002E11 product:SINGLE STRANDED DNA BINDING PROTEIN-3 homolog [Homo sapiens], full insert sequence.	541.219	239.292	2.26175
AK004885	Gramd1a	Mus musculus adult male liver cDNA, RIKEN full-length enriched library, clone:1300003M23 product:hypothetical GRAM domain containing protein, full insert sequence.	588.481	276.062	2.1317
AK005045	Snrnp70	Mus musculus adult male liver cDNA, RIKEN full-length enriched library, clone:1300018I14 product:U1 small nuclear ribonucleoprotein 70 kDa polypeptide A, full insert sequence.	2828.72	1391.7	2.03257
AK005158	Pla2g7	Mus musculus adult male cerebellum cDNA, RIKEN full-length enriched library, clone:1500005E13 product:phospholipase A2 group VII (platelet-activating factor acetylhydrolase, plasma), full insert sequence.	2686.27	426.555	6.2976
AK005301	Cisd2	Mus musculus adult male cerebellum cDNA, RIKEN full-length enriched library, clone:1500026J14 product:hypothetical protein, full insert sequence.	190.621	64.631	2.94937
AK005363	1500035N22Rik	Mus musculus adult male cerebellum cDNA, RIKEN full-length enriched library, clone:1500035N22 product:hypothetical protein, full insert sequence.	206.172	70.0534	2.94307
AK005569	Dynlt1	Mus musculus adult female placenta cDNA, RIKEN full-length enriched library, clone:1600032G08 product:t-complex testis expressed 1, full insert sequence.	563.354	272.06	2.0707
AK005698	AI597468	Mus musculus adult male testis cDNA, RIKEN full-length enriched library, clone:1700007D05 product:hypothetical protein, full insert sequence.	219.822	75.3178	2.91859
AK005754	4930443B20Rik	Mus musculus adult male testis cDNA, RIKEN full-length enriched library, clone:1700008B19 product:unclassifiable, full insert sequence.	175.66	75.8584	2.31563
AK006460	3110003A17Rik	Mus musculus adult male testis cDNA, RIKEN full-length enriched library, clone:1700028I04 product:hypothetical protein, full insert sequence.	370.385	89.3933	4.14332
AK006466	Chpf	Mus musculus adult male testis cDNA, RIKEN full-length enriched library, clone:1700028N03 product:hypothetical protein, full insert sequence.	171.739	66.2378	2.59277
AK006595	1700034H15Rik	Mus musculus adult male testis cDNA, RIKEN full-length enriched library, clone:1700034H15 product:unclassifiable, full insert sequence.	216.77	89.0047	2.43549
AK006653	1700040F15Rik	Mus musculus adult male testis cDNA, RIKEN full-length enriched library, clone:1700040F15 product:weakly similar to XMR PROTEIN [Mus musculus], full insert sequence.	554.331	154.299	3.59257
AK006664	1700040P09Rik	Mus musculus adult male testis cDNA, RIKEN full-length enriched library, clone:1700040P09 product:unclassifiable, full insert sequence.	122.048	55.7251	2.19017
AK006859	1700061N14Rik	Mus musculus adult male testis cDNA, RIKEN full-length enriched library, clone:1700061N14 product:unclassifiable, full insert sequence.	355.936	76.6422	4.64412
AK006870	1700063H06Rik	Mus musculus adult male testis cDNA, RIKEN full-length enriched library, clone:1700063H06 product:unclassifiable, full insert sequence.	215.912	71.3708	3.02521
AK006930	1700071G01Rik	Mus musculus adult male testis cDNA, RIKEN full-length enriched library, clone:1700071G01 product:unclassifiable, full insert sequence.	148.576	63.8386	2.32736
AK007030	4933400F21Rik	Mus musculus adult male testis cDNA, RIKEN full-length enriched library, clone:1700091C04 product:unclassifiable, full insert sequence.	204.278	98.798	2.06763
AK007043	1700092M07Rik	Mus musculus adult male testis cDNA, RIKEN full-length enriched library, clone:1700092M07 product:unclassifiable, full insert sequence.	156.773	71.2251	2.20109
AK007237	1700122E12Rik	Mus musculus adult male testis cDNA, RIKEN full-length enriched library, clone:1700122E12 product:unclassifiable, full insert sequence.	123.93	61.2473	2.02344
AK007354	Rbm3	Mus musculus 10 day old male pancreas cDNA, RIKEN full-length enriched library, clone:1810006O06 product:RNA binding motif protein 3, full insert sequence.	417.012	97.2244	4.28917
[truncated: 2,265 more rows]

## Sheet: down
SEQ_ID	GENE_NAME	DESCRIPTION	A45	A0	fold change(A45/A0)
AB001926	Hspa4l	Mus musculus mRNA for APG-1B, complete cds.	214.152	487.623	0.439174
[truncated: 2,832 more rows]
