# Supplementary material for: MicroRNA-Gene Expression Network in Murine Liver during Schistosoma japonicum Infection
Source: PLoS One. 2013 Jun 25;8(6):e67037. doi: 10.1371/journal.pone.0067037 (PMC3692539; doi:10.1371/journal.pone.0067037)
Supplement: Table S4 — Information of ten significant gene expression patterns. (XLS) [file pone.0067037.s005.xls]

## Sheet: modelfile
Table S4. Information of ten significant gene expression patterns.
model number	A0	A15	A30	A45	genes_assigned	genes_expected	p_value
10	0	0	-1	-2	606	106.542	8.96036e-252
4	0	-1	-1	-2	491	145.542	9.26476e-116
17	0	0	1	2	418	113.583	7.67872e-110
1	0	-1	-2	-3	266	55.4167	1.6527e-93
26	0	1	2	3	232	55.4167	7.8097e-71
13	0	0	0	-1	643	309.083	8.43257e-66
14	0	0	0	1	713	380.75	3.31968e-56
23	0	1	1	2	291	145.542	3.48084e-27
2	0	-1	-2	-2	160	113.583	1.94908e-05
25	0	1	2	2	141	106.542	0.000739318
model number	gene expression pattern code
genes_assigned	actual number of genes fitting into the model
genes_expected	expected number of genes fitting into the model
p_value	significance level
