# Supplementary material for: MicroRNA-Gene Expression Network in Murine Liver during Schistosoma japonicum Infection
Source: PLoS One. 2013 Jun 25;8(6):e67037. doi: 10.1371/journal.pone.0067037 (PMC3692539; doi:10.1371/journal.pone.0067037)
Supplement: Table S5 — Information of all GO categories of cluster profiles 1, 2, 4, 10, 14 13, 17, 23, 25, and 26, respectively. (XLS) [file pone.0067037.s006.xls]

## Sheet: Profile#1LogP
GO	LogP
electron transport chain	-6.86079
oxidation reduction	-6.66281
cellular response to insulin stimulus	-5.11923
regulation of Rho protein signal transduction	-4.81449
fatty acid metabolic process	-4.56643
response to peptide hormone stimulus	-4.4718
positive regulation of glycolysis	-4.4718
luteinization	-3.99587
response to glucocorticoid stimulus	-3.69602
positive regulation of neurogenesis	-3.30045
glucose homeostasis	-3.20368
response to hypoxia	-3.16361
phosphatidylcholine biosynthetic process	-3.1555
aging	-3.1555
behavioral response to cocaine	-3.1555
response to drug	-3.12481
response to ethanol	-3.03174
phospholipid biosynthetic process	-2.94749
neural tube formation	-2.92378
regulation of translational initiation	-2.82805
protein transport	-2.81682
glucose metabolic process	-2.79296
carbohydrate metabolic process	-2.74677
retinal ganglion cell axon guidance	-2.74208
retina development in camera-type eye	-2.74208
response to oxidative stress	-2.6056
acyl-CoA metabolic process	-2.59271
response to protein stimulus	-2.59271
palate development	-2.59271
positive regulation of transcription from RNA polymerase II promoter	-2.51305
lactation	-2.40916
multicellular organism growth	-2.2143
cholesterol biosynthetic process	-2.17201
cell differentiation	-2.09939
regulation of multicellular organism growth	-2.09346
allantoin metabolic process	-2.08453
vasoconstriction of artery involved in baroreceptor response to lowering of systemic arterial blood pressure	-2.08453
glandular epithelial cell maturation	-2.08453
positive regulation of T cell anergy	-2.08453
positive regulation of natural killer cell mediated cytotoxicity directed against tumor cell target	-2.08453
organic acid metabolic process	-2.08453
succinate metabolic process	-2.08453
NADH oxidation	-2.08453
steroid hormone receptor complex assembly	-2.08453
unsaturated fatty acid biosynthetic process	-2.08453
short-term memory	-2.08453
response to abiotic stimulus	-2.08453
negative regulation of biosynthetic process	-2.08453
response to iron ion	-2.08453
histidine transport	-2.08453
heme transport	-2.08453
drug metabolic process	-2.08453
protein geranylgeranylation	-2.08453
second-messenger-mediated signaling	-2.08453
positive regulation of protein polymerization	-2.08453
ribosome disassembly	-2.08453
positive regulation of natural killer cell differentiation	-2.08453
negative regulation of mast cell apoptosis	-2.08453
negative regulation of I-kappaB kinase/NF-kappaB cascade	-2.08453
regulation of RNA splicing	-2.08453
dicarboxylic acid metabolic process	-2.08453
positive regulation of lymphocyte differentiation	-2.08453
negative regulation of glycogen catabolic process	-2.08453
positive regulation of glycogen catabolic process	-2.08453
male sex differentiation	-2.08453
protein insertion into mitochondrial membrane	-2.08453
detection of glucose	-2.08453
copper ion homeostasis	-2.08453
mammary gland development	-1.8951
nervous system development	-1.87052
liver development	-1.81167
ovarian cumulus expansion	-1.7844
succinyl-CoA metabolic process	-1.7844
oxaloacetate metabolic process	-1.7844
prolyl-tRNA aminoacylation	-1.7844
asparagine biosynthetic process	-1.7844
phosphatidylinositol biosynthetic process	-1.7844
estrogen biosynthetic process	-1.7844
NADP metabolic process	-1.7844
phosphate metabolic process	-1.7844
glutamine transport	-1.7844
response to sterol depletion	-1.7844
activation of transmembrane receptor protein tyrosine kinase activity	-1.7844
gamma-aminobutyric acid metabolic process	-1.7844
response to carbohydrate stimulus	-1.7844
L-alanine transport	-1.7844
proline transport	-1.7844
regulation of steroid metabolic process	-1.7844
taurine metabolic process	-1.7844
lateral ventricle development	-1.7844
fatty acid elongation	-1.7844
bile acid catabolic process	-1.7844
positive regulation of protein complex assembly	-1.7844
positive regulation of ATPase activity	-1.7844
saturated monocarboxylic acid metabolic process	-1.7844
unsaturated monocarboxylic acid metabolic process	-1.7844
cellular response to glucose starvation	-1.7844
response to starvation	-1.7844
response to amino acid stimulus	-1.7844
regulation of potassium ion transport	-1.7844
negative regulation of chemokine biosynthetic process	-1.7844
negative regulation of gluconeogenesis	-1.7844
positive regulation of fatty acid biosynthetic process	-1.7844
positive regulation of protein catabolic process	-1.7844
negative regulation of DNA recombination	-1.7844
short-chain fatty acid metabolic process	-1.7844
development of secondary female sexual characteristics	-1.7844
development of secondary male sexual characteristics	-1.7844
negative regulation of alpha-beta T cell proliferation	-1.7844
microtubule polymerization	-1.7844
inositol and derivative phosphorylation	-1.7844
inositol phosphate dephosphorylation	-1.7844
mucosal-associated lymphoid tissue development	-1.7844
Peyer's patch development	-1.7844
regulation of transcription from RNA polymerase II promoter	-1.69965
lipid metabolic process	-1.62802
positive regulation of heart rate by epinephrine-norepinephrine	-1.60919
positive regulation of the force of heart contraction by epinephrine-norepinephrine	-1.60919
pre-B cell differentiation	-1.60919
pyrimidine dimer repair	-1.60919
glutamyl-tRNA aminoacylation	-1.60919
valine metabolic process	-1.60919
regulation of S phase of mitotic cell cycle	-1.60919
response to zinc ion	-1.60919
glycine transport	-1.60919
folic acid transport	-1.60919
sterol metabolic process	-1.60919
cellular phosphate ion homeostasis	-1.60919
olfactory placode formation	-1.60919
regulation of protein stability	-1.60919
ovulation cycle	-1.60919
apical junction assembly	-1.60919
negative regulation of transcription factor activity	-1.60919
positive regulation of gamma-delta T cell differentiation	-1.60919
positive regulation of glycogen biosynthetic process	-1.60919
axon extension involved in development	-1.60919
protein insertion into membrane	-1.60919
protein heterooligomerization	-1.60919
response to other organism	-1.60919
kidney development	-1.58385
dorsal/ventral pattern formation	-1.5453
glycolysis	-1.50858
retinoid metabolic process	-1.48515
natural killer cell differentiation	-1.48515
bile acid biosynthetic process	-1.48515
cholesterol catabolic process	-1.48515
endosome to lysosome transport	-1.48515
respiratory chain complex IV assembly	-1.48515
positive regulation of signal transduction	-1.48515
peroxisome fission	-1.48515
positive regulation of bone mineralization	-1.48515
regulation of epithelial cell differentiation	-1.48515
regulation of protein ubiquitination	-1.48515
protein complex localization	-1.48515
positive regulation of insulin secretion	-1.48515
response to insulin stimulus	-1.48515
susceptibility to natural killer cell mediated cytotoxicity	-1.48515
positive regulation of phosphorylation	-1.48515
negative regulation of fat cell differentiation	-1.48515
negative regulation of erythrocyte differentiation	-1.48515
positive regulation of DNA repair	-1.48515
diacylglycerol metabolic process	-1.48515
alpha-beta T cell differentiation	-1.48515
reproductive structure development	-1.48515
tissue remodeling	-1.48515
negative regulation of axon extension involved in axon guidance	-1.48515
lens induction in camera-type eye	-1.48515
regulation of translation	-1.47355
fatty acid biosynthetic process	-1.45661
post-embryonic development	-1.42384
neuron differentiation	-1.42384
chromatin modification	-1.4138
response to acid	-1.38912
protein targeting to membrane	-1.38912
prostaglandin metabolic process	-1.38912
regulation of cell size	-1.38912
induction of apoptosis by oxidative stress	-1.38912
purine ribonucleoside monophosphate biosynthetic process	-1.38912
toxin metabolic process	-1.38912
androgen receptor signaling pathway	-1.38912
negative regulation of blood pressure	-1.38912
carbohydrate phosphorylation	-1.38912
platelet-derived growth factor receptor signaling pathway	-1.38912
positive regulation of inflammatory response	-1.38912
axonogenesis	-1.36228
steroid metabolic process	-1.34765
biosynthetic process	-1.34765
cell redox homeostasis	-1.34765
cellular glucose homeostasis	-1.31083
xenobiotic metabolic process	-1.31083
somatic recombination of immunoglobulin gene segments	-1.31083
negative regulation of axon extension	-1.31083
cellular response to extracellular stimulus	-1.31083
response to nicotine	-1.31083
response to morphine	-1.31083
protein import into mitochondrial inner membrane	-1.31083
positive regulation of survival gene product expression	-1.31083
positive regulation of mitotic cell cycle	-1.31083
positive regulation of natural killer cell mediated cytotoxicity	-1.31083
brown fat cell differentiation	-1.31083
intestinal absorption	-1.31083

## Sheet: Profile#2LogP
GO	LogP
transmembrane transport	-9.79292
fatty acid metabolic process	-5.56966
electron transport chain	-4.40881
response to cadmium ion	-4.10852
negative regulation of transcription from RNA polymerase II promoter	-3.54863
response to glucose stimulus	-3.23785
response to virus	-3.12958
oxidation reduction	-2.89711
positive regulation of protein amino acid phosphorylation	-2.87352
positive regulation of transcription from RNA polymerase II promoter	-2.67589
lipid metabolic process	-2.34889
negative regulation of apoptosis	-2.30437
DNA double-strand break processing	-2.29071
positive regulation of T cell anergy	-2.29071
unsaturated fatty acid biosynthetic process	-2.29071
glycerophospholipid metabolic process	-2.29071
nucleoside monophosphate biosynthetic process	-2.29071
nucleoside diphosphate biosynthetic process	-2.29071
response to activity	-2.29071
S-adenosylhomocysteine catabolic process	-2.29071
positive regulation of histone modification	-2.29071
inductive cell-cell signaling	-2.29071
negative regulation of mast cell apoptosis	-2.29071
regulation of histone ubiquitination	-2.29071
circadian sleep/wake cycle	-2.29071
receptor metabolic process	-2.29071
clustering of voltage-gated sodium channels	-2.29071
regulation of osteoblast differentiation	-2.29071
positive regulation of ubiquitin-protein ligase activity	-2.29071
negative regulation of cortisol secretion	-2.29071
positive regulation of cell division	-2.29071
mitochondrial depolarization	-2.29071
fatty acid homeostasis	-2.29071
phospholipid homeostasis	-2.29071
negative regulation of growth hormone secretion	-2.29071
protein ubiquitination	-2.26717
keratinocyte differentiation	-2.26717
response to drug	-2.15961
protein amino acid phosphorylation	-2.15587
phospholipid biosynthetic process	-2.04239
phosphocreatine metabolic process	-1.99023
JUN phosphorylation	-1.99023
protein import into peroxisome matrix	-1.99023
bile acid catabolic process	-1.99023
germ cell programmed cell death	-1.99023
positive regulation of protein catabolic process	-1.99023
negative regulation of alpha-beta T cell proliferation	-1.99023
regulation of protein export from nucleus	-1.99023
centrosome localization	-1.99023
microtubule-based peroxisome localization	-1.99023
chromatin modification	-1.9689
regulation of protein metabolic process	-1.84906
chloride transport	-1.83206
positive regulation of myeloid leukocyte differentiation	-1.81469
postreplication repair	-1.81469
glycine transport	-1.81469
water homeostasis	-1.81469
positive regulation of Wnt receptor signaling pathway	-1.81469
ribosomal small subunit biogenesis	-1.81469
white fat cell differentiation	-1.81469
protein insertion into membrane	-1.81469
RNA elongation	-1.69031
bile acid biosynthetic process	-1.69031
cholesterol catabolic process	-1.69031
endosome to lysosome transport	-1.69031
gonad development	-1.69031
positive regulation of signal transduction	-1.69031
fatty acid transport	-1.69031
mRNA modification	-1.69031
positive regulation of insulin secretion	-1.69031
response to insulin stimulus	-1.69031
outer ear morphogenesis	-1.69031
early endosome to late endosome transport	-1.69031
positive regulation of DNA repair	-1.69031
positive regulation of anti-apoptosis	-1.69031
positive regulation of hormone secretion	-1.69031
nervous system development	-1.64552
selenocysteine incorporation	-1.59395
ionotropic glutamate receptor signaling pathway	-1.59395
regulation of growth	-1.59395
positive regulation of melanocyte differentiation	-1.59395
negative regulation of hormone secretion	-1.59395
limb development	-1.59395
lung development	-1.56363
histone ubiquitination	-1.51532
positive regulation of Ras protein signal transduction	-1.51532
multicellular organismal development	-1.47801
innate immune response	-1.4629
aging	-1.44893
bile acid metabolic process	-1.44893
cellular response to starvation	-1.44893
positive regulation of cell growth	-1.44893
nerve growth factor receptor signaling pathway	-1.44893
lipid catabolic process	-1.39283
cellular response to insulin stimulus	-1.39149
positive regulation of MAP kinase activity	-1.39149
response to ethanol	-1.39149
positive regulation of cell adhesion	-1.39149
negative regulation of insulin secretion	-1.39149
positive regulation of axonogenesis	-1.39149
regulation of calcium ion transport	-1.39149
DNA damage checkpoint	-1.34088
digestion	-1.34088
visual perception	-1.32874

## Sheet: Profile#4LogP
GO	LogP
oxidation reduction	-22.1807
transmembrane transport	-13.966
valine metabolic process	-6.04832
regulation of transcription	-5.64131
protein homotetramerization	-5.05329
G-protein coupled receptor protein signaling pathway	-4.77523
response to estradiol stimulus	-4.5142
response to cytokine stimulus	-4.5142
cellular response to insulin stimulus	-4.31256
glycolysis	-4.26133
acetyl-CoA biosynthetic process from pyruvate	-3.93096
oxaloacetate metabolic process	-3.93096
mRNA capping	-3.93096
NADP metabolic process	-3.93096
taurine metabolic process	-3.93096
response to peptide hormone stimulus	-3.93096
positive regulation of cell proliferation	-3.77225
retinoic acid metabolic process	-3.72825
glucose homeostasis	-3.68469
response to hypoxia	-3.6312
negative regulation of transcription from RNA polymerase II promoter	-3.60112
response to drug	-3.57948
alanyl-tRNA aminoacylation	-3.45605
positive regulation of glycogen biosynthetic process	-3.45605
kidney development	-3.21783
natural killer cell differentiation	-3.15723
bile acid biosynthetic process	-3.15723
positive regulation of insulin secretion	-3.15723
positive regulation of glucose import	-3.15723
response to glucocorticoid stimulus	-3.15723
glucose metabolic process	-3.13928
biological_process	-3.05841
carbohydrate metabolic process	-3.0165
positive regulation of transcription from RNA polymerase II promoter	-2.97167
fatty acid biosynthetic process	-2.95905
peptidyl-histidine phosphorylation	-2.9376
regulation of growth	-2.9376
response to chemical stimulus	-2.9376
hemoglobin biosynthetic process	-2.9376
response to stress	-2.85332
cell proliferation in forebrain	-2.76372
tRNA aminoacylation	-2.76372
response to morphine	-2.76372
positive regulation of mitotic cell cycle	-2.76372
protein homooligomerization	-2.69033
sensory perception of smell	-2.64603
pentose-phosphate shunt	-2.6198
viral reproduction	-2.6198
positive regulation of gene-specific transcription	-2.6198
vesicle transport along microtubule	-2.6198
cardiac muscle contraction	-2.6198
regulation of transcription from RNA polymerase II promoter	-2.53756
response to ATP	-2.49707
protein oligomerization	-2.49707
cell morphogenesis	-2.46489
transcription from RNA polymerase II promoter	-2.46489
digestion	-2.39013
actin cytoskeleton reorganization	-2.39013
positive regulation of interleukin-2 biosynthetic process	-2.39013
negative regulation of osteoblast differentiation	-2.39013
protein amino acid dephosphorylation	-2.35088
anti-apoptosis	-2.33286
fatty acid metabolic process	-2.31099
response to heat	-2.21048
erythrocyte development	-2.21048
negative regulation of transcription	-2.20654
hemopoiesis	-2.00001
hormone metabolic process	-1.99841
small GTPase mediated signal transduction	-1.91038
translation	-1.8907
muscle contraction	-1.88266
protein localization	-1.87197
peptidyl-serine phosphorylation	-1.8305
vasoconstriction of artery involved in baroreceptor response to lowering of systemic arterial blood pressure	-1.81451
xylulose metabolic process	-1.81451
sorbitol metabolic process	-1.81451
aspartate metabolic process	-1.81451
negative regulation of female receptivity	-1.81451
ultradian rhythm	-1.81451
female courtship behavior	-1.81451
nucleoside monophosphate biosynthetic process	-1.81451
nucleoside diphosphate biosynthetic process	-1.81451
cobalamin biosynthetic process	-1.81451
synaptic vesicle priming	-1.81451
carotene metabolic process	-1.81451
oxalate transport	-1.81451
second-messenger-mediated signaling	-1.81451
globus pallidus development	-1.81451
insulin processing	-1.81451
negative regulation of blood coagulation	-1.81451
activation of protein kinase B activity	-1.81451
positive regulation of interferon-alpha production	-1.81451
positive regulation of natural killer cell differentiation	-1.81451
cellular response to hormone stimulus	-1.81451
protein refolding	-1.81451
regulation of cellular respiration	-1.81451
multicellular organismal metabolic process	-1.81451
positive regulation of cytotoxic T cell differentiation	-1.81451
positive regulation of lymphocyte differentiation	-1.81451
negative regulation of glycogen catabolic process	-1.81451
positive regulation of glycogen catabolic process	-1.81451
cGMP catabolic process	-1.81451
fructose biosynthetic process	-1.81451
tetrahydrofolate metabolic process	-1.81451
phosphoinositide dephosphorylation	-1.81451
negative regulation of follicle-stimulating hormone secretion	-1.81451
response to cycloheximide	-1.81451
vesicle fusion with Golgi apparatus	-1.81451
endosomal lumen acidification	-1.81451
positive regulation of lipoprotein lipase activity	-1.81451
establishment of chromosome localization	-1.81451
detection of glucose	-1.81451
protein autoubiquitination	-1.81451
sterol homeostasis	-1.81451
tRNA processing	-1.77947
negative regulation of apoptosis	-1.76554
axonogenesis	-1.75755
multicellular organismal development	-1.75264
biosynthetic process	-1.73607
DNA replication	-1.70934
positive regulation of I-kappaB kinase/NF-kappaB cascade	-1.69186
cholesterol biosynthetic process	-1.65059
negative regulation of cell migration	-1.65059
positive regulation of epithelial cell proliferation	-1.65059
response to unfolded protein	-1.57406
regulation of multicellular organism growth	-1.57406
response to DNA damage stimulus	-1.54025
placenta development	-1.53846
response to lipopolysaccharide	-1.53846
embryonic axis specification	-1.51514
positive regulation of cell-matrix adhesion	-1.51514
hemopoietic progenitor cell differentiation	-1.51514
fructose 6-phosphate metabolic process	-1.51514
leucyl-tRNA aminoacylation	-1.51514
N-terminal protein myristoylation	-1.51514
thiamin metabolic process	-1.51514
microtubule nucleation	-1.51514
activation of transmembrane receptor protein tyrosine kinase activity	-1.51514
insemination	-1.51514
pyridoxine biosynthetic process	-1.51514
queuosine biosynthetic process	-1.51514
purine base biosynthetic process	-1.51514
deoxyribonucleotide catabolic process	-1.51514
response to carbohydrate stimulus	-1.51514
response to inorganic substance	-1.51514
response to metal ion	-1.51514
response to organic cyclic substance	-1.51514
urinary bladder smooth muscle contraction	-1.51514
nucleoside transport	-1.51514
regulation of steroid metabolic process	-1.51514
embryonic olfactory bulb interneuron precursor migration	-1.51514
sleep	-1.51514
fatty acid elongation	-1.51514
bile acid catabolic process	-1.51514
phospholipid efflux	-1.51514
negative regulation of fibroblast growth factor receptor signaling pathway	-1.51514
cytokine biosynthetic process	-1.51514
interleukin-2 biosynthetic process	-1.51514
cellular response to glucose starvation	-1.51514
peptide biosynthetic process	-1.51514
response to amino acid stimulus	-1.51514
regulation of potassium ion transport	-1.51514
carnitine biosynthetic process	-1.51514
negative regulation of gluconeogenesis	-1.51514
positive regulation of fatty acid biosynthetic process	-1.51514
positive regulation of glycolysis	-1.51514
positive regulation of JAK-STAT cascade	-1.51514
development of secondary female sexual characteristics	-1.51514
development of secondary male sexual characteristics	-1.51514
paraxial mesodermal cell fate commitment	-1.51514
Peyer's patch development	-1.51514
positive regulation of synaptic transmission	-1.51514
positive regulation of NK T cell activation	-1.51514
membrane hyperpolarization	-1.51514
acute-phase response	-1.50443
insulin receptor signaling pathway	-1.50443
gastrulation with mouth forming second	-1.47185
glycogen metabolic process	-1.47185
protein polymerization	-1.47185
heart development	-1.45062
axon guidance	-1.4422
brain development	-1.4264
MAPKKK cascade	-1.38175
positive regulation of multicellular organism growth	-1.38175
in utero embryonic development	-1.37568
chromatin modification	-1.36537
mitochondrial genome maintenance	-1.34071
luteinization	-1.34071
fatty acid alpha-oxidation	-1.34071
positive regulation of heart rate by epinephrine-norepinephrine	-1.34071
positive regulation of the force of heart contraction by epinephrine-norepinephrine	-1.34071
purine ribonucleoside salvage	-1.34071
DNA-dependent DNA replication	-1.34071
seryl-tRNA aminoacylation	-1.34071
L-serine biosynthetic process	-1.34071
posttranslational protein targeting to membrane	-1.34071
NADP catabolic process	-1.34071
female meiosis I	-1.34071
androgen metabolic process	-1.34071
estrogen metabolic process	-1.34071
long-chain fatty acid transport	-1.34071
chondroitin sulfate biosynthetic process	-1.34071
respiratory tube development	-1.34071
positive regulation of microtubule polymerization	-1.34071
receptor internalization	-1.34071
cardiac cell differentiation	-1.34071
negative regulation of phosphorylation	-1.34071
progesterone metabolic process	-1.34071
positive regulation of caspase activity	-1.34071
positive regulation of gamma-delta T cell differentiation	-1.34071
negative regulation of Ras protein signal transduction	-1.34071
negative regulation of insulin receptor signaling pathway	-1.34071
response to arsenic	-1.34071
Golgi vesicle transport	-1.34071
positive regulation of receptor-mediated endocytosis	-1.34071
positive regulation of smooth muscle cell proliferation	-1.34071
progesterone receptor signaling pathway	-1.34071
protein heterooligomerization	-1.34071
centrosome duplication	-1.34071
response to other organism	-1.34071
lipid homeostasis	-1.34071
lipid metabolic process	-1.31295
liver development	-1.30132

## Sheet: Profile#10LogP
GO	LogP
oxidation reduction	-38.5393
response to drug	-21.3193
fatty acid metabolic process	-20.1622
lipid metabolic process	-14.8822
acyl-CoA metabolic process	-10.8458
fatty acid beta-oxidation	-10.032
regulation of transcription	-8.94575
response to lipopolysaccharide	-8.57808
cellular response to insulin stimulus	-8.21449
response to glucocorticoid stimulus	-7.90065
protein homotetramerization	-7.20477
response to hormone stimulus	-6.06791
response to ethanol	-6.06791
carbohydrate metabolic process	-5.84932
protein heterooligomerization	-5.84906
long-chain fatty acid metabolic process	-5.59696
response to toxin	-5.48381
fatty acid transport	-5.2499
G-protein coupled receptor protein signaling pathway	-4.79263
lactation	-4.67761
transcription	-4.37127
response to cytokine stimulus	-4.31659
anti-apoptosis	-4.02916
aromatic compound catabolic process	-3.79824
regulation of mitochondrial depolarization	-3.79824
regulation of translational initiation	-3.79016
response to glucose stimulus	-3.79016
protein transport	-3.71982
glycogen biosynthetic process	-3.65475
protein stabilization	-3.42165
respiratory system process	-3.32371
cysteine metabolic process	-3.32371
response to arsenic	-3.32371
induction of apoptosis	-3.26153
positive regulation of transcription from RNA polymerase II promoter	-3.11427
phospholipid biosynthetic process	-3.09315
metabolic process	-3.04775
glutamate metabolic process	-3.02526
response to pH	-3.02526
carnitine transport	-3.02526
response to insulin stimulus	-3.02526
negative regulation of translational initiation	-3.02526
response to cadmium ion	-3.02526
response to steroid hormone stimulus	-3.02526
glutathione metabolic process	-2.98076
glucose metabolic process	-2.89083
hemopoiesis	-2.85345
positive regulation of I-kappaB kinase/NF-kappaB cascade	-2.84131
retinal metabolic process	-2.80599
platelet-derived growth factor receptor signaling pathway	-2.80599
rhythmic process	-2.77725
fatty acid biosynthetic process	-2.71275
cholesterol metabolic process	-2.71275
xenobiotic metabolic process	-2.63247
coenzyme A biosynthetic process	-2.63247
response to morphine	-2.63247
brown fat cell differentiation	-2.63247
tricarboxylic acid cycle	-2.60352
heart morphogenesis	-2.55088
insulin receptor signaling pathway	-2.55088
chromatin modification	-2.51934
lipoprotein metabolic process	-2.50051
protein homooligomerization	-2.50051
steroid metabolic process	-2.49515
cell redox homeostasis	-2.49515
activation of NF-kappaB-inducing kinase activity	-2.48892
bile acid metabolic process	-2.48892
response to organic substance	-2.48892
negative regulation of NF-kappaB transcription factor activity	-2.48892
response to estradiol stimulus	-2.48892
cardiac muscle contraction	-2.48892
glutathione biosynthetic process	-2.36656
response to retinoic acid	-2.36656
retinol metabolic process	-2.36656
regulation of angiogenesis	-2.36656
positive regulation of cell adhesion	-2.36656
protein oligomerization	-2.36656
response to calcium ion	-2.36656
MAPKKK cascade	-2.36132
cell cycle	-2.31555
negative regulation of transforming growth factor beta receptor signaling pathway	-2.25998
lipid transport	-2.2569
ion transport	-2.21208
response to hypoxia	-2.19868
lung development	-2.16287
lipopolysaccharide-mediated signaling pathway	-2.08106
negative regulation of cell proliferation	-2.0381
sodium ion transport	-2.00786
activation of MAPK activity	-1.99182
cell migration	-1.99182
negative regulation of transcription	-1.97263
protein polyubiquitination	-1.93446
protein complex assembly	-1.93446
oxygen and reactive oxygen species metabolic process	-1.93446
positive regulation of JNK cascade	-1.87008
positive regulation of cell proliferation	-1.8384
osteoblast differentiation	-1.81049
regulation of blood vessel size	-1.81049
regulation of cell cycle	-1.7914
protein amino acid autophosphorylation	-1.76561
apoptosis	-1.75091
allantoin metabolic process	-1.74822
response to oxygen radical	-1.74822
diaphragm contraction	-1.74822
skeletal muscle contraction	-1.74822
organic acid metabolic process	-1.74822
acetyl-CoA metabolic process	-1.74822
citrate metabolic process	-1.74822
pyrimidine base catabolic process	-1.74822
uracil catabolic process	-1.74822
thymidine catabolic process	-1.74822
glycerophospholipid metabolic process	-1.74822
mitotic metaphase plate congression	-1.74822
activation of phospholipase C activity	-1.74822
olfactory learning	-1.74822
fatty acid catabolic process	-1.74822
serine family amino acid metabolic process	-1.74822
thiamin diphosphate biosynthetic process	-1.74822
negative regulation of biosynthetic process	-1.74822
response to manganese ion	-1.74822
copper ion import	-1.74822
intracellular copper ion transport	-1.74822
bile acid and bile salt transport	-1.74822
fructose transport	-1.74822
molecular hydrogen transport	-1.74822
peptidyl-cysteine S-nitrosylation	-1.74822
choline metabolic process	-1.74822
L-ascorbic acid metabolic process	-1.74822
spinal cord patterning	-1.74822
apoptotic chromosome condensation	-1.74822
embryonic camera-type eye development	-1.74822
regulation of glucocorticoid biosynthetic process	-1.74822
response to cobalt ion	-1.74822
response to magnesium ion	-1.74822
negative regulation of phosphoprotein phosphatase activity	-1.74822
positive regulation of phosphoprotein phosphatase activity	-1.74822
positive regulation of interferon-alpha production	-1.74822
mitochondrial respiratory chain complex assembly	-1.74822
response to testosterone stimulus	-1.74822
regulation of cell-cell adhesion mediated by integrin	-1.74822
positive regulation of glutamate-cysteine ligase activity	-1.74822
protein refolding	-1.74822
vitamin E metabolic process	-1.74822
exogenous drug catabolic process	-1.74822
9-cis-retinoic acid biosynthetic process	-1.74822
response to alkaloid	-1.74822
regulation of cellular respiration	-1.74822
tongue morphogenesis	-1.74822
multicellular organismal metabolic process	-1.74822
FasL biosynthetic process	-1.74822
regulation of lymphocyte differentiation	-1.74822
negative regulation of fatty acid biosynthetic process	-1.74822
regulation of anti-apoptosis	-1.74822
negative regulation of mitotic metaphase/anaphase transition	-1.74822
positive regulation of dopamine metabolic process	-1.74822
formaldehyde catabolic process	-1.74822
positive regulation of fatty acid oxidation	-1.74822
phosphoinositide dephosphorylation	-1.74822
response to cycloheximide	-1.74822
chromatin-mediated maintenance of transcription	-1.74822
intracellular distribution of mitochondria	-1.74822
endosomal lumen acidification	-1.74822
regulation of dendrite development	-1.74822
positive regulation of small GTPase mediated signal transduction	-1.74822
positive regulation of binding	-1.74822
regulation of oxidoreductase activity	-1.74822
positive regulation of oxidoreductase activity	-1.74822
positive regulation of protein kinase B signaling cascade	-1.74822
fatty acid homeostasis	-1.74822
phospholipid homeostasis	-1.74822
organic anion transport	-1.70325
T cell activation	-1.70325
positive regulation of NF-kappaB transcription factor activity	-1.70325
response to oxidative stress	-1.66831
male gonad development	-1.65466
angiogenesis	-1.62933
learning	-1.6089
cellular protein metabolic process	-1.6089
signal transduction	-1.57659
glucose transport	-1.5657
ATP synthesis coupled proton transport	-1.5657
endocytosis	-1.52865
positive regulation of epithelial cell proliferation	-1.52478
regulation of cell proliferation	-1.45904
blastocyst formation	-1.44913
MyD88-dependent toll-like receptor signaling pathway	-1.44913
positive regulation of T cell mediated immune response to tumor cell	-1.44913
fructose 6-phosphate metabolic process	-1.44913
acetyl-CoA biosynthetic process from pyruvate	-1.44913
oxaloacetate metabolic process	-1.44913
regulation of gluconeogenesis	-1.44913
peptide metabolic process	-1.44913
L-serine metabolic process	-1.44913
creatine biosynthetic process	-1.44913
protein targeting to peroxisome	-1.44913
NADP metabolic process	-1.44913
thiamin metabolic process	-1.44913
activation of transmembrane receptor protein tyrosine kinase activity	-1.44913
anterograde axon cargo transport	-1.44913
glucocorticoid metabolic process	-1.44913
pyridoxine biosynthetic process	-1.44913
deoxyribonucleotide catabolic process	-1.44913
aspartate transport	-1.44913
cytidine to uridine editing	-1.44913
protein import into peroxisome matrix	-1.44913
mannose biosynthetic process	-1.44913
taurine metabolic process	-1.44913
sleep	-1.44913
negative regulation of appetite	-1.44913
response to peptidoglycan	-1.44913
negative regulation of interleukin-4 production	-1.44913
positive regulation of interleukin-12 production	-1.44913
saturated monocarboxylic acid metabolic process	-1.44913
unsaturated monocarboxylic acid metabolic process	-1.44913
response to hydroperoxide	-1.44913
negative regulation of Rho protein signal transduction	-1.44913
negative regulation of protein amino acid dephosphorylation	-1.44913
negative regulation of cytokine biosynthetic process	-1.44913
vitamin K metabolic process	-1.44913
response to starvation	-1.44913
D-xylose metabolic process	-1.44913
glucocorticoid receptor signaling pathway	-1.44913
response to amino acid stimulus	-1.44913
malate-aspartate shuttle	-1.44913
positive regulation of blood vessel endothelial cell migration	-1.44913
negative regulation of insulin-like growth factor receptor signaling pathway	-1.44913
positive regulation of cholesterol biosynthetic process	-1.44913
positive regulation of protein catabolic process	-1.44913
positive regulation of rhodopsin gene expression	-1.44913
negative regulation of JNK cascade	-1.44913
regulation of JAK-STAT cascade	-1.44913
positive regulation of JAK-STAT cascade	-1.44913
phosphatidylcholine metabolic process	-1.44913
inositol phosphate dephosphorylation	-1.44913
negative regulation of isotype switching to IgE isotypes	-1.44913
regulation of isotype switching to IgG isotypes	-1.44913
negative regulation of smooth muscle cell proliferation	-1.44913
regulation of cell division	-1.44913
microtubule-based peroxisome localization	-1.44913
response to unfolded protein	-1.44897
chromosome segregation	-1.44897
regulation of multicellular organism growth	-1.44897
cholesterol homeostasis	-1.41372
fat cell differentiation	-1.41372
positive regulation of apoptosis	-1.38623
regulation of apoptosis	-1.35006
glycogen metabolic process	-1.34783
positive regulation of peptidyl-tyrosine phosphorylation	-1.34783
nervous system development	-1.3319

## Sheet: Profile#13LogP
GO	LogP
oxidation reduction	-31.0858
response to drug	-16.9812
transmembrane transport	-13.1085
regulation of transcription	-9.67392
response to estradiol stimulus	-8.43415
response to retinoic acid	-8.01172
response to ethanol	-8.01172
response to estrogen stimulus	-7.73781
response to glucocorticoid stimulus	-7.73781
positive regulation of cell proliferation	-6.69147
positive regulation of protein amino acid phosphorylation	-6.30705
protein amino acid phosphorylation	-6.25082
fatty acid metabolic process	-5.90268
response to oxidative stress	-5.87312
response to mechanical stimulus	-5.72703
negative regulation of transcription factor activity	-5.72703
protein heterooligomerization	-5.72703
lipid metabolic process	-5.5226
response to glucose stimulus	-5.43596
G-protein coupled receptor protein signaling pathway	-5.4353
negative regulation of cell proliferation	-5.20213
positive regulation of cell migration	-5.18787
cholesterol homeostasis	-5.18787
response to stress	-5.16881
negative regulation of apoptosis	-4.73558
lipoprotein catabolic process	-4.73341
protein homotetramerization	-4.73341
positive regulation of transcription from RNA polymerase II promoter	-4.72936
negative regulation of transcription	-4.61394
response to hypoxia	-4.47257
translation	-4.2689
positive regulation of endothelial cell proliferation	-4.19571
response to osmotic stress	-4.19571
negative regulation of DNA replication	-4.19571
response to organic substance	-4.19571
apoptosis	-4.12297
positive regulation of apoptosis	-4.05759
response to calcium ion	-3.99477
chromatin modification	-3.87101
response to toxin	-3.85498
histone acetylation	-3.82186
response to lipopolysaccharide	-3.77917
fat cell differentiation	-3.77917
succinyl-CoA metabolic process	-3.71697
protein targeting to peroxisome	-3.71697
glucocorticoid metabolic process	-3.71697
positive regulation of phosphoinositide 3-kinase cascade	-3.71697
negative regulation of cell-cell adhesion	-3.71697
response to peptide hormone stimulus	-3.71697
positive regulation of cyclin-dependent protein kinase activity	-3.71697
oocyte maturation	-3.67014
protein export from nucleus	-3.67014
response to antibiotic	-3.67014
lipoprotein metabolic process	-3.63765
cholesterol metabolic process	-3.62368
negative regulation of transcription from RNA polymerase II promoter	-3.60099
chromatin silencing	-3.53502
positive regulation of protein kinase activity	-3.53502
regulation of apoptosis	-3.43734
protein ubiquitination	-3.38795
steroid metabolic process	-3.34643
cell redox homeostasis	-3.34643
re-entry into mitotic cell cycle	-3.24268
lens morphogenesis in camera-type eye	-3.24268
positive regulation of glycogen biosynthetic process	-3.24268
cell proliferation	-3.22228
protein amino acid O-linked glycosylation	-3.20093
cholesterol transport	-3.20093
endoplasmic reticulum unfolded protein response	-3.10719
in utero embryonic development	-3.08333
odontogenesis of dentine-containing tooth	-3.07582
lipid transport	-3.04289
fertilization	-3.02018
cell cycle	-2.98324
bile acid biosynthetic process	-2.94449
respiratory chain complex IV assembly	-2.94449
fatty acid transport	-2.94449
positive regulation of insulin secretion	-2.94449
negative regulation of chondrocyte differentiation	-2.94449
positive regulation of translation	-2.94449
positive regulation of anti-apoptosis	-2.94449
positive regulation of cell cycle	-2.94449
positive regulation of glucose import	-2.94449
Sertoli cell development	-2.94449
glutathione metabolic process	-2.86302
nucleotide catabolic process	-2.72547
toxin metabolic process	-2.72547
UV protection	-2.72547
Leydig cell differentiation	-2.72547
positive regulation of endocytosis	-2.72547
negative regulation of proteolysis	-2.72547
positive regulation of I-kappaB kinase/NF-kappaB cascade	-2.72413
multicellular organismal development	-2.7074
regulation of gene expression	-2.70301
transcription	-2.66813
metabolic process	-2.62154
fatty acid biosynthetic process	-2.5635
cellular aldehyde metabolic process	-2.55221
Mo-molybdopterin cofactor biosynthetic process	-2.55221
aerobic respiration	-2.55221
tetracycline transport	-2.55221
positive regulation of protein ubiquitination	-2.55221
response to morphine	-2.55221
embryonic eye morphogenesis	-2.55221
G1/S transition of mitotic cell cycle	-2.5423
post-embryonic development	-2.49851
tricarboxylic acid cycle	-2.48747
heart development	-2.44813
glycine catabolic process	-2.40891
cellular aromatic compound metabolic process	-2.40891
positive regulation of cell growth	-2.40891
positive regulation of gene-specific transcription	-2.40891
negative regulation of MAPKKK cascade	-2.40891
mRNA processing	-2.38783
negative regulation of cell growth	-2.38501
steroid biosynthetic process	-2.37682
nervous system development	-2.37364
response to hydrogen peroxide	-2.2868
negative regulation of MAP kinase activity	-2.2868
MAPKKK cascade	-2.24667
ER to Golgi vesicle-mediated transport	-2.24667
neural tube formation	-2.18048
protein amino acid deacetylation	-2.18048
Rac protein signal transduction	-2.18048
ER-associated protein catabolic process	-2.18048
insulin-like growth factor receptor signaling pathway	-2.18048
liver development	-2.1234
glucose homeostasis	-2.1234
cerebellum development	-2.08639
artery morphogenesis	-2.08639
regulation of transcription from RNA polymerase II promoter	-2.07886
lung development	-2.01953
nitrogen compound metabolic process	-2.00206
cell division	-1.97259
anti-apoptosis	-1.95394
brain development	-1.93278
purine nucleotide biosynthetic process	-1.9257
social behavior	-1.9257
protein folding	-1.90033
phospholipid biosynthetic process	-1.87996
behavioral fear response	-1.85596
acyl-CoA metabolic process	-1.85596
motor axon guidance	-1.85596
negative regulation of epithelial cell proliferation	-1.85596
defense response to Gram-positive bacterium	-1.85596
innate immune response	-1.83191
blood vessel development	-1.81936
kidney development	-1.7903
glucose metabolic process	-1.73448
osteoblast differentiation	-1.73249
initiation of primordial ovarian follicle growth	-1.70761
antral ovarian follicle growth	-1.70761
positive regulation of natural killer cell mediated cytotoxicity directed against tumor cell target	-1.70761
xylulose metabolic process	-1.70761
ethanol metabolic process	-1.70761
organic acid metabolic process	-1.70761
AMP biosynthetic process	-1.70761
aspartate metabolic process	-1.70761
glycerophospholipid metabolic process	-1.70761
glycosphingolipid metabolic process	-1.70761
heme a biosynthetic process	-1.70761
mitotic sister chromatid cohesion	-1.70761
receptor guanylyl cyclase signaling pathway	-1.70761
mesodermal cell fate determination	-1.70761
ether lipid biosynthetic process	-1.70761
serine family amino acid metabolic process	-1.70761
nucleoside diphosphate metabolic process	-1.70761
purine ribonucleotide biosynthetic process	-1.70761
riboflavin biosynthetic process	-1.70761
pathogenesis	-1.70761
putrescine biosynthetic process	-1.70761
entrainment of circadian clock	-1.70761
specification of organ position	-1.70761
response to activity	-1.70761
coenzyme A catabolic process	-1.70761
carbon utilization	-1.70761
molecular hydrogen transport	-1.70761
calcium-dependent cell-matrix adhesion	-1.70761
cytochrome complex assembly	-1.70761
N-terminal peptidyl-lysine acetylation	-1.70761
naphthalene metabolic process	-1.70761
proprioception	-1.70761
glucose 1-phosphate metabolic process	-1.70761
galactitol metabolic process	-1.70761
histidine catabolic process to glutamate and formamide	-1.70761
cytosine metabolic process	-1.70761
ventricular system development	-1.70761
branchiomotor neuron axon guidance	-1.70761
centromeric heterochromatin formation	-1.70761
ARF protein signal transduction	-1.70761
response to magnesium ion	-1.70761
DNA duplex unwinding	-1.70761
response to progesterone stimulus	-1.70761
regulation of gene-specific transcription	-1.70761
positive regulation of Rac GTPase activity	-1.70761
activation of Rac GTPase activity	-1.70761
regulation of S phase	-1.70761
response to testosterone stimulus	-1.70761
regulation of cell-cell adhesion mediated by integrin	-1.70761
cellular response to oxidative stress	-1.70761
quinone cofactor metabolic process	-1.70761
hormone catabolic process	-1.70761
negative regulation of tyrosine phosphorylation of Stat3 protein	-1.70761
negative regulation of tyrosine phosphorylation of Stat5 protein	-1.70761
exogenous drug catabolic process	-1.70761
9-cis-retinoic acid biosynthetic process	-1.70761
entrainment of circadian clock by photoperiod	-1.70761
response to alkaloid	-1.70761
molybdopterin cofactor metabolic process	-1.70761
tongue development	-1.70761
tongue morphogenesis	-1.70761
protein import into peroxisome membrane	-1.70761
extracellular polysaccharide biosynthetic process	-1.70761
negative regulation of fatty acid biosynthetic process	-1.70761
positive regulation of DNA replication	-1.70761
negative regulation of mitosis	-1.70761
positive regulation of growth	-1.70761
alcohol catabolic process	-1.70761
acetyl-CoA catabolic process	-1.70761
glyoxylate metabolic process	-1.70761
optic placode formation involved in camera-type eye	-1.70761
oxalic acid secretion	-1.70761
myoblast cell fate commitment	-1.70761
catecholamine secretion	-1.70761
regulation of endosome size	-1.70761
regulation of smooth muscle cell differentiation	-1.70761
positive regulation of oxidoreductase activity	-1.70761
positive regulation of cell division	-1.70761
short-chain fatty acid biosynthetic process	-1.70761
medium-chain fatty acid biosynthetic process	-1.70761
protein autoubiquitination	-1.70761
long-term synaptic potentiation	-1.70761
lipid catabolic process	-1.70294
proteolysis	-1.68348
heart looping	-1.67731
fatty acid beta-oxidation	-1.67731
positive regulation of transcription	-1.65152
blood coagulation	-1.63104
spermatogenesis	-1.60674
neuromuscular junction development	-1.57741
respiratory gaseous exchange	-1.5319
Notch signaling pathway	-1.51486
angiogenesis	-1.49439
anion transport	-1.48895
ATP synthesis coupled proton transport	-1.48895
sensory perception of pain	-1.48895
negative regulation of Wnt receptor signaling pathway	-1.48895
positive regulation of MAPKKK cascade	-1.48895
cell cycle arrest	-1.47189
axonogenesis	-1.47189
biosynthetic process	-1.45109
cell-cell adhesion	-1.45109
organ morphogenesis	-1.45106
mesoderm formation	-1.44828
negative regulation of protein kinase activity	-1.44828
cholesterol biosynthetic process	-1.44828
response to UV	-1.44828
negative regulation of cell migration	-1.44828
ureteric bud development	-1.40968
regulation of chromatin assembly or disassembly	-1.40871
endothelial cell development	-1.40871
lymphangiogenesis	-1.40871
positive regulation of cell-matrix adhesion	-1.40871
optic cup morphogenesis involved in camera-type eye development	-1.40871
hemopoietic progenitor cell differentiation	-1.40871
glyoxylate cycle	-1.40871
purine nucleotide metabolic process	-1.40871
prolyl-tRNA aminoacylation	-1.40871
protein amino acid sulfation	-1.40871
glutamate biosynthetic process	-1.40871
S-adenosylmethionine biosynthetic process	-1.40871
proline catabolic process	-1.40871
L-serine metabolic process	-1.40871
cotranslational protein targeting to membrane	-1.40871
NADP metabolic process	-1.40871
porphyrin metabolic process	-1.40871
activation of transmembrane receptor protein tyrosine kinase activity	-1.40871
signal complex assembly	-1.40871
nitric oxide mediated signal transduction	-1.40871
insemination	-1.40871
macromolecule biosynthetic process	-1.40871
gamma-aminobutyric acid metabolic process	-1.40871
response to carbohydrate stimulus	-1.40871
auditory receptor cell fate commitment	-1.40871
response to UV-C	-1.40871
phosphoinositide 3-kinase cascade	-1.40871
regulation of lung blood pressure	-1.40871
nucleoside transport	-1.40871
drug transport	-1.40871
protein import into peroxisome matrix	-1.40871
lateral ventricle development	-1.40871
telencephalon regionalization	-1.40871
germ-line stem cell maintenance	-1.40871
negative regulation of epithelial cell differentiation	-1.40871
G2/M transition DNA damage checkpoint	-1.40871
positive regulation of protein binding	-1.40871
positive regulation of interleukin-12 production	-1.40871
interleukin-2 biosynthetic process	-1.40871
regulation of odontogenesis of dentine-containing tooth	-1.40871
response to starvation	-1.40871
response to amino acid stimulus	-1.40871
cellular protein catabolic process	-1.40871
negative regulation of auditory receptor cell differentiation	-1.40871
positive regulation of protein catabolic process	-1.40871
negative regulation of G-protein coupled receptor protein signaling pathway	-1.40871
negative regulation of JAK-STAT cascade	-1.40871
phosphatidylcholine metabolic process	-1.40871
positive regulation of protein export from nucleus	-1.40871
embryonic hindgut morphogenesis	-1.40871
negative regulation of collateral sprouting	-1.40871
response to axon injury	-1.40871
positive regulation of NK T cell activation	-1.40871
nuclear import	-1.40871
maintenance of ER location	-1.40871
positive regulation of synaptogenesis	-1.40871
cloacal septation	-1.40871
DNA replication	-1.3559
autophagy	-1.33796
actin filament organization	-1.30454
insulin receptor signaling pathway	-1.30454
negative regulation of cell differentiation	-1.30454

## Sheet: Profile#14LogP
GO	LogP
transmembrane transport	-12.7692
defense response to Gram-positive bacterium	-10.2664
proteolysis	-9.21488
inflammatory response	-9.09763
neutrophil chemotaxis	-8.2998
positive regulation of cell proliferation	-8.23258
response to lipopolysaccharide	-8.00658
cell adhesion	-7.12707
protein amino acid autophosphorylation	-7.11091
response to drug	-6.85575
positive regulation of cell migration	-6.44925
G-protein coupled receptor protein signaling pathway	-6.18159
aging	-6.0351
peptidyl-tyrosine phosphorylation	-5.92153
nervous system development	-5.83234
collagen catabolic process	-5.79197
estrogen metabolic process	-5.59972
response to oxidative stress	-5.59196
response to hypoxia	-5.56982
defense response to bacterium	-5.0825
response to toxin	-5.07986
oxidation reduction	-5.0774
regulation of cell proliferation	-5.05637
positive regulation of angiogenesis	-4.90328
positive regulation of apoptosis	-4.8696
negative regulation of cell proliferation	-4.86191
platelet-derived growth factor receptor signaling pathway	-4.60676
brain development	-4.5327
keratinocyte differentiation	-4.48016
innate immune response	-4.34301
apoptosis	-4.25511
wound healing	-4.23998
salivary gland morphogenesis	-4.06972
response to cytokine stimulus	-4.06972
defense response to Gram-negative bacterium	-4.06972
multicellular organismal development	-3.87147
response to hormone stimulus	-3.86911
positive regulation of MAP kinase activity	-3.86911
phagocytosis	-3.85441
transport	-3.78445
peptide cross-linking	-3.69653
response to organic cyclic substance	-3.63216
smooth muscle cell migration	-3.63216
positive regulation of vasoconstriction	-3.63216
positive regulation of synaptic transmission	-3.63216
regulation of neurotransmitter secretion	-3.54513
negative regulation of apoptosis	-3.54257
female pregnancy	-3.47545
blood coagulation	-3.47001
immune response	-3.35533
regulation of transcription	-3.28895
leukocyte migration	-3.2889
germ cell development	-3.28557
stem cell maintenance	-3.17846
response to protein stimulus	-3.17846
luteinization	-3.15817
response to zinc ion	-3.15817
receptor internalization	-3.15817
melanosome localization	-3.15817
regulation of locomotion	-3.15817
tissue regeneration	-3.15817
positive regulation of smooth muscle cell proliferation	-3.15817
protein heterooligomerization	-3.15817
cell-cell adhesion	-3.15238
cell cycle	-3.09132
pigmentation	-3.06417
osteoblast differentiation	-2.98381
ATP biosynthetic process	-2.98381
protein amino acid phosphorylation	-2.97947
integrin-mediated signaling pathway	-2.92075
odontogenesis of dentine-containing tooth	-2.91708
melanocyte differentiation	-2.89713
negative regulation of T cell proliferation	-2.89713
ameboidal cell migration	-2.86027
melanosome transport	-2.86027
positive regulation of tumor necrosis factor biosynthetic process	-2.86027
positive regulation of anti-apoptosis	-2.86027
positive regulation of proteolysis	-2.86027
response to cadmium ion	-2.86027
positive regulation of mesenchymal cell proliferation	-2.8163
B cell activation	-2.8163
neuromuscular junction development	-2.74061
skin development	-2.74061
lung development	-2.73366
lymph node development	-2.66947
kidney development	-2.66049
cell-matrix adhesion	-2.66049
negative regulation of tumor necrosis factor production	-2.64154
odontogenesis	-2.64154
negative regulation of myeloid cell differentiation	-2.64154
positive regulation of endocytosis	-2.64154
positive regulation of transcription factor activity	-2.64154
neurotransmitter transport	-2.62179
exocytosis	-2.62179
positive regulation of MAPKKK cascade	-2.60238
cell development	-2.60238
positive regulation of epithelial cell proliferation	-2.53892
negative regulation of transcription	-2.49433
Ras protein signal transduction	-2.47873
female gonad development	-2.46857
folic acid and derivative biosynthetic process	-2.46857
L-amino acid transport	-2.46857
removal of superoxide radicals	-2.46857
positive regulation of protein ubiquitination	-2.46857
response to food	-2.46857
response to nicotine	-2.46857
brown fat cell differentiation	-2.46857
protein tetramerization	-2.46857
cardiac muscle cell differentiation	-2.46857
regulation of blood pressure	-2.36701
chemotaxis	-2.35221
positive regulation of endothelial cell proliferation	-2.32557
response to osmotic stress	-2.32557
response to organic substance	-2.32557
regulation of dopamine secretion	-2.32557
positive regulation of cell growth	-2.32557
negative regulation of NF-kappaB transcription factor activity	-2.32557
cardiac muscle contraction	-2.32557
cell differentiation	-2.3041
heart development	-2.23818
cell cycle arrest	-2.22457
regulation of small GTPase mediated signal transduction	-2.22457
myelination	-2.21752
response to radiation	-2.20374
multicellular organismal aging	-2.20374
positive regulation of cell adhesion	-2.20374
carbohydrate metabolic process	-2.16708
mammary gland development	-2.12782
activation of MAPKK activity	-2.09771
chondrocyte differentiation	-2.09771
digestion	-2.09771
response to bacterium	-2.09771
Rac protein signal transduction	-2.09771
negative regulation of transforming growth factor beta receptor signaling pathway	-2.09771
regulation of neuron apoptosis	-2.09771
positive regulation of fibroblast proliferation	-2.09771
positive regulation of immune response	-2.09771
iron ion transport	-2.0448
epidermis development	-2.0448
regulation of cell migration	-2.0448
organ morphogenesis	-2.00776
chitin catabolic process	-2.00392
actin filament polymerization	-2.00392
hydrogen peroxide catabolic process	-2.00392
keratinocyte proliferation	-2.00392
endocytosis	-1.93692
leukotriene metabolic process	-1.91987
fibroblast growth factor receptor signaling pathway	-1.91987
response to wounding	-1.91987
embryonic pattern specification	-1.91987
actin filament-based movement	-1.91987
adrenal gland development	-1.91987
positive regulation of tumor necrosis factor production	-1.91987
regulation of cell differentiation	-1.91987
negative regulation of cell adhesion	-1.77435
histone methylation	-1.77435
blood vessel morphogenesis	-1.77435
palate development	-1.77435
regulation of apoptosis	-1.71315
bone mineralization	-1.7105
phosphoinositide-mediated signaling	-1.7105
sodium ion transport	-1.6695
response to protozoan	-1.66524
microglial cell activation	-1.66524
cell activation	-1.66524
negative regulation of type IV hypersensitivity	-1.66524
positive regulation of neurotransmitter secretion	-1.66524
regulation of blood volume by renal aldosterone	-1.66524
lymphoid progenitor cell differentiation	-1.66524
neutrophil mediated immunity	-1.66524
detection of oxygen	-1.66524
cAMP catabolic process	-1.66524
acetylcholine catabolic process	-1.66524
glycosphingolipid metabolic process	-1.66524
regulation of striated muscle contraction	-1.66524
syncytium formation	-1.66524
short-term memory	-1.66524
cyclin catabolic process	-1.66524
epidermal cell differentiation	-1.66524
response to iron ion	-1.66524
response to manganese ion	-1.66524
positive regulation vascular endothelial growth factor production	-1.66524
positive regulation of smooth muscle cell migration	-1.66524
synaptic vesicle priming	-1.66524
peptidyl-proline modification	-1.66524
propionate catabolic process	-1.66524
nucleus accumbens development	-1.66524
thalamus development	-1.66524
pancreatic juice secretion	-1.66524
neutrophil differentiation	-1.66524
regulation of cAMP metabolic process	-1.66524
response to caffeine	-1.66524
myosin filament assembly	-1.66524
embryonic camera-type eye development	-1.66524
secretory granule localization	-1.66524
positive regulation of prostaglandin secretion	-1.66524
positive regulation of Rac GTPase activity	-1.66524
cellular response to hormone stimulus	-1.66524
response to testosterone stimulus	-1.66524
response to lipid	-1.66524
exocrine system development	-1.66524
establishment of mitotic spindle localization	-1.66524
hormone catabolic process	-1.66524
peptide catabolic process	-1.66524
regulation of neutrophil degranulation	-1.66524
cytotoxic T cell degranulation	-1.66524
tongue development	-1.66524
positive regulation of endothelial cell differentiation	-1.66524
cGMP catabolic process	-1.66524
tetrahydrofolate metabolic process	-1.66524
male germ-line stem cell division	-1.66524
astrocyte activation	-1.66524
macrophage chemotaxis	-1.66524
negative regulation of retinoic acid receptor signaling pathway	-1.66524
digestive tract morphogenesis	-1.66524
embryonic neurocranium morphogenesis	-1.66524
regulation of defense response to virus	-1.66524
regulation of defense response to virus by host	-1.66524
regulation of acyl-CoA biosynthetic process	-1.66524
regulation of nitric-oxide synthase activity	-1.66524
positive regulation of nitric-oxide synthase activity	-1.66524
negative regulation of striated muscle cell differentiation	-1.66524
positive regulation of release of sequestered calcium ion into cytosol	-1.66524
positive regulation of keratinocyte migration	-1.66524
response to cAMP	-1.66524
positive regulation of protein kinase B signaling cascade	-1.66524
positive regulation of mitochondrial depolarization	-1.66524
response to hyperoxia	-1.66524
long-term synaptic potentiation	-1.66524
myeloid cell differentiation	-1.65145
inner ear development	-1.65145
blood vessel remodeling	-1.59656
I-kappaB kinase/NF-kappaB cascade	-1.59656
peripheral nervous system development	-1.59656
phospholipid transport	-1.59656
ion transport	-1.58458
leukotriene biosynthetic process	-1.54529
hippocampus development	-1.54529
positive regulation of NF-kappaB transcription factor activity	-1.54529
regulation of excitatory postsynaptic membrane potential	-1.54529
regulation of translation	-1.51822
hair follicle development	-1.49723
double-strand break repair	-1.49723
regulation of heart contraction	-1.49723
chromatin modification	-1.47019
cell growth	-1.45201
post-embryonic development	-1.44787
glucose transport	-1.40933
sensory perception of pain	-1.40933
nucleotide-excision repair	-1.36895
circadian rhythm	-1.36895
activation of MAPKKK activity	-1.36656
replicative cell aging	-1.36656
ganglioside metabolic process	-1.36656
morphogenesis of a polarized epithelium	-1.36656
regulation of receptor recycling	-1.36656
optic cup morphogenesis involved in camera-type eye development	-1.36656
myeloid progenitor cell differentiation	-1.36656
myeloid leukocyte differentiation	-1.36656
positive regulation of immunoglobulin production	-1.36656
immune response-regulating cell surface receptor signaling pathway	-1.36656
asparagine biosynthetic process	-1.36656
neutral lipid metabolic process	-1.36656
sphingomyelin metabolic process	-1.36656
porphyrin metabolic process	-1.36656
transmembrane receptor protein tyrosine phosphatase signaling pathway	-1.36656
negative regulation of adenylate cyclase activity	-1.36656
ectoderm and mesoderm interaction	-1.36656
glucocorticoid metabolic process	-1.36656
regulation of synaptic growth at neuromuscular junction	-1.36656
attachment of spindle microtubules to kinetochore	-1.36656
branched chain family amino acid biosynthetic process	-1.36656
lipoate biosynthetic process	-1.36656
response to symbiotic bacterium	-1.36656
response to inorganic substance	-1.36656
L-cysteine catabolic process to taurine	-1.36656
taurine metabolic process	-1.36656
vesicle transport along actin filament	-1.36656
peptide hormone secretion	-1.36656
ovulation	-1.36656
polarized epithelial cell differentiation	-1.36656
response to peptidoglycan	-1.36656
negative regulation of interleukin-12 production	-1.36656
positive regulation of stress-activated MAPK cascade	-1.36656
cell adhesion mediated by integrin	-1.36656
post-embryonic hemopoiesis	-1.36656
germ cell programmed cell death	-1.36656
regulation of fibroblast growth factor receptor signaling pathway	-1.36656
cytokine biosynthetic process	-1.36656
cellular response to glucose starvation	-1.36656
regulation of odontogenesis of dentine-containing tooth	-1.36656
tyrosine phosphorylation of Stat3 protein	-1.36656
positive regulation of tyrosine phosphorylation of Stat3 protein	-1.36656
regulation of macrophage activation	-1.36656
response to amino acid stimulus	-1.36656
neutrophil degranulation	-1.36656
natural killer cell degranulation	-1.36656
T-helper 1 cell differentiation	-1.36656
negative regulation of chemokine biosynthetic process	-1.36656
neurotransmitter receptor biosynthetic process	-1.36656
negative regulation of meiosis	-1.36656
negative regulation of smooth muscle contraction	-1.36656
ceramide catabolic process	-1.36656
negative regulation of alpha-beta T cell proliferation	-1.36656
positive regulation of long-term neuronal synaptic plasticity	-1.36656
negative regulation of smooth muscle cell proliferation	-1.36656
positive regulation of astrocyte differentiation	-1.36656
epidermis morphogenesis	-1.36656
negative regulation of immune response	-1.36656
interaction with symbiont	-1.36656
protein amino acid de-ADP-ribosylation	-1.36656
pigment granule localization	-1.36656
pigment granule transport	-1.36656
olfactory pit development	-1.36656
cloacal septation	-1.36656
patterning of blood vessels	-1.33063
ureteric bud development	-1.33063

## Sheet: Profile#17LogP
GO	LogP
transmembrane transport	-17.29
cell adhesion	-10.5906
response to drug	-10.2085
collagen fibril organization	-8.73141
apoptosis	-8.10906
regulation of transcription	-7.68651
regulation of B cell differentiation	-7.37184
ATP biosynthetic process	-7.30225
aging	-7.00599
response to estradiol stimulus	-7.00599
response to cytokine stimulus	-7.00599
T cell differentiation	-6.85354
skin development	-6.85354
lymph node development	-6.72313
inflammatory response	-6.34582
response to mechanical stimulus	-6.33079
regulation of cell cycle	-6.09184
innate immune response	-5.93083
negative regulation of peptidyl-tyrosine phosphorylation	-5.73073
chemotaxis	-5.71049
B cell receptor signaling pathway	-5.70851
response to hypoxia	-5.44413
osteoblast differentiation	-5.43193
wound healing	-5.19473
cell cycle	-5.00256
response to radiation	-4.5926
response to hydrogen peroxide	-4.5926
regulation of blood pressure	-4.55979
protein amino acid phosphorylation	-4.54544
response to oxidative stress	-4.4882
acute-phase response	-4.48618
positive regulation of transcription from RNA polymerase II promoter	-4.42355
response to bacterium	-4.4185
myeloid dendritic cell differentiation	-4.4185
B cell differentiation	-4.34824
ion transport	-4.22961
interleukin-10 production	-4.11905
interleukin-12 production	-4.11905
negative regulation of immune response	-4.11905
regulation of cell proliferation	-4.10659
cell division	-3.91977
neutrophil chemotaxis	-3.8944
defense response to Gram-positive bacterium	-3.8944
negative regulation of signal transduction	-3.89045
positive regulation of calcium-mediated signaling	-3.79166
cytokinesis	-3.69674
regulation of apoptosis	-3.6874
negative regulation of cell proliferation	-3.66736
intramembranous ossification	-3.64371
homotypic cell-cell adhesion	-3.64371
negative regulation of phosphorylation	-3.64371
skin morphogenesis	-3.64371
respiratory burst	-3.64371
negative regulation of insulin receptor signaling pathway	-3.64371
hydrogen peroxide biosynthetic process	-3.64371
blood vessel development	-3.61665
negative regulation of T cell proliferation	-3.60856
negative regulation of transcription	-3.59379
hemopoiesis	-3.4574
regulation of protein amino acid phosphorylation	-3.44904
positive regulation of B cell proliferation	-3.44904
positive regulation of transcription	-3.34715
negative regulation of cAMP biosynthetic process	-3.34446
early endosome to late endosome transport	-3.34446
negative regulation of fat cell differentiation	-3.34446
positive regulation of anti-apoptosis	-3.34446
response to steroid hormone stimulus	-3.34446
negative regulation of neurogenesis	-3.34446
negative regulation of T cell activation	-3.34446
response to glucocorticoid stimulus	-3.34446
positive regulation of I-kappaB kinase/NF-kappaB cascade	-3.3078
mitosis	-3.25295
positive regulation of epithelial cell proliferation	-3.24285
regulation of sodium ion transport	-3.12439
activation of protein kinase activity	-3.12439
regulation of growth	-3.12439
positive regulation of transcription factor activity	-3.12439
ovarian follicle development	-3.12246
epithelial cell differentiation	-3.12246
ossification	-3.03034
protein homooligomerization	-2.96166
neuroprotection	-2.95008
negative regulation of T cell receptor signaling pathway	-2.95008
definitive hemopoiesis	-2.95008
biological_process	-2.93687
calcium ion transport	-2.91844
positive regulation of apoptosis	-2.84209
DNA repair	-2.81556
positive regulation of cell growth	-2.80573
B cell proliferation	-2.80573
negative regulation of caspase activity	-2.80573
defense response to Gram-negative bacterium	-2.80573
neural tube closure	-2.69306
dicarboxylic acid transport	-2.68257
negative regulation of neuroblast proliferation	-2.68257
response to ethanol	-2.68257
brain development	-2.65271
cell proliferation	-2.58979
transforming growth factor beta receptor signaling pathway	-2.57858
negative regulation of transforming growth factor beta receptor signaling pathway	-2.5752
positive regulation of alpha-beta T cell proliferation	-2.5752
epidermal growth factor receptor signaling pathway	-2.48007
response to glucose stimulus	-2.48007
chromatin modification	-2.47449
phospholipid biosynthetic process	-2.44151
cell migration	-2.44151
negative regulation of B cell proliferation	-2.39469
B cell homeostasis	-2.31728
regulation of actin filament polymerization	-2.31728
T cell homeostasis	-2.31728
positive regulation of angiogenesis	-2.31728
regulation of cell shape	-2.26228
negative regulation of epithelial cell proliferation	-2.2465
T cell receptor signaling pathway	-2.2465
G-protein coupled receptor protein signaling pathway	-2.19533
release of cytochrome c from mitochondria	-2.18133
phosphoinositide-mediated signaling	-2.18133
induction of apoptosis	-2.16823
positive regulation of protein amino acid phosphorylation	-2.12095
myeloid cell differentiation	-2.12095
signal transduction	-2.0844
cell death	-2.06473
leukotriene biosynthetic process	-2.01214
hippocampus development	-2.01214
positive regulation of NF-kappaB transcription factor activity	-2.01214
response to gamma radiation	-1.96276
cell growth	-1.91622
regulation of ARF protein signal transduction	-1.91622
reproduction	-1.90844
desensitization of G-protein coupled receptor protein signaling pathway	-1.90844
regulation of oxidative phosphorylation	-1.90844
mature B cell differentiation	-1.90844
positive regulation of T cell mediated immunity	-1.90844
regulation of humoral immune response mediated by circulating immunoglobulin	-1.90844
inositol biosynthetic process	-1.90844
glycosaminoglycan catabolic process	-1.90844
tryptophan metabolic process	-1.90844
NADP biosynthetic process	-1.90844
centriole replication	-1.90844
SMAD protein complex assembly	-1.90844
negative regulation of cell fate specification	-1.90844
negative regulation of cardiac muscle hypertrophy	-1.90844
copper ion import	-1.90844
succinate transport	-1.90844
cytochrome complex assembly	-1.90844
peptidyl-lysine modification	-1.90844
ubiquitin-dependent SMAD protein catabolic process	-1.90844
positive regulation of granulocyte differentiation	-1.90844
positive regulation of interleukin-17 production	-1.90844
receptor catabolic process	-1.90844
mononuclear cell proliferation	-1.90844
regulation of S phase	-1.90844
maintenance of protease location in mast cell secretory granule	-1.90844
maintenance of granzyme B location in T cell secretory granule	-1.90844
multicellular organismal response to stress	-1.90844
positive regulation of catecholamine secretion	-1.90844
positive regulation of cell adhesion mediated by integrin	-1.90844
heterotypic cell-cell adhesion	-1.90844
response to fluid shear stress	-1.90844
positive regulation of histone acetylation	-1.90844
positive regulation of protein amino acid dephosphorylation	-1.90844
regulation of protein import into nucleus	-1.90844
epinephrine metabolic process	-1.90844
positive regulation of cell fate specification	-1.90844
positive regulation of amyloid precursor protein biosynthetic process	-1.90844
negative regulation of blood vessel endothelial cell migration	-1.90844
establishment of protein localization	-1.90844
positive regulation of bone resorption	-1.90844
negative regulation of metalloenzyme activity	-1.90844
eye morphogenesis	-1.90844
regulation of B cell receptor signaling pathway	-1.90844
positive regulation of antigen receptor-mediated signaling pathway	-1.90844
positive regulation of B cell receptor signaling pathway	-1.90844
positive chemotaxis	-1.90844
positive regulation of actin nucleation	-1.90844
positive regulation of release of sequestered calcium ion into cytosol	-1.90844
positive regulation of ubiquitin-protein ligase activity	-1.90844
elastin biosynthetic process	-1.90844
negative regulation of histone H3-K9 methylation	-1.90844
response to hyperoxia	-1.90844
copper ion export	-1.90844
vagina development	-1.90844
protein amino acid dephosphorylation	-1.89848
glucose transport	-1.87223
positive regulation of MAPKKK cascade	-1.87223
spermatogenesis	-1.84186
response to UV	-1.83053
immunoglobulin mediated immune response	-1.83053
negative regulation of cell migration	-1.83053
positive regulation of T cell proliferation	-1.83053
Ras protein signal transduction	-1.7909
immune response	-1.77706
heart development	-1.76456
Rho protein signal transduction	-1.75316
cytolysis	-1.75316
positive regulation of cell migration	-1.71713
actin filament organization	-1.68268
negative regulation of cell growth	-1.64968
positive regulation of peptidyl-tyrosine phosphorylation	-1.64968
cell maturation	-1.61802
angiotensin mediated vasoconstriction involved in regulation of systemic arterial blood pressure	-1.60875
vasodilation by angiotensin involved in regulation of systemic arterial blood pressure	-1.60875
hemopoietic progenitor cell differentiation	-1.60875
follicular dendritic cell differentiation	-1.60875
tolerance induction to self antigen	-1.60875
positive regulation of immunoglobulin production	-1.60875
positive regulation of T cell mediated immune response to tumor cell	-1.60875
negative regulation of humoral immune response mediated by circulating immunoglobulin	-1.60875
fructose 6-phosphate metabolic process	-1.60875
tyrosine metabolic process	-1.60875
sphingomyelin metabolic process	-1.60875
phosphate metabolic process	-1.60875
glutamine transport	-1.60875
pinocytosis	-1.60875
negative regulation of adenylate cyclase activity	-1.60875
queuosine biosynthetic process	-1.60875
response to inorganic substance	-1.60875
pentose biosynthetic process	-1.60875
forebrain ventricular zone progenitor cell division	-1.60875
regulation of cell-cell adhesion	-1.60875
negative regulation of cell-cell adhesion	-1.60875
peptide hormone secretion	-1.60875
dermatan sulfate biosynthetic process	-1.60875
positive regulation of exit from mitosis	-1.60875
G2/M transition DNA damage checkpoint	-1.60875
protein destabilization	-1.60875
negative regulation of protein amino acid autophosphorylation	-1.60875
positive regulation of protein binding	-1.60875
negative regulation of interleukin-12 production	-1.60875
positive regulation of stress-activated MAPK cascade	-1.60875
positive regulation of integrin activation	-1.60875
positive regulation of cell-cell adhesion mediated by integrin	-1.60875
negative regulation of erythrocyte clearance	-1.60875
negative regulation of erythrocyte aggregation	-1.60875
T-helper cell differentiation	-1.60875
interleukin-2 biosynthetic process	-1.60875
positive regulation of T cell homeostatic proliferation	-1.60875
natural killer cell mediated cytotoxicity	-1.60875
neutrophil degranulation	-1.60875
positive regulation of blood vessel endothelial cell migration	-1.60875
T-helper 1 cell differentiation	-1.60875
regulatory T cell differentiation	-1.60875
positive regulation of cyclin-dependent protein kinase activity	-1.60875
negative regulation of striated muscle contraction	-1.60875
negative regulation of T cell homeostatic proliferation	-1.60875
cellular ketone body metabolic process	-1.60875
positive regulation of isotype switching to IgA isotypes	-1.60875
Peyer's patch development	-1.60875
positive regulation of metalloenzyme activity	-1.60875
response to axon injury	-1.60875
gland development	-1.60875
response to electrical stimulus	-1.60875
positive regulation of calcium ion transport	-1.60875
chromatin remodeling	-1.58759
peptidyl-tyrosine phosphorylation	-1.55831
cell morphogenesis	-1.5029
iron ion transport	-1.5029
liver development	-1.47663
positive regulation of type III hypersensitivity	-1.434
negative regulation of T cell mediated cytotoxicity	-1.434
blood vessel maturation	-1.434
pre-B cell differentiation	-1.434
positive regulation of inflammatory response to antigenic stimulus	-1.434
positive regulation of B cell apoptosis	-1.434
purine base metabolic process	-1.434
GMP biosynthetic process	-1.434
mechanosensory behavior	-1.434
response to zinc ion	-1.434
maintenance of DNA methylation	-1.434
detoxification of copper ion	-1.434
regulation of calcium ion-dependent exocytosis	-1.434
B cell mediated immunity	-1.434
negative regulation of anti-apoptosis	-1.434
pyramidal neuron development	-1.434
electron transport chain	-1.434
positive regulation of Wnt receptor signaling pathway	-1.434
chondroitin sulfate biosynthetic process	-1.434
transepithelial chloride transport	-1.434
negative regulation of bone mineralization	-1.434
regulation of protein stability	-1.434
negative regulation of interleukin-1 beta production	-1.434
tissue regeneration	-1.434
norepinephrine biosynthetic process	-1.434
antigen processing and presentation of exogenous peptide antigen via MHC class I	-1.434
positive regulation of programmed cell death	-1.434
negative regulation of transcription factor activity	-1.434
positive regulation of gamma-delta T cell differentiation	-1.434
response to arsenic	-1.434
ketone body catabolic process	-1.434
positive regulation of receptor-mediated endocytosis	-1.434
cardiac muscle fiber development	-1.434
positive regulation of protein secretion	-1.434
regulation of T cell activation	-1.434
actin filament severing	-1.434
regulation of DNA binding	-1.434
centrosome duplication	-1.434
negative regulation of cardiac muscle cell proliferation	-1.434
mammary gland involution	-1.434
response to stress	-1.41991
integrin-mediated signaling pathway	-1.37102
oxidation reduction	-1.32042
activation of MAPK activity	-1.31455
mitotic metaphase	-1.3104
natural killer cell differentiation	-1.3104
antibody-dependent cellular cytotoxicity	-1.3104
serotonin secretion	-1.3104
blastocyst hatching	-1.3104
germinal center formation	-1.3104
enzyme linked receptor protein signaling pathway	-1.3104
regulation of action potential in neuron	-1.3104
positive regulation of cell-cell adhesion	-1.3104
positive regulation of bone mineralization	-1.3104
positive regulation of transforming growth factor beta receptor signaling pathway	-1.3104
positive regulation of cAMP biosynthetic process	-1.3104
positive regulation of actin filament polymerization	-1.3104
negative regulation of interleukin-6 production	-1.3104
response to insulin stimulus	-1.3104
positive regulation of peptidyl-serine phosphorylation	-1.3104
serotonin metabolic process	-1.3104
positive regulation of tumor necrosis factor biosynthetic process	-1.3104
cellular extravasation	-1.3104
positive regulation of fat cell differentiation	-1.3104
positive regulation of osteoclast differentiation	-1.3104
lymphocyte proliferation	-1.3104
response to cadmium ion	-1.3104
elastic fiber assembly	-1.3104
clathrin coat assembly	-1.3104
synaptic vesicle endocytosis	-1.3104
negative regulation of lymphocyte proliferation	-1.3104
negative regulation of cytokine secretion	-1.3104
positive regulation of B cell activation	-1.3104
detection of temperature stimulus involved in sensory perception of pain	-1.3104
positive regulation of NK T cell differentiation	-1.3104
transport	-1.30398

## Sheet: Profile#23LogP
GO	LogP
transmembrane transport	-13.2006
response to drug	-9.40611
regulation of transcription	-8.68631
response to protein stimulus	-6.21636
aging	-5.17666
response to estradiol stimulus	-5.17666
response to lipopolysaccharide	-5.06163
response to ethanol	-4.97403
response to hypoxia	-4.49023
response to mechanical stimulus	-3.89886
cell-cell signaling	-3.87286
positive regulation of I-kappaB kinase/NF-kappaB cascade	-3.6831
osteoblast fate commitment	-3.59915
positive regulation of cAMP biosynthetic process	-3.59915
positive regulation of tumor necrosis factor biosynthetic process	-3.59915
positive regulation of translation	-3.59915
endocytosis	-3.57801
epithelial cell differentiation	-3.49622
negative regulation of cell proliferation	-3.30707
cell adhesion	-3.24042
excretion	-3.20386
embryonic process involved in female pregnancy	-3.20386
response to cytokine stimulus	-3.05905
chromatin modification	-3.0423
inflammatory response	-3.02789
positive regulation of transcription from RNA polymerase II promoter	-3.00666
proteolysis	-2.97631
actin cytoskeleton reorganization	-2.82762
positive regulation of transcription	-2.82063
kidney development	-2.71255
lipopolysaccharide-mediated signaling pathway	-2.6462
regulation of cell cycle	-2.59711
B cell homeostasis	-2.56834
positive regulation of osteoblast differentiation	-2.56834
nervous system development	-2.51121
cAMP biosynthetic process	-2.49711
cellular defense response	-2.49711
response to X-ray	-2.43148
cellular metabolic process	-2.43148
osteoblast differentiation	-2.37065
activation of adenylate cyclase activity	-2.37065
regulation of apoptosis	-2.33673
blood vessel remodeling	-2.31398
hippocampus development	-2.26094
wound healing	-2.26094
regulation of cell proliferation	-2.24424
neuromuscular junction development	-2.2111
skin development	-2.2111
positive regulation of cell proliferation	-2.15126
in utero embryonic development	-2.12833
multicellular organismal development	-2.10022
transport	-2.0919
reproduction	-2.03605
DNA double-strand break processing	-2.03605
granuloma formation	-2.03605
chronic inflammatory response	-2.03605
cAMP catabolic process	-2.03605
tricarboxylic acid transport	-2.03605
SMAD protein complex assembly	-2.03605
activation of phospholipase C activity	-2.03605
cytoplasmic sequestering of NF-kappaB	-2.03605
tyrosine phosphorylation of STAT protein	-2.03605
response to mycotoxin	-2.03605
succinate transport	-2.03605
cytochrome complex assembly	-2.03605
positive regulation of blood coagulation	-2.03605
negative regulation of granulocyte differentiation	-2.03605
paranodal junction assembly	-2.03605
zymogen activation	-2.03605
response to magnesium ion	-2.03605
response to progesterone stimulus	-2.03605
positive regulation of interleukin-17 production	-2.03605
positive regulation of CREB transcription factor activity	-2.03605
homeostatic process	-2.03605
regulation of cellular respiration	-2.03605
regulation of RNA splicing	-2.03605
negative regulation of blood vessel endothelial cell migration	-2.03605
positive regulation of DNA replication	-2.03605
cGMP catabolic process	-2.03605
post-embryonic camera-type eye morphogenesis	-2.03605
chemical homeostasis	-2.03605
response to cAMP	-2.03605
positive regulation of cell division	-2.03605
protein autoubiquitination	-2.03605
positive regulation of protein kinase B signaling cascade	-2.03605
positive regulation of mitochondrial depolarization	-2.03605
negative regulation of fibrinolysis	-2.03605
vagina development	-2.03605
positive regulation of cell migration	-1.96278
branching morphogenesis of a tube	-1.86232
transcription	-1.79788
protein ubiquitination	-1.77308
transcription from RNA polymerase II promoter	-1.74543
neutrophil homeostasis	-1.73602
sprouting angiogenesis	-1.73602
MyD88-dependent toll-like receptor signaling pathway	-1.73602
establishment of synaptic specificity at neuromuscular junction	-1.73602
dosage compensation	-1.73602
regulation of synaptic growth at neuromuscular junction	-1.73602
response to inorganic substance	-1.73602
response to UV-C	-1.73602
positive regulation of phosphoinositide 3-kinase cascade	-1.73602
citrate transport	-1.73602
protein autoprocessing	-1.73602
lateral ventricle development	-1.73602
luteinizing hormone secretion	-1.73602
response to peptidoglycan	-1.73602
negative regulation of interleukin-12 production	-1.73602
activation of Rho GTPase activity	-1.73602
cell-cell adhesion mediated by integrin	-1.73602
regulation of fibroblast growth factor receptor signaling pathway	-1.73602
negative regulation of fibroblast growth factor receptor signaling pathway	-1.73602
regulation of odontogenesis of dentine-containing tooth	-1.73602
response to amino acid stimulus	-1.73602
natural killer cell degranulation	-1.73602
response to peptide hormone stimulus	-1.73602
positive regulation of blood vessel endothelial cell migration	-1.73602
negative regulation of Notch signaling pathway	-1.73602
positive regulation of vasoconstriction	-1.73602
positive regulation of exocytosis	-1.73602
negative regulation of mitotic recombination	-1.73602
negative regulation of JNK cascade	-1.73602
positive regulation of JAK-STAT cascade	-1.73602
follicle-stimulating hormone secretion	-1.73602
response to axon injury	-1.73602
response to electrical stimulus	-1.73602
positive regulation of calcium ion transport	-1.73602
protein catabolic process	-1.71871
apoptosis	-1.71315
vasculogenesis	-1.66785
induction of apoptosis	-1.66043
transforming growth factor beta receptor signaling pathway	-1.6436
S phase of mitotic cell cycle	-1.56092
mesodermal cell fate commitment	-1.56092
leukocyte homeostasis	-1.56092
B cell apoptosis	-1.56092
positive regulation of type III hypersensitivity	-1.56092
endothelial cell proliferation	-1.56092
response to molecule of fungal origin	-1.56092
myeloid cell homeostasis	-1.56092
proteoglycan metabolic process	-1.56092
transcription from RNA polymerase I promoter	-1.56092
hyperosmotic response	-1.56092
female meiosis	-1.56092
STAT protein nuclear translocation	-1.56092
B cell mediated immunity	-1.56092
electron transport chain	-1.56092
positive regulation of Wnt receptor signaling pathway	-1.56092
regulation of interleukin-1 beta production	-1.56092
homotypic cell-cell adhesion	-1.56092
tissue regeneration	-1.56092
antigen processing and presentation of exogenous peptide antigen via MHC class I	-1.56092
positive regulation of macrophage activation	-1.56092
negative regulation of programmed cell death	-1.56092
respiratory burst	-1.56092
spermatid differentiation	-1.56092
positive regulation of smooth muscle cell proliferation	-1.56092
hydrogen peroxide biosynthetic process	-1.56092
white fat cell differentiation	-1.56092
actin filament severing	-1.56092
maintenance of protein location in nucleus	-1.56092
pericardium development	-1.56092
adult locomotory behavior	-1.55353
cell migration	-1.55353
nucleosome assembly	-1.48659
protein amino acid phosphorylation	-1.48334
exocytosis	-1.47289
antibody-dependent cellular cytotoxicity	-1.43698
serotonin secretion	-1.43698
negative regulation of cell-matrix adhesion	-1.43698
germinal center formation	-1.43698
glycosaminoglycan biosynthetic process	-1.43698
mitochondrial fusion	-1.43698
gonad development	-1.43698
arginine transport	-1.43698
positive regulation of cell-cell adhesion	-1.43698
positive regulation of transforming growth factor beta receptor signaling pathway	-1.43698
positive regulation of insulin secretion	-1.43698
response to muramyl dipeptide	-1.43698
positive regulation of phosphorylation	-1.43698
response to estrogen stimulus	-1.43698
neurotransmitter receptor metabolic process	-1.43698
positive regulation of fat cell differentiation	-1.43698
positive regulation of DNA repair	-1.43698
positive regulation of anti-apoptosis	-1.43698
positive regulation of cell cycle	-1.43698
positive regulation of proteolysis	-1.43698
positive regulation of glucose import	-1.43698
alpha-beta T cell differentiation	-1.43698
response to cadmium ion	-1.43698
positive regulation of hormone secretion	-1.43698
behavioral response to ethanol	-1.43698
response to steroid hormone stimulus	-1.43698
tissue remodeling	-1.43698
negative chemotaxis	-1.43698
response to glucocorticoid stimulus	-1.43698
regulation of sensory perception of pain	-1.43698
positive regulation of growth hormone secretion	-1.43698
protein amino acid autophosphorylation	-1.39996
regulation of cyclin-dependent protein kinase activity	-1.34106
thyroid hormone generation	-1.34106
protein targeting to membrane	-1.34106
glycoprotein biosynthetic process	-1.34106
response to light stimulus	-1.34106
response to external stimulus	-1.34106
response to fungus	-1.34106
regulation of ossification	-1.34106
positive regulation of chemokine biosynthetic process	-1.34106
type I interferon biosynthetic process	-1.34106
positive regulation of melanocyte differentiation	-1.34106
negative regulation of myeloid cell differentiation	-1.34106
negative regulation of smoothened signaling pathway	-1.34106
positive regulation of smooth muscle contraction	-1.34106
negative regulation of organ growth	-1.34106
secretion	-1.34106
platelet-derived growth factor receptor signaling pathway	-1.34106
embryonic organ development	-1.34106
regulation of binding	-1.34106
response to oxidative stress	-1.33349

## Sheet: Profile#25LogP
GO	LogP
regulation of Rho protein signal transduction	-6.16051
response to drug	-5.71449
transmembrane transport	-5.3527
response to peptide hormone stimulus	-5.02232
positive regulation of NF-kappaB transcription factor activity	-4.8661
response to mechanical stimulus	-4.54582
negative regulation of insulin receptor signaling pathway	-4.54582
response to lipopolysaccharide	-4.39727
response to glucocorticoid stimulus	-4.24542
positive regulation of chemokine biosynthetic process	-4.02419
negative regulation of signal transduction	-3.89522
induction of apoptosis	-3.85289
aging	-3.70322
response to cytokine stimulus	-3.70322
positive regulation of interleukin-6 production	-3.57891
response to calcium ion	-3.57891
response to exogenous dsRNA	-3.3741
defense response to virus	-3.20902
T cell receptor signaling pathway	-3.13709
B cell receptor signaling pathway	-3.13709
multicellular organismal development	-3.12669
positive regulation of JNK cascade	-3.07076
cell cycle	-3.03518
brain development	-2.94374
wound healing	-2.89814
nervous system development	-2.86159
innate immune response	-2.85971
positive regulation of I-kappaB kinase/NF-kappaB cascade	-2.75479
lipid catabolic process	-2.75118
immunoglobulin mediated immune response	-2.71195
B cell differentiation	-2.49259
endocytosis	-2.48672
peptidyl-tyrosine phosphorylation	-2.43062
positive regulation of multicellular organism growth	-2.43062
cell morphogenesis	-2.37293
tricarboxylic acid transport	-2.35903
positive regulation vascular endothelial growth factor production	-2.35903
succinate transport	-2.35903
negative regulation of granulocyte differentiation	-2.35903
positive regulation of prostaglandin secretion	-2.35903
collagen biosynthetic process	-2.35903
positive regulation of amyloid precursor protein biosynthetic process	-2.35903
skeletal muscle adaptation	-2.35903
regulation of innate immune response	-2.35903
positive regulation of lymphocyte differentiation	-2.35903
negative regulation of monocyte differentiation	-2.35903
negative regulation of neutrophil differentiation	-2.35903
retinal cone cell development	-2.35903
myoblast cell fate commitment	-2.35903
cytokine secretion	-2.35903
positive regulation of B cell receptor signaling pathway	-2.35903
negative regulation of lipid catabolic process	-2.35903
positive regulation of release of sequestered calcium ion into cytosol	-2.35903
response to cAMP	-2.35903
positive regulation of cell division	-2.35903
muscle cell development	-2.35903
negative regulation of cell proliferation	-2.32152
inflammatory response	-2.15039
cell differentiation	-2.07284
NK T cell proliferation	-2.05848
positive regulation of cell-matrix adhesion	-2.05848
dTDP biosynthetic process	-2.05848
histone mRNA 3'-end processing	-2.05848
pinocytosis	-2.05848
response to sterol depletion	-2.05848
purine ribonucleoside diphosphate catabolic process	-2.05848
oligosaccharide catabolic process	-2.05848
response to carbohydrate stimulus	-2.05848
citrate transport	-2.05848
ovulation	-2.05848
interleukin-10 production	-2.05848
interleukin-12 production	-2.05848
negative regulation of interleukin-2 production	-2.05848
positive regulation of interleukin-12 production	-2.05848
positive regulation of stress-activated MAPK cascade	-2.05848
positive regulation of NF-kappaB import into nucleus	-2.05848
positive regulation of odontogenesis of dentine-containing tooth	-2.05848
response to amino acid stimulus	-2.05848
positive regulation of GTPase activity	-2.05848
positive regulation of monocyte differentiation	-2.05848
negative regulation of JNK cascade	-2.05848
antigen processing and presentation of peptide antigen	-2.05848
Peyer's patch development	-2.05848
response to axon injury	-2.05848
gland development	-2.05848
negative regulation of immune response	-2.05848
protein amino acid autophosphorylation	-2.01649
blood coagulation	-1.99862
signal transduction	-1.99435
extraocular skeletal muscle development	-1.88286
ATP catabolic process	-1.88286
transcription from RNA polymerase I promoter	-1.88286
female meiosis	-1.88286
I-kappaB phosphorylation	-1.88286
cerebral cortex neuron differentiation	-1.88286
electron transport chain	-1.88286
regulation of protein homodimerization activity	-1.88286
positive regulation of smooth muscle cell proliferation	-1.88286
defense response to fungus	-1.88286
negative regulation of B cell activation	-1.88286
white fat cell differentiation	-1.88286
actin filament severing	-1.88286
forebrain development	-1.76951
ameboidal cell migration	-1.75839
natural killer cell differentiation	-1.75839
cerebral cortex tangential migration	-1.75839
response to insulin stimulus	-1.75839
cholesterol efflux	-1.75839
positive regulation of phosphorylation	-1.75839
positive regulation of interferon-alpha biosynthetic process	-1.75839
negative regulation of interleukin-6 biosynthetic process	-1.75839
negative regulation of fat cell differentiation	-1.75839
negative regulation of erythrocyte differentiation	-1.75839
positive regulation of macrophage differentiation	-1.75839
positive regulation of osteoclast differentiation	-1.75839
negative regulation of bone resorption	-1.75839
negative regulation of peptidyl-tyrosine phosphorylation	-1.75839
negative regulation of neurogenesis	-1.75839
negative regulation of axonogenesis	-1.75839
positive regulation of NK T cell differentiation	-1.75839
positive regulation of apoptosis	-1.74339
forebrain neuron development	-1.66195
regulation of ossification	-1.66195
response to chemical stimulus	-1.66195
odontogenesis	-1.66195
cellular respiration	-1.66195
positive regulation of interferon-beta biosynthetic process	-1.66195
detection of mechanical stimulus involved in sensory perception of pain	-1.66195
positive regulation of transcription factor activity	-1.66195
mRNA splice site selection	-1.58324
blood circulation	-1.58324
cerebral cortex radially oriented cell migration	-1.58324
cerebral cortex GABAergic interneuron migration	-1.58324
cellular response to extracellular stimulus	-1.58324
response to morphine	-1.58324
regulation of B cell differentiation	-1.58324
positive regulation of erythrocyte differentiation	-1.58324
negative regulation of mitotic cell cycle	-1.58324
positive regulation of Ras protein signal transduction	-1.58324
negative regulation of T cell receptor signaling pathway	-1.58324
brown fat cell differentiation	-1.58324
protein maturation	-1.58324
N-acetylglucosamine metabolic process	-1.51676
myoblast fusion	-1.51676
response to organic substance	-1.51676
response to estradiol stimulus	-1.51676
B cell proliferation	-1.51676
ATP synthesis coupled electron transport	-1.51676
positive regulation of interleukin-6 biosynthetic process	-1.51676
activated T cell proliferation	-1.51676
regulation of mitochondrial membrane potential	-1.51676
mannose metabolic process	-1.45924
response to hormone stimulus	-1.45924
cellular response to insulin stimulus	-1.45924
response to ATP	-1.45924
response to hydrogen peroxide	-1.45924
negative regulation of MAP kinase activity	-1.45924
response to ethanol	-1.45924
positive regulation of mitosis	-1.45924
positive regulation of axonogenesis	-1.45924
regulation of insulin secretion	-1.45924
nucleotide biosynthetic process	-1.40856
response to bacterium	-1.40856
Rac protein signal transduction	-1.40856
regulation of endocytosis	-1.40856
regulation of bone mineralization	-1.40856
positive regulation of interferon-gamma biosynthetic process	-1.40856
positive regulation of interleukin-2 biosynthetic process	-1.40856
positive regulation of nitric oxide biosynthetic process	-1.40856
positive regulation of B cell differentiation	-1.40856
positive regulation of T cell differentiation	-1.40856
negative regulation of osteoclast differentiation	-1.40856
positive regulation of T cell activation	-1.40856
chitin catabolic process	-1.36327
oligodendrocyte development	-1.36327
homeostasis of number of cells within a tissue	-1.36327
response to heat	-1.32235
protein deubiquitination	-1.32235
negative regulation of B cell proliferation	-1.32235
lipopolysaccharide-mediated signaling pathway	-1.32235
positive regulation of tumor necrosis factor production	-1.32235
negative regulation of multicellular organism growth	-1.32235
regulation of GTPase activity	-1.32235
positive regulation of protein kinase activity	-1.32235
skeletal muscle fiber development	-1.32235
retina development in camera-type eye	-1.32235

## Sheet: Profile#26LogP
GO	LogP
transmembrane transport	-11.4827
response to drug	-8.3478
positive regulation of angiogenesis	-6.83375
defense response to Gram-positive bacterium	-6.67526
cell cycle	-5.89362
mitosis	-5.76108
cell division	-5.67603
response to lipopolysaccharide	-5.51645
positive regulation of interleukin-6 production	-5.31826
response to ATP	-5.31826
response to hypoxia	-4.94171
cell adhesion	-4.93173
response to heat	-4.85237
inflammatory response	-4.67507
elevation of cytosolic calcium ion concentration	-4.61576
neutrophil chemotaxis	-4.61576
positive regulation of stress-activated MAPK cascade	-4.60484
Peyer's patch development	-4.60484
leukocyte tethering or rolling	-4.60484
memory	-4.16611
negative regulation of insulin receptor signaling pathway	-4.12874
nervous system development	-4.0248
positive regulation of I-kappaB kinase/NF-kappaB cascade	-4.02316
phagocytosis	-3.95734
epithelial cell differentiation	-3.83524
response to glucocorticoid stimulus	-3.82872
B cell differentiation	-3.62187
response to chemical stimulus	-3.60789
sequestering of actin monomers	-3.60789
spindle assembly	-3.60789
innate immune response	-3.4534
regulation of cell migration	-3.43979
chemotaxis	-3.32939
aging	-3.28769
response to estradiol stimulus	-3.28769
response to bacterium	-3.05564
positive regulation of nitric oxide biosynthetic process	-3.05564
cell-matrix adhesion	-3.04501
apoptosis	-2.99462
trophectodermal cell differentiation	-2.95974
regulation of cell shape	-2.95635
leukotriene metabolic process	-2.8736
positive regulation of tumor necrosis factor production	-2.8736
T cell proliferation	-2.79543
leukocyte migration	-2.79543
positive regulation of calcium-mediated signaling	-2.65796
positive regulation of cell proliferation	-2.56589
in utero embryonic development	-2.54224
wound healing	-2.48649
B cell activation	-2.48649
positive regulation of NF-kappaB transcription factor activity	-2.48649
positive regulation of phagocytosis	-2.38905
brain development	-2.3461
response to UV	-2.30185
immunoglobulin mediated immune response	-2.30185
negative regulation of transcription	-2.26422
Rho protein signal transduction	-2.22297
placenta development	-2.18619
regulation of blood pressure	-2.18619
defense response to bacterium	-2.1587
acute-phase response	-2.15098
barrier septum formation	-2.15091
membrane raft polarization	-2.15091
microglial cell activation	-2.15091
Fc receptor mediated stimulatory signaling pathway	-2.15091
neutrophil mediated immunity	-2.15091
negative regulation of mature B cell apoptosis	-2.15091
adenosine catabolic process	-2.15091
deoxyadenosine catabolic process	-2.15091
cAMP catabolic process	-2.15091
sister chromatid cohesion	-2.15091
female courtship behavior	-2.15091
unidimensional cell growth	-2.15091
exit from mitosis	-2.15091
negative regulation of cardiac muscle hypertrophy	-2.15091
response to caffeine	-2.15091
positive regulation of prostaglandin secretion	-2.15091
response to progesterone stimulus	-2.15091
positive regulation of mast cell cytokine production	-2.15091
negative regulation of mast cell apoptosis	-2.15091
regulation of S phase	-2.15091
regulation of cell-cell adhesion mediated by integrin	-2.15091
response to fluid shear stress	-2.15091
positive regulation of Cdc42 GTPase activity	-2.15091
negative regulation of I-kappaB kinase/NF-kappaB cascade	-2.15091
regulation of innate immune response	-2.15091
dATP catabolic process	-2.15091
inosine biosynthetic process	-2.15091
alpha-beta T cell activation	-2.15091
alpha-beta T cell proliferation	-2.15091
regulation of mRNA processing	-2.15091
positive regulation of T cell receptor signaling pathway	-2.15091
negative regulation of lipid catabolic process	-2.15091
negative regulation of histone H3-K9 methylation	-2.15091
response to cAMP	-2.15091
positive regulation of cell division	-2.15091
protein amino acid phosphorylation	-2.07722
integrin-mediated signaling pathway	-2.02334
protein ubiquitination	-1.99465
induction of apoptosis	-1.97351
liver development	-1.93967
vasculogenesis	-1.8882
activation of MAPKKK activity	-1.85065
establishment of T cell polarity	-1.85065
response to yeast	-1.85065
hemopoietic progenitor cell differentiation	-1.85065
positive regulation of immunoglobulin production	-1.85065
protein desumoylation	-1.85065
ovulation	-1.85065
positive regulation of actin filament depolymerization	-1.85065
interleukin-10 production	-1.85065
interleukin-12 production	-1.85065
negative regulation of interleukin-2 production	-1.85065
positive regulation of interleukin-12 production	-1.85065
positive regulation of integrin activation	-1.85065
positive regulation of Rac protein signal transduction	-1.85065
regulation of tyrosine phosphorylation of Stat3 protein	-1.85065
cytoplasmic sequestering of transcription factor	-1.85065
neutrophil degranulation	-1.85065
response to peptide hormone stimulus	-1.85065
positive regulation of vasoconstriction	-1.85065
negative regulation of smooth muscle contraction	-1.85065
regulation of insulin receptor signaling pathway	-1.85065
replication fork protection	-1.85065
gland development	-1.85065
regulation of transcription	-1.84043
multicellular organismal development	-1.82459
cell differentiation	-1.8235
cell migration	-1.77237
regulation of apoptosis	-1.75385
DNA replication checkpoint	-1.67532
re-entry into mitotic cell cycle	-1.67532
positive regulation of type III hypersensitivity	-1.67532
blood vessel maturation	-1.67532
positive regulation of germinal center formation	-1.67532
estrogen metabolic process	-1.67532
opsonization	-1.67532
response to mechanical stimulus	-1.67532
maintenance of DNA methylation	-1.67532
dibenzo-p-dioxin metabolic process	-1.67532
positive regulation of interleukin-10 production	-1.67532
tissue regeneration	-1.67532
antigen processing and presentation of exogenous peptide antigen via MHC class I	-1.67532
defense response to protozoan	-1.67532
positive regulation of macrophage activation	-1.67532
negative regulation of transcription factor activity	-1.67532
respiratory burst	-1.67532
hydrogen peroxide biosynthetic process	-1.67532
positive regulation of interleukin-1 alpha secretion	-1.67532
defense response to fungus	-1.67532
white fat cell differentiation	-1.67532
positive regulation of striated muscle cell differentiation	-1.67532
glycolysis	-1.63427
meiosis	-1.59891
chromatin modification	-1.5889
signal transduction	-1.57046
response to superoxide	-1.55114
natural killer cell differentiation	-1.55114
regulation of action potential in neuron	-1.55114
phosphoinositide metabolic process	-1.55114
positive regulation of cAMP biosynthetic process	-1.55114
intra-S DNA damage checkpoint	-1.55114
positive regulation of peptidyl-serine phosphorylation	-1.55114
positive regulation of tumor necrosis factor biosynthetic process	-1.55114
positive regulation of mast cell degranulation	-1.55114
endothelial cell migration	-1.55114
response to estrogen stimulus	-1.55114
intermediate filament-based process	-1.55114
cellular extravasation	-1.55114
neurotransmitter receptor metabolic process	-1.55114
regulation of T cell differentiation	-1.55114
glycolipid transport	-1.55114
negative regulation of peptidyl-tyrosine phosphorylation	-1.55114
positive regulation of NK T cell differentiation	-1.55114
regulation of sodium ion transport	-1.455
mRNA export from nucleus	-1.455
glycoprotein catabolic process	-1.455
protein targeting to membrane	-1.455
purine ribonucleoside monophosphate biosynthetic process	-1.455
toxin metabolic process	-1.455
response to light stimulus	-1.455
iron-sulfur cluster assembly	-1.455
activation of protein kinase activity	-1.455
negative regulation of tumor necrosis factor production	-1.455
ionotropic glutamate receptor signaling pathway	-1.455
positive regulation of chemokine biosynthetic process	-1.455
positive regulation of smooth muscle contraction	-1.455
positive regulation of alpha-beta T cell differentiation	-1.455
embryonic organ development	-1.455
positive regulation of cytokine secretion	-1.455
positive regulation of inflammatory response	-1.455
mitotic cell cycle	-1.37658
negative regulation of protein amino acid phosphorylation	-1.37658
cell proliferation in forebrain	-1.37658
natural killer cell activation	-1.37658
lipid glycosylation	-1.37658
negative regulation of axon extension	-1.37658
response to nicotine	-1.37658
response to morphine	-1.37658
positive regulation of Ras protein signal transduction	-1.37658
brown fat cell differentiation	-1.37658
release of sequestered calcium ion into cytosol	-1.37658
cardiac muscle cell differentiation	-1.37658
embryonic process involved in female pregnancy	-1.37658
positive regulation of apoptosis	-1.35013
positive regulation of type I hypersensitivity	-1.31039
cellular aromatic compound metabolic process	-1.31039
smooth muscle contraction	-1.31039
myoblast fusion	-1.31039
response to organic substance	-1.31039
gene silencing	-1.31039
response to cytokine stimulus	-1.31039
B cell proliferation	-1.31039
vasodilation	-1.31039
muscle cell differentiation	-1.31039
positive regulation of interleukin-6 biosynthetic process	-1.31039
decidualization	-1.31039
paraxial mesoderm development	-1.31039
positive regulation of interleukin-1 beta secretion	-1.31039
activated T cell proliferation	-1.31039
defense response to Gram-negative bacterium	-1.31039
lung development	-1.30185
