# Supplementary material for: MicroRNA-Gene Expression Network in Murine Liver during Schistosoma japonicum Infection
Source: PLoS One. 2013 Jun 25;8(6):e67037. doi: 10.1371/journal.pone.0067037 (PMC3692539; doi:10.1371/journal.pone.0067037)
Supplement: Table S6 — Gene-gene relationship and properties of genes presented in Figure 2. (XLS) [file pone.0067037.s007.xls]

## Sheet: Gene-gene Relationship
Gene1	Gene1 Description	Gene2	Gene2 Description	interaction
Nkiras1	Mus musculus ES cells cDNA, RIKEN full-length enriched library, clone:2400004O09 product:similar to KAPPA B-RAS 2 (I-KAPPA-B-INTERACTING RAS-LIKE PROTEIN 2) [Homo sapiens], full insert sequence.	1110032A04Rik	Mus musculus adult male tongue cDNA, RIKEN full-length enriched library, clone:2310058C15 product:ADMP homolog [Mus musculus], full insert sequence.	-0.999998
Igsf3	Mus musculus 10, 11 days embryo whole body cDNA, RIKEN full-length enriched library, clone:2810035F16 product:RIKEN cDNA 2810035F16 gene, full insert sequence.	1110032A04Rik	Mus musculus adult male tongue cDNA, RIKEN full-length enriched library, clone:2310058C15 product:ADMP homolog [Mus musculus], full insert sequence.	0.9999
Fndc3a	Mus musculus NOD-derived CD11c +ve dendritic cells cDNA, RIKEN full-length enriched library, clone:F630106M03 product:fibronectin type III domain containing 3, full insert sequence.	1110032A04Rik	Mus musculus adult male tongue cDNA, RIKEN full-length enriched library, clone:2310058C15 product:ADMP homolog [Mus musculus], full insert sequence.	-0.999965
Eya2	Mus musculus adult female vagina cDNA, RIKEN full-length enriched library, clone:9930108I09 product:eyes absent 2 homolog (Drosophila), full insert sequence.	1110032E23Rik	Mus musculus RIKEN cDNA 1110032E23 gene, mRNA (cDNA clone MGC:66815 IMAGE:6827227), complete cds.	0.999895
Nfkb2	Mus musculus mammary gland RCB-0527 Jyg-MC(B) cDNA, RIKEN full-length enriched library, clone:G930048N20 product:nuclear factor of kappa light polypeptide gene enhancer in B-cells 2, p49/p100, full insert sequence.	1110032E23Rik	Mus musculus RIKEN cDNA 1110032E23 gene, mRNA (cDNA clone MGC:66815 IMAGE:6827227), complete cds.	0.999882
Glyctk	Mus musculus RIKEN cDNA 6230410P16 gene, mRNA (cDNA clone MGC:37851 IMAGE:5100009), complete cds.	1600002H07Rik	Mus musculus adult female placenta cDNA, RIKEN full-length enriched library, clone:1600002H07 product:hypothetical protein, full insert sequence.	-0.999929
Srpk2	Mus musculus 2 days neonate thymus thymic cells cDNA, RIKEN full-length enriched library, clone:C920019I05 product:serine/arginine-rich protein specific kinase 2, full insert sequence.	1600002H07Rik	Mus musculus adult female placenta cDNA, RIKEN full-length enriched library, clone:1600002H07 product:hypothetical protein, full insert sequence.	0.999874
Alox5ap	Mus musculus arachidonate 5-lipoxygenase activating protein, mRNA (cDNA clone MGC:41698 IMAGE:1349819), complete cds.	1700001J03Rik	Mus musculus RIKEN cDNA 1700001J03 gene, mRNA (cDNA clone MGC:58441 IMAGE:6774214), complete cds.	0.999945
Efcab5	Mus musculus adult male urinary bladder cDNA, RIKEN full-length enriched library, clone:9530092D03 product:hypothetical EF-hand structure containing protein, full insert sequence.	1700001J03Rik	Mus musculus RIKEN cDNA 1700001J03 gene, mRNA (cDNA clone MGC:58441 IMAGE:6774214), complete cds.	0.999997
Loxl3	Mus musculus lysyl oxidase-like 3, mRNA (cDNA clone MGC:19423 IMAGE:3488978), complete cds.	1700001J03Rik	Mus musculus RIKEN cDNA 1700001J03 gene, mRNA (cDNA clone MGC:58441 IMAGE:6774214), complete cds.	0.999851
Wbp5	Mus musculus WW domain binding protein 5, mRNA (cDNA clone MGC:7478 IMAGE:3490650), complete cds.	1700001J03Rik	Mus musculus RIKEN cDNA 1700001J03 gene, mRNA (cDNA clone MGC:58441 IMAGE:6774214), complete cds.	0.999945
Coro1a	Mus musculus coronin, actin binding protein 1A, mRNA (cDNA clone MGC:7245 IMAGE:3484185), complete cds.	1700001K23Rik	Mus musculus adult male testis cDNA, RIKEN full-length enriched library, clone:1700001K23 product:hypothetical protein, full insert sequence.	-0.999864
Ophn1	Mus musculus 13 days embryo male testis cDNA, RIKEN full-length enriched library, clone:6030495I02 product:oligophrenin 1, full insert sequence.	1700020C11Rik	Mus musculus RIKEN cDNA 1700020C11 gene, mRNA (cDNA clone MGC:68085 IMAGE:5400435), complete cds.	-0.999999
Emp1	Mus musculus epithelial membrane protein 1, mRNA (cDNA clone MGC:63263 IMAGE:6402273), complete cds.	1700020C11Rik	Mus musculus RIKEN cDNA 1700020C11 gene, mRNA (cDNA clone MGC:68085 IMAGE:5400435), complete cds.	-0.999997
Fam107b	Mus musculus RIKEN cDNA 3110001A13 gene, mRNA (cDNA clone MGC:29309 IMAGE:5006672), complete cds.	1700020C11Rik	Mus musculus RIKEN cDNA 1700020C11 gene, mRNA (cDNA clone MGC:68085 IMAGE:5400435), complete cds.	0.999861
Dnmt1	Mus musculus in vitro fertilized eggs cDNA, RIKEN full-length enriched library, clone:7420481E23 product:DNA methyltransferase (cytosine-5) 1, full insert sequence.	1700020C11Rik	Mus musculus RIKEN cDNA 1700020C11 gene, mRNA (cDNA clone MGC:68085 IMAGE:5400435), complete cds.	-0.999955
Supv3l1	Mus musculus suppressor of var1, 3-like 1 (S. cerevisiae), mRNA (cDNA clone MGC:59435 IMAGE:6332552), complete cds.	1700020C11Rik	Mus musculus RIKEN cDNA 1700020C11 gene, mRNA (cDNA clone MGC:68085 IMAGE:5400435), complete cds.	0.999966
Pgrmc1	Mus musculus progesterone receptor membrane component 1, mRNA (cDNA clone MGC:5817 IMAGE:3591536), complete cds.	1700036G14Rik	Mus musculus RIKEN cDNA 1700036G14 gene, mRNA (cDNA clone IMAGE:6774347).	-0.999951
Mttp	Mus musculus adult male eyeball cDNA, RIKEN full-length enriched library, clone:7530414N08 product:microsomal triglyceride transfer protein, full insert sequence.	1700036G14Rik	Mus musculus RIKEN cDNA 1700036G14 gene, mRNA (cDNA clone IMAGE:6774347).	-0.999931
Agxt2l1	Mus musculus alanine-glyoxylate aminotransferase 2-like 1, mRNA (cDNA clone IMAGE:4215890), with apparent retained intron.	1700036G14Rik	Mus musculus RIKEN cDNA 1700036G14 gene, mRNA (cDNA clone IMAGE:6774347).	-0.999865
Trim26	Mus musculus NOD-derived CD11c +ve dendritic cells cDNA, RIKEN full-length enriched library, clone:F630218K08 product:tripartite motif protein 26, full insert sequence.	1700036G14Rik	Mus musculus RIKEN cDNA 1700036G14 gene, mRNA (cDNA clone IMAGE:6774347).	0.999906
Arhgef2	Mus musculus mammary gland RCB-0526 Jyg-MC(A) cDNA, RIKEN full-length enriched library, clone:G830016G06 product:rho/rac guanine nucleotide exchange factor (GEF) 2, full insert sequence.	1810026J23Rik	Mus musculus RIKEN cDNA 1810026J23 gene, mRNA (cDNA clone MGC:67446 IMAGE:5695590), complete cds.	-0.999981
Khk	Mus musculus ketohexokinase, mRNA (cDNA clone MGC:18722 IMAGE:4235560), complete cds.	1810026J23Rik	Mus musculus RIKEN cDNA 1810026J23 gene, mRNA (cDNA clone MGC:67446 IMAGE:5695590), complete cds.	0.99992
9330182L06Rik	Mus musculus adult male corpora quadrigemina cDNA, RIKEN full-length enriched library, clone:B230328D16 product:CDNA FLJ31340 FIS, CLONE MESAN1000035, WEAKLY SIMILAR TO MAJOR SURFACE-LABELED TROPHOZOITE ANTIGEN PRECURSOR homolog [Homo sapiens], full inse	1810026J23Rik	Mus musculus RIKEN cDNA 1810026J23 gene, mRNA (cDNA clone MGC:67446 IMAGE:5695590), complete cds.	-0.99994
Dkk3	Mus musculus 10, 11 days embryo whole body cDNA, RIKEN full-length enriched library, clone:2810409E22 product:dickkopf homolog 3 (Xenopus laevis), full insert sequence.	2010001M09Rik	Mus musculus RIKEN cDNA 2010001M09 gene, mRNA (cDNA clone MGC:73549 IMAGE:875322), complete cds.	0.999865
Ccdc38	Mus musculus adult male testis cDNA, RIKEN full-length enriched library, clone:4933421P21 product:hypothetical protein, full insert sequence.	2010001M09Rik	Mus musculus RIKEN cDNA 2010001M09 gene, mRNA (cDNA clone MGC:73549 IMAGE:875322), complete cds.	0.999956
Smc5	Mus musculus structural maintenance of chromosomes 5, mRNA (cDNA clone MGC:30442 IMAGE:3596405), complete cds.	2010001M09Rik	Mus musculus RIKEN cDNA 2010001M09 gene, mRNA (cDNA clone MGC:73549 IMAGE:875322), complete cds.	0.999928
Nanos1	Mus musculus nanos homolog 1 (Drosophila), mRNA (cDNA clone MGC:102288 IMAGE:6849859), complete cds.	2010001M09Rik	Mus musculus RIKEN cDNA 2010001M09 gene, mRNA (cDNA clone MGC:73549 IMAGE:875322), complete cds.	0.99997
Pfkfb4	Mus musculus 6-phosphofructo-2-kinase/fructose-2,6-biphosphatase 4, mRNA (cDNA clone MGC:67170 IMAGE:6810667), complete cds.	2010001M09Rik	Mus musculus RIKEN cDNA 2010001M09 gene, mRNA (cDNA clone MGC:73549 IMAGE:875322), complete cds.	0.999943
Bcat1	Mus musculus 10, 11 days embryo whole body cDNA, RIKEN full-length enriched library, clone:2810026M23 product:branched chain aminotransferase 1, cytosolic, full insert sequence.	2010001M09Rik	Mus musculus RIKEN cDNA 2010001M09 gene, mRNA (cDNA clone MGC:73549 IMAGE:875322), complete cds.	0.999919
Igh	Mus musculus immunoglobulin heavy constant gamma 1 (G1m marker), mRNA (cDNA clone MGC:36307 IMAGE:5039226), complete cds.	2010001M09Rik	Mus musculus RIKEN cDNA 2010001M09 gene, mRNA (cDNA clone MGC:73549 IMAGE:875322), complete cds.	0.999917
Cuedc2	Mus musculus 12 days embryo head cDNA, RIKEN full-length enriched library, clone:3010002G01 product:BA18I14.5.1 (NOVEL PROTEIN ISOFORM 1) homolog [Homo sapiens], full insert sequence.	2010001M09Rik	Mus musculus RIKEN cDNA 2010001M09 gene, mRNA (cDNA clone MGC:73549 IMAGE:875322), complete cds.	0.999953
Mical1	Mus musculus NOD-derived CD11c +ve dendritic cells cDNA, RIKEN full-length enriched library, clone:F630102K18 product:NEDD9 interacting protein with calponin homology and LIM domains, full insert sequence.	2010001M09Rik	Mus musculus RIKEN cDNA 2010001M09 gene, mRNA (cDNA clone MGC:73549 IMAGE:875322), complete cds.	0.999993
4930534B04Rik	Mus musculus 15 days embryo male testis cDNA, RIKEN full-length enriched library, clone:8030486A12 product:hypothetical protein, full insert sequence.	2300002M23Rik	Mus musculus RIKEN cDNA 2300002M23 gene, mRNA (cDNA clone MGC:130212 IMAGE:40052573), complete cds.	0.999869
Tmem176a	Mus musculus brain CRL-1443 BC3H1 cDNA, RIKEN full-length enriched library, clone:G430112P12 product:Kidney expressed gene 2 product, full insert sequence.	2300002M23Rik	Mus musculus RIKEN cDNA 2300002M23 gene, mRNA (cDNA clone MGC:130212 IMAGE:40052573), complete cds.	0.999869
Unc13b	Mus musculus 0 day neonate skin cDNA, RIKEN full-length enriched library, clone:4632410H01 product:Renal munc13 homolog [Mus musculus], full insert sequence.	2300002M23Rik	Mus musculus RIKEN cDNA 2300002M23 gene, mRNA (cDNA clone MGC:130212 IMAGE:40052573), complete cds.	0.999997
Cerk	Mus musculus ceramide kinase, mRNA (cDNA clone MGC:106531 IMAGE:6400872), complete cds.	2310021H06Rik	Mus musculus RIKEN cDNA 2310021H06 gene, mRNA (cDNA clone MGC:144358 IMAGE:40101263), complete cds.	0.999922
G6pdx	Mus musculus glucose-6-phosphate dehydrogenase X-linked, mRNA (cDNA clone MGC:96429 IMAGE:30603864), complete cds.	2310021H06Rik	Mus musculus RIKEN cDNA 2310021H06 gene, mRNA (cDNA clone MGC:144358 IMAGE:40101263), complete cds.	0.999903
Chek2	Mus musculus NOD-derived CD11c +ve dendritic cells cDNA, RIKEN full-length enriched library, clone:F630034O07 product:CHK2 checkpoint homolog (S. pombe), full insert sequence.	2310021H06Rik	Mus musculus RIKEN cDNA 2310021H06 gene, mRNA (cDNA clone MGC:144358 IMAGE:40101263), complete cds.	0.999977
Plekhg3	Mus musculus adult male kidney cDNA, RIKEN full-length enriched library, clone:F530203M18 product:hypothetical H+-transporting two-sector ATPase, alpha/beta subunit, central region containing protein, full insert sequence.	2410017I17Rik	Mus musculus ES cells cDNA, RIKEN full-length enriched library, clone:C330041H23 product:hypothetical protein, full insert sequence.	0.999955
Meis1	Mus musculus 12 days embryo male wolffian duct includes surrounding region cDNA, RIKEN full-length enriched library, clone:6720477P20 product:myeloid ecotropic viral integration site 1, full insert sequence.	2610008E11Rik	Mus musculus RIKEN cDNA 2610008E11 gene, mRNA (cDNA clone MGC:90797 IMAGE:6838422), complete cds.	-0.999941
Cxcr4	Mus musculus chemokine (C-X-C motif) receptor 4, mRNA (cDNA clone MGC:36266 IMAGE:3592479), complete cds.	2610008E11Rik	Mus musculus RIKEN cDNA 2610008E11 gene, mRNA (cDNA clone MGC:90797 IMAGE:6838422), complete cds.	0.999858
Asns	Mus musculus asparagine synthetase, mRNA (cDNA clone MGC:5995 IMAGE:3585775), complete cds.	2610008E11Rik	Mus musculus RIKEN cDNA 2610008E11 gene, mRNA (cDNA clone MGC:90797 IMAGE:6838422), complete cds.	0.999876
Dctd	Mus musculus adult male spinal cord cDNA, RIKEN full-length enriched library, clone:A330075N13 product:dCMP deaminase, full insert sequence.	2610008E11Rik	Mus musculus RIKEN cDNA 2610008E11 gene, mRNA (cDNA clone MGC:90797 IMAGE:6838422), complete cds.	0.999977
Alpk1	Mus musculus adult male aorta and vein cDNA, RIKEN full-length enriched library, clone:A530099G12 product:LYMPHOCYTE ALPHA-KINASE homolog [Homo sapiens], full insert sequence.	2610008E11Rik	Mus musculus RIKEN cDNA 2610008E11 gene, mRNA (cDNA clone MGC:90797 IMAGE:6838422), complete cds.	0.999966
Tep1	Mus musculus 2 days pregnant adult female ovary cDNA, RIKEN full-length enriched library, clone:E330014B22 product:telomerase associated protein 1, full insert sequence.	2610008E11Rik	Mus musculus RIKEN cDNA 2610008E11 gene, mRNA (cDNA clone MGC:90797 IMAGE:6838422), complete cds.	0.999974
Timp1	Mus musculus tissue inhibitor of metalloproteinase 1, mRNA (cDNA clone MGC:7143 IMAGE:3158222), complete cds.	2610008E11Rik	Mus musculus RIKEN cDNA 2610008E11 gene, mRNA (cDNA clone MGC:90797 IMAGE:6838422), complete cds.	0.999981
Glb1l2	Mus musculus 0 day neonate eyeball cDNA, RIKEN full-length enriched library, clone:E130004E10 product:Weakly similar to beta-galactosidase homolog [Mus musculus], full insert sequence.	2700078E11Rik	Mus musculus RIKEN cDNA 2700078E11 gene, mRNA (cDNA clone MGC:31024 IMAGE:4223313), complete cds.	-0.999889
Galnt9	Mus musculus NOD-derived CD11c +ve dendritic cells cDNA, RIKEN full-length enriched library, clone:F630101L06 product:UDP-N-acetyl-alpha-D-galactosamine:polypeptide N-acetylgalactosaminyltransferase 9, full insert sequence.	2700078E11Rik	Mus musculus RIKEN cDNA 2700078E11 gene, mRNA (cDNA clone MGC:31024 IMAGE:4223313), complete cds.	-0.999882
Mid1	Mus musculus synovial fibroblasts cDNA, RIKEN full-length enriched library, clone:L130038H08 product:Midline 1 protein (Tripartite motif protein 18) homolog [Mus musculus], full insert sequence.	2700078E11Rik	Mus musculus RIKEN cDNA 2700078E11 gene, mRNA (cDNA clone MGC:31024 IMAGE:4223313), complete cds.	-0.999986
Foxp1	Mus musculus cDNA pooled tissues:(tissue_type=brain,dev_stage=8-12 days neonate,strain=BALB/c),(tissue_type=testis,dev_stage=adult, strain=C57BL/6J), clone:V01X014A13.	2700078E11Rik	Mus musculus RIKEN cDNA 2700078E11 gene, mRNA (cDNA clone MGC:31024 IMAGE:4223313), complete cds.	-0.999863
Tnrc4	Mus musculus adult male testis cDNA, RIKEN full-length enriched library, clone:4930415M08 product:RNA-BINDING PROTEIN BRUNOL1 (FRAGMENT) homolog [Homo sapiens], full insert sequence.	2700078E11Rik	Mus musculus RIKEN cDNA 2700078E11 gene, mRNA (cDNA clone MGC:31024 IMAGE:4223313), complete cds.	-0.99989
Lbr	Mus musculus 2 days neonate thymus thymic cells cDNA, RIKEN full-length enriched library, clone:E430037F16 product:lamin B receptor homolog [Rattus norvegicus], full insert sequence.	4632428N05Rik	Mus musculus adult male bone cDNA, RIKEN full-length enriched library, clone:9830133F10 product:hypothetical Immunoglobulin-like containing protein, full insert sequence.	0.999861
Apol7a	Mus musculus 16 days neonate heart cDNA, RIKEN full-length enriched library, clone:D830033E19 product:weakly similar to APOLIPOPROTEIN L3 (APOLIPOPROTEIN L-III) (APOL-III) (TNF-INDUCIBLE PROTEIN CG12-1) (CG12_1) [Homo sapiens], full insert sequence.	4632428N05Rik	Mus musculus adult male bone cDNA, RIKEN full-length enriched library, clone:9830133F10 product:hypothetical Immunoglobulin-like containing protein, full insert sequence.	-0.999948
Lyz2	Mus musculus lysozyme, mRNA (cDNA clone MGC:6186 IMAGE:3593360), complete cds.	4632428N05Rik	Mus musculus adult male bone cDNA, RIKEN full-length enriched library, clone:9830133F10 product:hypothetical Immunoglobulin-like containing protein, full insert sequence.	0.999855
Spp1	Mus musculus bone marrow macrophage cDNA, RIKEN full-length enriched library, clone:I830022H08 product:secreted phosphoprotein 1, full insert sequence.	4632428N05Rik	Mus musculus adult male bone cDNA, RIKEN full-length enriched library, clone:9830133F10 product:hypothetical Immunoglobulin-like containing protein, full insert sequence.	0.999985
Aldh1a3	Mus musculus 15 days embryo head cDNA, RIKEN full-length enriched library, clone:D930050B08 product:aldehyde dehydrogenase family 1, subfamily A3, full insert sequence.	4930523O13Rik	Mus musculus adult male testis cDNA, RIKEN full-length enriched library, clone:4930523O13 product:unclassifiable, full insert sequence.	0.999866
Nfkbiz	Mus musculus INAP mRNA for IL-1 inducible nuclear ankyrin-repeat protein, complete cds.	4930523O13Rik	Mus musculus adult male testis cDNA, RIKEN full-length enriched library, clone:4930523O13 product:unclassifiable, full insert sequence.	0.999986
Fam188a	Mus musculus 2 days pregnant adult female oviduct cDNA, RIKEN full-length enriched library, clone:E230016N07 product:hypothetical Ankyrin/Rhodopsin-like GPCR superfamily containing protein, full insert sequence.	4930534B04Rik	Mus musculus 15 days embryo male testis cDNA, RIKEN full-length enriched library, clone:8030486A12 product:hypothetical protein, full insert sequence.	-0.999918
Mctp1	Mus musculus NOD-derived CD11c +ve dendritic cells cDNA, RIKEN full-length enriched library, clone:F630020E13 product:hypothetical C2 domain/C2-domain profile/C2 calcium/lipid-binding domain, CaLB containing protein, full insert sequence.	4930534B04Rik	Mus musculus 15 days embryo male testis cDNA, RIKEN full-length enriched library, clone:8030486A12 product:hypothetical protein, full insert sequence.	0.999874
Unc13b	Mus musculus 0 day neonate skin cDNA, RIKEN full-length enriched library, clone:4632410H01 product:Renal munc13 homolog [Mus musculus], full insert sequence.	4930534B04Rik	Mus musculus 15 days embryo male testis cDNA, RIKEN full-length enriched library, clone:8030486A12 product:hypothetical protein, full insert sequence.	0.999905
Tmem176a	Mus musculus brain CRL-1443 BC3H1 cDNA, RIKEN full-length enriched library, clone:G430112P12 product:Kidney expressed gene 2 product, full insert sequence.	4930534B04Rik	Mus musculus 15 days embryo male testis cDNA, RIKEN full-length enriched library, clone:8030486A12 product:hypothetical protein, full insert sequence.	0.999998
5133400G04Rik	Mus musculus adult male testis cDNA, RIKEN full-length enriched library, clone:4930583E11 product:hypothetical protein, full insert sequence.	4930542H20Rik	Mus musculus adult male testis cDNA, RIKEN full-length enriched library, clone:4930542H20 product:unclassifiable, full insert sequence.	0.999941
Polr2f	Mus musculus polymerase (RNA) II (DNA directed) polypeptide F, mRNA (cDNA clone MGC:36565 IMAGE:4983359), complete cds.	5730528L13Rik	Mus musculus 10 days embryo whole body cDNA, RIKEN full-length enriched library, clone:2610011M17 product:hypothetical protein, full insert sequence.	-0.999938
B230219N05Rik	Mus musculus 7 days neonate cerebellum cDNA, RIKEN full-length enriched library, clone:A730037D09 product:unclassifiable, full insert sequence.	5730528L13Rik	Mus musculus 10 days embryo whole body cDNA, RIKEN full-length enriched library, clone:2610011M17 product:hypothetical protein, full insert sequence.	0.999865
Pex26	Mus musculus B6-derived CD11 +ve dendritic cells cDNA, RIKEN full-length enriched library, clone:F730038L14 product:similar to KAIA2502 PROTEIN [Homo sapiens], full insert sequence.	6720456B07Rik	Mus musculus RIKEN cDNA 6720456B07 gene, mRNA (cDNA clone MGC:6981 IMAGE:3154777), complete cds.	0.999891
Arhgdib	Mus musculus adult male small intestine cDNA, RIKEN full-length enriched library, clone:2010016E13 product:rho, GDP dissociation inhibitor (GDI) beta, full insert sequence.	9130404H23Rik	Mus musculus adult male cecum cDNA, RIKEN full-length enriched library, clone:9130404H23 product:hypothetical protein, full insert sequence.	0.999877
Selplg	Mus musculus NOD-derived CD11c +ve dendritic cells cDNA, RIKEN full-length enriched library, clone:F630040D17 product:selectin, platelet (p-selectin) ligand, full insert sequence.	9330182L06Rik	Mus musculus adult male corpora quadrigemina cDNA, RIKEN full-length enriched library, clone:B230328D16 product:CDNA FLJ31340 FIS, CLONE MESAN1000035, WEAKLY SIMILAR TO MAJOR SURFACE-LABELED TROPHOZOITE ANTIGEN PRECURSOR homolog [Homo sapiens], full inse	0.999936
Myo1f	Mus musculus adult female vagina cDNA, RIKEN full-length enriched library, clone:9930017F19 product:MYOSIN IF (MYOSIN-IE) (FRAGMENT) homolog [Homo sapiens], full insert sequence.	9330182L06Rik	Mus musculus adult male corpora quadrigemina cDNA, RIKEN full-length enriched library, clone:B230328D16 product:CDNA FLJ31340 FIS, CLONE MESAN1000035, WEAKLY SIMILAR TO MAJOR SURFACE-LABELED TROPHOZOITE ANTIGEN PRECURSOR homolog [Homo sapiens], full inse	0.999904
Arhgef2	Mus musculus mammary gland RCB-0526 Jyg-MC(A) cDNA, RIKEN full-length enriched library, clone:G830016G06 product:rho/rac guanine nucleotide exchange factor (GEF) 2, full insert sequence.	9330182L06Rik	Mus musculus adult male corpora quadrigemina cDNA, RIKEN full-length enriched library, clone:B230328D16 product:CDNA FLJ31340 FIS, CLONE MESAN1000035, WEAKLY SIMILAR TO MAJOR SURFACE-LABELED TROPHOZOITE ANTIGEN PRECURSOR homolog [Homo sapiens], full inse	0.999918
Mcm6	Mus musculus blastocyst blastocyst cDNA, RIKEN full-length enriched library, clone:I1C0009N21 product:minichromosome maintenance deficient 6 (MIS5 homolog, S. pombe) (S. cerevisiae), full insert sequence.	9530077C05Rik	Mus musculus NOD-derived CD11c +ve dendritic cells cDNA, RIKEN full-length enriched library, clone:F630110C03 product:unclassifiable, full insert sequence.	0.999931
Chd6	Mus musculus 16 days neonate thymus cDNA, RIKEN full-length enriched library, clone:A130080B04 product:weakly similar to DJ620E11.1.1 (NOVEL HELICASE C-TERMINAL DOMAIN AND SNF2 N-TERMINAL DOMAINS CONTAINING PROTEIN, SIMILAR TO KIAA0308 (ISOFORM 1)) (FRAG	9530077C05Rik	Mus musculus NOD-derived CD11c +ve dendritic cells cDNA, RIKEN full-length enriched library, clone:F630110C03 product:unclassifiable, full insert sequence.	-0.999953
Foxo3	Mus musculus 10 days neonate cerebellum cDNA, RIKEN full-length enriched library, clone:B930059F01 product:forkhead box O3, full insert sequence.	9530077C05Rik	Mus musculus NOD-derived CD11c +ve dendritic cells cDNA, RIKEN full-length enriched library, clone:F630110C03 product:unclassifiable, full insert sequence.	-0.999877
Aifm1	Mus musculus 8 days neonate male testis cDNA, RIKEN full-length enriched library, clone:G630058M10 product:programmed cell death 8, full insert sequence.	9530077C05Rik	Mus musculus NOD-derived CD11c +ve dendritic cells cDNA, RIKEN full-length enriched library, clone:F630110C03 product:unclassifiable, full insert sequence.	-0.999867
Smpd3	Mus musculus 0 day neonate skin cDNA, RIKEN full-length enriched library, clone:4631433G07 product:sphingomyelin phosphodiesterase 3, neutral, full insert sequence.	9930104L06Rik	Mus musculus adult female vagina cDNA, RIKEN full-length enriched library, clone:9930104L06 product:similar to HYPOTHETICAL PROTEIN FLJ20508 [Homo sapiens], full insert sequence.	0.999894
Fhl4	Mus musculus four and a half LIM domains 4, mRNA (cDNA clone MGC:74280 IMAGE:6774577), complete cds.	A2m	Mus musculus alpha-2-macroglobulin, mRNA (cDNA clone MGC:95993 IMAGE:6839761), complete cds.	0.999911
Eif4ebp3	Mus musculus eukaryotic translation initiation factor 4E binding protein 3, mRNA (cDNA clone MGC:130577 IMAGE:40055518), complete cds.	A2m	Mus musculus alpha-2-macroglobulin, mRNA (cDNA clone MGC:95993 IMAGE:6839761), complete cds.	-0.999992
Fkbp5	Mus musculus osteoclast-like cell cDNA, RIKEN full-length enriched library, clone:I420019D10 product:FK506 binding protein 5, full insert sequence.	A2m	Mus musculus alpha-2-macroglobulin, mRNA (cDNA clone MGC:95993 IMAGE:6839761), complete cds.	0.999901
Arrb2	Mus musculus B6-derived CD11 +ve dendritic cells cDNA, RIKEN full-length enriched library, clone:F730103O19 product:ARRESTIN, BETA 2 homolog [Mus musculus], full insert sequence.	Abcb1a	Mus musculus mammary gland RCB-0526 Jyg-MC(A) cDNA, RIKEN full-length enriched library, clone:G830001D23 product:ATP-binding cassette, sub-family B (MDR/TAP), member 1A, full insert sequence.	-0.999854
2310014H01Rik	Mus musculus bone marrow macrophage cDNA, RIKEN full-length enriched library, clone:G530108E03 product:hypothetical Proline-rich region profile/Glutamine-rich region profile containing protein, full insert sequence.	Abcb1a	Mus musculus mammary gland RCB-0526 Jyg-MC(A) cDNA, RIKEN full-length enriched library, clone:G830001D23 product:ATP-binding cassette, sub-family B (MDR/TAP), member 1A, full insert sequence.	-0.99992
Casp1	Mus musculus caspase 1, mRNA (cDNA clone MGC:6106 IMAGE:3583883), complete cds.	Abcc6	Synthetic construct Mus musculus clone IMAGE:100063231, MGC:191042 ATP-binding cassette, sub-family C (CFTR/MRP), member 6 (Abcc6) mRNA, encodes complete protein.	-0.99991
H19	Mus musculus 5 days embryo whole body cDNA, RIKEN full-length enriched library, clone:I0C0030C13 product:Mus musculus H19 fetal liver mRNA (H19), mRNA, full insert sequence.	Abcc6	Synthetic construct Mus musculus clone IMAGE:100063231, MGC:191042 ATP-binding cassette, sub-family C (CFTR/MRP), member 6 (Abcc6) mRNA, encodes complete protein.	-0.99995
Csprs	Mus musculus activated spleen cDNA, RIKEN full-length enriched library, clone:F830110B15 product:Putative G-protein coupled receptor homolog [Mus musculus domesticus], full insert sequence.	Abcc6	Synthetic construct Mus musculus clone IMAGE:100063231, MGC:191042 ATP-binding cassette, sub-family C (CFTR/MRP), member 6 (Abcc6) mRNA, encodes complete protein.	-0.999968
Fabp7	Mus musculus fatty acid binding protein 7, brain, mRNA (cDNA clone MGC:66923 IMAGE:5710017), complete cds.	Abcc6	Synthetic construct Mus musculus clone IMAGE:100063231, MGC:191042 ATP-binding cassette, sub-family C (CFTR/MRP), member 6 (Abcc6) mRNA, encodes complete protein.	-0.999955
Cdca4	Mus musculus 12 days embryo male wolffian duct includes surrounding region cDNA, RIKEN full-length enriched library, clone:6720484A10 product:HEMATOPOIETIC PROGENITOR PROTEIN, full insert sequence.	Abcc6	Synthetic construct Mus musculus clone IMAGE:100063231, MGC:191042 ATP-binding cassette, sub-family C (CFTR/MRP), member 6 (Abcc6) mRNA, encodes complete protein.	-0.999898
LOC100303644	Mus musculus adult male aorta and vein cDNA, RIKEN full-length enriched library, clone:A530058N18 product:unclassifiable, full insert sequence.	Abp1	Mus musculus 11 days pregnant adult female placenta cDNA, RIKEN full-length enriched library, clone:I530028M11 product:amiloride binding protein 1 (amine oxidase, copper-containing), full insert sequence.	0.999859
2410017I17Rik	Mus musculus ES cells cDNA, RIKEN full-length enriched library, clone:C330041H23 product:hypothetical protein, full insert sequence.	Abp1	Mus musculus 11 days pregnant adult female placenta cDNA, RIKEN full-length enriched library, clone:I530028M11 product:amiloride binding protein 1 (amine oxidase, copper-containing), full insert sequence.	0.999865
Plekhg3	Mus musculus adult male kidney cDNA, RIKEN full-length enriched library, clone:F530203M18 product:hypothetical H+-transporting two-sector ATPase, alpha/beta subunit, central region containing protein, full insert sequence.	Abp1	Mus musculus 11 days pregnant adult female placenta cDNA, RIKEN full-length enriched library, clone:I530028M11 product:amiloride binding protein 1 (amine oxidase, copper-containing), full insert sequence.	0.999975
Apol7a	Mus musculus 16 days neonate heart cDNA, RIKEN full-length enriched library, clone:D830033E19 product:weakly similar to APOLIPOPROTEIN L3 (APOLIPOPROTEIN L-III) (APOL-III) (TNF-INDUCIBLE PROTEIN CG12-1) (CG12_1) [Homo sapiens], full insert sequence.	Abr	Mus musculus adult male olfactory brain cDNA, RIKEN full-length enriched library, clone:6430538G01 product:active BCR-related gene, full insert sequence.	-0.999866
Rassf6	Mus musculus adult female placenta cDNA, RIKEN full-length enriched library, clone:1600016B17 product:hypothetical RA domain containing protein, full insert sequence.	Abr	Mus musculus adult male olfactory brain cDNA, RIKEN full-length enriched library, clone:6430538G01 product:active BCR-related gene, full insert sequence.	-0.999996
Lbr	Mus musculus 2 days neonate thymus thymic cells cDNA, RIKEN full-length enriched library, clone:E430037F16 product:lamin B receptor homolog [Rattus norvegicus], full insert sequence.	Abr	Mus musculus adult male olfactory brain cDNA, RIKEN full-length enriched library, clone:6430538G01 product:active BCR-related gene, full insert sequence.	0.999916
Tex9	Mus musculus adult male olfactory brain cDNA, RIKEN full-length enriched library, clone:6430566E15 product:testis expressed gene 9, full insert sequence.	Abr	Mus musculus adult male olfactory brain cDNA, RIKEN full-length enriched library, clone:6430538G01 product:active BCR-related gene, full insert sequence.	0.999888
Ccnd2	Mus musculus 10 days embryo whole body cDNA, RIKEN full-length enriched library, clone:2610016D16 product:cyclin D2, full insert sequence.	Acaa1b	Mus musculus acetyl-Coenzyme A acyltransferase 1B, mRNA (cDNA clone MGC:29978 IMAGE:5123887), complete cds.	-0.99988
Nrg4	Mus musculus adult male aorta and vein cDNA, RIKEN full-length enriched library, clone:A530081A04 product:neuregulin 4, full insert sequence.	Acad8	Mus musculus acyl-Coenzyme A dehydrogenase family, member 8, mRNA (cDNA clone MGC:46786 IMAGE:5053565), complete cds.	-0.999886
Ppm1h	Mus musculus bone marrow macrophage cDNA, RIKEN full-length enriched library, clone:I830002I12 product:Hypothetical protein phosphatase 2C domain containing protein homolog [Mus musculus], full insert sequence.	Acad8	Mus musculus acyl-Coenzyme A dehydrogenase family, member 8, mRNA (cDNA clone MGC:46786 IMAGE:5053565), complete cds.	-0.999894
Slpi	Mus musculus secretory leukocyte peptidase inhibitor, mRNA (cDNA clone MGC:41142 IMAGE:1513866), complete cds.	Acad8	Mus musculus acyl-Coenzyme A dehydrogenase family, member 8, mRNA (cDNA clone MGC:46786 IMAGE:5053565), complete cds.	-0.999879
Med25	Mus musculus RCB-0545 OHTA cDNA, RIKEN full-length enriched library, clone:G430009B04 product:hypothetical Integrin A (or I) domain structure containing protein, full insert sequence.	Acad8	Mus musculus acyl-Coenzyme A dehydrogenase family, member 8, mRNA (cDNA clone MGC:46786 IMAGE:5053565), complete cds.	0.999979
Saa1	Mus musculus adult male colon cDNA, RIKEN full-length enriched library, clone:9030614H06 product:serum amyloid A 1, full insert sequence.	Acad8	Mus musculus acyl-Coenzyme A dehydrogenase family, member 8, mRNA (cDNA clone MGC:46786 IMAGE:5053565), complete cds.	-0.999991
Sp110	Mus musculus Sp110 nuclear body protein, mRNA (cDNA clone MGC:106047 IMAGE:4936681), complete cds.	Acadl	Mus musculus acyl-Coenzyme A dehydrogenase, long-chain, mRNA (cDNA clone MGC:36219 IMAGE:4236225), complete cds.	-0.999853
H2afz	Mus musculus bone marrow macrophage cDNA, RIKEN full-length enriched library, clone:I830030H04 product:H2A histone family, member Z, full insert sequence.	Acads	Mus musculus acyl-Coenzyme A dehydrogenase, short chain, mRNA (cDNA clone MGC:28900 IMAGE:4913813), complete cds.	-0.999952
Isca2	Mus musculus adult male brain cDNA, RIKEN full-length enriched library, clone:0710001C05 product:hypothetical Hypothetical hesB/yadR/yfhF family containing protein, full insert sequence.	Acads	Mus musculus acyl-Coenzyme A dehydrogenase, short chain, mRNA (cDNA clone MGC:28900 IMAGE:4913813), complete cds.	0.999908
Adrm1	Mus musculus adhesion regulating molecule 1, mRNA (cDNA clone MGC:30283 IMAGE:4188750), complete cds.	Acadvl	Mus musculus acyl-Coenzyme A dehydrogenase, very long chain, mRNA (cDNA clone MGC:36244 IMAGE:5037878), complete cds.	0.999919
Klf4	Mus musculus Kruppel-like factor 4 (gut), mRNA (cDNA clone MGC:11479 IMAGE:3156339), complete cds.	Acadvl	Mus musculus acyl-Coenzyme A dehydrogenase, very long chain, mRNA (cDNA clone MGC:36244 IMAGE:5037878), complete cds.	-0.99987
1700071G01Rik	Mus musculus adult male testis cDNA, RIKEN full-length enriched library, clone:1700071G01 product:unclassifiable, full insert sequence.	Acadvl	Mus musculus acyl-Coenzyme A dehydrogenase, very long chain, mRNA (cDNA clone MGC:36244 IMAGE:5037878), complete cds.	-0.999932
Hvcn1	Mus musculus cDNA, clone:Y0G0138E16, strand:plus, reference:ENSEMBL:Mouse-Transcript-ENST:ENSMUST00000062154, based on BLAT search.	Ace	Mus musculus angiotensin I converting enzyme (peptidyl-dipeptidase A) 1, mRNA (cDNA clone MGC:30663 IMAGE:3965649), complete cds.	0.999865
Mfap2	Mus musculus microfibrillar-associated protein 2, mRNA (cDNA clone MGC:31010 IMAGE:5249342), complete cds.	Ace	Mus musculus angiotensin I converting enzyme (peptidyl-dipeptidase A) 1, mRNA (cDNA clone MGC:30663 IMAGE:3965649), complete cds.	0.999949
Ltf	Mus musculus lactotransferrin, mRNA (cDNA clone MGC:11944 IMAGE:3600033), complete cds.	Ace	Mus musculus angiotensin I converting enzyme (peptidyl-dipeptidase A) 1, mRNA (cDNA clone MGC:30663 IMAGE:3965649), complete cds.	0.999901
Bambi-ps1	Mus musculus 0 day neonate thymus cDNA, RIKEN full-length enriched library, clone:A430042N11 product:BMP and activin membrane-bound inhibitor, pseudogene (Xenopus laevis), full insert sequence.	Actr6	Mus musculus ARP6 actin-related protein 6 homolog (yeast), mRNA (cDNA clone MGC:69978 IMAGE:6509757), complete cds.	-0.999914
Olfml2b	Mus musculus olfactomedin-like 2B, mRNA (cDNA clone MGC:38296 IMAGE:5342879), complete cds.	Actr6	Mus musculus ARP6 actin-related protein 6 homolog (yeast), mRNA (cDNA clone MGC:69978 IMAGE:6509757), complete cds.	-0.999992
Ncam1	Mus musculus 10 days embryo whole body cDNA, RIKEN full-length enriched library, clone:2610206P12 product:hypothetical protein, full insert sequence.	Actr6	Mus musculus ARP6 actin-related protein 6 homolog (yeast), mRNA (cDNA clone MGC:69978 IMAGE:6509757), complete cds.	-0.99995
1500035N22Rik	Mus musculus adult male cerebellum cDNA, RIKEN full-length enriched library, clone:1500035N22 product:hypothetical protein, full insert sequence.	Actr6	Mus musculus ARP6 actin-related protein 6 homolog (yeast), mRNA (cDNA clone MGC:69978 IMAGE:6509757), complete cds.	-0.999943
Incenp	Mus musculus 2 days neonate thymus thymic cells cDNA, RIKEN full-length enriched library, clone:E430021M21 product:inner centromere protein, full insert sequence.	Adam8	Mus musculus bone marrow macrophage cDNA, RIKEN full-length enriched library, clone:I830082F20 product:a disintegrin and metalloprotease domain 8, full insert sequence.	0.999959
Lrch4	Mus musculus 2 days neonate thymus thymic cells cDNA, RIKEN full-length enriched library, clone:E430013D21 product:SIMILAR TO LEUCINE-RICH NEURONAL PROTEIN homolog [Mus musculus], full insert sequence.	Adamts4	Mus musculus 0 day neonate skin cDNA, RIKEN full-length enriched library, clone:4632427F01 product:a disintegrin-like and metalloprotease (reprolysin type) with thrombospondin type 1 motif, 4, full insert sequence.	0.999915
Slc14a1	Mus musculus 3 days neonate thymus cDNA, RIKEN full-length enriched library, clone:A630050E14 product:solute carrier family 14 (urea transprorter), member 1, full insert sequence.	Adamts4	Mus musculus 0 day neonate skin cDNA, RIKEN full-length enriched library, clone:4632427F01 product:a disintegrin-like and metalloprotease (reprolysin type) with thrombospondin type 1 motif, 4, full insert sequence.	0.999928
Cd34	Mus musculus CD34 antigen, mRNA (cDNA clone MGC:11720 IMAGE:3966337), complete cds.	Adamts4	Mus musculus 0 day neonate skin cDNA, RIKEN full-length enriched library, clone:4632427F01 product:a disintegrin-like and metalloprotease (reprolysin type) with thrombospondin type 1 motif, 4, full insert sequence.	0.999966
9830132P13	Mus musculus adult male bone cDNA, RIKEN full-length enriched library, clone:9830132P13 product:unclassifiable, full insert sequence.	Adamts4	Mus musculus 0 day neonate skin cDNA, RIKEN full-length enriched library, clone:4632427F01 product:a disintegrin-like and metalloprotease (reprolysin type) with thrombospondin type 1 motif, 4, full insert sequence.	0.999878
Mid1ip1	Mus musculus 13 days embryo head cDNA, RIKEN full-length enriched library, clone:3110038L01 product:HYPOTHETICAL 20.2 KDA PROTEIN (CDNA FLJ10386 FIS, CLONE NT2RM2002142, WEAKLY SIMILAR TO GASTRULATION SPECIFIC PROTEIN G12) homolog [Homo sapiens], full in	Adamts4	Mus musculus 0 day neonate skin cDNA, RIKEN full-length enriched library, clone:4632427F01 product:a disintegrin-like and metalloprotease (reprolysin type) with thrombospondin type 1 motif, 4, full insert sequence.	-0.999871
Cd63	Mus musculus Cd63 antigen, mRNA (cDNA clone MGC:6087 IMAGE:3157993), complete cds.	Adamts4	Mus musculus 0 day neonate skin cDNA, RIKEN full-length enriched library, clone:4632427F01 product:a disintegrin-like and metalloprotease (reprolysin type) with thrombospondin type 1 motif, 4, full insert sequence.	0.999919
Cklf	Mus musculus chemokine-like factor, mRNA (cDNA clone MGC:41679 IMAGE:1346032), complete cds.	Adamts4	Mus musculus 0 day neonate skin cDNA, RIKEN full-length enriched library, clone:4632427F01 product:a disintegrin-like and metalloprotease (reprolysin type) with thrombospondin type 1 motif, 4, full insert sequence.	0.999989
Fbln2	Mus musculus 2 days neonate thymus thymic cells cDNA, RIKEN full-length enriched library, clone:E430001A04 product:fibulin 2, full insert sequence.	Adcy10	Mus musculus adult male testis cDNA, RIKEN full-length enriched library, clone:4931429A11 product:soluble adenylyl cyclase, full insert sequence.	0.999869
1700061N14Rik	Mus musculus adult male testis cDNA, RIKEN full-length enriched library, clone:1700061N14 product:unclassifiable, full insert sequence.	Adcy7	Mus musculus B6-derived CD11 +ve dendritic cells cDNA, RIKEN full-length enriched library, clone:F730105N14 product:adenylate cyclase 7, full insert sequence.	0.999975
Slc14a1	Mus musculus 3 days neonate thymus cDNA, RIKEN full-length enriched library, clone:A630050E14 product:solute carrier family 14 (urea transprorter), member 1, full insert sequence.	Adcy7	Mus musculus B6-derived CD11 +ve dendritic cells cDNA, RIKEN full-length enriched library, clone:F730105N14 product:adenylate cyclase 7, full insert sequence.	0.99986
Mid1ip1	Mus musculus 13 days embryo head cDNA, RIKEN full-length enriched library, clone:3110038L01 product:HYPOTHETICAL 20.2 KDA PROTEIN (CDNA FLJ10386 FIS, CLONE NT2RM2002142, WEAKLY SIMILAR TO GASTRULATION SPECIFIC PROTEIN G12) homolog [Homo sapiens], full in	Adcy7	Mus musculus B6-derived CD11 +ve dendritic cells cDNA, RIKEN full-length enriched library, clone:F730105N14 product:adenylate cyclase 7, full insert sequence.	-0.999997
Sh3bp1	Mus musculus mammary gland RCB-0527 Jyg-MC(B) cDNA, RIKEN full-length enriched library, clone:G930005J19 product:SH3-domain binding protein 1, full insert sequence.	Adi1	Mus musculus acireductone dioxygenase 1, mRNA (cDNA clone MGC:11855 IMAGE:3597652), complete cds.	-0.999904
Cep110	Mus musculus 13 days embryo male testis cDNA, RIKEN full-length enriched library, clone:6030408K16 product:hypothetical Outer arm dynein light chain 1 structure containing protein, full insert sequence.	Adi1	Mus musculus acireductone dioxygenase 1, mRNA (cDNA clone MGC:11855 IMAGE:3597652), complete cds.	-0.99992
Zfp414	Mus musculus 16 days embryo head cDNA, RIKEN full-length enriched library, clone:C130052O15 product:hypothetical Zinc finger, C2H2 type containing protein, full insert sequence.	Adi1	Mus musculus acireductone dioxygenase 1, mRNA (cDNA clone MGC:11855 IMAGE:3597652), complete cds.	-0.999854
Nrg1	Mus musculus 0 day neonate cerebellum cDNA, RIKEN full-length enriched library, clone:C230013P13 product:NEUREGULIN-1, SENSORY AND MOTOR NEURON-DERIVED FACTOR ISOFORM homolog [Homo sapiens], full insert sequence.	Adpgk	Mus musculus bone marrow macrophage cDNA, RIKEN full-length enriched library, clone:G530106P09 product:RbBP-35 homolog [Homo sapiens], full insert sequence.	0.999938
Mdk	Mus musculus midkine, mRNA (cDNA clone MGC:18540 IMAGE:4167496), complete cds.	Adpgk	Mus musculus bone marrow macrophage cDNA, RIKEN full-length enriched library, clone:G530106P09 product:RbBP-35 homolog [Homo sapiens], full insert sequence.	0.999956
Hmmr	Mus musculus 12 days embryo male wolffian duct includes surrounding region cDNA, RIKEN full-length enriched library, clone:6720466F14 product:hyaluronan mediated motility receptor (RHAMM), full insert sequence.	Adpgk	Mus musculus bone marrow macrophage cDNA, RIKEN full-length enriched library, clone:G530106P09 product:RbBP-35 homolog [Homo sapiens], full insert sequence.	0.999966
F13a1	Mus musculus NOD-derived CD11c +ve dendritic cells cDNA, RIKEN full-length enriched library, clone:F630041C07 product:coagulation factor XIII, alpha subunit, full insert sequence.	Adpgk	Mus musculus bone marrow macrophage cDNA, RIKEN full-length enriched library, clone:G530106P09 product:RbBP-35 homolog [Homo sapiens], full insert sequence.	0.999959
Kcnj15	Mus musculus 10 days lactation, adult female mammary gland cDNA, RIKEN full-length enriched library, clone:D730016J22 product:potassium inwardly-rectifying channel, subfamily J, member 15, full insert sequence.	Adpgk	Mus musculus bone marrow macrophage cDNA, RIKEN full-length enriched library, clone:G530106P09 product:RbBP-35 homolog [Homo sapiens], full insert sequence.	0.999853
Unc5c	Mus musculus 12 days embryo embryonic body between diaphragm region and neck cDNA, RIKEN full-length enriched library, clone:9430077M22 product:unc5 homolog (C. elegans) 3, full insert sequence.	Adpgk	Mus musculus bone marrow macrophage cDNA, RIKEN full-length enriched library, clone:G530106P09 product:RbBP-35 homolog [Homo sapiens], full insert sequence.	0.999857
Abcb4	Mus musculus adult male liver tumor cDNA, RIKEN full-length enriched library, clone:C730040C05 product:ATP-binding cassette, sub-family B (MDR/TAP), member 4, full insert sequence.	Adrbk1	Mus musculus adrenergic receptor kinase, beta 1, mRNA (cDNA clone IMAGE:1349076), with apparent retained intron.	-0.999883
Dynll1	Mus musculus dynein light chain LC8-type 1, mRNA (cDNA clone MGC:5723 IMAGE:3158148), complete cds.	Adrbk1	Mus musculus adrenergic receptor kinase, beta 1, mRNA (cDNA clone IMAGE:1349076), with apparent retained intron.	0.999971
Ecsit	Mus musculus 10 day old male pancreas cDNA, RIKEN full-length enriched library, clone:1810020I06 product:signaling intermediate in Toll pathway-evolutionarily conserved, full insert sequence.	Adrbk1	Mus musculus adrenergic receptor kinase, beta 1, mRNA (cDNA clone IMAGE:1349076), with apparent retained intron.	-0.999975
Rdh10	Mus musculus retinol dehydrogenase 10 (all-trans), mRNA (cDNA clone MGC:30527 IMAGE:4923005), complete cds.	Adrbk1	Mus musculus adrenergic receptor kinase, beta 1, mRNA (cDNA clone IMAGE:1349076), with apparent retained intron.	-0.999913
Ano2	Mus musculus adult male testis cDNA, RIKEN full-length enriched library, clone:4930527E21 product:transmembrane protein 16B, full insert sequence.	Adrm1	Mus musculus adhesion regulating molecule 1, mRNA (cDNA clone MGC:30283 IMAGE:4188750), complete cds.	-0.999951
Cugbp2	Mus musculus adult male urinary bladder cDNA, RIKEN full-length enriched library, clone:9530098D08 product:CUG triplet repeat,RNA binding protein 2, full insert sequence.	Adrm1	Mus musculus adhesion regulating molecule 1, mRNA (cDNA clone MGC:30283 IMAGE:4188750), complete cds.	-0.999852
Pqlc1	Mus musculus bone marrow macrophage cDNA, RIKEN full-length enriched library, clone:I830126F06 product:hypothetical Cystinosin/ERS1p repeat containing protein, full insert sequence.	Aebp1	Mus musculus osteoclast-like cell cDNA, RIKEN full-length enriched library, clone:I420018O14 product:AE binding protein 1, full insert sequence.	-0.999869
Adam8	Mus musculus bone marrow macrophage cDNA, RIKEN full-length enriched library, clone:I830082F20 product:a disintegrin and metalloprotease domain 8, full insert sequence.	Aebp1	Mus musculus osteoclast-like cell cDNA, RIKEN full-length enriched library, clone:I420018O14 product:AE binding protein 1, full insert sequence.	0.999957
Incenp	Mus musculus 2 days neonate thymus thymic cells cDNA, RIKEN full-length enriched library, clone:E430021M21 product:inner centromere protein, full insert sequence.	Aebp1	Mus musculus osteoclast-like cell cDNA, RIKEN full-length enriched library, clone:I420018O14 product:AE binding protein 1, full insert sequence.	0.999936
Atg16l1	Mus musculus blastocyst blastocyst cDNA, RIKEN full-length enriched library, clone:I1C0027P16 product:APG16 autophagy 16-like (S. cerevisiae), full insert sequence.	Afm	Mus musculus afamin, mRNA (cDNA clone MGC:118711 IMAGE:6767654), complete cds.	0.999907
Srr	Mus musculus adult male corpora quadrigemina cDNA, RIKEN full-length enriched library, clone:B230334I23 product:serine racemase, full insert sequence.	Afm	Mus musculus afamin, mRNA (cDNA clone MGC:118711 IMAGE:6767654), complete cds.	0.999943
Lgals1	Mus musculus lectin, galactose binding, soluble 1, mRNA (cDNA clone MGC:117697 IMAGE:30841237), complete cds.	Agmat	Mus musculus agmatine ureohydrolase (agmatinase), mRNA (cDNA clone MGC:144633 IMAGE:40104399), complete cds.	-0.999879
Cd52	Mus musculus CD52 antigen, mRNA (cDNA clone MGC:40993 IMAGE:1396480), complete cds.	Agmat	Mus musculus agmatine ureohydrolase (agmatinase), mRNA (cDNA clone MGC:144633 IMAGE:40104399), complete cds.	-0.999901
Fcamr	Mus musculus Fc receptor, IgA, IgM, high affinity, mRNA (cDNA clone MGC:129331 IMAGE:40047153), complete cds.	Agmat	Mus musculus agmatine ureohydrolase (agmatinase), mRNA (cDNA clone MGC:144633 IMAGE:40104399), complete cds.	-0.999899
Hspa14	Mus musculus 2 days neonate thymus thymic cells cDNA, RIKEN full-length enriched library, clone:E430034N07 product:heat shock protein, 70 kDa 4, full insert sequence.	Agmat	Mus musculus agmatine ureohydrolase (agmatinase), mRNA (cDNA clone MGC:144633 IMAGE:40104399), complete cds.	-0.999924
Lpcat1	Mus musculus adult male corpora quadrigemina cDNA, RIKEN full-length enriched library, clone:B230399I01 product:SIMILAR TO HYPOTHETICAL PROTEIN FLJ12443 homolog [Mus musculus], full insert sequence.	Agmat	Mus musculus agmatine ureohydrolase (agmatinase), mRNA (cDNA clone MGC:144633 IMAGE:40104399), complete cds.	-0.999949
Krt80	Mus musculus NOD-derived CD11c +ve dendritic cells cDNA, RIKEN full-length enriched library, clone:F630225E14 product:weakly similar to Keratin 8 (Fragment) [Oreochromis mossambicus], full insert sequence.	Agxt	Mus musculus alanine-glyoxylate aminotransferase, mRNA (cDNA clone MGC:35967 IMAGE:5099627), complete cds.	-0.99997
Gpsm3	Mus musculus B6-derived CD11 +ve dendritic cells cDNA, RIKEN full-length enriched library, clone:F730311C03 product:G-protein signalling modulator 3 (AGS3-like, C. elegans), full insert sequence.	Agxt	Mus musculus alanine-glyoxylate aminotransferase, mRNA (cDNA clone MGC:35967 IMAGE:5099627), complete cds.	-0.999932
Car14	Mus musculus adult male tongue cDNA, RIKEN full-length enriched library, clone:2310044L14 product:carbonic anhydrase 14, full insert sequence.	Agxt	Mus musculus alanine-glyoxylate aminotransferase, mRNA (cDNA clone MGC:35967 IMAGE:5099627), complete cds.	-0.999958
Mtmr10	Mus musculus 2 days neonate thymus thymic cells cDNA, RIKEN full-length enriched library, clone:E430024E16 product:hypothetical protein, full insert sequence.	Agxt2l1	Mus musculus alanine-glyoxylate aminotransferase 2-like 1, mRNA (cDNA clone IMAGE:4215890), with apparent retained intron.	-0.99991
Athl1	Mus musculus activated spleen cDNA, RIKEN full-length enriched library, clone:F830005D01 product:Hypothetical Six-hairpin glycosyltransferases structure containing protein homolog [Mus musculus], full insert sequence.	Agxt2l1	Mus musculus alanine-glyoxylate aminotransferase 2-like 1, mRNA (cDNA clone IMAGE:4215890), with apparent retained intron.	0.999904
Mcm6	Mus musculus blastocyst blastocyst cDNA, RIKEN full-length enriched library, clone:I1C0009N21 product:minichromosome maintenance deficient 6 (MIS5 homolog, S. pombe) (S. cerevisiae), full insert sequence.	Aifm1	Mus musculus 8 days neonate male testis cDNA, RIKEN full-length enriched library, clone:G630058M10 product:programmed cell death 8, full insert sequence.	-0.999964
Foxo3	Mus musculus 10 days neonate cerebellum cDNA, RIKEN full-length enriched library, clone:B930059F01 product:forkhead box O3, full insert sequence.	Aifm1	Mus musculus 8 days neonate male testis cDNA, RIKEN full-length enriched library, clone:G630058M10 product:programmed cell death 8, full insert sequence.	0.999989
F13b	Mus musculus coagulation factor XIII, beta subunit, mRNA (cDNA clone MGC:29126 IMAGE:5051604), complete cds.	AK129341	Mus musculus cDNA sequence AK129341, mRNA (cDNA clone MGC:155388 IMAGE:8733821), complete cds.	-0.99991
Gm7202	Mus musculus immunoglobulin kappa chain, constant region, mRNA (cDNA clone MGC:103317 IMAGE:4219018), complete cds.	AK129341	Mus musculus cDNA sequence AK129341, mRNA (cDNA clone MGC:155388 IMAGE:8733821), complete cds.	0.999903
Cxcr4	Mus musculus chemokine (C-X-C motif) receptor 4, mRNA (cDNA clone MGC:36266 IMAGE:3592479), complete cds.	AK129341	Mus musculus cDNA sequence AK129341, mRNA (cDNA clone MGC:155388 IMAGE:8733821), complete cds.	0.999934
Car4	Mus musculus carbonic anhydrase 4, mRNA (cDNA clone MGC:13978 IMAGE:4217743), complete cds.	AK129341	Mus musculus cDNA sequence AK129341, mRNA (cDNA clone MGC:155388 IMAGE:8733821), complete cds.	0.999926
Alox5ap	Mus musculus arachidonate 5-lipoxygenase activating protein, mRNA (cDNA clone MGC:41698 IMAGE:1349819), complete cds.	AK129341	Mus musculus cDNA sequence AK129341, mRNA (cDNA clone MGC:155388 IMAGE:8733821), complete cds.	0.999896
Loxl3	Mus musculus lysyl oxidase-like 3, mRNA (cDNA clone MGC:19423 IMAGE:3488978), complete cds.	AK129341	Mus musculus cDNA sequence AK129341, mRNA (cDNA clone MGC:155388 IMAGE:8733821), complete cds.	0.999975
Wbp5	Mus musculus WW domain binding protein 5, mRNA (cDNA clone MGC:7478 IMAGE:3490650), complete cds.	AK129341	Mus musculus cDNA sequence AK129341, mRNA (cDNA clone MGC:155388 IMAGE:8733821), complete cds.	0.999886
Lcp1	Mus musculus bone marrow macrophage cDNA, RIKEN full-length enriched library, clone:G530017E13 product:lymphocyte cytosolic protein 1, full insert sequence.	Akr1b3	Mus musculus aldo-keto reductase family 1, member B3 (aldose reductase), mRNA (cDNA clone MGC:14038 IMAGE:3708927), complete cds.	0.999871
Myo1f	Mus musculus adult female vagina cDNA, RIKEN full-length enriched library, clone:9930017F19 product:MYOSIN IF (MYOSIN-IE) (FRAGMENT) homolog [Homo sapiens], full insert sequence.	Akr1b3	Mus musculus aldo-keto reductase family 1, member B3 (aldose reductase), mRNA (cDNA clone MGC:14038 IMAGE:3708927), complete cds.	0.999994
9330182L06Rik	Mus musculus adult male corpora quadrigemina cDNA, RIKEN full-length enriched library, clone:B230328D16 product:CDNA FLJ31340 FIS, CLONE MESAN1000035, WEAKLY SIMILAR TO MAJOR SURFACE-LABELED TROPHOZOITE ANTIGEN PRECURSOR homolog [Homo sapiens], full inse	Akr1b3	Mus musculus aldo-keto reductase family 1, member B3 (aldose reductase), mRNA (cDNA clone MGC:14038 IMAGE:3708927), complete cds.	0.999874
Cyth4	Mus musculus adult male bone cDNA, RIKEN full-length enriched library, clone:9830160N02 product:regional homology to PLECKSTRIN, SEC7 AND COILED/COIL DOMAINS 4 homolog [Homo sapiens], full insert sequence.	Akr1b3	Mus musculus aldo-keto reductase family 1, member B3 (aldose reductase), mRNA (cDNA clone MGC:14038 IMAGE:3708927), complete cds.	0.999871
Selplg	Mus musculus NOD-derived CD11c +ve dendritic cells cDNA, RIKEN full-length enriched library, clone:F630040D17 product:selectin, platelet (p-selectin) ligand, full insert sequence.	Akr1b3	Mus musculus aldo-keto reductase family 1, member B3 (aldose reductase), mRNA (cDNA clone MGC:14038 IMAGE:3708927), complete cds.	0.999955
Eif3a	Mus musculus 16 days embryo head cDNA, RIKEN full-length enriched library, clone:C130093N16 product:EUKARYOTIC TRANSLATION INITIATION FACTOR 3 SUBUNIT 10 (EIF-3 THETA) (EIF3 P167) (EIF3 P180) (EIF3 P185) (P162 PROTEIN) (CENTROSOMIN) homolog [Mus musculus	Akr1c14	Mus musculus aldo-keto reductase family 1, member C14, mRNA (cDNA clone MGC:18906 IMAGE:4240772), complete cds.	0.99999
Kif21a	Mus musculus adult male corpora quadrigemina cDNA, RIKEN full-length enriched library, clone:B230353J09 product:kinesin family member 21A, full insert sequence.	Akr1c14	Mus musculus aldo-keto reductase family 1, member C14, mRNA (cDNA clone MGC:18906 IMAGE:4240772), complete cds.	0.999974
Lilrb3	Mus musculus leukocyte immunoglobulin-like receptor, subfamily B (with TM and ITIM domains), member 3, mRNA (cDNA clone MGC:30225 IMAGE:4488338), complete cds.	Aldh1a1	Mus musculus aldehyde dehydrogenase family 1, subfamily A1, mRNA (cDNA clone MGC:62611 IMAGE:6477503), complete cds.	-0.99989
Mfn1	Mus musculus adult male corpora quadrigemina cDNA, RIKEN full-length enriched library, clone:B230368O09 product:similar to MITOFUSIN 1 [Homo sapiens], full insert sequence.	Aldh1a1	Mus musculus aldehyde dehydrogenase family 1, subfamily A1, mRNA (cDNA clone MGC:62611 IMAGE:6477503), complete cds.	0.999992
Slc38a1	Mus musculus 9 days embryo whole body cDNA, RIKEN full-length enriched library, clone:D030034I04 product:weakly similar to AMINO ACID TRANSPORTER NAT-2 [Mus musculus], full insert sequence.	Aldh1a1	Mus musculus aldehyde dehydrogenase family 1, subfamily A1, mRNA (cDNA clone MGC:62611 IMAGE:6477503), complete cds.	-0.999889
Prox1	Mus musculus 0 day neonate eyeball cDNA, RIKEN full-length enriched library, clone:E130302F23 product:prospero-related homeobox 1, full insert sequence.	Aldh1a1	Mus musculus aldehyde dehydrogenase family 1, subfamily A1, mRNA (cDNA clone MGC:62611 IMAGE:6477503), complete cds.	0.999977
Nfkbiz	Mus musculus INAP mRNA for IL-1 inducible nuclear ankyrin-repeat protein, complete cds.	Aldh1a3	Mus musculus 15 days embryo head cDNA, RIKEN full-length enriched library, clone:D930050B08 product:aldehyde dehydrogenase family 1, subfamily A3, full insert sequence.	0.999914
Pcsk6	PREDICTED: Mus musculus proprotein convertase subtilisin/kexin type 6, transcript variant 1 (Pcsk6), mRNA.	Aldh3a2	Mus musculus aldehyde dehydrogenase family 3, subfamily A2, mRNA (cDNA clone MGC:6055 IMAGE:3490519), complete cds.	0.999986
4930543E12Rik	Mus musculus adult male testis cDNA, RIKEN full-length enriched library, clone:4930543E12 product:unclassifiable, full insert sequence.	Aldh3a2	Mus musculus aldehyde dehydrogenase family 3, subfamily A2, mRNA (cDNA clone MGC:6055 IMAGE:3490519), complete cds.	-0.999882
LOC654469	Mus musculus adult male stomach cDNA, RIKEN full-length enriched library, clone:2210413J24 product:unclassifiable, full insert sequence.	Aldh3a2	Mus musculus aldehyde dehydrogenase family 3, subfamily A2, mRNA (cDNA clone MGC:6055 IMAGE:3490519), complete cds.	0.999857
Lilrb4	Mus musculus NOD-derived CD11c +ve dendritic cells cDNA, RIKEN full-length enriched library, clone:F630101G01 product:glycoprotein 49 B, full insert sequence.	Aldh3b1	Mus musculus aldehyde dehydrogenase 3 family, member B1, mRNA (cDNA clone MGC:54873 IMAGE:6312211), complete cds.	0.999989
Gp49a	Mus musculus B6-derived CD11 +ve dendritic cells cDNA, RIKEN full-length enriched library, clone:F730015K05 product:glycoprotein 49 A, full insert sequence.	Aldh3b1	Mus musculus aldehyde dehydrogenase 3 family, member B1, mRNA (cDNA clone MGC:54873 IMAGE:6312211), complete cds.	0.999968
Impdh1	Mus musculus NOD-derived CD11c +ve dendritic cells cDNA, RIKEN full-length enriched library, clone:F630227F02 product:inosine 5'-phosphate dehydrogenase 1, full insert sequence.	Aldh3b1	Mus musculus aldehyde dehydrogenase 3 family, member B1, mRNA (cDNA clone MGC:54873 IMAGE:6312211), complete cds.	0.99999
Qtrt1	Mus musculus queuine tRNA-ribosyltransferase 1, mRNA (cDNA clone MGC:51622 IMAGE:5031330), complete cds.	Aldh3b1	Mus musculus aldehyde dehydrogenase 3 family, member B1, mRNA (cDNA clone MGC:54873 IMAGE:6312211), complete cds.	0.999965
9130404H23Rik	Mus musculus adult male cecum cDNA, RIKEN full-length enriched library, clone:9130404H23 product:hypothetical protein, full insert sequence.	Alg3	Mus musculus adult male liver tumor cDNA, RIKEN full-length enriched library, clone:C730027F03 product:asparagine-linked glycosylation 3 homolog (yeast, alpha-1,3-mannosyltransferase), full insert sequence.	-0.999894
Arhgdib	Mus musculus adult male small intestine cDNA, RIKEN full-length enriched library, clone:2010016E13 product:rho, GDP dissociation inhibitor (GDI) beta, full insert sequence.	Alg3	Mus musculus adult male liver tumor cDNA, RIKEN full-length enriched library, clone:C730027F03 product:asparagine-linked glycosylation 3 homolog (yeast, alpha-1,3-mannosyltransferase), full insert sequence.	-0.999999
Il1rl2	Mus musculus 16 days neonate heart cDNA, RIKEN full-length enriched library, clone:D830007N24 product:IL-1RRP2 homolog [Mus musculus], full insert sequence.	Alg3	Mus musculus adult male liver tumor cDNA, RIKEN full-length enriched library, clone:C730027F03 product:asparagine-linked glycosylation 3 homolog (yeast, alpha-1,3-mannosyltransferase), full insert sequence.	-0.999909
Efcab5	Mus musculus adult male urinary bladder cDNA, RIKEN full-length enriched library, clone:9530092D03 product:hypothetical EF-hand structure containing protein, full insert sequence.	Alox5ap	Mus musculus arachidonate 5-lipoxygenase activating protein, mRNA (cDNA clone MGC:41698 IMAGE:1349819), complete cds.	0.999919
Loxl3	Mus musculus lysyl oxidase-like 3, mRNA (cDNA clone MGC:19423 IMAGE:3488978), complete cds.	Alox5ap	Mus musculus arachidonate 5-lipoxygenase activating protein, mRNA (cDNA clone MGC:41698 IMAGE:1349819), complete cds.	0.999889
Wbp5	Mus musculus WW domain binding protein 5, mRNA (cDNA clone MGC:7478 IMAGE:3490650), complete cds.	Alox5ap	Mus musculus arachidonate 5-lipoxygenase activating protein, mRNA (cDNA clone MGC:41698 IMAGE:1349819), complete cds.	1
Hsf4	Mus musculus B16 F10Y cells cDNA, RIKEN full-length enriched library, clone:G370005N10 product:heat shock transcription factor 4, full insert sequence.	Alpk1	Mus musculus adult male aorta and vein cDNA, RIKEN full-length enriched library, clone:A530099G12 product:LYMPHOCYTE ALPHA-KINASE homolog [Homo sapiens], full insert sequence.	0.999917
Meis1	Mus musculus 12 days embryo male wolffian duct includes surrounding region cDNA, RIKEN full-length enriched library, clone:6720477P20 product:myeloid ecotropic viral integration site 1, full insert sequence.	Alpk1	Mus musculus adult male aorta and vein cDNA, RIKEN full-length enriched library, clone:A530099G12 product:LYMPHOCYTE ALPHA-KINASE homolog [Homo sapiens], full insert sequence.	-0.999857
Mxd1	Mus musculus full open reading frame cDNA clone RZPDo836B1051D for gene Mad, Max dimerization protein; complete cds, incl. stopcodon.	Alpk1	Mus musculus adult male aorta and vein cDNA, RIKEN full-length enriched library, clone:A530099G12 product:LYMPHOCYTE ALPHA-KINASE homolog [Homo sapiens], full insert sequence.	0.999859
Tep1	Mus musculus 2 days pregnant adult female ovary cDNA, RIKEN full-length enriched library, clone:E330014B22 product:telomerase associated protein 1, full insert sequence.	Alpk1	Mus musculus adult male aorta and vein cDNA, RIKEN full-length enriched library, clone:A530099G12 product:LYMPHOCYTE ALPHA-KINASE homolog [Homo sapiens], full insert sequence.	0.999889
Cbfb	Mus musculus core binding factor beta, mRNA (cDNA clone MGC:30918 IMAGE:4016060), complete cds.	Alx4	Mus musculus aristaless 4, mRNA (cDNA clone MGC:59384 IMAGE:6506755), complete cds.	0.999871
Lmo4	Mus musculus 15 days embryo male testis cDNA, RIKEN full-length enriched library, clone:8030411F07 product:LIM only 4, full insert sequence.	Alx4	Mus musculus aristaless 4, mRNA (cDNA clone MGC:59384 IMAGE:6506755), complete cds.	0.99996
Hmha1	Mus musculus bone marrow macrophage cDNA, RIKEN full-length enriched library, clone:I830030A01 product:Similar to MYELOBLAST KIAA0223 (Hypothetical protein) homolog [Mus musculus], full insert sequence.	Alx4	Mus musculus aristaless 4, mRNA (cDNA clone MGC:59384 IMAGE:6506755), complete cds.	0.999891
Rabggtb	Mus musculus osteoclast-like cell cDNA, RIKEN full-length enriched library, clone:I420037F07 product:RAB geranylgeranyl transferase, b subunit, full insert sequence.	Alx4	Mus musculus aristaless 4, mRNA (cDNA clone MGC:59384 IMAGE:6506755), complete cds.	-0.99999
Cnn2	Mus musculus calponin 2, mRNA (cDNA clone MGC:8135 IMAGE:3589470), complete cds.	Alx4	Mus musculus aristaless 4, mRNA (cDNA clone MGC:59384 IMAGE:6506755), complete cds.	0.999883
Igsf3	Mus musculus 10, 11 days embryo whole body cDNA, RIKEN full-length enriched library, clone:2810035F16 product:RIKEN cDNA 2810035F16 gene, full insert sequence.	Ammecr1l	Mus musculus bone marrow macrophage cDNA, RIKEN full-length enriched library, clone:I830027F03 product:weakly similar to AMME syndrome candidate gene 1 protein [Homo sapiens], full insert sequence.	-0.999992
Nkiras1	Mus musculus ES cells cDNA, RIKEN full-length enriched library, clone:2400004O09 product:similar to KAPPA B-RAS 2 (I-KAPPA-B-INTERACTING RAS-LIKE PROTEIN 2) [Homo sapiens], full insert sequence.	Ammecr1l	Mus musculus bone marrow macrophage cDNA, RIKEN full-length enriched library, clone:I830027F03 product:weakly similar to AMME syndrome candidate gene 1 protein [Homo sapiens], full insert sequence.	0.999876
Aldh1a3	Mus musculus 15 days embryo head cDNA, RIKEN full-length enriched library, clone:D930050B08 product:aldehyde dehydrogenase family 1, subfamily A3, full insert sequence.	Ankfy1	Mus musculus adult male thymus cDNA, RIKEN full-length enriched library, clone:5830405L04 product:hypothetical BTB/POZ containing protein, full insert sequence.	0.999923
Anxa3	Mus musculus 17 days pregnant adult female amnion cDNA, RIKEN full-length enriched library, clone:I920196B18 product:annexin A3, full insert sequence.	Ankfy1	Mus musculus adult male thymus cDNA, RIKEN full-length enriched library, clone:5830405L04 product:hypothetical BTB/POZ containing protein, full insert sequence.	0.999915
Psd3	Mus musculus 10 days neonate skin cDNA, RIKEN full-length enriched library, clone:4732433O14 product:hypothetical SEC7-like domain/SEC7 domain profile containing protein, full insert sequence.	Ankfy1	Mus musculus adult male thymus cDNA, RIKEN full-length enriched library, clone:5830405L04 product:hypothetical BTB/POZ containing protein, full insert sequence.	-0.999856
B230219N05Rik	Mus musculus 7 days neonate cerebellum cDNA, RIKEN full-length enriched library, clone:A730037D09 product:unclassifiable, full insert sequence.	Ankrd32	Mus musculus B6-derived CD11 +ve dendritic cells cDNA, RIKEN full-length enriched library, clone:F730217I21 product:Hypothetical BRCT domain containing protein, full insert sequence.	0.999927
Llgl2	Mus musculus lethal giant larvae homolog 2 (Drosophila), mRNA (cDNA clone MGC:27928 IMAGE:3584689), complete cds.	Ankrd45	Mus musculus ankyrin repeat domain 45, mRNA (cDNA clone MGC:58667 IMAGE:6741553), complete cds.	-0.999967
Rbms3	Mus musculus 12 days embryo male wolffian duct includes surrounding region cDNA, RIKEN full-length enriched library, clone:6720490M18 product:hypothetical RNA-binding region RNP-1 (RNA recognition motif) containing protein, full insert sequence.	Ano10	Mus musculus 2 days pregnant adult female oviduct cDNA, RIKEN full-length enriched library, clone:E230024F15 product:hypothetical protein, full insert sequence.	0.999874
0610040B09Rik	Mus musculus adult male kidney cDNA, RIKEN full-length enriched library, clone:0610040B09 product:unclassifiable, full insert sequence.	Ano10	Mus musculus 2 days pregnant adult female oviduct cDNA, RIKEN full-length enriched library, clone:E230024F15 product:hypothetical protein, full insert sequence.	0.999942
Fam49b	Mus musculus adult male spleen cDNA, RIKEN full-length enriched library, clone:0910001A06 product:BM-009 homolog [Homo sapiens], full insert sequence.	Ano2	Mus musculus adult male testis cDNA, RIKEN full-length enriched library, clone:4930527E21 product:transmembrane protein 16B, full insert sequence.	0.9999
Hsf4	Mus musculus B16 F10Y cells cDNA, RIKEN full-length enriched library, clone:G370005N10 product:heat shock transcription factor 4, full insert sequence.	Anxa1	Mus musculus NOD-derived CD11c +ve dendritic cells cDNA, RIKEN full-length enriched library, clone:F630110K03 product:hypothetical protein, full insert sequence.	0.999993
Alpk1	Mus musculus adult male aorta and vein cDNA, RIKEN full-length enriched library, clone:A530099G12 product:LYMPHOCYTE ALPHA-KINASE homolog [Homo sapiens], full insert sequence.	Anxa1	Mus musculus NOD-derived CD11c +ve dendritic cells cDNA, RIKEN full-length enriched library, clone:F630110K03 product:hypothetical protein, full insert sequence.	0.99995
Isyna1	Mus musculus 12 days embryo embryonic body between diaphragm region and neck cDNA, RIKEN full-length enriched library, clone:9430070B02 product:myo-inositol 1-phosphate synthase A1, full insert sequence.	Apcs	Mus musculus serum amyloid P-component, mRNA (cDNA clone MGC:74253 IMAGE:30308397), complete cds.	0.999973
Tmem40	Mus musculus transmembrane protein 40, mRNA (cDNA clone MGC:30375 IMAGE:5151159), complete cds.	Apcs	Mus musculus serum amyloid P-component, mRNA (cDNA clone MGC:74253 IMAGE:30308397), complete cds.	0.999883
Adi1	Mus musculus acireductone dioxygenase 1, mRNA (cDNA clone MGC:11855 IMAGE:3597652), complete cds.	Apoa1bp	Mus musculus apolipoprotein A-I binding protein, mRNA (cDNA clone MGC:66720 IMAGE:6819459), complete cds.	0.999938
Slc27a5	Mus musculus solute carrier family 27 (fatty acid transporter), member 5, mRNA (cDNA clone MGC:175710 IMAGE:40131126), complete cds.	Apoa1bp	Mus musculus apolipoprotein A-I binding protein, mRNA (cDNA clone MGC:66720 IMAGE:6819459), complete cds.	0.999954
Cdc37l1	Mus musculus adult male aorta and vein cDNA, RIKEN full-length enriched library, clone:A530087E01 product:cell division cycle 37 homolog (S. cerevisiae)-like, full insert sequence.	Apoa1bp	Mus musculus apolipoprotein A-I binding protein, mRNA (cDNA clone MGC:66720 IMAGE:6819459), complete cds.	0.999903
Tnfaip8l2	Mus musculus tumor necrosis factor, alpha-induced protein 8-like 2, mRNA (cDNA clone MGC:68091 IMAGE:3669700), complete cds.	Apoa1bp	Mus musculus apolipoprotein A-I binding protein, mRNA (cDNA clone MGC:66720 IMAGE:6819459), complete cds.	-1
Zfp414	Mus musculus 16 days embryo head cDNA, RIKEN full-length enriched library, clone:C130052O15 product:hypothetical Zinc finger, C2H2 type containing protein, full insert sequence.	Apoa1bp	Mus musculus apolipoprotein A-I binding protein, mRNA (cDNA clone MGC:66720 IMAGE:6819459), complete cds.	-0.999975
Coro1a	Mus musculus coronin, actin binding protein 1A, mRNA (cDNA clone MGC:7245 IMAGE:3484185), complete cds.	Apob48r	Mus musculus apolipoprotein B48 receptor, mRNA (cDNA clone MGC:28748 IMAGE:4482457), complete cds.	0.999932
Saa2	Mus musculus serum amyloid A 2, mRNA (cDNA clone MGC:18481 IMAGE:3662957), complete cds.	Apob48r	Mus musculus apolipoprotein B48 receptor, mRNA (cDNA clone MGC:28748 IMAGE:4482457), complete cds.	0.999972
Top3b	Mus musculus 10 days neonate cerebellum cDNA, RIKEN full-length enriched library, clone:B930048G14 product:topoisomerase (DNA) III beta, full insert sequence.	Apob48r	Mus musculus apolipoprotein B48 receptor, mRNA (cDNA clone MGC:28748 IMAGE:4482457), complete cds.	-0.999984
Rassf6	Mus musculus adult female placenta cDNA, RIKEN full-length enriched library, clone:1600016B17 product:hypothetical RA domain containing protein, full insert sequence.	Apol7a	Mus musculus 16 days neonate heart cDNA, RIKEN full-length enriched library, clone:D830033E19 product:weakly similar to APOLIPOPROTEIN L3 (APOLIPOPROTEIN L-III) (APOL-III) (TNF-INDUCIBLE PROTEIN CG12-1) (CG12_1) [Homo sapiens], full insert sequence.	0.99989
Psd3	Mus musculus 10 days neonate skin cDNA, RIKEN full-length enriched library, clone:4732433O14 product:hypothetical SEC7-like domain/SEC7 domain profile containing protein, full insert sequence.	Arhgap29	Mus musculus 10 days neonate cortex cDNA, RIKEN full-length enriched library, clone:A830014I19 product:weakly similar to PTPL1-ASSOCIATED RHOGAP [Homo sapiens], full insert sequence.	-0.999906
Anxa3	Mus musculus 17 days pregnant adult female amnion cDNA, RIKEN full-length enriched library, clone:I920196B18 product:annexin A3, full insert sequence.	Arhgap29	Mus musculus 10 days neonate cortex cDNA, RIKEN full-length enriched library, clone:A830014I19 product:weakly similar to PTPL1-ASSOCIATED RHOGAP [Homo sapiens], full insert sequence.	0.999933
Mpo	Mus musculus myeloperoxidase, mRNA (cDNA clone MGC:60590 IMAGE:30044601), complete cds.	Arid1b	Mus musculus adult male diencephalon cDNA, RIKEN full-length enriched library, clone:9330189K18 product:Warning: possibly chimeric clone, full insert sequence.	0.999897
Mmp9	Mus musculus matrix metallopeptidase 9, mRNA (cDNA clone MGC:54599 IMAGE:6309245), complete cds.	Arid1b	Mus musculus adult male diencephalon cDNA, RIKEN full-length enriched library, clone:9330189K18 product:Warning: possibly chimeric clone, full insert sequence.	0.999904
Ltf	Mus musculus lactotransferrin, mRNA (cDNA clone MGC:11944 IMAGE:3600033), complete cds.	Arid1b	Mus musculus adult male diencephalon cDNA, RIKEN full-length enriched library, clone:9330189K18 product:Warning: possibly chimeric clone, full insert sequence.	0.999891
Ercc1	Mus musculus 12 days embryo head cDNA, RIKEN full-length enriched library, clone:3010053A16 product:excision repair cross-complementing rodent repair deficiency, complementation group 1, full insert sequence.	Arid1b	Mus musculus adult male diencephalon cDNA, RIKEN full-length enriched library, clone:9330189K18 product:Warning: possibly chimeric clone, full insert sequence.	0.999858
Camp	Mus musculus cathelicidin antimicrobial peptide, mRNA (cDNA clone MGC:155989 IMAGE:40129675), complete cds.	Arid1b	Mus musculus adult male diencephalon cDNA, RIKEN full-length enriched library, clone:9330189K18 product:Warning: possibly chimeric clone, full insert sequence.	0.999965
Ace	Mus musculus angiotensin I converting enzyme (peptidyl-dipeptidase A) 1, mRNA (cDNA clone MGC:30663 IMAGE:3965649), complete cds.	Arid1b	Mus musculus adult male diencephalon cDNA, RIKEN full-length enriched library, clone:9330189K18 product:Warning: possibly chimeric clone, full insert sequence.	0.99996
Ache	Mus musculus 16 days neonate cerebellum cDNA, RIKEN full-length enriched library, clone:9630050A01 product:acetylcholinesterase, full insert sequence.	Arid1b	Mus musculus adult male diencephalon cDNA, RIKEN full-length enriched library, clone:9330189K18 product:Warning: possibly chimeric clone, full insert sequence.	0.999955
Erbb2	Mus musculus v-erb-b2 erythroblastic leukemia viral oncogene homolog 2, neuro/glioblastoma derived oncogene homolog (avian), mRNA (cDNA clone MGC:61178 IMAGE:5702040), complete cds.	Arid1b	Mus musculus adult male diencephalon cDNA, RIKEN full-length enriched library, clone:9330189K18 product:Warning: possibly chimeric clone, full insert sequence.	-0.999991
Mfap2	Mus musculus microfibrillar-associated protein 2, mRNA (cDNA clone MGC:31010 IMAGE:5249342), complete cds.	Arid1b	Mus musculus adult male diencephalon cDNA, RIKEN full-length enriched library, clone:9330189K18 product:Warning: possibly chimeric clone, full insert sequence.	0.999893
Trem3	Mus musculus triggering receptor expressed on myeloid cells 3, mRNA (cDNA clone MGC:149943 IMAGE:40049608), complete cds.	Arid1b	Mus musculus adult male diencephalon cDNA, RIKEN full-length enriched library, clone:9330189K18 product:Warning: possibly chimeric clone, full insert sequence.	0.999994
Adi1	Mus musculus acireductone dioxygenase 1, mRNA (cDNA clone MGC:11855 IMAGE:3597652), complete cds.	Arid3b	Mus musculus 16 days neonate thymus cDNA, RIKEN full-length enriched library, clone:A130075L18 product:AT rich interactive domain 3B (Bright like), full insert sequence.	0.999859
Sh3bp1	Mus musculus mammary gland RCB-0527 Jyg-MC(B) cDNA, RIKEN full-length enriched library, clone:G930005J19 product:SH3-domain binding protein 1, full insert sequence.	Arid3b	Mus musculus 16 days neonate thymus cDNA, RIKEN full-length enriched library, clone:A130075L18 product:AT rich interactive domain 3B (Bright like), full insert sequence.	-0.999965
Parp8	Mus musculus B6-derived CD11 +ve dendritic cells cDNA, RIKEN full-length enriched library, clone:F730204M16 product:hypothetical Serine-rich region profile containing protein, full insert sequence.	Arpc1b	Mus musculus CRL-1722 L5178Y-R cDNA, RIKEN full-length enriched library, clone:I730044L16 product:actin related protein 2/3 complex, subunit 1B, full insert sequence.	0.999923
2310014H01Rik	Mus musculus bone marrow macrophage cDNA, RIKEN full-length enriched library, clone:G530108E03 product:hypothetical Proline-rich region profile/Glutamine-rich region profile containing protein, full insert sequence.	Arrb2	Mus musculus B6-derived CD11 +ve dendritic cells cDNA, RIKEN full-length enriched library, clone:F730103O19 product:ARRESTIN, BETA 2 homolog [Mus musculus], full insert sequence.	0.999947
Abcb4	Mus musculus adult male liver tumor cDNA, RIKEN full-length enriched library, clone:C730040C05 product:ATP-binding cassette, sub-family B (MDR/TAP), member 4, full insert sequence.	Arrb2	Mus musculus B6-derived CD11 +ve dendritic cells cDNA, RIKEN full-length enriched library, clone:F730103O19 product:ARRESTIN, BETA 2 homolog [Mus musculus], full insert sequence.	-0.99989
Prosc	Mus musculus adult male medulla oblongata cDNA, RIKEN full-length enriched library, clone:6330408P06 product:proline synthetase co-transcribed, full insert sequence.	Arrdc1	Mus musculus NOD-derived CD11c +ve dendritic cells cDNA, RIKEN full-length enriched library, clone:F630009G14 product:arrestin domain containing 1, full insert sequence.	-0.999972
LOC100303644	Mus musculus adult male aorta and vein cDNA, RIKEN full-length enriched library, clone:A530058N18 product:unclassifiable, full insert sequence.	Arrdc1	Mus musculus NOD-derived CD11c +ve dendritic cells cDNA, RIKEN full-length enriched library, clone:F630009G14 product:arrestin domain containing 1, full insert sequence.	0.999934
Tlk2	Mus musculus RCB-1283 B16 melanoma cDNA, RIKEN full-length enriched library, clone:G430004D23 product:tousled-like kinase 2 (Arabidopsis), full insert sequence.	Arrdc1	Mus musculus NOD-derived CD11c +ve dendritic cells cDNA, RIKEN full-length enriched library, clone:F630009G14 product:arrestin domain containing 1, full insert sequence.	-0.999997
Mgat4a	Mus musculus 13 days embryo heart cDNA, RIKEN full-length enriched library, clone:D330018H11 product:UDP-GLCNAC:A-1,3-D-MANNOSIDE B-1,4-N-ACETYLGLUCOSAMINYLTRANSFERASE IV (EC 2.4.1.145) homolog [Homo sapiens], full insert sequence.	Asb13	Mus musculus ankyrin repeat and SOCS box-containing protein 13, mRNA (cDNA clone MGC:25968 IMAGE:4239996), complete cds.	-0.999974
Dennd2c	Mus musculus adult female vagina cDNA, RIKEN full-length enriched library, clone:9930005M03 product:Weakly similar to tumor cell suppression protein HTS1 homolog [Mus musculus], full insert sequence.	Asb13	Mus musculus ankyrin repeat and SOCS box-containing protein 13, mRNA (cDNA clone MGC:25968 IMAGE:4239996), complete cds.	-0.999912
Rapgefl1	Mus musculus adult male corpora quadrigemina cDNA, RIKEN full-length enriched library, clone:B230105J10 product:inferred: Link guanine nucleotide exchange factor II {Homo sapiens}, full insert sequence.	Asb13	Mus musculus ankyrin repeat and SOCS box-containing protein 13, mRNA (cDNA clone MGC:25968 IMAGE:4239996), complete cds.	-0.999983
Smpd3	Mus musculus 0 day neonate skin cDNA, RIKEN full-length enriched library, clone:4631433G07 product:sphingomyelin phosphodiesterase 3, neutral, full insert sequence.	Asb13	Mus musculus ankyrin repeat and SOCS box-containing protein 13, mRNA (cDNA clone MGC:25968 IMAGE:4239996), complete cds.	-0.999875
Mxd1	Mus musculus full open reading frame cDNA clone RZPDo836B1051D for gene Mad, Max dimerization protein; complete cds, incl. stopcodon.	Asns	Mus musculus asparagine synthetase, mRNA (cDNA clone MGC:5995 IMAGE:3585775), complete cds.	0.999864
Alpk1	Mus musculus adult male aorta and vein cDNA, RIKEN full-length enriched library, clone:A530099G12 product:LYMPHOCYTE ALPHA-KINASE homolog [Homo sapiens], full insert sequence.	Asns	Mus musculus asparagine synthetase, mRNA (cDNA clone MGC:5995 IMAGE:3585775), complete cds.	0.999972
Hsf4	Mus musculus B16 F10Y cells cDNA, RIKEN full-length enriched library, clone:G370005N10 product:heat shock transcription factor 4, full insert sequence.	Asns	Mus musculus asparagine synthetase, mRNA (cDNA clone MGC:5995 IMAGE:3585775), complete cds.	0.999962
Anxa1	Mus musculus NOD-derived CD11c +ve dendritic cells cDNA, RIKEN full-length enriched library, clone:F630110K03 product:hypothetical protein, full insert sequence.	Asns	Mus musculus asparagine synthetase, mRNA (cDNA clone MGC:5995 IMAGE:3585775), complete cds.	0.999988
Pecr	Mus musculus in vitro fertilized eggs cDNA, RIKEN full-length enriched library, clone:7420405J16 product:peroxisomal trans-2-enoyl-CoA reductase, full insert sequence.	Aspn	Mus musculus asporin, mRNA (cDNA clone MGC:175791 IMAGE:40131207), complete cds.	-0.999901
Kank2	Mus musculus ankyrin repeat domain 25, mRNA (cDNA clone MGC:12143 IMAGE:3710765), complete cds.	Athl1	Mus musculus activated spleen cDNA, RIKEN full-length enriched library, clone:F830005D01 product:Hypothetical Six-hairpin glycosyltransferases structure containing protein homolog [Mus musculus], full insert sequence.	0.999922
Mtmr10	Mus musculus 2 days neonate thymus thymic cells cDNA, RIKEN full-length enriched library, clone:E430024E16 product:hypothetical protein, full insert sequence.	Athl1	Mus musculus activated spleen cDNA, RIKEN full-length enriched library, clone:F830005D01 product:Hypothetical Six-hairpin glycosyltransferases structure containing protein homolog [Mus musculus], full insert sequence.	-0.999901
Pltp	Mus musculus phospholipid transfer protein, mRNA (cDNA clone MGC:6006 IMAGE:3491360), complete cds.	Athl1	Mus musculus activated spleen cDNA, RIKEN full-length enriched library, clone:F830005D01 product:Hypothetical Six-hairpin glycosyltransferases structure containing protein homolog [Mus musculus], full insert sequence.	-0.999886
0610040B09Rik	Mus musculus adult male kidney cDNA, RIKEN full-length enriched library, clone:0610040B09 product:unclassifiable, full insert sequence.	Atp11a	Mus musculus cDNA, RIKEN full-length enriched library, clone:M5C1054M05 product:ATPase, class VI, type 11A, full insert sequence.	0.999914
Ano10	Mus musculus 2 days pregnant adult female oviduct cDNA, RIKEN full-length enriched library, clone:E230024F15 product:hypothetical protein, full insert sequence.	Atp11a	Mus musculus cDNA, RIKEN full-length enriched library, clone:M5C1054M05 product:ATPase, class VI, type 11A, full insert sequence.	0.999898
Kalrn	Mus musculus adult male stomach cDNA, RIKEN full-length enriched library, clone:2210407G14 product:hypothetical Pleckstrin homology (PH) domain containing protein, full insert sequence.	Atp1a3	Mus musculus 0 day neonate eyeball cDNA, RIKEN full-length enriched library, clone:E130306P09 product:ATPase, Na+/K+ transporting, alpha 3 polypeptide, full insert sequence.	-0.99996
Rtbdn	Mus musculus adult male spinal cord cDNA, RIKEN full-length enriched library, clone:A330096I21 product:weakly similar to RETBINDIN [Homo sapiens], full insert sequence.	Atp1a3	Mus musculus 0 day neonate eyeball cDNA, RIKEN full-length enriched library, clone:E130306P09 product:ATPase, Na+/K+ transporting, alpha 3 polypeptide, full insert sequence.	0.999976
1810013D10Rik	Mus musculus 10 day old male pancreas cDNA, RIKEN full-length enriched library, clone:1810013D10 product:weakly similar to HYPOTHETICAL 9.7 KDA PROTEIN (FRAGMENT) [Homo sapiens], full insert sequence.	Atp1a3	Mus musculus 0 day neonate eyeball cDNA, RIKEN full-length enriched library, clone:E130306P09 product:ATPase, Na+/K+ transporting, alpha 3 polypeptide, full insert sequence.	-0.999878
2410017I17Rik	Mus musculus ES cells cDNA, RIKEN full-length enriched library, clone:C330041H23 product:hypothetical protein, full insert sequence.	Atp2a3	Mus musculus ATPase, Ca++ transporting, ubiquitous, mRNA (cDNA clone MGC:13968 IMAGE:4191458), complete cds.	0.999943
Tinagl1	Mus musculus 0 day neonate lung cDNA, RIKEN full-length enriched library, clone:E030029M14 product:lipocalin 7, full insert sequence.	Atp5l	Mus musculus 10 days embryo whole body cDNA, RIKEN full-length enriched library, clone:2610524D13 product:ATP synthase, H+ transporting, mitochondrial F0 complex, subunit g, full insert sequence.	0.999929
Ubl4	Mus musculus 13 days pregnant adult female placenta cDNA, RIKEN full-length enriched library, clone:I530030L07 product:ubiquitin-like 4, full insert sequence.	Atp5l	Mus musculus 10 days embryo whole body cDNA, RIKEN full-length enriched library, clone:2610524D13 product:ATP synthase, H+ transporting, mitochondrial F0 complex, subunit g, full insert sequence.	0.999906
Cnga1	Mus musculus cyclic nucleotide gated channel alpha 1, mRNA (cDNA clone IMAGE:30472613), complete cds.	Atp7a	Mus musculus ATPase, Cu++ transporting, alpha polypeptide (Atp7a), transcript variant 1, mRNA.	0.999982
Ugp2	Mus musculus 2 days neonate thymus thymic cells cDNA, RIKEN full-length enriched library, clone:E430002M09 product:UDP-glucose pyrophosphorylase 2, full insert sequence.	Atp7a	Mus musculus ATPase, Cu++ transporting, alpha polypeptide (Atp7a), transcript variant 1, mRNA.	-0.999857
Tcea3	Mus musculus transcription elongation factor A (SII), 3, mRNA (cDNA clone MGC:18902 IMAGE:4240584), complete cds.	Atp7a	Mus musculus ATPase, Cu++ transporting, alpha polypeptide (Atp7a), transcript variant 1, mRNA.	-0.99992
Steap4	Mus musculus STEAP family member 4, mRNA (cDNA clone MGC:7814 IMAGE:3500056), complete cds.	Atp7a	Mus musculus ATPase, Cu++ transporting, alpha polypeptide (Atp7a), transcript variant 1, mRNA.	0.999873
Gm6093	Mus musculus adult male testis cDNA, RIKEN full-length enriched library, clone:4930473J04 product:unclassifiable, full insert sequence.	Aurka	Mus musculus aurora kinase A, mRNA (cDNA clone MGC:11471 IMAGE:3968835), complete cds.	0.99989
Fbxo9	Mus musculus adult male colon cDNA, RIKEN full-length enriched library, clone:9030401P18 product:Mus musculus, Similar to F-box only protein 9, clone MGC:28077 IMAGE:3710611, mRNA, complete cds, full insert sequence.	Aurka	Mus musculus aurora kinase A, mRNA (cDNA clone MGC:11471 IMAGE:3968835), complete cds.	-0.999892
Pex26	Mus musculus B6-derived CD11 +ve dendritic cells cDNA, RIKEN full-length enriched library, clone:F730038L14 product:similar to KAIA2502 PROTEIN [Homo sapiens], full insert sequence.	Aurka	Mus musculus aurora kinase A, mRNA (cDNA clone MGC:11471 IMAGE:3968835), complete cds.	-0.999864
Usp53	Mus musculus 10 days neonate medulla oblongata cDNA, RIKEN full-length enriched library, clone:B830035G11 product:weakly similar to Hypothetical ubiquitin carboxyl-terminal hydrolase family 2 containing protein [Mus musculus], full insert sequence.	Aurka	Mus musculus aurora kinase A, mRNA (cDNA clone MGC:11471 IMAGE:3968835), complete cds.	0.999998
Unc45b	Mus musculus 17 days embryo heart cDNA, RIKEN full-length enriched library, clone:I920162K04 product:cardiomyopathy associated 4, full insert sequence.	Aurka	Mus musculus aurora kinase A, mRNA (cDNA clone MGC:11471 IMAGE:3968835), complete cds.	0.999868
Igf1r	Mus musculus B6-derived CD11 +ve dendritic cells cDNA, RIKEN full-length enriched library, clone:F730313B05 product:insulin-like growth factor I receptor, full insert sequence.	Aurkc	Mus musculus aurora kinase C, mRNA (cDNA clone MGC:76648 IMAGE:30476803), complete cds.	0.999898
Dkk3	Mus musculus 10, 11 days embryo whole body cDNA, RIKEN full-length enriched library, clone:2810409E22 product:dickkopf homolog 3 (Xenopus laevis), full insert sequence.	Aurkc	Mus musculus aurora kinase C, mRNA (cDNA clone MGC:76648 IMAGE:30476803), complete cds.	0.999979
Mmd	Mus musculus monocyte to macrophage differentiation-associated, mRNA (cDNA clone IMAGE:5363663), with apparent retained intron.	Bach1	Mus musculus adult male thymus cDNA, RIKEN full-length enriched library, clone:5830436C21 product:similar to TRANSCRIPTION REGULATOR PROTEIN BACH1 (BTB AND CNC HOMOLOG 1) [Mus musculus], full insert sequence.	0.999903
Acadl	Mus musculus acyl-Coenzyme A dehydrogenase, long-chain, mRNA (cDNA clone MGC:36219 IMAGE:4236225), complete cds.	Bach1	Mus musculus adult male thymus cDNA, RIKEN full-length enriched library, clone:5830436C21 product:similar to TRANSCRIPTION REGULATOR PROTEIN BACH1 (BTB AND CNC HOMOLOG 1) [Mus musculus], full insert sequence.	0.999932
Sp110	Mus musculus Sp110 nuclear body protein, mRNA (cDNA clone MGC:106047 IMAGE:4936681), complete cds.	Bach1	Mus musculus adult male thymus cDNA, RIKEN full-length enriched library, clone:5830436C21 product:similar to TRANSCRIPTION REGULATOR PROTEIN BACH1 (BTB AND CNC HOMOLOG 1) [Mus musculus], full insert sequence.	-0.999984
Bat2l	Mus musculus adult male brain UNDEFINED_CELL_LINE cDNA, RIKEN full-length enriched library, clone:M5C1106J21 product:hypothetical BAT2, N-terminal/Glutamine-rich region profile/Serine-rich region profile/HPr serine phosphorylation site containing protein	Bach1	Mus musculus adult male thymus cDNA, RIKEN full-length enriched library, clone:5830436C21 product:similar to TRANSCRIPTION REGULATOR PROTEIN BACH1 (BTB AND CNC HOMOLOG 1) [Mus musculus], full insert sequence.	0.999992
Ncam1	Mus musculus 10 days embryo whole body cDNA, RIKEN full-length enriched library, clone:2610206P12 product:hypothetical protein, full insert sequence.	Bambi-ps1	Mus musculus 0 day neonate thymus cDNA, RIKEN full-length enriched library, clone:A430042N11 product:BMP and activin membrane-bound inhibitor, pseudogene (Xenopus laevis), full insert sequence.	0.99987
Atp5g1	Mus musculus adult male tongue cDNA, RIKEN full-length enriched library, clone:2300002A02 product:ATP synthase, H+ transporting, mitochondrial F0 complex, subunit c (subunit 9), isoform 1, full insert sequence.	Basp1	Mus musculus osteoclast-like cell cDNA, RIKEN full-length enriched library, clone:I420020P10 product:unclassifiable, full insert sequence.	-0.999876
Rbpms2	Mus musculus ES cells cDNA, RIKEN full-length enriched library, clone:2400008B06 product:similar to RNA-BINDING PROTEIN WITH MULTIPLE SPLICING (RBP-MS) [Homo sapiens], full insert sequence.	Basp1	Mus musculus osteoclast-like cell cDNA, RIKEN full-length enriched library, clone:I420020P10 product:unclassifiable, full insert sequence.	-0.99987
Mmd	Mus musculus monocyte to macrophage differentiation-associated, mRNA (cDNA clone IMAGE:5363663), with apparent retained intron.	Bat2l	Mus musculus adult male brain UNDEFINED_CELL_LINE cDNA, RIKEN full-length enriched library, clone:M5C1106J21 product:hypothetical BAT2, N-terminal/Glutamine-rich region profile/Serine-rich region profile/HPr serine phosphorylation site containing protein	0.999855
Sp110	Mus musculus Sp110 nuclear body protein, mRNA (cDNA clone MGC:106047 IMAGE:4936681), complete cds.	Bat2l	Mus musculus adult male brain UNDEFINED_CELL_LINE cDNA, RIKEN full-length enriched library, clone:M5C1106J21 product:hypothetical BAT2, N-terminal/Glutamine-rich region profile/Serine-rich region profile/HPr serine phosphorylation site containing protein	-0.999953
Acadl	Mus musculus acyl-Coenzyme A dehydrogenase, long-chain, mRNA (cDNA clone MGC:36219 IMAGE:4236225), complete cds.	Bat2l	Mus musculus adult male brain UNDEFINED_CELL_LINE cDNA, RIKEN full-length enriched library, clone:M5C1106J21 product:hypothetical BAT2, N-terminal/Glutamine-rich region profile/Serine-rich region profile/HPr serine phosphorylation site containing protein	0.999969
Socs3	Mus musculus suppressor of cytokine signaling 3, mRNA (cDNA clone MGC:62384 IMAGE:5707539), complete cds.	Baz1a	Mus musculus in vitro fertilized eggs cDNA, RIKEN full-length enriched library, clone:7420402C19 product:bromodomain adjacent to zinc finger domain 1A, full insert sequence.	0.999853
5133400G04Rik	Mus musculus adult male testis cDNA, RIKEN full-length enriched library, clone:4930583E11 product:hypothetical protein, full insert sequence.	Baz1a	Mus musculus in vitro fertilized eggs cDNA, RIKEN full-length enriched library, clone:7420402C19 product:bromodomain adjacent to zinc finger domain 1A, full insert sequence.	0.999926
Orm2	Mus musculus orosomucoid 2, mRNA (cDNA clone MGC:68161 IMAGE:5126236), complete cds.	Baz1a	Mus musculus in vitro fertilized eggs cDNA, RIKEN full-length enriched library, clone:7420402C19 product:bromodomain adjacent to zinc finger domain 1A, full insert sequence.	0.999858
Hip1	Mus musculus 2 days pregnant adult female oviduct cDNA, RIKEN full-length enriched library, clone:E230016G06 product:huntingtin-interacting protein 1, full insert sequence.	Baz1a	Mus musculus in vitro fertilized eggs cDNA, RIKEN full-length enriched library, clone:7420402C19 product:bromodomain adjacent to zinc finger domain 1A, full insert sequence.	0.999938
Prepl	Mus musculus 10 days neonate skin cDNA, RIKEN full-length enriched library, clone:4732465M09 product:hypothetical Prolyl oligopeptidase/Prolyl oligopeptidase, N-terminal beta-propeller domain/Esterase/lipase/thioesterase family active site containing pro	Baz1a	Mus musculus in vitro fertilized eggs cDNA, RIKEN full-length enriched library, clone:7420402C19 product:bromodomain adjacent to zinc finger domain 1A, full insert sequence.	0.999877
4930542H20Rik	Mus musculus adult male testis cDNA, RIKEN full-length enriched library, clone:4930542H20 product:unclassifiable, full insert sequence.	Baz1a	Mus musculus in vitro fertilized eggs cDNA, RIKEN full-length enriched library, clone:7420402C19 product:bromodomain adjacent to zinc finger domain 1A, full insert sequence.	0.999956
Unc45b	Mus musculus 17 days embryo heart cDNA, RIKEN full-length enriched library, clone:I920162K04 product:cardiomyopathy associated 4, full insert sequence.	Baz1a	Mus musculus in vitro fertilized eggs cDNA, RIKEN full-length enriched library, clone:7420402C19 product:bromodomain adjacent to zinc finger domain 1A, full insert sequence.	0.999914
Cuedc2	Mus musculus 12 days embryo head cDNA, RIKEN full-length enriched library, clone:3010002G01 product:BA18I14.5.1 (NOVEL PROTEIN ISOFORM 1) homolog [Homo sapiens], full insert sequence.	Bcat1	Mus musculus 10, 11 days embryo whole body cDNA, RIKEN full-length enriched library, clone:2810026M23 product:branched chain aminotransferase 1, cytosolic, full insert sequence.	0.99999
Igh	Mus musculus immunoglobulin heavy constant gamma 1 (G1m marker), mRNA (cDNA clone MGC:36307 IMAGE:5039226), complete cds.	Bcat1	Mus musculus 10, 11 days embryo whole body cDNA, RIKEN full-length enriched library, clone:2810026M23 product:branched chain aminotransferase 1, cytosolic, full insert sequence.	0.999989
E530001K10Rik	Mus musculus adult male cortex cDNA, RIKEN full-length enriched library, clone:B530003A21 product:hypothetical protein, full insert sequence.	Bcat1	Mus musculus 10, 11 days embryo whole body cDNA, RIKEN full-length enriched library, clone:2810026M23 product:branched chain aminotransferase 1, cytosolic, full insert sequence.	0.999947
Cyfip2	Mus musculus adult male kidney cDNA, RIKEN full-length enriched library, clone:M421019K13 product:cytoplasmic FMR1 interacting protein 2, full insert sequence.	Bcat1	Mus musculus 10, 11 days embryo whole body cDNA, RIKEN full-length enriched library, clone:2810026M23 product:branched chain aminotransferase 1, cytosolic, full insert sequence.	0.99991
Mical1	Mus musculus NOD-derived CD11c +ve dendritic cells cDNA, RIKEN full-length enriched library, clone:F630102K18 product:NEDD9 interacting protein with calponin homology and LIM domains, full insert sequence.	Bcat1	Mus musculus 10, 11 days embryo whole body cDNA, RIKEN full-length enriched library, clone:2810026M23 product:branched chain aminotransferase 1, cytosolic, full insert sequence.	0.999915
Syt5	Mus musculus synaptotagmin V, mRNA (cDNA clone MGC:54570 IMAGE:6465481), complete cds.	Bcat1	Mus musculus 10, 11 days embryo whole body cDNA, RIKEN full-length enriched library, clone:2810026M23 product:branched chain aminotransferase 1, cytosolic, full insert sequence.	0.999973
Tbc1d8	Mus musculus 12 days embryo spinal ganglion cDNA, RIKEN full-length enriched library, clone:D130009N18 product:TBC1 domain family, member 8, full insert sequence.	Bcat1	Mus musculus 10, 11 days embryo whole body cDNA, RIKEN full-length enriched library, clone:2810026M23 product:branched chain aminotransferase 1, cytosolic, full insert sequence.	0.999878
4933431K23Rik	Mus musculus 1 day pregnant adult female ovary cDNA, RIKEN full-length enriched library, clone:7230402M02 product:unclassifiable, full insert sequence.	Bicc1	Mus musculus 10 days neonate cerebellum cDNA, RIKEN full-length enriched library, clone:B930044I03 product:bicaudal C homolog 1 (Drosophila), full insert sequence.	0.999981
Il1rn	Mus musculus NOD-derived CD11c +ve dendritic cells cDNA, RIKEN full-length enriched library, clone:F630220G16 product:interleukin 1 receptor antagonist, full insert sequence.	Bmper	Mus musculus BMP-binding endothelial regulator, mRNA (cDNA clone MGC:76491 IMAGE:30098453), complete cds.	0.999976
Cxcr5	Mus musculus Burkitt lymphoma receptor 1, mRNA (cDNA clone MGC:73612 IMAGE:1366773), complete cds.	Bmper	Mus musculus BMP-binding endothelial regulator, mRNA (cDNA clone MGC:76491 IMAGE:30098453), complete cds.	0.999917
Abp1	Mus musculus 11 days pregnant adult female placenta cDNA, RIKEN full-length enriched library, clone:I530028M11 product:amiloride binding protein 1 (amine oxidase, copper-containing), full insert sequence.	Bmper	Mus musculus BMP-binding endothelial regulator, mRNA (cDNA clone MGC:76491 IMAGE:30098453), complete cds.	0.999933
Arrdc1	Mus musculus NOD-derived CD11c +ve dendritic cells cDNA, RIKEN full-length enriched library, clone:F630009G14 product:arrestin domain containing 1, full insert sequence.	Bmper	Mus musculus BMP-binding endothelial regulator, mRNA (cDNA clone MGC:76491 IMAGE:30098453), complete cds.	0.999915
Pank4	Mus musculus 0 day neonate thymus cDNA, RIKEN full-length enriched library, clone:A430023B12 product:FANG1 homolog [Rattus norvegicus], full insert sequence.	Bmper	Mus musculus BMP-binding endothelial regulator, mRNA (cDNA clone MGC:76491 IMAGE:30098453), complete cds.	0.999922
LOC100303644	Mus musculus adult male aorta and vein cDNA, RIKEN full-length enriched library, clone:A530058N18 product:unclassifiable, full insert sequence.	Bmper	Mus musculus BMP-binding endothelial regulator, mRNA (cDNA clone MGC:76491 IMAGE:30098453), complete cds.	0.999979
Plekhg3	Mus musculus adult male kidney cDNA, RIKEN full-length enriched library, clone:F530203M18 product:hypothetical H+-transporting two-sector ATPase, alpha/beta subunit, central region containing protein, full insert sequence.	Bmper	Mus musculus BMP-binding endothelial regulator, mRNA (cDNA clone MGC:76491 IMAGE:30098453), complete cds.	0.999867
Prosc	Mus musculus adult male medulla oblongata cDNA, RIKEN full-length enriched library, clone:6330408P06 product:proline synthetase co-transcribed, full insert sequence.	Bmper	Mus musculus BMP-binding endothelial regulator, mRNA (cDNA clone MGC:76491 IMAGE:30098453), complete cds.	-0.999969
Tlk2	Mus musculus RCB-1283 B16 melanoma cDNA, RIKEN full-length enriched library, clone:G430004D23 product:tousled-like kinase 2 (Arabidopsis), full insert sequence.	Bmper	Mus musculus BMP-binding endothelial regulator, mRNA (cDNA clone MGC:76491 IMAGE:30098453), complete cds.	-0.999892
1700071G01Rik	Mus musculus adult male testis cDNA, RIKEN full-length enriched library, clone:1700071G01 product:unclassifiable, full insert sequence.	Brd4	Mus musculus 14 days pregnant adult female placenta cDNA, RIKEN full-length enriched library, clone:M5C1072G19 product:bromodomain containing 4, full insert sequence.	-0.999911
Bat2l	Mus musculus adult male brain UNDEFINED_CELL_LINE cDNA, RIKEN full-length enriched library, clone:M5C1106J21 product:hypothetical BAT2, N-terminal/Glutamine-rich region profile/Serine-rich region profile/HPr serine phosphorylation site containing protein	Brf2	Mus musculus BRF2, subunit of RNA polymerase III transcription initiation factor, BRF1-like, mRNA (cDNA clone MGC:106911 IMAGE:2938123), complete cds.	0.99987
Fgr	Mus musculus Gardner-Rasheed feline sarcoma viral (Fgr) oncogene homolog, mRNA (cDNA clone MGC:68179 IMAGE:5317449), complete cds.	Brf2	Mus musculus BRF2, subunit of RNA polymerase III transcription initiation factor, BRF1-like, mRNA (cDNA clone MGC:106911 IMAGE:2938123), complete cds.	-0.999967
0610040B09Rik	Mus musculus adult male kidney cDNA, RIKEN full-length enriched library, clone:0610040B09 product:unclassifiable, full insert sequence.	Btbd9	Mus musculus 2 days pregnant adult female ovary cDNA, RIKEN full-length enriched library, clone:E330035H08 product:DJ319M7.1 (SIMILAR TO KIAA0952 PROTEIN.) homolog [Homo sapiens], full insert sequence.	-0.999944
Cxadr	Mus musculus coxsackievirus and adenovirus receptor, mRNA (cDNA clone MGC:25298 IMAGE:4216727), complete cds.	Btg2	Mus musculus B-cell translocation gene 2, anti-proliferative, mRNA (cDNA clone MGC:163890 IMAGE:40130536), complete cds.	0.999915
Cndp1	Mus musculus adult male intestinal mucosa cDNA, RIKEN full-length enriched library, clone:G630007G19 product:carnosine dipeptidase 1 (metallopeptidase M20 family), full insert sequence.	Btg2	Mus musculus B-cell translocation gene 2, anti-proliferative, mRNA (cDNA clone MGC:163890 IMAGE:40130536), complete cds.	0.999864
Rnf181	Mus musculus 13 days embryo head cDNA, RIKEN full-length enriched library, clone:3110030B08 product:hypothetical RING finger containing protein, full insert sequence.	Btg2	Mus musculus B-cell translocation gene 2, anti-proliferative, mRNA (cDNA clone MGC:163890 IMAGE:40130536), complete cds.	-0.999933
Llgl2	Mus musculus lethal giant larvae homolog 2 (Drosophila), mRNA (cDNA clone MGC:27928 IMAGE:3584689), complete cds.	Btg2	Mus musculus B-cell translocation gene 2, anti-proliferative, mRNA (cDNA clone MGC:163890 IMAGE:40130536), complete cds.	-0.999853
4930523O13Rik	Mus musculus adult male testis cDNA, RIKEN full-length enriched library, clone:4930523O13 product:unclassifiable, full insert sequence.	C330023M02Rik	Mus musculus 12 days embryo eyeball cDNA, RIKEN full-length enriched library, clone:D230040L20 product:hypothetical TPR repeat containing protein, full insert sequence.	-0.99992
Nfkbiz	Mus musculus INAP mRNA for IL-1 inducible nuclear ankyrin-repeat protein, complete cds.	C330023M02Rik	Mus musculus 12 days embryo eyeball cDNA, RIKEN full-length enriched library, clone:D230040L20 product:hypothetical TPR repeat containing protein, full insert sequence.	-0.999899
Fpr2	Mus musculus formyl peptide receptor, related sequence 2, mRNA (cDNA clone MGC:151443 IMAGE:40126385), complete cds.	C330023M02Rik	Mus musculus 12 days embryo eyeball cDNA, RIKEN full-length enriched library, clone:D230040L20 product:hypothetical TPR repeat containing protein, full insert sequence.	-0.999982
Ppm1h	Mus musculus bone marrow macrophage cDNA, RIKEN full-length enriched library, clone:I830002I12 product:Hypothetical protein phosphatase 2C domain containing protein homolog [Mus musculus], full insert sequence.	C330023M02Rik	Mus musculus 12 days embryo eyeball cDNA, RIKEN full-length enriched library, clone:D230040L20 product:hypothetical TPR repeat containing protein, full insert sequence.	-0.999964
Saa3	Mus musculus ES cells cDNA, RIKEN full-length enriched library, clone:2410045M13 product:serum amyloid A 3, full insert sequence.	C330023M02Rik	Mus musculus 12 days embryo eyeball cDNA, RIKEN full-length enriched library, clone:D230040L20 product:hypothetical TPR repeat containing protein, full insert sequence.	-0.999869
Gm8760	Mus musculus immunoglobulin kappa chain, constant region, mRNA (cDNA clone MGC:102611 IMAGE:4219669), complete cds.	C330023M02Rik	Mus musculus 12 days embryo eyeball cDNA, RIKEN full-length enriched library, clone:D230040L20 product:hypothetical TPR repeat containing protein, full insert sequence.	-0.999904
Ifi27l2b	Mus musculus RIKEN cDNA 1810023F06 gene, mRNA (cDNA clone MGC:25891 IMAGE:4217067), complete cds.	C5ar1	Mus musculus complement component 5a receptor 1, mRNA (cDNA clone MGC:159344 IMAGE:40130156), complete cds.	0.9999
Ace	Mus musculus angiotensin I converting enzyme (peptidyl-dipeptidase A) 1, mRNA (cDNA clone MGC:30663 IMAGE:3965649), complete cds.	C5ar1	Mus musculus complement component 5a receptor 1, mRNA (cDNA clone MGC:159344 IMAGE:40130156), complete cds.	0.999875
Gm7455	Mus musculus partial mRNA for collagen type VI alpha 5 (Col6a5 gene).	C5ar1	Mus musculus complement component 5a receptor 1, mRNA (cDNA clone MGC:159344 IMAGE:40130156), complete cds.	0.999867
Hvcn1	Mus musculus cDNA, clone:Y0G0138E16, strand:plus, reference:ENSEMBL:Mouse-Transcript-ENST:ENSMUST00000062154, based on BLAT search.	C5ar1	Mus musculus complement component 5a receptor 1, mRNA (cDNA clone MGC:159344 IMAGE:40130156), complete cds.	0.999997
Fcnb	Mus musculus bone marrow macrophage cDNA, RIKEN full-length enriched library, clone:I830033H20 product:ficolin B, full insert sequence.	C5ar1	Mus musculus complement component 5a receptor 1, mRNA (cDNA clone MGC:159344 IMAGE:40130156), complete cds.	0.999991
Ltf	Mus musculus lactotransferrin, mRNA (cDNA clone MGC:11944 IMAGE:3600033), complete cds.	C5ar1	Mus musculus complement component 5a receptor 1, mRNA (cDNA clone MGC:159344 IMAGE:40130156), complete cds.	0.999882
Ngp	Mus musculus neutrophilic granule protein, mRNA (cDNA clone MGC:155719 IMAGE:8734152), complete cds.	C5ar1	Mus musculus complement component 5a receptor 1, mRNA (cDNA clone MGC:159344 IMAGE:40130156), complete cds.	0.999926
Mfap2	Mus musculus microfibrillar-associated protein 2, mRNA (cDNA clone MGC:31010 IMAGE:5249342), complete cds.	C5ar1	Mus musculus complement component 5a receptor 1, mRNA (cDNA clone MGC:159344 IMAGE:40130156), complete cds.	0.999952
Mpo	Mus musculus myeloperoxidase, mRNA (cDNA clone MGC:60590 IMAGE:30044601), complete cds.	C5ar1	Mus musculus complement component 5a receptor 1, mRNA (cDNA clone MGC:159344 IMAGE:40130156), complete cds.	0.999956
Tspan13	Mus musculus tetraspanin 13, mRNA (cDNA clone MGC:18777 IMAGE:4166625), complete cds.	C5ar1	Mus musculus complement component 5a receptor 1, mRNA (cDNA clone MGC:159344 IMAGE:40130156), complete cds.	0.999859
Esyt1	Mus musculus adult male aorta and vein cDNA, RIKEN full-length enriched library, clone:A530060I07 product:membrane bound C2 domain containing protein, full insert sequence.	Cachd1	Mus musculus cache domain containing 1, mRNA (cDNA clone MGC:76350 IMAGE:6834428), complete cds.	-0.99998
Hectd2	Mus musculus 16 days neonate cerebellum cDNA, RIKEN full-length enriched library, clone:9630021O20 product:hypothetical protein, full insert sequence.	Cachd1	Mus musculus cache domain containing 1, mRNA (cDNA clone MGC:76350 IMAGE:6834428), complete cds.	-0.999894
Capg	Mus musculus capping protein (actin filament), gelsolin-like, mRNA (cDNA clone MGC:6242 IMAGE:2811050), complete cds.	Cachd1	Mus musculus cache domain containing 1, mRNA (cDNA clone MGC:76350 IMAGE:6834428), complete cds.	-0.999858
Olfr742	Mus musculus olfactory receptor 742, mRNA (cDNA clone MGC:164214 IMAGE:40130860), complete cds.	Cadm4	Synthetic construct Mus musculus clone IMAGE:100015402, MGC:183280 cell adhesion molecule 4 (Cadm4) mRNA, encodes complete protein.	0.999935
Mybl2	Mus musculus myeloblastosis oncogene-like 2, mRNA (cDNA clone MGC:59368 IMAGE:6518298), complete cds.	Cadm4	Synthetic construct Mus musculus clone IMAGE:100015402, MGC:183280 cell adhesion molecule 4 (Cadm4) mRNA, encodes complete protein.	0.99988
Far2	Mus musculus 0 day neonate head cDNA, RIKEN full-length enriched library, clone:4832432K15 product:male sterility domain containing 1, full insert sequence.	Cadm4	Synthetic construct Mus musculus clone IMAGE:100015402, MGC:183280 cell adhesion molecule 4 (Cadm4) mRNA, encodes complete protein.	0.999899
Slc11a2	Mus musculus B16 F10Y cells cDNA, RIKEN full-length enriched library, clone:G370074D17 product:solute carrier family 11 (proton-coupled divalent metal ion transporters), member 2, full insert sequence.	Cadm4	Synthetic construct Mus musculus clone IMAGE:100015402, MGC:183280 cell adhesion molecule 4 (Cadm4) mRNA, encodes complete protein.	0.999959
Plekhg3	Mus musculus adult male kidney cDNA, RIKEN full-length enriched library, clone:F530203M18 product:hypothetical H+-transporting two-sector ATPase, alpha/beta subunit, central region containing protein, full insert sequence.	Cadm4	Synthetic construct Mus musculus clone IMAGE:100015402, MGC:183280 cell adhesion molecule 4 (Cadm4) mRNA, encodes complete protein.	0.99987
Prosc	Mus musculus adult male medulla oblongata cDNA, RIKEN full-length enriched library, clone:6330408P06 product:proline synthetase co-transcribed, full insert sequence.	Cadm4	Synthetic construct Mus musculus clone IMAGE:100015402, MGC:183280 cell adhesion molecule 4 (Cadm4) mRNA, encodes complete protein.	-0.999871
Bmper	Mus musculus BMP-binding endothelial regulator, mRNA (cDNA clone MGC:76491 IMAGE:30098453), complete cds.	Cadm4	Synthetic construct Mus musculus clone IMAGE:100015402, MGC:183280 cell adhesion molecule 4 (Cadm4) mRNA, encodes complete protein.	0.999884
Irg1	Mus musculus activated spleen cDNA, RIKEN full-length enriched library, clone:F830045M01 product:immunoresponsive gene 1, full insert sequence.	Cadm4	Synthetic construct Mus musculus clone IMAGE:100015402, MGC:183280 cell adhesion molecule 4 (Cadm4) mRNA, encodes complete protein.	0.999867
Pank4	Mus musculus 0 day neonate thymus cDNA, RIKEN full-length enriched library, clone:A430023B12 product:FANG1 homolog [Rattus norvegicus], full insert sequence.	Cadm4	Synthetic construct Mus musculus clone IMAGE:100015402, MGC:183280 cell adhesion molecule 4 (Cadm4) mRNA, encodes complete protein.	0.999851
LOC100303644	Mus musculus adult male aorta and vein cDNA, RIKEN full-length enriched library, clone:A530058N18 product:unclassifiable, full insert sequence.	Cadm4	Synthetic construct Mus musculus clone IMAGE:100015402, MGC:183280 cell adhesion molecule 4 (Cadm4) mRNA, encodes complete protein.	0.999927
Hck	Mus musculus hemopoietic cell kinase, mRNA (cDNA clone MGC:18625 IMAGE:3978518), complete cds.	Camkk1	Mus musculus calcium/calmodulin-dependent protein kinase kinase 1, alpha, mRNA (cDNA clone MGC:27706 IMAGE:4924656), complete cds.	0.999859
Gsn	Mus musculus 16 days embryo kidney cDNA, RIKEN full-length enriched library, clone:I920046H22 product:gelsolin, full insert sequence.	Camkk1	Mus musculus calcium/calmodulin-dependent protein kinase kinase 1, alpha, mRNA (cDNA clone MGC:27706 IMAGE:4924656), complete cds.	0.999928
Sfpi1	Mus musculus SFFV proviral integration 1, mRNA (cDNA clone MGC:6158 IMAGE:3600260), complete cds.	Camkk1	Mus musculus calcium/calmodulin-dependent protein kinase kinase 1, alpha, mRNA (cDNA clone MGC:27706 IMAGE:4924656), complete cds.	0.999933
Ecsit	Mus musculus 10 day old male pancreas cDNA, RIKEN full-length enriched library, clone:1810020I06 product:signaling intermediate in Toll pathway-evolutionarily conserved, full insert sequence.	Camkk1	Mus musculus calcium/calmodulin-dependent protein kinase kinase 1, alpha, mRNA (cDNA clone MGC:27706 IMAGE:4924656), complete cds.	-0.999865
Slc27a2	Mus musculus solute carrier family 27 (fatty acid transporter), member 2, mRNA (cDNA clone MGC:29967 IMAGE:5123650), complete cds.	Camkk1	Mus musculus calcium/calmodulin-dependent protein kinase kinase 1, alpha, mRNA (cDNA clone MGC:27706 IMAGE:4924656), complete cds.	-0.999946
Ache	Mus musculus 16 days neonate cerebellum cDNA, RIKEN full-length enriched library, clone:9630050A01 product:acetylcholinesterase, full insert sequence.	Camp	Mus musculus cathelicidin antimicrobial peptide, mRNA (cDNA clone MGC:155989 IMAGE:40129675), complete cds.	0.999978
Erbb2	Mus musculus v-erb-b2 erythroblastic leukemia viral oncogene homolog 2, neuro/glioblastoma derived oncogene homolog (avian), mRNA (cDNA clone MGC:61178 IMAGE:5702040), complete cds.	Camp	Mus musculus cathelicidin antimicrobial peptide, mRNA (cDNA clone MGC:155989 IMAGE:40129675), complete cds.	-0.999989
Ace	Mus musculus angiotensin I converting enzyme (peptidyl-dipeptidase A) 1, mRNA (cDNA clone MGC:30663 IMAGE:3965649), complete cds.	Camp	Mus musculus cathelicidin antimicrobial peptide, mRNA (cDNA clone MGC:155989 IMAGE:40129675), complete cds.	0.999904
Ercc1	Mus musculus 12 days embryo head cDNA, RIKEN full-length enriched library, clone:3010053A16 product:excision repair cross-complementing rodent repair deficiency, complementation group 1, full insert sequence.	Camp	Mus musculus cathelicidin antimicrobial peptide, mRNA (cDNA clone MGC:155989 IMAGE:40129675), complete cds.	0.999964
Hectd2	Mus musculus 16 days neonate cerebellum cDNA, RIKEN full-length enriched library, clone:9630021O20 product:hypothetical protein, full insert sequence.	Capg	Mus musculus capping protein (actin filament), gelsolin-like, mRNA (cDNA clone MGC:6242 IMAGE:2811050), complete cds.	0.999997
Krt80	Mus musculus NOD-derived CD11c +ve dendritic cells cDNA, RIKEN full-length enriched library, clone:F630225E14 product:weakly similar to Keratin 8 (Fragment) [Oreochromis mossambicus], full insert sequence.	Car14	Mus musculus adult male tongue cDNA, RIKEN full-length enriched library, clone:2310044L14 product:carbonic anhydrase 14, full insert sequence.	0.999918
9830132P13	Mus musculus adult male bone cDNA, RIKEN full-length enriched library, clone:9830132P13 product:unclassifiable, full insert sequence.	Car4	Mus musculus carbonic anhydrase 4, mRNA (cDNA clone MGC:13978 IMAGE:4217743), complete cds.	0.999862
Gm9904	Mus musculus NOD-derived CD11c +ve dendritic cells cDNA, RIKEN full-length enriched library, clone:F630041B17 product:hypothetical Immunoglobulin-like/Immunoglobulin subtype/Ig-like domain profile containing protein, full insert sequence.	Car4	Mus musculus carbonic anhydrase 4, mRNA (cDNA clone MGC:13978 IMAGE:4217743), complete cds.	0.999873
Loxl3	Mus musculus lysyl oxidase-like 3, mRNA (cDNA clone MGC:19423 IMAGE:3488978), complete cds.	Car4	Mus musculus carbonic anhydrase 4, mRNA (cDNA clone MGC:13978 IMAGE:4217743), complete cds.	0.999865
Acadvl	Mus musculus acyl-Coenzyme A dehydrogenase, very long chain, mRNA (cDNA clone MGC:36244 IMAGE:5037878), complete cds.	Caskin2	Mus musculus cask-interacting protein 2, mRNA (cDNA clone MGC:62457 IMAGE:5704642), complete cds.	-0.99991
Adrm1	Mus musculus adhesion regulating molecule 1, mRNA (cDNA clone MGC:30283 IMAGE:4188750), complete cds.	Caskin2	Mus musculus cask-interacting protein 2, mRNA (cDNA clone MGC:62457 IMAGE:5704642), complete cds.	-0.999914
1700071G01Rik	Mus musculus adult male testis cDNA, RIKEN full-length enriched library, clone:1700071G01 product:unclassifiable, full insert sequence.	Caskin2	Mus musculus cask-interacting protein 2, mRNA (cDNA clone MGC:62457 IMAGE:5704642), complete cds.	0.999946
Cdca4	Mus musculus 12 days embryo male wolffian duct includes surrounding region cDNA, RIKEN full-length enriched library, clone:6720484A10 product:HEMATOPOIETIC PROGENITOR PROTEIN, full insert sequence.	Casp1	Mus musculus caspase 1, mRNA (cDNA clone MGC:6106 IMAGE:3583883), complete cds.	0.999966
Gpr62	Mus musculus adult male testis cDNA, RIKEN full-length enriched library, clone:4930431J04 product:inferred: G protein-coupled receptor {Homo sapiens}, full insert sequence.	Cat	Mus musculus catalase, mRNA (cDNA clone MGC:18464 IMAGE:4241333), complete cds.	-0.999859
Nr2f6	Mus musculus cDNA, clone:Y2G0138C18, strand:minus, reference:ENSEMBL:Mouse-Transcript-ENST:ENSMUST00000002466, based on BLAT search.	Cat	Mus musculus catalase, mRNA (cDNA clone MGC:18464 IMAGE:4241333), complete cds.	0.999943
Lyl1	Mus musculus lymphoblastomic leukemia, mRNA (cDNA clone MGC:11650 IMAGE:3598911), complete cds.	Cat	Mus musculus catalase, mRNA (cDNA clone MGC:18464 IMAGE:4241333), complete cds.	-0.999989
Cd37	Mus musculus NOD-derived CD11c +ve dendritic cells cDNA, RIKEN full-length enriched library, clone:F630012C18 product:CD37 antigen, full insert sequence.	Cat	Mus musculus catalase, mRNA (cDNA clone MGC:18464 IMAGE:4241333), complete cds.	-0.999888
Troap	Mus musculus adult male liver tumor cDNA, RIKEN full-length enriched library, clone:C730042B03 product:weakly similar to TROPHININ-ASSOCIATED PROTEIN (TASTIN) (TROPHININ-ASSISTING PROTEIN) [Homo sapiens], full insert sequence.	Cat	Mus musculus catalase, mRNA (cDNA clone MGC:18464 IMAGE:4241333), complete cds.	-0.999985
Cmtm7	Mus musculus bone marrow macrophage cDNA, RIKEN full-length enriched library, clone:I830037H12 product:chemokine-like factor super family 7, full insert sequence.	Cbfb	Mus musculus core binding factor beta, mRNA (cDNA clone MGC:30918 IMAGE:4016060), complete cds.	0.999947
Alg3	Mus musculus adult male liver tumor cDNA, RIKEN full-length enriched library, clone:C730027F03 product:asparagine-linked glycosylation 3 homolog (yeast, alpha-1,3-mannosyltransferase), full insert sequence.	Cbfb	Mus musculus core binding factor beta, mRNA (cDNA clone MGC:30918 IMAGE:4016060), complete cds.	-0.999857
Rabggtb	Mus musculus osteoclast-like cell cDNA, RIKEN full-length enriched library, clone:I420037F07 product:RAB geranylgeranyl transferase, b subunit, full insert sequence.	Cbfb	Mus musculus core binding factor beta, mRNA (cDNA clone MGC:30918 IMAGE:4016060), complete cds.	-0.999853
Arhgdib	Mus musculus adult male small intestine cDNA, RIKEN full-length enriched library, clone:2010016E13 product:rho, GDP dissociation inhibitor (GDI) beta, full insert sequence.	Cbfb	Mus musculus core binding factor beta, mRNA (cDNA clone MGC:30918 IMAGE:4016060), complete cds.	0.999874
Tbrg4	Mus musculus CRL-1722 L5178Y-R cDNA, RIKEN full-length enriched library, clone:I730057A12 product:transforming growth factor beta regulated gene 4, full insert sequence.	Cbfb	Mus musculus core binding factor beta, mRNA (cDNA clone MGC:30918 IMAGE:4016060), complete cds.	-0.999961
Smc5	Mus musculus structural maintenance of chromosomes 5, mRNA (cDNA clone MGC:30442 IMAGE:3596405), complete cds.	Ccdc38	Mus musculus adult male testis cDNA, RIKEN full-length enriched library, clone:4933421P21 product:hypothetical protein, full insert sequence.	0.999996
9830132P13	Mus musculus adult male bone cDNA, RIKEN full-length enriched library, clone:9830132P13 product:unclassifiable, full insert sequence.	Ccdc69	Mus musculus coiled-coil domain containing 69, mRNA (cDNA clone MGC:107403 IMAGE:30053993), complete cds.	0.999882
Car4	Mus musculus carbonic anhydrase 4, mRNA (cDNA clone MGC:13978 IMAGE:4217743), complete cds.	Ccdc69	Mus musculus coiled-coil domain containing 69, mRNA (cDNA clone MGC:107403 IMAGE:30053993), complete cds.	0.999946
Lrch4	Mus musculus 2 days neonate thymus thymic cells cDNA, RIKEN full-length enriched library, clone:E430013D21 product:SIMILAR TO LEUCINE-RICH NEURONAL PROTEIN homolog [Mus musculus], full insert sequence.	Ccdc69	Mus musculus coiled-coil domain containing 69, mRNA (cDNA clone MGC:107403 IMAGE:30053993), complete cds.	0.999879
Ctla2a	Mus musculus adult female placenta cDNA, RIKEN full-length enriched library, clone:1600012H19 product:cytotoxic T lymphocyte-associated protein 2 alpha, full insert sequence.	Ccdc69	Mus musculus coiled-coil domain containing 69, mRNA (cDNA clone MGC:107403 IMAGE:30053993), complete cds.	0.99987
Cxcr4	Mus musculus chemokine (C-X-C motif) receptor 4, mRNA (cDNA clone MGC:36266 IMAGE:3592479), complete cds.	Ccdc69	Mus musculus coiled-coil domain containing 69, mRNA (cDNA clone MGC:107403 IMAGE:30053993), complete cds.	0.999906
Tada2a	Mus musculus transcriptional adaptor 2 (ADA2 homolog, yeast)-like, mRNA (cDNA clone MGC:47112 IMAGE:3990023), complete cds.	Ccdc69	Mus musculus coiled-coil domain containing 69, mRNA (cDNA clone MGC:107403 IMAGE:30053993), complete cds.	0.99992
Mctp1	Mus musculus NOD-derived CD11c +ve dendritic cells cDNA, RIKEN full-length enriched library, clone:F630020E13 product:hypothetical C2 domain/C2-domain profile/C2 calcium/lipid-binding domain, CaLB containing protein, full insert sequence.	Ccdc80	Mus musculus RCB-0035 WEHI-3 cDNA, RIKEN full-length enriched library, clone:G430079O13 product:URB precursor, full insert sequence.	0.999873
Skap2	Mus musculus 10 days embryo whole body cDNA, RIKEN full-length enriched library, clone:2610021A10 product:SRC-ASSOCIATED ADAPTOR PROTEIN homolog [Homo sapiens], full insert sequence.	Ccdc80	Mus musculus RCB-0035 WEHI-3 cDNA, RIKEN full-length enriched library, clone:G430079O13 product:URB precursor, full insert sequence.	0.999987
Igj	Mus musculus immunoglobulin joining chain, mRNA (cDNA clone MGC:6626 IMAGE:3491646), complete cds.	Ccl11	Mus musculus small chemokine (C-C motif) ligand 11, mRNA (cDNA clone MGC:41147 IMAGE:1527856), complete cds.	0.999867
Il1r1	Mus musculus 16 days embryo head cDNA, RIKEN full-length enriched library, clone:C130072K02 product:interleukin 1 receptor, type I, full insert sequence.	Ccl11	Mus musculus small chemokine (C-C motif) ligand 11, mRNA (cDNA clone MGC:41147 IMAGE:1527856), complete cds.	0.999996
9930104L06Rik	Mus musculus adult female vagina cDNA, RIKEN full-length enriched library, clone:9930104L06 product:similar to HYPOTHETICAL PROTEIN FLJ20508 [Homo sapiens], full insert sequence.	Ccl11	Mus musculus small chemokine (C-C motif) ligand 11, mRNA (cDNA clone MGC:41147 IMAGE:1527856), complete cds.	0.99988
Mthfd2	Mus musculus methylenetetrahydrofolate dehydrogenase (NAD+ dependent), methenyltetrahydrofolate cyclohydrolase, mRNA (cDNA clone MGC:28481 IMAGE:4164253), complete cds.	Ccl11	Mus musculus small chemokine (C-C motif) ligand 11, mRNA (cDNA clone MGC:41147 IMAGE:1527856), complete cds.	0.999933
Gpx3	Mus musculus glutathione peroxidase 3, mRNA (cDNA clone MGC:54712 IMAGE:4221025), complete cds.	Ccl11	Mus musculus small chemokine (C-C motif) ligand 11, mRNA (cDNA clone MGC:41147 IMAGE:1527856), complete cds.	0.999935
Aebp1	Mus musculus osteoclast-like cell cDNA, RIKEN full-length enriched library, clone:I420018O14 product:AE binding protein 1, full insert sequence.	Ccl11	Mus musculus small chemokine (C-C motif) ligand 11, mRNA (cDNA clone MGC:41147 IMAGE:1527856), complete cds.	0.999852
Cnn2	Mus musculus calponin 2, mRNA (cDNA clone MGC:8135 IMAGE:3589470), complete cds.	Ccl3	Mus musculus chemokine (C-C motif) ligand 3, mRNA (cDNA clone MGC:130461 IMAGE:40041119), complete cds.	0.999878
Prepl	Mus musculus 10 days neonate skin cDNA, RIKEN full-length enriched library, clone:4732465M09 product:hypothetical Prolyl oligopeptidase/Prolyl oligopeptidase, N-terminal beta-propeller domain/Esterase/lipase/thioesterase family active site containing pro	Ccl3	Mus musculus chemokine (C-C motif) ligand 3, mRNA (cDNA clone MGC:130461 IMAGE:40041119), complete cds.	0.999925
Ier5	Mus musculus immediate early response 5, mRNA (cDNA clone MGC:62292 IMAGE:5707524), complete cds.	Ccl3	Mus musculus chemokine (C-C motif) ligand 3, mRNA (cDNA clone MGC:130461 IMAGE:40041119), complete cds.	0.999972
Hmha1	Mus musculus bone marrow macrophage cDNA, RIKEN full-length enriched library, clone:I830030A01 product:Similar to MYELOBLAST KIAA0223 (Hypothetical protein) homolog [Mus musculus], full insert sequence.	Ccl3	Mus musculus chemokine (C-C motif) ligand 3, mRNA (cDNA clone MGC:130461 IMAGE:40041119), complete cds.	0.999941
Orm2	Mus musculus orosomucoid 2, mRNA (cDNA clone MGC:68161 IMAGE:5126236), complete cds.	Ccl3	Mus musculus chemokine (C-C motif) ligand 3, mRNA (cDNA clone MGC:130461 IMAGE:40041119), complete cds.	0.999992
Sparc	Mus musculus 2 days neonate sympathetic ganglion cDNA, RIKEN full-length enriched library, clone:7120432L14 product:secreted acidic cysteine rich glycoprotein, full insert sequence.	Ccl3	Mus musculus chemokine (C-C motif) ligand 3, mRNA (cDNA clone MGC:130461 IMAGE:40041119), complete cds.	0.999978
Rabl3	Mus musculus 10 days embryo whole body cDNA, RIKEN full-length enriched library, clone:2610002D21 product:hypothetical RAS small GTPases, Rab subfamily/ATP/GTP-binding site motif A (P-loop)/Sigma-54 factor interaction domain containing protein, full inse	Ccnd2	Mus musculus 10 days embryo whole body cDNA, RIKEN full-length enriched library, clone:2610016D16 product:cyclin D2, full insert sequence.	-0.999899
Ier3	Mus musculus immediate early response 3, mRNA (cDNA clone MGC:6933 IMAGE:2811734), complete cds.	Ccr1	Mus musculus chemokine (C-C motif) receptor 1, mRNA (cDNA clone MGC:18743 IMAGE:3992755), complete cds.	0.99992
Traf7	Mus musculus 2 days neonate thymus thymic cells cDNA, RIKEN full-length enriched library, clone:E430016H12 product:synaptotagmin 4, full insert sequence.	Ccr1	Mus musculus chemokine (C-C motif) receptor 1, mRNA (cDNA clone MGC:18743 IMAGE:3992755), complete cds.	0.999989
B230354K17Rik	Mus musculus adult male corpora quadrigemina cDNA, RIKEN full-length enriched library, clone:B230354K17 product:unclassifiable, full insert sequence.	Cd177	Mus musculus CD177 antigen, mRNA (cDNA clone MGC:27738 IMAGE:2648499), complete cds.	0.999858
Slc43a2	Mus musculus 6 days neonate spleen cDNA, RIKEN full-length enriched library, clone:F430106G01 product:weakly similar to Prostate cancer overexpressed gene 1 (Hypothetical protein) [Mus musculus], full insert sequence.	Cd177	Mus musculus CD177 antigen, mRNA (cDNA clone MGC:27738 IMAGE:2648499), complete cds.	0.999933
F13a1	Mus musculus NOD-derived CD11c +ve dendritic cells cDNA, RIKEN full-length enriched library, clone:F630041C07 product:coagulation factor XIII, alpha subunit, full insert sequence.	Cd177	Mus musculus CD177 antigen, mRNA (cDNA clone MGC:27738 IMAGE:2648499), complete cds.	0.999953
Nrg1	Mus musculus 0 day neonate cerebellum cDNA, RIKEN full-length enriched library, clone:C230013P13 product:NEUREGULIN-1, SENSORY AND MOTOR NEURON-DERIVED FACTOR ISOFORM homolog [Homo sapiens], full insert sequence.	Cd177	Mus musculus CD177 antigen, mRNA (cDNA clone MGC:27738 IMAGE:2648499), complete cds.	0.999961
Tspan13	Mus musculus tetraspanin 13, mRNA (cDNA clone MGC:18777 IMAGE:4166625), complete cds.	Cd177	Mus musculus CD177 antigen, mRNA (cDNA clone MGC:27738 IMAGE:2648499), complete cds.	0.999869
P2rx4	Mus musculus bone marrow macrophage cDNA, RIKEN full-length enriched library, clone:I830160B07 product:purinergic receptor P2X, ligand-gated ion channel 4, full insert sequence.	Cd248	Mus musculus CD248 antigen, endosialin, mRNA (cDNA clone MGC:54878 IMAGE:6314798), complete cds.	0.999972
Tm6sf2	Mus musculus transmembrane 6 superfamily member 2, mRNA (cDNA clone MGC:37441 IMAGE:4982620), complete cds.	Cd248	Mus musculus CD248 antigen, endosialin, mRNA (cDNA clone MGC:54878 IMAGE:6314798), complete cds.	-0.999889
Tpm4	Mus musculus tropomyosin 4, mRNA (cDNA clone MGC:95675 IMAGE:6403300), complete cds.	Cd248	Mus musculus CD248 antigen, endosialin, mRNA (cDNA clone MGC:54878 IMAGE:6314798), complete cds.	0.999866
Itga6	Mus musculus osteoclast-like cell cDNA, RIKEN full-length enriched library, clone:I420027E14 product:integrin alpha 6, full insert sequence.	Cd24a	Mus musculus CD24a antigen, mRNA (cDNA clone MGC:99849 IMAGE:6415159), complete cds.	0.999889
Acad8	Mus musculus acyl-Coenzyme A dehydrogenase family, member 8, mRNA (cDNA clone MGC:46786 IMAGE:5053565), complete cds.	Cd24a	Mus musculus CD24a antigen, mRNA (cDNA clone MGC:99849 IMAGE:6415159), complete cds.	-0.999874
Il28ra	Mus musculus interleukin 28 receptor alpha, mRNA (cDNA clone MGC:67648 IMAGE:5036481), complete cds.	Cd24a	Mus musculus CD24a antigen, mRNA (cDNA clone MGC:99849 IMAGE:6415159), complete cds.	0.999912
Slpi	Mus musculus secretory leukocyte peptidase inhibitor, mRNA (cDNA clone MGC:41142 IMAGE:1513866), complete cds.	Cd24a	Mus musculus CD24a antigen, mRNA (cDNA clone MGC:99849 IMAGE:6415159), complete cds.	0.999894
Cxcl13	Mus musculus chemokine (C-X-C motif) ligand 13, mRNA (cDNA clone MGC:13851 IMAGE:4217539), complete cds.	Cd24a	Mus musculus CD24a antigen, mRNA (cDNA clone MGC:99849 IMAGE:6415159), complete cds.	0.999921
Fbln2	Mus musculus 2 days neonate thymus thymic cells cDNA, RIKEN full-length enriched library, clone:E430001A04 product:fibulin 2, full insert sequence.	Cd300lf	Mus musculus B6-derived CD11 +ve dendritic cells cDNA, RIKEN full-length enriched library, clone:F730004D16 product:hypothetical Prenyl group binding site (CAAX box)/Immunoglobulin and major histocompatibility complex domain/Immunoglobulin subtype contai	0.99991
Slc37a1	Mus musculus adult male cecum cDNA, RIKEN full-length enriched library, clone:9130209C10 product:GLYCEROL-3-PHOSPHATE TRANSPORTER (G-3-P TRANSPORTER) (G-3-P PERMEASE) homolog [Homo sapiens], full insert sequence.	Cd300lf	Mus musculus B6-derived CD11 +ve dendritic cells cDNA, RIKEN full-length enriched library, clone:F730004D16 product:hypothetical Prenyl group binding site (CAAX box)/Immunoglobulin and major histocompatibility complex domain/Immunoglobulin subtype contai	0.999991
Fkbp10	Mus musculus FK506 binding protein 10, mRNA (cDNA clone MGC:36024 IMAGE:5059670), complete cds.	Cd33	Mus musculus NOD-derived CD11c +ve dendritic cells cDNA, RIKEN full-length enriched library, clone:F630037H21 product:CD33 antigen, full insert sequence.	0.999977
Fkbp6	Mus musculus 36 kDa FK506 binding protein (Fkbp6) mRNA, complete cds.	Cd33	Mus musculus NOD-derived CD11c +ve dendritic cells cDNA, RIKEN full-length enriched library, clone:F630037H21 product:CD33 antigen, full insert sequence.	0.999906
Myb	Mus musculus 2 days neonate thymus thymic cells cDNA, RIKEN full-length enriched library, clone:E430003I23 product:MYB PROTEIN homolog [Mus musculus], full insert sequence.	Cd33	Mus musculus NOD-derived CD11c +ve dendritic cells cDNA, RIKEN full-length enriched library, clone:F630037H21 product:CD33 antigen, full insert sequence.	0.999932
LOC381508	Mus musculus cDNA clone IMAGE:6813048.	Cd33	Mus musculus NOD-derived CD11c +ve dendritic cells cDNA, RIKEN full-length enriched library, clone:F630037H21 product:CD33 antigen, full insert sequence.	0.999899
Ngfrap1	Mus musculus 18-day embryo whole body cDNA, RIKEN full-length enriched library, clone:1110002F04 product:nerve growth factor receptor (TNFRSF16) associated protein 1, full insert sequence.	Cd33	Mus musculus NOD-derived CD11c +ve dendritic cells cDNA, RIKEN full-length enriched library, clone:F630037H21 product:CD33 antigen, full insert sequence.	0.999864
Ush1c	Mus musculus Usher syndrome 1C homolog (human), mRNA (cDNA clone MGC:19139 IMAGE:4217086), complete cds.	Cd33	Mus musculus NOD-derived CD11c +ve dendritic cells cDNA, RIKEN full-length enriched library, clone:F630037H21 product:CD33 antigen, full insert sequence.	1
1700061N14Rik	Mus musculus adult male testis cDNA, RIKEN full-length enriched library, clone:1700061N14 product:unclassifiable, full insert sequence.	Cd34	Mus musculus CD34 antigen, mRNA (cDNA clone MGC:11720 IMAGE:3966337), complete cds.	0.999922
Slc14a1	Mus musculus 3 days neonate thymus cDNA, RIKEN full-length enriched library, clone:A630050E14 product:solute carrier family 14 (urea transprorter), member 1, full insert sequence.	Cd34	Mus musculus CD34 antigen, mRNA (cDNA clone MGC:11720 IMAGE:3966337), complete cds.	0.999917
Adcy7	Mus musculus B6-derived CD11 +ve dendritic cells cDNA, RIKEN full-length enriched library, clone:F730105N14 product:adenylate cyclase 7, full insert sequence.	Cd34	Mus musculus CD34 antigen, mRNA (cDNA clone MGC:11720 IMAGE:3966337), complete cds.	0.999956
Mid1ip1	Mus musculus 13 days embryo head cDNA, RIKEN full-length enriched library, clone:3110038L01 product:HYPOTHETICAL 20.2 KDA PROTEIN (CDNA FLJ10386 FIS, CLONE NT2RM2002142, WEAKLY SIMILAR TO GASTRULATION SPECIFIC PROTEIN G12) homolog [Homo sapiens], full in	Cd34	Mus musculus CD34 antigen, mRNA (cDNA clone MGC:11720 IMAGE:3966337), complete cds.	-0.999969
Gpr62	Mus musculus adult male testis cDNA, RIKEN full-length enriched library, clone:4930431J04 product:inferred: G protein-coupled receptor {Homo sapiens}, full insert sequence.	Cd37	Mus musculus NOD-derived CD11c +ve dendritic cells cDNA, RIKEN full-length enriched library, clone:F630012C18 product:CD37 antigen, full insert sequence.	0.999983
Arhgap29	Mus musculus 10 days neonate cortex cDNA, RIKEN full-length enriched library, clone:A830014I19 product:weakly similar to PTPL1-ASSOCIATED RHOGAP [Homo sapiens], full insert sequence.	Cd37	Mus musculus NOD-derived CD11c +ve dendritic cells cDNA, RIKEN full-length enriched library, clone:F630012C18 product:CD37 antigen, full insert sequence.	0.999895
Troap	Mus musculus adult male liver tumor cDNA, RIKEN full-length enriched library, clone:C730042B03 product:weakly similar to TROPHININ-ASSOCIATED PROTEIN (TASTIN) (TROPHININ-ASSISTING PROTEIN) [Homo sapiens], full insert sequence.	Cd37	Mus musculus NOD-derived CD11c +ve dendritic cells cDNA, RIKEN full-length enriched library, clone:F630012C18 product:CD37 antigen, full insert sequence.	0.999863
2810459M11Rik	Mus musculus 10, 11 days embryo whole body cDNA, RIKEN full-length enriched library, clone:2810459M11 product:hypothetical protein, full insert sequence.	Cd52	Mus musculus CD52 antigen, mRNA (cDNA clone MGC:40993 IMAGE:1396480), complete cds.	-0.999922
Rnaseh2c	Mus musculus ribonuclease H2, subunit C, mRNA (cDNA clone MGC:35633 IMAGE:5040687), complete cds.	Cd52	Mus musculus CD52 antigen, mRNA (cDNA clone MGC:40993 IMAGE:1396480), complete cds.	-0.99993
Lpcat1	Mus musculus adult male corpora quadrigemina cDNA, RIKEN full-length enriched library, clone:B230399I01 product:SIMILAR TO HYPOTHETICAL PROTEIN FLJ12443 homolog [Mus musculus], full insert sequence.	Cd52	Mus musculus CD52 antigen, mRNA (cDNA clone MGC:40993 IMAGE:1396480), complete cds.	0.999964
Parp8	Mus musculus B6-derived CD11 +ve dendritic cells cDNA, RIKEN full-length enriched library, clone:F730204M16 product:hypothetical Serine-rich region profile containing protein, full insert sequence.	Cd52	Mus musculus CD52 antigen, mRNA (cDNA clone MGC:40993 IMAGE:1396480), complete cds.	0.99993
Arpc1b	Mus musculus CRL-1722 L5178Y-R cDNA, RIKEN full-length enriched library, clone:I730044L16 product:actin related protein 2/3 complex, subunit 1B, full insert sequence.	Cd52	Mus musculus CD52 antigen, mRNA (cDNA clone MGC:40993 IMAGE:1396480), complete cds.	0.999933
Slc14a1	Mus musculus 3 days neonate thymus cDNA, RIKEN full-length enriched library, clone:A630050E14 product:solute carrier family 14 (urea transprorter), member 1, full insert sequence.	Cd63	Mus musculus Cd63 antigen, mRNA (cDNA clone MGC:6087 IMAGE:3157993), complete cds.	0.999949
Lrch4	Mus musculus 2 days neonate thymus thymic cells cDNA, RIKEN full-length enriched library, clone:E430013D21 product:SIMILAR TO LEUCINE-RICH NEURONAL PROTEIN homolog [Mus musculus], full insert sequence.	Cd63	Mus musculus Cd63 antigen, mRNA (cDNA clone MGC:6087 IMAGE:3157993), complete cds.	0.999852
Slc44a2	Mus musculus 3 days neonate thymus cDNA, RIKEN full-length enriched library, clone:A630019M07 product:CTL2 PROTEIN homolog [Homo sapiens], full insert sequence.	Cd63	Mus musculus Cd63 antigen, mRNA (cDNA clone MGC:6087 IMAGE:3157993), complete cds.	0.999954
S100a6	Mus musculus S100 calcium binding protein A6 (calcyclin), mRNA (cDNA clone MGC:18644 IMAGE:4219642), complete cds.	Cd63	Mus musculus Cd63 antigen, mRNA (cDNA clone MGC:6087 IMAGE:3157993), complete cds.	0.999892
Arhgap29	Mus musculus 10 days neonate cortex cDNA, RIKEN full-length enriched library, clone:A830014I19 product:weakly similar to PTPL1-ASSOCIATED RHOGAP [Homo sapiens], full insert sequence.	Cd70	Mus musculus CD70 antigen, mRNA (cDNA clone MGC:159110 IMAGE:40129922), complete cds.	0.999876
Psd3	Mus musculus 10 days neonate skin cDNA, RIKEN full-length enriched library, clone:4732433O14 product:hypothetical SEC7-like domain/SEC7 domain profile containing protein, full insert sequence.	Cd70	Mus musculus CD70 antigen, mRNA (cDNA clone MGC:159110 IMAGE:40129922), complete cds.	-0.999997
Pdcd6	Mus musculus melanocyte cDNA, RIKEN full-length enriched library, clone:G270124L20 product:programmed cell death 6, full insert sequence.	Cd70	Mus musculus CD70 antigen, mRNA (cDNA clone MGC:159110 IMAGE:40129922), complete cds.	-0.999904
Hps1	Mus musculus NOD-derived CD11c +ve dendritic cells cDNA, RIKEN full-length enriched library, clone:F630115D10 product:Hermansky-Pudlak syndrome 1 homolog (human), full insert sequence.	Cd70	Mus musculus CD70 antigen, mRNA (cDNA clone MGC:159110 IMAGE:40129922), complete cds.	0.999898
Parvg	Mus musculus parvin, gamma, mRNA (cDNA clone MGC:18790 IMAGE:4190510), complete cds.	Cd70	Mus musculus CD70 antigen, mRNA (cDNA clone MGC:159110 IMAGE:40129922), complete cds.	0.999903
Rsl24d1	Mus musculus cDNA sequence BC003885, mRNA (cDNA clone MGC:107129 IMAGE:30254073), complete cds.	Cd70	Mus musculus CD70 antigen, mRNA (cDNA clone MGC:159110 IMAGE:40129922), complete cds.	-0.999918
Ear2	Mus musculus eosinophil-associated, ribonuclease A family, member 2, mRNA (cDNA clone MGC:73609 IMAGE:3464790), complete cds.	Cd70	Mus musculus CD70 antigen, mRNA (cDNA clone MGC:159110 IMAGE:40129922), complete cds.	0.999983
Ankfy1	Mus musculus adult male thymus cDNA, RIKEN full-length enriched library, clone:5830405L04 product:hypothetical BTB/POZ containing protein, full insert sequence.	Cd70	Mus musculus CD70 antigen, mRNA (cDNA clone MGC:159110 IMAGE:40129922), complete cds.	0.999863
Lyz1	Mus musculus lysozyme, mRNA (cDNA clone MGC:74258 IMAGE:30296274), complete cds.	Cd70	Mus musculus CD70 antigen, mRNA (cDNA clone MGC:159110 IMAGE:40129922), complete cds.	0.999997
Cdc42bpb	Mus musculus Cdc42 binding protein kinase beta, mRNA (cDNA clone IMAGE:5359754), with apparent retained intron.	Cd70	Mus musculus CD70 antigen, mRNA (cDNA clone MGC:159110 IMAGE:40129922), complete cds.	-0.999865
Tagln2	Mus musculus transgelin 2, mRNA (cDNA clone MGC:55042 IMAGE:4981433), complete cds.	Cd70	Mus musculus CD70 antigen, mRNA (cDNA clone MGC:159110 IMAGE:40129922), complete cds.	0.999887
Gpsm3	Mus musculus B6-derived CD11 +ve dendritic cells cDNA, RIKEN full-length enriched library, clone:F730311C03 product:G-protein signalling modulator 3 (AGS3-like, C. elegans), full insert sequence.	Cd93	Synthetic construct Mus musculus clone IMAGE:100062377, MGC:190861 CD93 antigen (Cd93) mRNA, encodes complete protein.	0.999919
Tcea3	Mus musculus transcription elongation factor A (SII), 3, mRNA (cDNA clone MGC:18902 IMAGE:4240584), complete cds.	Cd93	Synthetic construct Mus musculus clone IMAGE:100062377, MGC:190861 CD93 antigen (Cd93) mRNA, encodes complete protein.	-0.999945
Ugp2	Mus musculus 2 days neonate thymus thymic cells cDNA, RIKEN full-length enriched library, clone:E430002M09 product:UDP-glucose pyrophosphorylase 2, full insert sequence.	Cd93	Synthetic construct Mus musculus clone IMAGE:100062377, MGC:190861 CD93 antigen (Cd93) mRNA, encodes complete protein.	-0.999978
Ralgds	Mus musculus 12 days embryo spinal ganglion cDNA, RIKEN full-length enriched library, clone:D130075H07 product:ral guanine nucleotide dissociation stimulator, full insert sequence.	Cdc37l1	Mus musculus adult male aorta and vein cDNA, RIKEN full-length enriched library, clone:A530087E01 product:cell division cycle 37 homolog (S. cerevisiae)-like, full insert sequence.	-0.9999
Slc27a5	Mus musculus solute carrier family 27 (fatty acid transporter), member 5, mRNA (cDNA clone MGC:175710 IMAGE:40131126), complete cds.	Cdc37l1	Mus musculus adult male aorta and vein cDNA, RIKEN full-length enriched library, clone:A530087E01 product:cell division cycle 37 homolog (S. cerevisiae)-like, full insert sequence.	0.999989
Tbc1d24	Mus musculus adult male brain UNDEFINED_CELL_LINE cDNA, RIKEN full-length enriched library, clone:M5C1098K06 product:Hypothetical RabGAP/TBC domain containing protein, full insert sequence.	Cdc37l1	Mus musculus adult male aorta and vein cDNA, RIKEN full-length enriched library, clone:A530087E01 product:cell division cycle 37 homolog (S. cerevisiae)-like, full insert sequence.	-0.99994
Zfp414	Mus musculus 16 days embryo head cDNA, RIKEN full-length enriched library, clone:C130052O15 product:hypothetical Zinc finger, C2H2 type containing protein, full insert sequence.	Cdc37l1	Mus musculus adult male aorta and vein cDNA, RIKEN full-length enriched library, clone:A530087E01 product:cell division cycle 37 homolog (S. cerevisiae)-like, full insert sequence.	-0.999958
Rsl24d1	Mus musculus cDNA sequence BC003885, mRNA (cDNA clone MGC:107129 IMAGE:30254073), complete cds.	Cdc42bpb	Mus musculus Cdc42 binding protein kinase beta, mRNA (cDNA clone IMAGE:5359754), with apparent retained intron.	0.999935
Itih3	Mus musculus inter-alpha trypsin inhibitor, heavy chain 3, mRNA (cDNA clone MGC:18839 IMAGE:4212290), complete cds.	Cdc42bpb	Mus musculus Cdc42 binding protein kinase beta, mRNA (cDNA clone IMAGE:5359754), with apparent retained intron.	-0.999956
Parvg	Mus musculus parvin, gamma, mRNA (cDNA clone MGC:18790 IMAGE:4190510), complete cds.	Cdc42bpb	Mus musculus Cdc42 binding protein kinase beta, mRNA (cDNA clone IMAGE:5359754), with apparent retained intron.	-0.999873
Tbxas1	Mus musculus adult male diencephalon cDNA, RIKEN full-length enriched library, clone:9330101O11 product:thromboxane A synthase 1, platelet, full insert sequence.	Cdc42bpb	Mus musculus Cdc42 binding protein kinase beta, mRNA (cDNA clone IMAGE:5359754), with apparent retained intron.	-0.999919
Tagln2	Mus musculus transgelin 2, mRNA (cDNA clone MGC:55042 IMAGE:4981433), complete cds.	Cdc42bpb	Mus musculus Cdc42 binding protein kinase beta, mRNA (cDNA clone IMAGE:5359754), with apparent retained intron.	-0.999999
Kif26b	Mus musculus kinesin family member 26B, mRNA (cDNA clone MGC:73517 IMAGE:6405419), complete cds.	Cdc42se1	Mus musculus CDC42 small effector 1, mRNA (cDNA clone MGC:74053 IMAGE:6743495), complete cds.	0.999938
Impdh1	Mus musculus NOD-derived CD11c +ve dendritic cells cDNA, RIKEN full-length enriched library, clone:F630227F02 product:inosine 5'-phosphate dehydrogenase 1, full insert sequence.	Cdca8	Mus musculus 13 days embryo male testis cDNA, RIKEN full-length enriched library, clone:6030454J20 product:hypothetical protein, full insert sequence.	0.999856
Ncald	Mus musculus adult male diencephalon cDNA, RIKEN full-length enriched library, clone:9330144K06 product:NEUROCALCIN homolog [Homo sapiens], full insert sequence.	Cdca8	Mus musculus 13 days embryo male testis cDNA, RIKEN full-length enriched library, clone:6030454J20 product:hypothetical protein, full insert sequence.	-0.999907
Cyba	Mus musculus adult male kidney cDNA, RIKEN full-length enriched library, clone:0610007F11 product:cytochrome b-245, alpha polypeptide, full insert sequence.	Cdca8	Mus musculus 13 days embryo male testis cDNA, RIKEN full-length enriched library, clone:6030454J20 product:hypothetical protein, full insert sequence.	0.999864
2310014H01Rik	Mus musculus bone marrow macrophage cDNA, RIKEN full-length enriched library, clone:G530108E03 product:hypothetical Proline-rich region profile/Glutamine-rich region profile containing protein, full insert sequence.	Cdca8	Mus musculus 13 days embryo male testis cDNA, RIKEN full-length enriched library, clone:6030454J20 product:hypothetical protein, full insert sequence.	0.999993
Arrb2	Mus musculus B6-derived CD11 +ve dendritic cells cDNA, RIKEN full-length enriched library, clone:F730103O19 product:ARRESTIN, BETA 2 homolog [Mus musculus], full insert sequence.	Cdca8	Mus musculus 13 days embryo male testis cDNA, RIKEN full-length enriched library, clone:6030454J20 product:hypothetical protein, full insert sequence.	0.999968
Fabp1	Mus musculus fatty acid binding protein 1, liver, mRNA (cDNA clone MGC:13855 IMAGE:4159971), complete cds.	Cdca8	Mus musculus 13 days embryo male testis cDNA, RIKEN full-length enriched library, clone:6030454J20 product:hypothetical protein, full insert sequence.	-0.999864
Abcb1a	Mus musculus mammary gland RCB-0526 Jyg-MC(A) cDNA, RIKEN full-length enriched library, clone:G830001D23 product:ATP-binding cassette, sub-family B (MDR/TAP), member 1A, full insert sequence.	Cdca8	Mus musculus 13 days embryo male testis cDNA, RIKEN full-length enriched library, clone:6030454J20 product:hypothetical protein, full insert sequence.	-0.999876
Trappc4	Mus musculus adult male cerebellum cDNA, RIKEN full-length enriched library, clone:1500017G03 product:synbindin, full insert sequence.	Cdca8	Mus musculus 13 days embryo male testis cDNA, RIKEN full-length enriched library, clone:6030454J20 product:hypothetical protein, full insert sequence.	-0.999945
Irak3	Mus musculus 0 day neonate head cDNA, RIKEN full-length enriched library, clone:4833428C18 product:similar to interleukin-1 receptor-associated kinase 1, full insert sequence.	Cdh8	Mus musculus 10 days neonate cerebellum cDNA, RIKEN full-length enriched library, clone:B930095L23 product:cadherin 8, full insert sequence.	0.999984
Gas7	Mus musculus 6 days neonate head cDNA, RIKEN full-length enriched library, clone:5430434O07 product:growth arrest specific 7, full insert sequence.	Cdh8	Mus musculus 10 days neonate cerebellum cDNA, RIKEN full-length enriched library, clone:B930095L23 product:cadherin 8, full insert sequence.	0.999998
Rcn3	Mus musculus 13 days embryo stomach cDNA, RIKEN full-length enriched library, clone:D530026G20 product:unclassifiable, full insert sequence.	Cdh8	Mus musculus 10 days neonate cerebellum cDNA, RIKEN full-length enriched library, clone:B930095L23 product:cadherin 8, full insert sequence.	0.999875
Hdac2	Mus musculus 12 days embryo spinal ganglion cDNA, RIKEN full-length enriched library, clone:D130072G11 product:histone deacetylase 2, full insert sequence.	Cdh8	Mus musculus 10 days neonate cerebellum cDNA, RIKEN full-length enriched library, clone:B930095L23 product:cadherin 8, full insert sequence.	0.999872
Stambpl1	Mus musculus adult male testis cDNA, RIKEN full-length enriched library, clone:1700095N21 product:1700095N21RIK PROTEIN homolog [Mus musculus], full insert sequence.	Cdh8	Mus musculus 10 days neonate cerebellum cDNA, RIKEN full-length enriched library, clone:B930095L23 product:cadherin 8, full insert sequence.	0.999923
Tube1	Mus musculus 0 day neonate eyeball cDNA, RIKEN full-length enriched library, clone:E130007O11 product:similar to TUBULIN EPSILON CHAIN (EPSILON TUBULIN) [Homo sapiens], full insert sequence.	Cdh8	Mus musculus 10 days neonate cerebellum cDNA, RIKEN full-length enriched library, clone:B930095L23 product:cadherin 8, full insert sequence.	0.999893
Tspan17	Mus musculus mammary gland RCB-0526 Jyg-MC(A) cDNA, RIKEN full-length enriched library, clone:G830027P05 product:F-box only protein 23, full insert sequence.	Cdh8	Mus musculus 10 days neonate cerebellum cDNA, RIKEN full-length enriched library, clone:B930095L23 product:cadherin 8, full insert sequence.	0.999872
Nup93	Mus musculus adult male corpora quadrigemina cDNA, RIKEN full-length enriched library, clone:B230111C05 product:similar to DEAD EYE [Brachydanio rerio], full insert sequence.	Cdkl3	Mus musculus adult male corpora quadrigemina cDNA, RIKEN full-length enriched library, clone:B230379H01 product:cyclin-dependent kinase-like 3, full insert sequence.	0.999853
Apob48r	Mus musculus apolipoprotein B48 receptor, mRNA (cDNA clone MGC:28748 IMAGE:4482457), complete cds.	Cdkn1a	Mus musculus cyclin-dependent kinase inhibitor 1A (P21), mRNA (cDNA clone MGC:6025 IMAGE:3495942), complete cds.	0.999908
Coro1a	Mus musculus coronin, actin binding protein 1A, mRNA (cDNA clone MGC:7245 IMAGE:3484185), complete cds.	Cdkn1a	Mus musculus cyclin-dependent kinase inhibitor 1A (P21), mRNA (cDNA clone MGC:6025 IMAGE:3495942), complete cds.	0.999957
D17H6S56E-5	Mus musculus 2 days neonate thymus thymic cells cDNA, RIKEN full-length enriched library, clone:E430010D09 product:VIRAL ENVELOPE PROTEIN G7E homolog [Mus musculus], full insert sequence.	Cdkn1a	Mus musculus cyclin-dependent kinase inhibitor 1A (P21), mRNA (cDNA clone MGC:6025 IMAGE:3495942), complete cds.	0.999896
Egln1	Mus musculus EGL nine homolog 1 (C. elegans), mRNA (cDNA clone MGC:11947 IMAGE:3600175), complete cds.	Cdkn1a	Mus musculus cyclin-dependent kinase inhibitor 1A (P21), mRNA (cDNA clone MGC:6025 IMAGE:3495942), complete cds.	-0.999875
Pira11	Mus musculus paired-Ig-like receptor A11, mRNA (cDNA clone MGC:161765 IMAGE:40039373), complete cds.	Cdkn1a	Mus musculus cyclin-dependent kinase inhibitor 1A (P21), mRNA (cDNA clone MGC:6025 IMAGE:3495942), complete cds.	0.999873
Top3b	Mus musculus 10 days neonate cerebellum cDNA, RIKEN full-length enriched library, clone:B930048G14 product:topoisomerase (DNA) III beta, full insert sequence.	Cdkn1a	Mus musculus cyclin-dependent kinase inhibitor 1A (P21), mRNA (cDNA clone MGC:6025 IMAGE:3495942), complete cds.	-0.999917
Ugt1a10	Mus musculus UDP glycosyltransferase 1 family, polypeptide A10, mRNA (cDNA clone MGC:107546 IMAGE:30120494), complete cds.	Cdkn1a	Mus musculus cyclin-dependent kinase inhibitor 1A (P21), mRNA (cDNA clone MGC:6025 IMAGE:3495942), complete cds.	-0.999968
Rarb	Mus musculus 2 days pregnant adult female oviduct cDNA, RIKEN full-length enriched library, clone:E230025G02 product:retinoic acid receptor, beta, full insert sequence.	Cdkn3	Mus musculus ES cells cDNA, RIKEN full-length enriched library, clone:2410006H10 product:MUTANT CYCLIN-DEPENDENT KINASE ASSOCIATED PROTEIN PHOSPHATASE homolog [Homo sapiens], full insert sequence.	-0.999979
Tmigd1	Mus musculus adult male small intestine cDNA, RIKEN full-length enriched library, clone:2010002A20 product:hypothetical Immunoglobulin and major histocompatibility complex domain/Immunoglobulin C-2 type/Immunoglobulin subtype containing protein, full ins	Cdkn3	Mus musculus ES cells cDNA, RIKEN full-length enriched library, clone:2410006H10 product:MUTANT CYCLIN-DEPENDENT KINASE ASSOCIATED PROTEIN PHOSPHATASE homolog [Homo sapiens], full insert sequence.	0.99992
Rbms3	Mus musculus 12 days embryo male wolffian duct includes surrounding region cDNA, RIKEN full-length enriched library, clone:6720490M18 product:hypothetical RNA-binding region RNP-1 (RNA recognition motif) containing protein, full insert sequence.	Cela3b	Mus musculus elastase 3, pancreatic, mRNA (cDNA clone MGC:74178 IMAGE:30309250), complete cds.	0.999863
Gpx2	Mus musculus glutathione peroxidase 2, mRNA (cDNA clone MGC:62872 IMAGE:6529267), complete cds.	Cela3b	Mus musculus elastase 3, pancreatic, mRNA (cDNA clone MGC:74178 IMAGE:30309250), complete cds.	0.999954
Coro2a	Mus musculus NOD-derived CD11c +ve dendritic cells cDNA, RIKEN full-length enriched library, clone:F630011O17 product:coronin, actin binding protein 2A, full insert sequence.	Cela3b	Mus musculus elastase 3, pancreatic, mRNA (cDNA clone MGC:74178 IMAGE:30309250), complete cds.	0.999988
Spred3	Mus musculus sprouty-related, EVH1 domain containing 3, mRNA (cDNA clone MGC:69846 IMAGE:6821036), complete cds.	Cela3b	Mus musculus elastase 3, pancreatic, mRNA (cDNA clone MGC:74178 IMAGE:30309250), complete cds.	0.999892
Gm4755	Mus musculus B6-derived CD11 +ve dendritic cells cDNA, RIKEN full-length enriched library, clone:F730043H23 product:unclassifiable, full insert sequence.	Cep110	Mus musculus 13 days embryo male testis cDNA, RIKEN full-length enriched library, clone:6030408K16 product:hypothetical Outer arm dynein light chain 1 structure containing protein, full insert sequence.	0.999884
Scly	Mus musculus adult male bone cDNA, RIKEN full-length enriched library, clone:9830130K22 product:selenocysteine lyase, full insert sequence.	Cep250	Mus musculus adult male corpora quadrigemina cDNA, RIKEN full-length enriched library, clone:B230210E21 product:SIMILAR TO CENTROSOMAL PROTEIN 2 homolog [Homo sapiens], full insert sequence.	0.999894
Chek2	Mus musculus NOD-derived CD11c +ve dendritic cells cDNA, RIKEN full-length enriched library, clone:F630034O07 product:CHK2 checkpoint homolog (S. pombe), full insert sequence.	Cerk	Mus musculus ceramide kinase, mRNA (cDNA clone MGC:106531 IMAGE:6400872), complete cds.	0.999915
Hs3st1	Mus musculus 18 days pregnant adult female placenta and extra embryonic tissue cDNA, RIKEN full-length enriched library, clone:3830612G02 product:heparan sulfate (glucosamine) 3-O-sulfotransferase 1, full insert sequence.	Chi3l3	Mus musculus chitinase 3-like 3, mRNA (cDNA clone MGC:74288 IMAGE:30298306), complete cds.	0.999922
Plekhg2	Mus musculus cDNA, RIKEN full-length enriched library, clone:G430043F20 product:Common-site lymphoma/leukemia GEF homolog [Mus musculus], full insert sequence.	Chi3l3	Mus musculus chitinase 3-like 3, mRNA (cDNA clone MGC:74288 IMAGE:30298306), complete cds.	0.99997
Dscaml1	Mus musculus adult male testis cDNA, RIKEN full-length enriched library, clone:4930500K09 product:Down syndrome cell adhesion molecule-like 1, full insert sequence.	Chi3l3	Mus musculus chitinase 3-like 3, mRNA (cDNA clone MGC:74288 IMAGE:30298306), complete cds.	0.99988
Ralgds	Mus musculus 12 days embryo spinal ganglion cDNA, RIKEN full-length enriched library, clone:D130075H07 product:ral guanine nucleotide dissociation stimulator, full insert sequence.	Chmp6	Mus musculus chromatin modifying protein 6 (Chmp6), mRNA.	0.999914
Rnf167	Mus musculus adult male kidney cDNA, RIKEN full-length enriched library, clone:0610010G05 product:hypothetical Protease associated (PA) domain containing protein, full insert sequence.	Chmp6	Mus musculus chromatin modifying protein 6 (Chmp6), mRNA.	-0.999956
Hsd17b6	Mus musculus hydroxysteroid (17-beta) dehydrogenase 6, mRNA (cDNA clone MGC:30306 IMAGE:5135142), complete cds.	Chmp6	Mus musculus chromatin modifying protein 6 (Chmp6), mRNA.	-0.999911
Tbc1d24	Mus musculus adult male brain UNDEFINED_CELL_LINE cDNA, RIKEN full-length enriched library, clone:M5C1098K06 product:Hypothetical RabGAP/TBC domain containing protein, full insert sequence.	Chmp6	Mus musculus chromatin modifying protein 6 (Chmp6), mRNA.	0.999944
Gm9904	Mus musculus NOD-derived CD11c +ve dendritic cells cDNA, RIKEN full-length enriched library, clone:F630041B17 product:hypothetical Immunoglobulin-like/Immunoglobulin subtype/Ig-like domain profile containing protein, full insert sequence.	Cklf	Mus musculus chemokine-like factor, mRNA (cDNA clone MGC:41679 IMAGE:1346032), complete cds.	0.99986
Cd34	Mus musculus CD34 antigen, mRNA (cDNA clone MGC:11720 IMAGE:3966337), complete cds.	Cklf	Mus musculus chemokine-like factor, mRNA (cDNA clone MGC:41679 IMAGE:1346032), complete cds.	0.999987
Slc14a1	Mus musculus 3 days neonate thymus cDNA, RIKEN full-length enriched library, clone:A630050E14 product:solute carrier family 14 (urea transprorter), member 1, full insert sequence.	Cklf	Mus musculus chemokine-like factor, mRNA (cDNA clone MGC:41679 IMAGE:1346032), complete cds.	0.999896
Mid1ip1	Mus musculus 13 days embryo head cDNA, RIKEN full-length enriched library, clone:3110038L01 product:HYPOTHETICAL 20.2 KDA PROTEIN (CDNA FLJ10386 FIS, CLONE NT2RM2002142, WEAKLY SIMILAR TO GASTRULATION SPECIFIC PROTEIN G12) homolog [Homo sapiens], full in	Cklf	Mus musculus chemokine-like factor, mRNA (cDNA clone MGC:41679 IMAGE:1346032), complete cds.	-0.99992
9830132P13	Mus musculus adult male bone cDNA, RIKEN full-length enriched library, clone:9830132P13 product:unclassifiable, full insert sequence.	Cklf	Mus musculus chemokine-like factor, mRNA (cDNA clone MGC:41679 IMAGE:1346032), complete cds.	0.999899
Adcy7	Mus musculus B6-derived CD11 +ve dendritic cells cDNA, RIKEN full-length enriched library, clone:F730105N14 product:adenylate cyclase 7, full insert sequence.	Cklf	Mus musculus chemokine-like factor, mRNA (cDNA clone MGC:41679 IMAGE:1346032), complete cds.	0.999897
Lrch4	Mus musculus 2 days neonate thymus thymic cells cDNA, RIKEN full-length enriched library, clone:E430013D21 product:SIMILAR TO LEUCINE-RICH NEURONAL PROTEIN homolog [Mus musculus], full insert sequence.	Cklf	Mus musculus chemokine-like factor, mRNA (cDNA clone MGC:41679 IMAGE:1346032), complete cds.	0.999875
1700061N14Rik	Mus musculus adult male testis cDNA, RIKEN full-length enriched library, clone:1700061N14 product:unclassifiable, full insert sequence.	Cklf	Mus musculus chemokine-like factor, mRNA (cDNA clone MGC:41679 IMAGE:1346032), complete cds.	0.999867
Il1rl2	Mus musculus 16 days neonate heart cDNA, RIKEN full-length enriched library, clone:D830007N24 product:IL-1RRP2 homolog [Mus musculus], full insert sequence.	Clca2	Mus musculus chloride channel calcium activated 2, mRNA (cDNA clone MGC:5738 IMAGE:3583804), complete cds.	0.999876
Rock2	Mus musculus 2 days neonate sympathetic ganglion cDNA, RIKEN full-length enriched library, clone:7120492D13 product:Rho-associated coiled-coil forming kinase 2, full insert sequence.	Clca2	Mus musculus chloride channel calcium activated 2, mRNA (cDNA clone MGC:5738 IMAGE:3583804), complete cds.	0.999937
Ugt2b34	Mus musculus 14 days embryo liver cDNA, RIKEN full-length enriched library, clone:I530017I15 product:Similar to UDP glycosyltransferase 2 family, polypeptide B4 homolog [Mus musculus], full insert sequence.	Clca2	Mus musculus chloride channel calcium activated 2, mRNA (cDNA clone MGC:5738 IMAGE:3583804), complete cds.	-0.999852
Lmo4	Mus musculus 15 days embryo male testis cDNA, RIKEN full-length enriched library, clone:8030411F07 product:LIM only 4, full insert sequence.	Clec4e	Mus musculus NOD-derived CD11c +ve dendritic cells cDNA, RIKEN full-length enriched library, clone:F630229A01 product:C-type (calcium dependent, carbohydrate recognition domain) lectin, superfamily member 9, full insert sequence.	0.999899
H2afz	Mus musculus bone marrow macrophage cDNA, RIKEN full-length enriched library, clone:I830030H04 product:H2A histone family, member Z, full insert sequence.	Clec4e	Mus musculus NOD-derived CD11c +ve dendritic cells cDNA, RIKEN full-length enriched library, clone:F630229A01 product:C-type (calcium dependent, carbohydrate recognition domain) lectin, superfamily member 9, full insert sequence.	0.999907
Rabggtb	Mus musculus osteoclast-like cell cDNA, RIKEN full-length enriched library, clone:I420037F07 product:RAB geranylgeranyl transferase, b subunit, full insert sequence.	Clec4e	Mus musculus NOD-derived CD11c +ve dendritic cells cDNA, RIKEN full-length enriched library, clone:F630229A01 product:C-type (calcium dependent, carbohydrate recognition domain) lectin, superfamily member 9, full insert sequence.	-0.999869
Abr	Mus musculus adult male olfactory brain cDNA, RIKEN full-length enriched library, clone:6430538G01 product:active BCR-related gene, full insert sequence.	Clic1	Mus musculus chloride intracellular channel 1, mRNA (cDNA clone MGC:6371 IMAGE:3498118), complete cds.	0.999955
Lyz2	Mus musculus lysozyme, mRNA (cDNA clone MGC:6186 IMAGE:3593360), complete cds.	Clic1	Mus musculus chloride intracellular channel 1, mRNA (cDNA clone MGC:6371 IMAGE:3498118), complete cds.	0.999962
Anxa3	Mus musculus 17 days pregnant adult female amnion cDNA, RIKEN full-length enriched library, clone:I920196B18 product:annexin A3, full insert sequence.	Clic1	Mus musculus chloride intracellular channel 1, mRNA (cDNA clone MGC:6371 IMAGE:3498118), complete cds.	0.999893
Lbr	Mus musculus 2 days neonate thymus thymic cells cDNA, RIKEN full-length enriched library, clone:E430037F16 product:lamin B receptor homolog [Rattus norvegicus], full insert sequence.	Clic1	Mus musculus chloride intracellular channel 1, mRNA (cDNA clone MGC:6371 IMAGE:3498118), complete cds.	0.999908
Rassf6	Mus musculus adult female placenta cDNA, RIKEN full-length enriched library, clone:1600016B17 product:hypothetical RA domain containing protein, full insert sequence.	Clic1	Mus musculus chloride intracellular channel 1, mRNA (cDNA clone MGC:6371 IMAGE:3498118), complete cds.	-0.999973
Apol7a	Mus musculus 16 days neonate heart cDNA, RIKEN full-length enriched library, clone:D830033E19 product:weakly similar to APOLIPOPROTEIN L3 (APOLIPOPROTEIN L-III) (APOL-III) (TNF-INDUCIBLE PROTEIN CG12-1) (CG12_1) [Homo sapiens], full insert sequence.	Clic1	Mus musculus chloride intracellular channel 1, mRNA (cDNA clone MGC:6371 IMAGE:3498118), complete cds.	-0.999967
Elf3	Mus musculus 0 day neonate eyeball cDNA, RIKEN full-length enriched library, clone:E130113I01 product:E74-like factor 3, full insert sequence.	Clip2	Mus musculus CAP-GLY domain containing linker protein 2, mRNA (cDNA clone MGC:62306 IMAGE:5709279), complete cds.	0.99996
Lsp1	Mus musculus adult male spleen cDNA, RIKEN full-length enriched library, clone:0910001J21 product:LYMPHOCYTE-SPECIFIC PROTEINS LSP1 AND S37 (PP52 PROTEIN) (52 KDA PHOSPHOPROTEIN) (LYMPHOCYTE-SPECIFIC ANTIGEN WP34) (S37 PROTEIN) homolog [Mus musculus], fu	Clybl	Mus musculus citrate lyase beta like, mRNA (cDNA clone MGC:32507 IMAGE:5064709), complete cds.	-0.999857
Gm4455	Mus musculus adult male medulla oblongata cDNA, RIKEN full-length enriched library, clone:6330407P15 product:zinc finger protein 422, related sequence 1, full insert sequence.	Clybl	Mus musculus citrate lyase beta like, mRNA (cDNA clone MGC:32507 IMAGE:5064709), complete cds.	0.99986
Fbxo6	Mus musculus B6-derived CD11 +ve dendritic cells cDNA, RIKEN full-length enriched library, clone:F730220A07 product:F-box only protein 6b, full insert sequence.	Clybl	Mus musculus citrate lyase beta like, mRNA (cDNA clone MGC:32507 IMAGE:5064709), complete cds.	-0.999926
Zeb2	Mus musculus 13 days embryo male testis cDNA, RIKEN full-length enriched library, clone:6030449F06 product:zinc finger homeobox 1b, full insert sequence.	Clybl	Mus musculus citrate lyase beta like, mRNA (cDNA clone MGC:32507 IMAGE:5064709), complete cds.	-0.999871
Alg3	Mus musculus adult male liver tumor cDNA, RIKEN full-length enriched library, clone:C730027F03 product:asparagine-linked glycosylation 3 homolog (yeast, alpha-1,3-mannosyltransferase), full insert sequence.	Cmtm7	Mus musculus bone marrow macrophage cDNA, RIKEN full-length enriched library, clone:I830037H12 product:chemokine-like factor super family 7, full insert sequence.	-0.999969
Arhgdib	Mus musculus adult male small intestine cDNA, RIKEN full-length enriched library, clone:2010016E13 product:rho, GDP dissociation inhibitor (GDI) beta, full insert sequence.	Cmtm7	Mus musculus bone marrow macrophage cDNA, RIKEN full-length enriched library, clone:I830037H12 product:chemokine-like factor super family 7, full insert sequence.	0.999974
Llgl2	Mus musculus lethal giant larvae homolog 2 (Drosophila), mRNA (cDNA clone MGC:27928 IMAGE:3584689), complete cds.	Cndp1	Mus musculus adult male intestinal mucosa cDNA, RIKEN full-length enriched library, clone:G630007G19 product:carnosine dipeptidase 1 (metallopeptidase M20 family), full insert sequence.	-0.999932
Arhgap9	Mus musculus 9 days embryo whole body cDNA, RIKEN full-length enriched library, clone:D030024H01 product:similar to RGL1 [Homo sapiens], full insert sequence.	Cnga1	Mus musculus cyclic nucleotide gated channel alpha 1, mRNA (cDNA clone IMAGE:30472613), complete cds.	0.999912
Steap4	Mus musculus STEAP family member 4, mRNA (cDNA clone MGC:7814 IMAGE:3500056), complete cds.	Cnga1	Mus musculus cyclic nucleotide gated channel alpha 1, mRNA (cDNA clone IMAGE:30472613), complete cds.	0.999908
Tcea3	Mus musculus transcription elongation factor A (SII), 3, mRNA (cDNA clone MGC:18902 IMAGE:4240584), complete cds.	Cnga1	Mus musculus cyclic nucleotide gated channel alpha 1, mRNA (cDNA clone IMAGE:30472613), complete cds.	-0.99988
Rabggtb	Mus musculus osteoclast-like cell cDNA, RIKEN full-length enriched library, clone:I420037F07 product:RAB geranylgeranyl transferase, b subunit, full insert sequence.	Cnn2	Mus musculus calponin 2, mRNA (cDNA clone MGC:8135 IMAGE:3589470), complete cds.	-0.999891
Lmo4	Mus musculus 15 days embryo male testis cDNA, RIKEN full-length enriched library, clone:8030411F07 product:LIM only 4, full insert sequence.	Cnn2	Mus musculus calponin 2, mRNA (cDNA clone MGC:8135 IMAGE:3589470), complete cds.	0.999932
Hmha1	Mus musculus bone marrow macrophage cDNA, RIKEN full-length enriched library, clone:I830030A01 product:Similar to MYELOBLAST KIAA0223 (Hypothetical protein) homolog [Mus musculus], full insert sequence.	Cnn2	Mus musculus calponin 2, mRNA (cDNA clone MGC:8135 IMAGE:3589470), complete cds.	0.999962
Tmem181b	Mus musculus adult male spinal cord cDNA, RIKEN full-length enriched library, clone:A330054F13 product:hypothetical protein, full insert sequence.	Cnn2	Mus musculus calponin 2, mRNA (cDNA clone MGC:8135 IMAGE:3589470), complete cds.	0.999879
Mcm6	Mus musculus blastocyst blastocyst cDNA, RIKEN full-length enriched library, clone:I1C0009N21 product:minichromosome maintenance deficient 6 (MIS5 homolog, S. pombe) (S. cerevisiae), full insert sequence.	Cnnm2	Mus musculus cyclin M2, mRNA (cDNA clone MGC:143834 IMAGE:40093793), complete cds.	-0.999886
Fam58b	Mus musculus RIKEN cDNA 1810009O10 gene, mRNA (cDNA clone MGC:36666 IMAGE:5367363), complete cds.	Cnnm2	Mus musculus cyclin M2, mRNA (cDNA clone MGC:143834 IMAGE:40093793), complete cds.	0.99998
Foxo3	Mus musculus 10 days neonate cerebellum cDNA, RIKEN full-length enriched library, clone:B930059F01 product:forkhead box O3, full insert sequence.	Cnnm2	Mus musculus cyclin M2, mRNA (cDNA clone MGC:143834 IMAGE:40093793), complete cds.	0.999907
Psme3	Mus musculus cDNA, clone:Y0G0113E05, strand:plus, reference:ENSEMBL:Mouse-Transcript-ENST:ENSMUST00000019470, based on BLAT search.	Cnnm2	Mus musculus cyclin M2, mRNA (cDNA clone MGC:143834 IMAGE:40093793), complete cds.	0.999906
Rabggtb	Mus musculus osteoclast-like cell cDNA, RIKEN full-length enriched library, clone:I420037F07 product:RAB geranylgeranyl transferase, b subunit, full insert sequence.	Col1a1	Mus musculus collagen, type I, alpha 1, mRNA (cDNA clone MGC:28647 IMAGE:4225038), complete cds.	-0.999981
Cnn2	Mus musculus calponin 2, mRNA (cDNA clone MGC:8135 IMAGE:3589470), complete cds.	Col1a1	Mus musculus collagen, type I, alpha 1, mRNA (cDNA clone MGC:28647 IMAGE:4225038), complete cds.	0.999889
Lmo4	Mus musculus 15 days embryo male testis cDNA, RIKEN full-length enriched library, clone:8030411F07 product:LIM only 4, full insert sequence.	Col1a1	Mus musculus collagen, type I, alpha 1, mRNA (cDNA clone MGC:28647 IMAGE:4225038), complete cds.	0.999949
Prepl	Mus musculus 10 days neonate skin cDNA, RIKEN full-length enriched library, clone:4732465M09 product:hypothetical Prolyl oligopeptidase/Prolyl oligopeptidase, N-terminal beta-propeller domain/Esterase/lipase/thioesterase family active site containing pro	Col1a1	Mus musculus collagen, type I, alpha 1, mRNA (cDNA clone MGC:28647 IMAGE:4225038), complete cds.	0.999854
Hmha1	Mus musculus bone marrow macrophage cDNA, RIKEN full-length enriched library, clone:I830030A01 product:Similar to MYELOBLAST KIAA0223 (Hypothetical protein) homolog [Mus musculus], full insert sequence.	Col1a1	Mus musculus collagen, type I, alpha 1, mRNA (cDNA clone MGC:28647 IMAGE:4225038), complete cds.	0.999909
Alx4	Mus musculus aristaless 4, mRNA (cDNA clone MGC:59384 IMAGE:6506755), complete cds.	Col1a1	Mus musculus collagen, type I, alpha 1, mRNA (cDNA clone MGC:28647 IMAGE:4225038), complete cds.	0.999998
Cbfb	Mus musculus core binding factor beta, mRNA (cDNA clone MGC:30918 IMAGE:4016060), complete cds.	Col1a1	Mus musculus collagen, type I, alpha 1, mRNA (cDNA clone MGC:28647 IMAGE:4225038), complete cds.	0.999858
Fbln2	Mus musculus 2 days neonate thymus thymic cells cDNA, RIKEN full-length enriched library, clone:E430001A04 product:fibulin 2, full insert sequence.	Col1a2	Mus musculus 12 days embryo eyeball cDNA, RIKEN full-length enriched library, clone:D230039H13 product:procollagen, type I, alpha 2, full insert sequence.	0.999969
Adcy10	Mus musculus adult male testis cDNA, RIKEN full-length enriched library, clone:4931429A11 product:soluble adenylyl cyclase, full insert sequence.	Col1a2	Mus musculus 12 days embryo eyeball cDNA, RIKEN full-length enriched library, clone:D230039H13 product:procollagen, type I, alpha 2, full insert sequence.	0.999948
Rsl24d1	Mus musculus cDNA sequence BC003885, mRNA (cDNA clone MGC:107129 IMAGE:30254073), complete cds.	Col1a2	Mus musculus 12 days embryo eyeball cDNA, RIKEN full-length enriched library, clone:D230039H13 product:procollagen, type I, alpha 2, full insert sequence.	-0.99986
Sec14l1	Mus musculus 10 days neonate cerebellum cDNA, RIKEN full-length enriched library, clone:B930055K24 product:SEC14-LIKE PROTEIN 1 homolog [Homo sapiens], full insert sequence.	Col1a2	Mus musculus 12 days embryo eyeball cDNA, RIKEN full-length enriched library, clone:D230039H13 product:procollagen, type I, alpha 2, full insert sequence.	0.999991
Mfsd10	Mus musculus bone marrow macrophage cDNA, RIKEN full-length enriched library, clone:I830072F11 product:similar to Tetracycline transporter-like protein [Homo sapiens], full insert sequence.	Col1a2	Mus musculus 12 days embryo eyeball cDNA, RIKEN full-length enriched library, clone:D230039H13 product:procollagen, type I, alpha 2, full insert sequence.	0.999988
Slc37a1	Mus musculus adult male cecum cDNA, RIKEN full-length enriched library, clone:9130209C10 product:GLYCEROL-3-PHOSPHATE TRANSPORTER (G-3-P TRANSPORTER) (G-3-P PERMEASE) homolog [Homo sapiens], full insert sequence.	Col1a2	Mus musculus 12 days embryo eyeball cDNA, RIKEN full-length enriched library, clone:D230039H13 product:procollagen, type I, alpha 2, full insert sequence.	0.999863
Rprd2	Mus musculus NOD-derived CD11c +ve dendritic cells cDNA, RIKEN full-length enriched library, clone:F630103I02 product:Hypothetical serine-rich region containing protein homolog [Mus musculus], full insert sequence.	Col25a1	Mus musculus 11 days embryo whole body cDNA, RIKEN full-length enriched library, clone:2700062B08 product:COLLAGEN-LIKE ALZHEIMER AMYLOID PLAQUE COMPONENT PRECURSOR TYPE I homolog [Mus musculus], full insert sequence.	0.999953
Cd300lf	Mus musculus B6-derived CD11 +ve dendritic cells cDNA, RIKEN full-length enriched library, clone:F730004D16 product:hypothetical Prenyl group binding site (CAAX box)/Immunoglobulin and major histocompatibility complex domain/Immunoglobulin subtype contai	Col3a1	Mus musculus 13 days embryo male testis cDNA, RIKEN full-length enriched library, clone:6030449K06 product:PROCOLLAGEN, TYPE III, ALPHA 1 (FRAGMENT) homolog [Mus musculus], full insert sequence.	0.999913
Fndc3b	Mus musculus 14 days pregnant adult female placenta cDNA, RIKEN full-length enriched library, clone:M5C1017G11 product:FAD104, full insert sequence.	Col3a1	Mus musculus 13 days embryo male testis cDNA, RIKEN full-length enriched library, clone:6030449K06 product:PROCOLLAGEN, TYPE III, ALPHA 1 (FRAGMENT) homolog [Mus musculus], full insert sequence.	0.999929
Kcnip1	Mus musculus Kv channel-interacting protein 1, mRNA (cDNA clone MGC:30403 IMAGE:4503251), complete cds.	Col3a1	Mus musculus 13 days embryo male testis cDNA, RIKEN full-length enriched library, clone:6030449K06 product:PROCOLLAGEN, TYPE III, ALPHA 1 (FRAGMENT) homolog [Mus musculus], full insert sequence.	0.999924
Slc37a1	Mus musculus adult male cecum cDNA, RIKEN full-length enriched library, clone:9130209C10 product:GLYCEROL-3-PHOSPHATE TRANSPORTER (G-3-P TRANSPORTER) (G-3-P PERMEASE) homolog [Homo sapiens], full insert sequence.	Col3a1	Mus musculus 13 days embryo male testis cDNA, RIKEN full-length enriched library, clone:6030449K06 product:PROCOLLAGEN, TYPE III, ALPHA 1 (FRAGMENT) homolog [Mus musculus], full insert sequence.	0.999898
Pou2f2	Mus musculus POU domain, class 2, transcription factor 2, mRNA (cDNA clone MGC:124156 IMAGE:40046289), complete cds.	Col3a1	Mus musculus 13 days embryo male testis cDNA, RIKEN full-length enriched library, clone:6030449K06 product:PROCOLLAGEN, TYPE III, ALPHA 1 (FRAGMENT) homolog [Mus musculus], full insert sequence.	0.999913
Slc1a5	Mus musculus solute carrier family 1 (neutral amino acid transporter), member 5, mRNA (cDNA clone MGC:46952 IMAGE:4192790), complete cds.	Col3a1	Mus musculus 13 days embryo male testis cDNA, RIKEN full-length enriched library, clone:6030449K06 product:PROCOLLAGEN, TYPE III, ALPHA 1 (FRAGMENT) homolog [Mus musculus], full insert sequence.	0.999887
Prkcd	Mus musculus protein kinase C, delta, mRNA (cDNA clone MGC:58920 IMAGE:6515302), complete cds.	Col4a1	Mus musculus collagen, type IV, alpha 1, mRNA (cDNA clone MGC:91373 IMAGE:6852661), complete cds.	0.999911
Plscr1	Mus musculus phospholipid scramblase 1, mRNA (cDNA clone MGC:5827 IMAGE:3491904), complete cds.	Col4a1	Mus musculus collagen, type IV, alpha 1, mRNA (cDNA clone MGC:91373 IMAGE:6852661), complete cds.	0.99992
Psma3	Mus musculus 2 days neonate thymus thymic cells cDNA, RIKEN full-length enriched library, clone:C920013M15 product:proteasome (prosome, macropain) subunit, alpha type 3, full insert sequence.	Col4a1	Mus musculus collagen, type IV, alpha 1, mRNA (cDNA clone MGC:91373 IMAGE:6852661), complete cds.	-0.999989
Slc47a1	Mus musculus solute carrier family 47, member 1, mRNA (cDNA clone MGC:28678 IMAGE:4238749), complete cds.	Col4a1	Mus musculus collagen, type IV, alpha 1, mRNA (cDNA clone MGC:91373 IMAGE:6852661), complete cds.	-0.999943
Cyp3a25	Mus musculus cytochrome P450, family 3, subfamily a, polypeptide 25, mRNA (cDNA clone MGC:30226 IMAGE:5124151), complete cds.	Col4a1	Mus musculus collagen, type IV, alpha 1, mRNA (cDNA clone MGC:91373 IMAGE:6852661), complete cds.	-0.999918
Jam2	Mus musculus 9.5 days embryo parthenogenote cDNA, RIKEN full-length enriched library, clone:B130032E13 product:junction cell adhesion molecule 2, full insert sequence.	Col4a1	Mus musculus collagen, type IV, alpha 1, mRNA (cDNA clone MGC:91373 IMAGE:6852661), complete cds.	0.999941
Uqcrc2	Mus musculus ubiquinol cytochrome c reductase core protein 2, mRNA (cDNA clone MGC:6453 IMAGE:2609295), complete cds.	Col4a1	Mus musculus collagen, type IV, alpha 1, mRNA (cDNA clone MGC:91373 IMAGE:6852661), complete cds.	-0.999877
Il1rl2	Mus musculus 16 days neonate heart cDNA, RIKEN full-length enriched library, clone:D830007N24 product:IL-1RRP2 homolog [Mus musculus], full insert sequence.	Col5a2	Mus musculus adult male corpora quadrigemina cDNA, RIKEN full-length enriched library, clone:B230306G11 product:procollagen, type V, alpha 2, full insert sequence.	0.999981
Arhgdib	Mus musculus adult male small intestine cDNA, RIKEN full-length enriched library, clone:2010016E13 product:rho, GDP dissociation inhibitor (GDI) beta, full insert sequence.	Col5a2	Mus musculus adult male corpora quadrigemina cDNA, RIKEN full-length enriched library, clone:B230306G11 product:procollagen, type V, alpha 2, full insert sequence.	0.999863
Ugt2b34	Mus musculus 14 days embryo liver cDNA, RIKEN full-length enriched library, clone:I530017I15 product:Similar to UDP glycosyltransferase 2 family, polypeptide B4 homolog [Mus musculus], full insert sequence.	Col5a2	Mus musculus adult male corpora quadrigemina cDNA, RIKEN full-length enriched library, clone:B230306G11 product:procollagen, type V, alpha 2, full insert sequence.	-0.999882
Lyz1	Mus musculus lysozyme, mRNA (cDNA clone MGC:74258 IMAGE:30296274), complete cds.	Col6a1	Synthetic construct Mus musculus clone IMAGE:100063109, MGC:191024 collagen, type VI, alpha 1 (Col6a1) mRNA, encodes complete protein.	0.99999
Cd70	Mus musculus CD70 antigen, mRNA (cDNA clone MGC:159110 IMAGE:40129922), complete cds.	Col6a1	Synthetic construct Mus musculus clone IMAGE:100063109, MGC:191024 collagen, type VI, alpha 1 (Col6a1) mRNA, encodes complete protein.	0.999992
Cdc42bpb	Mus musculus Cdc42 binding protein kinase beta, mRNA (cDNA clone IMAGE:5359754), with apparent retained intron.	Col6a1	Synthetic construct Mus musculus clone IMAGE:100063109, MGC:191024 collagen, type VI, alpha 1 (Col6a1) mRNA, encodes complete protein.	-0.999859
Arhgap29	Mus musculus 10 days neonate cortex cDNA, RIKEN full-length enriched library, clone:A830014I19 product:weakly similar to PTPL1-ASSOCIATED RHOGAP [Homo sapiens], full insert sequence.	Col6a1	Synthetic construct Mus musculus clone IMAGE:100063109, MGC:191024 collagen, type VI, alpha 1 (Col6a1) mRNA, encodes complete protein.	0.999893
Pstpip1	Mus musculus proline-serine-threonine phosphatase-interacting protein 1, mRNA (cDNA clone MGC:107375 IMAGE:30040955), complete cds.	Col6a1	Synthetic construct Mus musculus clone IMAGE:100063109, MGC:191024 collagen, type VI, alpha 1 (Col6a1) mRNA, encodes complete protein.	0.99986
Pdcd6	Mus musculus melanocyte cDNA, RIKEN full-length enriched library, clone:G270124L20 product:programmed cell death 6, full insert sequence.	Col6a1	Synthetic construct Mus musculus clone IMAGE:100063109, MGC:191024 collagen, type VI, alpha 1 (Col6a1) mRNA, encodes complete protein.	-0.999876
Psd3	Mus musculus 10 days neonate skin cDNA, RIKEN full-length enriched library, clone:4732433O14 product:hypothetical SEC7-like domain/SEC7 domain profile containing protein, full insert sequence.	Col6a1	Synthetic construct Mus musculus clone IMAGE:100063109, MGC:191024 collagen, type VI, alpha 1 (Col6a1) mRNA, encodes complete protein.	-0.999996
Parvg	Mus musculus parvin, gamma, mRNA (cDNA clone MGC:18790 IMAGE:4190510), complete cds.	Col6a1	Synthetic construct Mus musculus clone IMAGE:100063109, MGC:191024 collagen, type VI, alpha 1 (Col6a1) mRNA, encodes complete protein.	0.999944
Rsl24d1	Mus musculus cDNA sequence BC003885, mRNA (cDNA clone MGC:107129 IMAGE:30254073), complete cds.	Col6a1	Synthetic construct Mus musculus clone IMAGE:100063109, MGC:191024 collagen, type VI, alpha 1 (Col6a1) mRNA, encodes complete protein.	-0.999946
Ear2	Mus musculus eosinophil-associated, ribonuclease A family, member 2, mRNA (cDNA clone MGC:73609 IMAGE:3464790), complete cds.	Col6a1	Synthetic construct Mus musculus clone IMAGE:100063109, MGC:191024 collagen, type VI, alpha 1 (Col6a1) mRNA, encodes complete protein.	0.999954
Tagln2	Mus musculus transgelin 2, mRNA (cDNA clone MGC:55042 IMAGE:4981433), complete cds.	Col6a1	Synthetic construct Mus musculus clone IMAGE:100063109, MGC:191024 collagen, type VI, alpha 1 (Col6a1) mRNA, encodes complete protein.	0.999881
Col1a2	Mus musculus 12 days embryo eyeball cDNA, RIKEN full-length enriched library, clone:D230039H13 product:procollagen, type I, alpha 2, full insert sequence.	Col6a2	Mus musculus 9.5 days embryo parthenogenote cDNA, RIKEN full-length enriched library, clone:B130009B12 product:procollagen, type VI, alpha 2, full insert sequence.	0.999958
Rsl24d1	Mus musculus cDNA sequence BC003885, mRNA (cDNA clone MGC:107129 IMAGE:30254073), complete cds.	Col6a2	Mus musculus 9.5 days embryo parthenogenote cDNA, RIKEN full-length enriched library, clone:B130009B12 product:procollagen, type VI, alpha 2, full insert sequence.	-0.99993
Sec14l1	Mus musculus 10 days neonate cerebellum cDNA, RIKEN full-length enriched library, clone:B930055K24 product:SEC14-LIKE PROTEIN 1 homolog [Homo sapiens], full insert sequence.	Col6a2	Mus musculus 9.5 days embryo parthenogenote cDNA, RIKEN full-length enriched library, clone:B130009B12 product:procollagen, type VI, alpha 2, full insert sequence.	0.999921
Mfsd10	Mus musculus bone marrow macrophage cDNA, RIKEN full-length enriched library, clone:I830072F11 product:similar to Tetracycline transporter-like protein [Homo sapiens], full insert sequence.	Col6a2	Mus musculus 9.5 days embryo parthenogenote cDNA, RIKEN full-length enriched library, clone:B130009B12 product:procollagen, type VI, alpha 2, full insert sequence.	0.999903
Cd300lf	Mus musculus B6-derived CD11 +ve dendritic cells cDNA, RIKEN full-length enriched library, clone:F730004D16 product:hypothetical Prenyl group binding site (CAAX box)/Immunoglobulin and major histocompatibility complex domain/Immunoglobulin subtype contai	Col6a2	Mus musculus 9.5 days embryo parthenogenote cDNA, RIKEN full-length enriched library, clone:B130009B12 product:procollagen, type VI, alpha 2, full insert sequence.	0.999898
Itih3	Mus musculus inter-alpha trypsin inhibitor, heavy chain 3, mRNA (cDNA clone MGC:18839 IMAGE:4212290), complete cds.	Col6a2	Mus musculus 9.5 days embryo parthenogenote cDNA, RIKEN full-length enriched library, clone:B130009B12 product:procollagen, type VI, alpha 2, full insert sequence.	0.999907
Fndc3b	Mus musculus 14 days pregnant adult female placenta cDNA, RIKEN full-length enriched library, clone:M5C1017G11 product:FAD104, full insert sequence.	Col6a2	Mus musculus 9.5 days embryo parthenogenote cDNA, RIKEN full-length enriched library, clone:B130009B12 product:procollagen, type VI, alpha 2, full insert sequence.	0.99985
Parvg	Mus musculus parvin, gamma, mRNA (cDNA clone MGC:18790 IMAGE:4190510), complete cds.	Col6a2	Mus musculus 9.5 days embryo parthenogenote cDNA, RIKEN full-length enriched library, clone:B130009B12 product:procollagen, type VI, alpha 2, full insert sequence.	0.999948
Fbln2	Mus musculus 2 days neonate thymus thymic cells cDNA, RIKEN full-length enriched library, clone:E430001A04 product:fibulin 2, full insert sequence.	Col6a2	Mus musculus 9.5 days embryo parthenogenote cDNA, RIKEN full-length enriched library, clone:B130009B12 product:procollagen, type VI, alpha 2, full insert sequence.	0.999969
Slc37a1	Mus musculus adult male cecum cDNA, RIKEN full-length enriched library, clone:9130209C10 product:GLYCEROL-3-PHOSPHATE TRANSPORTER (G-3-P TRANSPORTER) (G-3-P PERMEASE) homolog [Homo sapiens], full insert sequence.	Col6a2	Mus musculus 9.5 days embryo parthenogenote cDNA, RIKEN full-length enriched library, clone:B130009B12 product:procollagen, type VI, alpha 2, full insert sequence.	0.99994
Lcn8	Mus musculus lipocalin 8, mRNA (cDNA clone MGC:58105 IMAGE:6772515), complete cds.	Corin	Mus musculus corin, mRNA (cDNA clone MGC:118735 IMAGE:30648458), complete cds.	0.999925
Ccr1	Mus musculus chemokine (C-C motif) receptor 1, mRNA (cDNA clone MGC:18743 IMAGE:3992755), complete cds.	Corin	Mus musculus corin, mRNA (cDNA clone MGC:118735 IMAGE:30648458), complete cds.	0.999882
Tes	Mus musculus testis derived transcript, mRNA (cDNA clone MGC:6092 IMAGE:3585670), complete cds.	Corin	Mus musculus corin, mRNA (cDNA clone MGC:118735 IMAGE:30648458), complete cds.	0.999904
Wasf2	Synthetic construct Mus musculus clone IMAGE:100061709, MGC:190283 WAS protein family, member 2 (Wasf2) mRNA, encodes complete protein.	Corin	Mus musculus corin, mRNA (cDNA clone MGC:118735 IMAGE:30648458), complete cds.	0.999925
Rabl3	Mus musculus 10 days embryo whole body cDNA, RIKEN full-length enriched library, clone:2610002D21 product:hypothetical RAS small GTPases, Rab subfamily/ATP/GTP-binding site motif A (P-loop)/Sigma-54 factor interaction domain containing protein, full inse	Cox7a2	Mus musculus cytochrome c oxidase, subunit VIIa 2, mRNA (cDNA clone MGC:13864 IMAGE:4217409), complete cds.	0.999898
Gas5	Mus musculus cDNA, clone:Y2G0148A09, strand:minus, reference:ENSEMBL:Mouse-Transcript-ENST:ENSMUST00000065709, based on BLAT search.	Cox7a2	Mus musculus cytochrome c oxidase, subunit VIIa 2, mRNA (cDNA clone MGC:13864 IMAGE:4217409), complete cds.	-0.999933
Dscaml1	Mus musculus adult male testis cDNA, RIKEN full-length enriched library, clone:4930500K09 product:Down syndrome cell adhesion molecule-like 1, full insert sequence.	Cpne2	Mus musculus 15 days embryo head cDNA, RIKEN full-length enriched library, clone:D930009E14 product:weakly similar to COPINE III [Homo sapiens], full insert sequence.	0.999943
Hs3st1	Mus musculus 18 days pregnant adult female placenta and extra embryonic tissue cDNA, RIKEN full-length enriched library, clone:3830612G02 product:heparan sulfate (glucosamine) 3-O-sulfotransferase 1, full insert sequence.	Cpne2	Mus musculus 15 days embryo head cDNA, RIKEN full-length enriched library, clone:D930009E14 product:weakly similar to COPINE III [Homo sapiens], full insert sequence.	0.999857
Runx2	Mus musculus core binding factor alpha1 subunit isoform (Cbfa-1) mRNA, partial cds.	Cpt1c	Mus musculus 2 days pregnant adult female ovary cDNA, RIKEN full-length enriched library, clone:E330015D22 product:weakly similar to CARNITINE O-PALMITOYLTRANSFERASE I, MITOCHONDRIAL LIVER ISOFORM (EC 2.3.1.21) (CPT I) (CPTI-L) [Rattus norvegicus], full	0.999975
Cdkl3	Mus musculus adult male corpora quadrigemina cDNA, RIKEN full-length enriched library, clone:B230379H01 product:cyclin-dependent kinase-like 3, full insert sequence.	Cpt1c	Mus musculus 2 days pregnant adult female ovary cDNA, RIKEN full-length enriched library, clone:E330015D22 product:weakly similar to CARNITINE O-PALMITOYLTRANSFERASE I, MITOCHONDRIAL LIVER ISOFORM (EC 2.3.1.21) (CPT I) (CPTI-L) [Rattus norvegicus], full	0.999897
Nup93	Mus musculus adult male corpora quadrigemina cDNA, RIKEN full-length enriched library, clone:B230111C05 product:similar to DEAD EYE [Brachydanio rerio], full insert sequence.	Cpt1c	Mus musculus 2 days pregnant adult female ovary cDNA, RIKEN full-length enriched library, clone:E330015D22 product:weakly similar to CARNITINE O-PALMITOYLTRANSFERASE I, MITOCHONDRIAL LIVER ISOFORM (EC 2.3.1.21) (CPT I) (CPTI-L) [Rattus norvegicus], full	0.999958
Nudt7	Mus musculus 2 days neonate thymus thymic cells cDNA, RIKEN full-length enriched library, clone:E430005O06 product:nudix (nucleoside diphosphate linked moiety X)-type motif 7, full insert sequence.	Cpt1c	Mus musculus 2 days pregnant adult female ovary cDNA, RIKEN full-length enriched library, clone:E330015D22 product:weakly similar to CARNITINE O-PALMITOYLTRANSFERASE I, MITOCHONDRIAL LIVER ISOFORM (EC 2.3.1.21) (CPT I) (CPTI-L) [Rattus norvegicus], full	-0.999939
Sarm1	Mus musculus 10 days neonate cortex cDNA, RIKEN full-length enriched library, clone:A830091I15 product:hypothetical Gram-positive cocci surface protein 'anchoring' hexapeptide/TIR domain containing protein, full insert sequence.	Cpt1c	Mus musculus 2 days pregnant adult female ovary cDNA, RIKEN full-length enriched library, clone:E330015D22 product:weakly similar to CARNITINE O-PALMITOYLTRANSFERASE I, MITOCHONDRIAL LIVER ISOFORM (EC 2.3.1.21) (CPT I) (CPTI-L) [Rattus norvegicus], full	0.999856
Wtap	Mus musculus activated spleen cDNA, RIKEN full-length enriched library, clone:F830016P12 product:Wilms' tumour 1-associating protein, full insert sequence.	Cpt1c	Mus musculus 2 days pregnant adult female ovary cDNA, RIKEN full-length enriched library, clone:E330015D22 product:weakly similar to CARNITINE O-PALMITOYLTRANSFERASE I, MITOCHONDRIAL LIVER ISOFORM (EC 2.3.1.21) (CPT I) (CPTI-L) [Rattus norvegicus], full	0.999974
Zfp821	Mus musculus in vitro fertilized eggs cDNA, RIKEN full-length enriched library, clone:7420467M12 product:hypothetical Zn-finger, C2H2 type/Arginine-rich region profile/FYVE/PHD zinc finger containing protein, full insert sequence.	Cpt1c	Mus musculus 2 days pregnant adult female ovary cDNA, RIKEN full-length enriched library, clone:E330015D22 product:weakly similar to CARNITINE O-PALMITOYLTRANSFERASE I, MITOCHONDRIAL LIVER ISOFORM (EC 2.3.1.21) (CPT I) (CPTI-L) [Rattus norvegicus], full	0.999888
Afm	Mus musculus afamin, mRNA (cDNA clone MGC:118711 IMAGE:6767654), complete cds.	Cpt2	Mus musculus carnitine palmitoyltransferase 2, mRNA (cDNA clone MGC:175746 IMAGE:40131162), complete cds.	0.999929
Cox7a2	Mus musculus cytochrome c oxidase, subunit VIIa 2, mRNA (cDNA clone MGC:13864 IMAGE:4217409), complete cds.	Cpt2	Mus musculus carnitine palmitoyltransferase 2, mRNA (cDNA clone MGC:175746 IMAGE:40131162), complete cds.	0.999864
Lyrm5	Mus musculus LYR motif containing 5, mRNA (cDNA clone MGC:38501 IMAGE:5352723), complete cds.	Cpt2	Mus musculus carnitine palmitoyltransferase 2, mRNA (cDNA clone MGC:175746 IMAGE:40131162), complete cds.	0.999945
Atg16l1	Mus musculus blastocyst blastocyst cDNA, RIKEN full-length enriched library, clone:I1C0027P16 product:APG16 autophagy 16-like (S. cerevisiae), full insert sequence.	Cpt2	Mus musculus carnitine palmitoyltransferase 2, mRNA (cDNA clone MGC:175746 IMAGE:40131162), complete cds.	0.999903
Srr	Mus musculus adult male corpora quadrigemina cDNA, RIKEN full-length enriched library, clone:B230334I23 product:serine racemase, full insert sequence.	Cpt2	Mus musculus carnitine palmitoyltransferase 2, mRNA (cDNA clone MGC:175746 IMAGE:40131162), complete cds.	0.999963
Cdkn3	Mus musculus ES cells cDNA, RIKEN full-length enriched library, clone:2410006H10 product:MUTANT CYCLIN-DEPENDENT KINASE ASSOCIATED PROTEIN PHOSPHATASE homolog [Homo sapiens], full insert sequence.	Cpxm1	Mus musculus carboxypeptidase X 1 (M14 family), mRNA (cDNA clone MGC:5707 IMAGE:3593211), complete cds.	0.999976
Rarb	Mus musculus 2 days pregnant adult female oviduct cDNA, RIKEN full-length enriched library, clone:E230025G02 product:retinoic acid receptor, beta, full insert sequence.	Cpxm1	Mus musculus carboxypeptidase X 1 (M14 family), mRNA (cDNA clone MGC:5707 IMAGE:3593211), complete cds.	-0.999938
Tmigd1	Mus musculus adult male small intestine cDNA, RIKEN full-length enriched library, clone:2010002A20 product:hypothetical Immunoglobulin and major histocompatibility complex domain/Immunoglobulin C-2 type/Immunoglobulin subtype containing protein, full ins	Cpxm1	Mus musculus carboxypeptidase X 1 (M14 family), mRNA (cDNA clone MGC:5707 IMAGE:3593211), complete cds.	0.999884
Aldh3b1	Mus musculus aldehyde dehydrogenase 3 family, member B1, mRNA (cDNA clone MGC:54873 IMAGE:6312211), complete cds.	Crbn	Mus musculus 12 days embryo spinal cord cDNA, RIKEN full-length enriched library, clone:C530013N14 product:PIL homolog [Mus musculus], full insert sequence.	-0.999897
Impdh1	Mus musculus NOD-derived CD11c +ve dendritic cells cDNA, RIKEN full-length enriched library, clone:F630227F02 product:inosine 5'-phosphate dehydrogenase 1, full insert sequence.	Crbn	Mus musculus 12 days embryo spinal cord cDNA, RIKEN full-length enriched library, clone:C530013N14 product:PIL homolog [Mus musculus], full insert sequence.	-0.999923
Lilrb4	Mus musculus NOD-derived CD11c +ve dendritic cells cDNA, RIKEN full-length enriched library, clone:F630101G01 product:glycoprotein 49 B, full insert sequence.	Crbn	Mus musculus 12 days embryo spinal cord cDNA, RIKEN full-length enriched library, clone:C530013N14 product:PIL homolog [Mus musculus], full insert sequence.	-0.999953
Abcb4	Mus musculus adult male liver tumor cDNA, RIKEN full-length enriched library, clone:C730040C05 product:ATP-binding cassette, sub-family B (MDR/TAP), member 4, full insert sequence.	Crbn	Mus musculus 12 days embryo spinal cord cDNA, RIKEN full-length enriched library, clone:C530013N14 product:PIL homolog [Mus musculus], full insert sequence.	0.999853
Gp49a	Mus musculus B6-derived CD11 +ve dendritic cells cDNA, RIKEN full-length enriched library, clone:F730015K05 product:glycoprotein 49 A, full insert sequence.	Crbn	Mus musculus 12 days embryo spinal cord cDNA, RIKEN full-length enriched library, clone:C530013N14 product:PIL homolog [Mus musculus], full insert sequence.	-0.999976
Qtrt1	Mus musculus queuine tRNA-ribosyltransferase 1, mRNA (cDNA clone MGC:51622 IMAGE:5031330), complete cds.	Crbn	Mus musculus 12 days embryo spinal cord cDNA, RIKEN full-length enriched library, clone:C530013N14 product:PIL homolog [Mus musculus], full insert sequence.	-0.999982
Gabpb1	Mus musculus adult male corpora quadrigemina cDNA, RIKEN full-length enriched library, clone:B230354A12 product:GA repeat binding protein, beta 1, full insert sequence.	Crbn	Mus musculus 12 days embryo spinal cord cDNA, RIKEN full-length enriched library, clone:C530013N14 product:PIL homolog [Mus musculus], full insert sequence.	0.999917
Lyar	Mus musculus adult male testis cDNA, RIKEN full-length enriched library, clone:4930422D10 product:Ly1 antibody reactive clone, full insert sequence.	Crlf2	Mus musculus transmembrane phosphoinositide 3-phosphatase and tensin homolog 2, mRNA (cDNA clone MGC:36784 IMAGE:5346748), complete cds.	0.999958
D530008I23	Mus musculus 13 days embryo stomach cDNA, RIKEN full-length enriched library, clone:D530008I23 product:unclassifiable, full insert sequence.	Crlf2	Mus musculus transmembrane phosphoinositide 3-phosphatase and tensin homolog 2, mRNA (cDNA clone MGC:36784 IMAGE:5346748), complete cds.	0.999855
1810013D10Rik	Mus musculus 10 day old male pancreas cDNA, RIKEN full-length enriched library, clone:1810013D10 product:weakly similar to HYPOTHETICAL 9.7 KDA PROTEIN (FRAGMENT) [Homo sapiens], full insert sequence.	Crym	Mus musculus 16 days embryo head cDNA, RIKEN full-length enriched library, clone:C130037G07 product:crystallin, mu, full insert sequence.	0.999916
Ttc15	Mus musculus 15 days embryo head cDNA, RIKEN full-length enriched library, clone:D930014A20 product:hypothetical Tetratricopeptide repeat (TPR) structure containing protein, full insert sequence.	Crym	Mus musculus 16 days embryo head cDNA, RIKEN full-length enriched library, clone:C130037G07 product:crystallin, mu, full insert sequence.	0.999898
Dlgap2	Mus musculus adult male corpus striatum cDNA, RIKEN full-length enriched library, clone:7630403P20 product:similar to DISKS LARGE-ASSOCIATED PROTEIN 1 (DAP-1) (GUANYLATE KINASE-ASSOCIATED PROTEIN) (SAP90/PSD-95-ASSOCIATED PROTEIN 1) (SAPAP1) (PSD-95/SAP9	Csf3r	Mus musculus 14 days embryo lung cDNA, RIKEN full-length enriched library, clone:G630018O10 product:colony stimulating factor 3 receptor (granulocyte), full insert sequence.	0.999913
Pqlc1	Mus musculus bone marrow macrophage cDNA, RIKEN full-length enriched library, clone:I830126F06 product:hypothetical Cystinosin/ERS1p repeat containing protein, full insert sequence.	Csf3r	Mus musculus 14 days embryo lung cDNA, RIKEN full-length enriched library, clone:G630018O10 product:colony stimulating factor 3 receptor (granulocyte), full insert sequence.	-0.999892
Mmp8	Mus musculus matrix metallopeptidase 8, mRNA (cDNA clone MGC:51623 IMAGE:5032770), complete cds.	Csf3r	Mus musculus 14 days embryo lung cDNA, RIKEN full-length enriched library, clone:G630018O10 product:colony stimulating factor 3 receptor (granulocyte), full insert sequence.	0.999942
Igsf5	Mus musculus 0 day neonate lung cDNA, RIKEN full-length enriched library, clone:E030016M12 product:RIKEN cDNA 2010003D20 gene, full insert sequence.	Csf3r	Mus musculus 14 days embryo lung cDNA, RIKEN full-length enriched library, clone:G630018O10 product:colony stimulating factor 3 receptor (granulocyte), full insert sequence.	-0.999913
Pecr	Mus musculus in vitro fertilized eggs cDNA, RIKEN full-length enriched library, clone:7420405J16 product:peroxisomal trans-2-enoyl-CoA reductase, full insert sequence.	Csf3r	Mus musculus 14 days embryo lung cDNA, RIKEN full-length enriched library, clone:G630018O10 product:colony stimulating factor 3 receptor (granulocyte), full insert sequence.	-0.999925
Gspt1	Mus musculus 5 days embryo whole body cDNA, RIKEN full-length enriched library, clone:I0C0042B03 product:G1 to phase transition 1, full insert sequence.	Csf3r	Mus musculus 14 days embryo lung cDNA, RIKEN full-length enriched library, clone:G630018O10 product:colony stimulating factor 3 receptor (granulocyte), full insert sequence.	-0.999899
Clec4d	Mus musculus NOD-derived CD11c +ve dendritic cells cDNA, RIKEN full-length enriched library, clone:F630115C04 product:C-type (calcium dependent, carbohydrate recognition domain) lectin, superfamily member 8, full insert sequence.	Csf3r	Mus musculus 14 days embryo lung cDNA, RIKEN full-length enriched library, clone:G630018O10 product:colony stimulating factor 3 receptor (granulocyte), full insert sequence.	0.999894
Rps6kc1	Mus musculus bone marrow macrophage cDNA, RIKEN full-length enriched library, clone:G530023M22 product:Weakly similar to RSK-like protein homolog [Mus musculus], full insert sequence.	Csf3r	Mus musculus 14 days embryo lung cDNA, RIKEN full-length enriched library, clone:G630018O10 product:colony stimulating factor 3 receptor (granulocyte), full insert sequence.	0.999975
Car4	Mus musculus carbonic anhydrase 4, mRNA (cDNA clone MGC:13978 IMAGE:4217743), complete cds.	Ctla2a	Mus musculus adult female placenta cDNA, RIKEN full-length enriched library, clone:1600012H19 product:cytotoxic T lymphocyte-associated protein 2 alpha, full insert sequence.	0.999871
Cklf	Mus musculus chemokine-like factor, mRNA (cDNA clone MGC:41679 IMAGE:1346032), complete cds.	Ctla2a	Mus musculus adult female placenta cDNA, RIKEN full-length enriched library, clone:1600012H19 product:cytotoxic T lymphocyte-associated protein 2 alpha, full insert sequence.	0.999885
Gm9904	Mus musculus NOD-derived CD11c +ve dendritic cells cDNA, RIKEN full-length enriched library, clone:F630041B17 product:hypothetical Immunoglobulin-like/Immunoglobulin subtype/Ig-like domain profile containing protein, full insert sequence.	Ctla2a	Mus musculus adult female placenta cDNA, RIKEN full-length enriched library, clone:1600012H19 product:cytotoxic T lymphocyte-associated protein 2 alpha, full insert sequence.	0.999995
9830132P13	Mus musculus adult male bone cDNA, RIKEN full-length enriched library, clone:9830132P13 product:unclassifiable, full insert sequence.	Ctla2a	Mus musculus adult female placenta cDNA, RIKEN full-length enriched library, clone:1600012H19 product:cytotoxic T lymphocyte-associated protein 2 alpha, full insert sequence.	0.999998
Lrch4	Mus musculus 2 days neonate thymus thymic cells cDNA, RIKEN full-length enriched library, clone:E430013D21 product:SIMILAR TO LEUCINE-RICH NEURONAL PROTEIN homolog [Mus musculus], full insert sequence.	Ctla2a	Mus musculus adult female placenta cDNA, RIKEN full-length enriched library, clone:1600012H19 product:cytotoxic T lymphocyte-associated protein 2 alpha, full insert sequence.	0.999892
Adamts4	Mus musculus 0 day neonate skin cDNA, RIKEN full-length enriched library, clone:4632427F01 product:a disintegrin-like and metalloprotease (reprolysin type) with thrombospondin type 1 motif, 4, full insert sequence.	Ctla2a	Mus musculus adult female placenta cDNA, RIKEN full-length enriched library, clone:1600012H19 product:cytotoxic T lymphocyte-associated protein 2 alpha, full insert sequence.	0.999856
Arid3b	Mus musculus 16 days neonate thymus cDNA, RIKEN full-length enriched library, clone:A130075L18 product:AT rich interactive domain 3B (Bright like), full insert sequence.	Ctla2b	Mus musculus bone marrow macrophage cDNA, RIKEN full-length enriched library, clone:I830018E13 product:cytotoxic T lymphocyte-associated protein 2 beta, full insert sequence.	-0.999975
Sh3bp1	Mus musculus mammary gland RCB-0527 Jyg-MC(B) cDNA, RIKEN full-length enriched library, clone:G930005J19 product:SH3-domain binding protein 1, full insert sequence.	Ctla2b	Mus musculus bone marrow macrophage cDNA, RIKEN full-length enriched library, clone:I830018E13 product:cytotoxic T lymphocyte-associated protein 2 beta, full insert sequence.	0.999881
Smpd3	Mus musculus 0 day neonate skin cDNA, RIKEN full-length enriched library, clone:4631433G07 product:sphingomyelin phosphodiesterase 3, neutral, full insert sequence.	Ctsg	Mus musculus cathepsin G, mRNA (cDNA clone MGC:159214 IMAGE:40130026), complete cds.	0.999937
Ccl11	Mus musculus small chemokine (C-C motif) ligand 11, mRNA (cDNA clone MGC:41147 IMAGE:1527856), complete cds.	Ctsg	Mus musculus cathepsin G, mRNA (cDNA clone MGC:159214 IMAGE:40130026), complete cds.	0.999877
9930104L06Rik	Mus musculus adult female vagina cDNA, RIKEN full-length enriched library, clone:9930104L06 product:similar to HYPOTHETICAL PROTEIN FLJ20508 [Homo sapiens], full insert sequence.	Ctsg	Mus musculus cathepsin G, mRNA (cDNA clone MGC:159214 IMAGE:40130026), complete cds.	0.999927
Mthfd2	Mus musculus methylenetetrahydrofolate dehydrogenase (NAD+ dependent), methenyltetrahydrofolate cyclohydrolase, mRNA (cDNA clone MGC:28481 IMAGE:4164253), complete cds.	Ctsg	Mus musculus cathepsin G, mRNA (cDNA clone MGC:159214 IMAGE:40130026), complete cds.	0.999872
Foxm1	Mus musculus forkhead box M1, mRNA (cDNA clone MGC:78195 IMAGE:6515008), complete cds.	Ctsg	Mus musculus cathepsin G, mRNA (cDNA clone MGC:159214 IMAGE:40130026), complete cds.	0.999947
Igf2bp3	Mus musculus 9.5 days embryo parthenogenote cDNA, RIKEN full-length enriched library, clone:B130050M17 product:insulin-like growth factor 2, binding protein 3, full insert sequence.	Ctsg	Mus musculus cathepsin G, mRNA (cDNA clone MGC:159214 IMAGE:40130026), complete cds.	0.999926
Rapgefl1	Mus musculus adult male corpora quadrigemina cDNA, RIKEN full-length enriched library, clone:B230105J10 product:inferred: Link guanine nucleotide exchange factor II {Homo sapiens}, full insert sequence.	Ctsg	Mus musculus cathepsin G, mRNA (cDNA clone MGC:159214 IMAGE:40130026), complete cds.	0.999887
Prg2	Mus musculus proteoglycan 2, bone marrow, mRNA (cDNA clone MGC:130327 IMAGE:40055691), complete cds.	Ctsg	Mus musculus cathepsin G, mRNA (cDNA clone MGC:159214 IMAGE:40130026), complete cds.	0.999858
Gpx3	Mus musculus glutathione peroxidase 3, mRNA (cDNA clone MGC:54712 IMAGE:4221025), complete cds.	Ctsg	Mus musculus cathepsin G, mRNA (cDNA clone MGC:159214 IMAGE:40130026), complete cds.	0.999975
Il1r1	Mus musculus 16 days embryo head cDNA, RIKEN full-length enriched library, clone:C130072K02 product:interleukin 1 receptor, type I, full insert sequence.	Ctsg	Mus musculus cathepsin G, mRNA (cDNA clone MGC:159214 IMAGE:40130026), complete cds.	0.999913
Gspt1	Mus musculus 5 days embryo whole body cDNA, RIKEN full-length enriched library, clone:I0C0042B03 product:G1 to phase transition 1, full insert sequence.	Ctsk	Mus musculus cathepsin K, mRNA (cDNA clone MGC:54691 IMAGE:6390854), complete cds.	-0.999868
Jak3	Mus musculus 2 days neonate thymus thymic cells cDNA, RIKEN full-length enriched library, clone:E430014A10 product:Janus kinase 3, full insert sequence.	Ctsk	Mus musculus cathepsin K, mRNA (cDNA clone MGC:54691 IMAGE:6390854), complete cds.	0.999908
Mxd1	Mus musculus full open reading frame cDNA clone RZPDo836B1051D for gene Mad, Max dimerization protein; complete cds, incl. stopcodon.	Ctsk	Mus musculus cathepsin K, mRNA (cDNA clone MGC:54691 IMAGE:6390854), complete cds.	0.999887
Ier3	Mus musculus immediate early response 3, mRNA (cDNA clone MGC:6933 IMAGE:2811734), complete cds.	Ctsk	Mus musculus cathepsin K, mRNA (cDNA clone MGC:54691 IMAGE:6390854), complete cds.	0.999916
Aebp1	Mus musculus osteoclast-like cell cDNA, RIKEN full-length enriched library, clone:I420018O14 product:AE binding protein 1, full insert sequence.	Ctsk	Mus musculus cathepsin K, mRNA (cDNA clone MGC:54691 IMAGE:6390854), complete cds.	0.99989
Igsf5	Mus musculus 0 day neonate lung cDNA, RIKEN full-length enriched library, clone:E030016M12 product:RIKEN cDNA 2010003D20 gene, full insert sequence.	Ctsk	Mus musculus cathepsin K, mRNA (cDNA clone MGC:54691 IMAGE:6390854), complete cds.	-0.999865
Traf7	Mus musculus 2 days neonate thymus thymic cells cDNA, RIKEN full-length enriched library, clone:E430016H12 product:synaptotagmin 4, full insert sequence.	Ctsk	Mus musculus cathepsin K, mRNA (cDNA clone MGC:54691 IMAGE:6390854), complete cds.	0.999883
E530001K10Rik	Mus musculus adult male cortex cDNA, RIKEN full-length enriched library, clone:B530003A21 product:hypothetical protein, full insert sequence.	Cuedc2	Mus musculus 12 days embryo head cDNA, RIKEN full-length enriched library, clone:3010002G01 product:BA18I14.5.1 (NOVEL PROTEIN ISOFORM 1) homolog [Homo sapiens], full insert sequence.	0.999931
Cyfip2	Mus musculus adult male kidney cDNA, RIKEN full-length enriched library, clone:M421019K13 product:cytoplasmic FMR1 interacting protein 2, full insert sequence.	Cuedc2	Mus musculus 12 days embryo head cDNA, RIKEN full-length enriched library, clone:3010002G01 product:BA18I14.5.1 (NOVEL PROTEIN ISOFORM 1) homolog [Homo sapiens], full insert sequence.	0.999896
Mical1	Mus musculus NOD-derived CD11c +ve dendritic cells cDNA, RIKEN full-length enriched library, clone:F630102K18 product:NEDD9 interacting protein with calponin homology and LIM domains, full insert sequence.	Cuedc2	Mus musculus 12 days embryo head cDNA, RIKEN full-length enriched library, clone:3010002G01 product:BA18I14.5.1 (NOVEL PROTEIN ISOFORM 1) homolog [Homo sapiens], full insert sequence.	0.999959
Ano2	Mus musculus adult male testis cDNA, RIKEN full-length enriched library, clone:4930527E21 product:transmembrane protein 16B, full insert sequence.	Cugbp2	Mus musculus adult male urinary bladder cDNA, RIKEN full-length enriched library, clone:9530098D08 product:CUG triplet repeat,RNA binding protein 2, full insert sequence.	0.999963
Ank2	Mus musculus 12 days embryo spinal ganglion cDNA, RIKEN full-length enriched library, clone:D130083E16 product:weakly similar to ANKYRIN 2 (BRAIN ANKYRIN) (ANKYRIN B) (ANKYRIN, NONERYTHROID) [Homo sapiens], full insert sequence.	Cxadr	Mus musculus coxsackievirus and adenovirus receptor, mRNA (cDNA clone MGC:25298 IMAGE:4216727), complete cds.	0.999934
Emilin2	Mus musculus NOD-derived CD11c +ve dendritic cells cDNA, RIKEN full-length enriched library, clone:F630015F04 product:elastin microfibril interfacer 2, full insert sequence.	Cxadr	Mus musculus coxsackievirus and adenovirus receptor, mRNA (cDNA clone MGC:25298 IMAGE:4216727), complete cds.	0.999906
Rnf181	Mus musculus 13 days embryo head cDNA, RIKEN full-length enriched library, clone:3110030B08 product:hypothetical RING finger containing protein, full insert sequence.	Cxadr	Mus musculus coxsackievirus and adenovirus receptor, mRNA (cDNA clone MGC:25298 IMAGE:4216727), complete cds.	-0.999883
Ighg	Mus musculus in vitro fertilized eggs cDNA, RIKEN full-length enriched library, clone:7420443K01 product:Ig gamma-2B chain C region, membrane-bound form homolog [Mus musculus], full insert sequence.	Cxcl1	Mus musculus chemokine (C-X-C motif) ligand 1, mRNA (cDNA clone MGC:164133 IMAGE:40130779), complete cds.	0.999898
Igk-V21-4	Mus musculus immunoglobulin kappa chain variable 21 (V21)-4, mRNA (cDNA clone MGC:118186 IMAGE:4989625), complete cds.	Cxcl1	Mus musculus chemokine (C-X-C motif) ligand 1, mRNA (cDNA clone MGC:164133 IMAGE:40130779), complete cds.	0.99999
F13a1	Mus musculus NOD-derived CD11c +ve dendritic cells cDNA, RIKEN full-length enriched library, clone:F630041C07 product:coagulation factor XIII, alpha subunit, full insert sequence.	Cxcl1	Mus musculus chemokine (C-X-C motif) ligand 1, mRNA (cDNA clone MGC:164133 IMAGE:40130779), complete cds.	0.999936
Mdk	Mus musculus midkine, mRNA (cDNA clone MGC:18540 IMAGE:4167496), complete cds.	Cxcl1	Mus musculus chemokine (C-X-C motif) ligand 1, mRNA (cDNA clone MGC:164133 IMAGE:40130779), complete cds.	0.999999
Hmmr	Mus musculus 12 days embryo male wolffian duct includes surrounding region cDNA, RIKEN full-length enriched library, clone:6720466F14 product:hyaluronan mediated motility receptor (RHAMM), full insert sequence.	Cxcl1	Mus musculus chemokine (C-X-C motif) ligand 1, mRNA (cDNA clone MGC:164133 IMAGE:40130779), complete cds.	0.99992
B230354K17Rik	Mus musculus adult male corpora quadrigemina cDNA, RIKEN full-length enriched library, clone:B230354K17 product:unclassifiable, full insert sequence.	Cxcl1	Mus musculus chemokine (C-X-C motif) ligand 1, mRNA (cDNA clone MGC:164133 IMAGE:40130779), complete cds.	0.999864
Gramd4	Mus musculus cDNA sequence BC021523, mRNA (cDNA clone IMAGE:6821901), partial cds.	Cxcl1	Mus musculus chemokine (C-X-C motif) ligand 1, mRNA (cDNA clone MGC:164133 IMAGE:40130779), complete cds.	0.999871
Il1f9	Mus musculus interleukin 1 family, member 9, mRNA (cDNA clone MGC:143635 IMAGE:40091521), complete cds.	Cxcl1	Mus musculus chemokine (C-X-C motif) ligand 1, mRNA (cDNA clone MGC:164133 IMAGE:40130779), complete cds.	0.999852
Ppbp	Mus musculus pro-platelet basic protein, mRNA (cDNA clone MGC:149962 IMAGE:40053104), complete cds.	Cxcl1	Mus musculus chemokine (C-X-C motif) ligand 1, mRNA (cDNA clone MGC:164133 IMAGE:40130779), complete cds.	0.99995
Kcnj15	Mus musculus 10 days lactation, adult female mammary gland cDNA, RIKEN full-length enriched library, clone:D730016J22 product:potassium inwardly-rectifying channel, subfamily J, member 15, full insert sequence.	Cxcl1	Mus musculus chemokine (C-X-C motif) ligand 1, mRNA (cDNA clone MGC:164133 IMAGE:40130779), complete cds.	0.999947
Nrg1	Mus musculus 0 day neonate cerebellum cDNA, RIKEN full-length enriched library, clone:C230013P13 product:NEUREGULIN-1, SENSORY AND MOTOR NEURON-DERIVED FACTOR ISOFORM homolog [Homo sapiens], full insert sequence.	Cxcl1	Mus musculus chemokine (C-X-C motif) ligand 1, mRNA (cDNA clone MGC:164133 IMAGE:40130779), complete cds.	0.999964
Adpgk	Mus musculus bone marrow macrophage cDNA, RIKEN full-length enriched library, clone:G530106P09 product:RbBP-35 homolog [Homo sapiens], full insert sequence.	Cxcl1	Mus musculus chemokine (C-X-C motif) ligand 1, mRNA (cDNA clone MGC:164133 IMAGE:40130779), complete cds.	0.999967
Thbs3	Mus musculus thrombospondin 3, mRNA (cDNA clone MGC:62234 IMAGE:6401682), complete cds.	Cxcl1	Mus musculus chemokine (C-X-C motif) ligand 1, mRNA (cDNA clone MGC:164133 IMAGE:40130779), complete cds.	0.999931
Rac2	Mus musculus RAS-related C3 botulinum substrate 2, mRNA (cDNA clone MGC:6255 IMAGE:3495818), complete cds.	Cxcl16	Mus musculus adult male pituitary gland cDNA, RIKEN full-length enriched library, clone:5330424K11 product:CXC chemokine ligand 16, full insert sequence.	0.999901
Alg3	Mus musculus adult male liver tumor cDNA, RIKEN full-length enriched library, clone:C730027F03 product:asparagine-linked glycosylation 3 homolog (yeast, alpha-1,3-mannosyltransferase), full insert sequence.	Cxcl16	Mus musculus adult male pituitary gland cDNA, RIKEN full-length enriched library, clone:5330424K11 product:CXC chemokine ligand 16, full insert sequence.	-0.999879
Arhgdib	Mus musculus adult male small intestine cDNA, RIKEN full-length enriched library, clone:2010016E13 product:rho, GDP dissociation inhibitor (GDI) beta, full insert sequence.	Cxcl16	Mus musculus adult male pituitary gland cDNA, RIKEN full-length enriched library, clone:5330424K11 product:CXC chemokine ligand 16, full insert sequence.	0.99986
9130404H23Rik	Mus musculus adult male cecum cDNA, RIKEN full-length enriched library, clone:9130404H23 product:hypothetical protein, full insert sequence.	Cxcl16	Mus musculus adult male pituitary gland cDNA, RIKEN full-length enriched library, clone:5330424K11 product:CXC chemokine ligand 16, full insert sequence.	0.99998
Fam125b	Mus musculus 10 days embryo whole body cDNA, RIKEN full-length enriched library, clone:2610200O14 product:hypothetical protein, full insert sequence.	Cxcl2	Mus musculus B6-derived CD11 +ve dendritic cells cDNA, RIKEN full-length enriched library, clone:F730311N19 product:chemokine (C-X-C motif) ligand 2, full insert sequence.	0.999992
Man1c1	Mus musculus 0 day neonate cerebellum cDNA, RIKEN full-length enriched library, clone:C230059A18 product:mannosidase, alpha, class 1C, member 1, full insert sequence.	Cxcl2	Mus musculus B6-derived CD11 +ve dendritic cells cDNA, RIKEN full-length enriched library, clone:F730311N19 product:chemokine (C-X-C motif) ligand 2, full insert sequence.	0.999992
Mthfd2	Mus musculus methylenetetrahydrofolate dehydrogenase (NAD+ dependent), methenyltetrahydrofolate cyclohydrolase, mRNA (cDNA clone MGC:28481 IMAGE:4164253), complete cds.	Cxcl2	Mus musculus B6-derived CD11 +ve dendritic cells cDNA, RIKEN full-length enriched library, clone:F730311N19 product:chemokine (C-X-C motif) ligand 2, full insert sequence.	0.999947
Pqlc1	Mus musculus bone marrow macrophage cDNA, RIKEN full-length enriched library, clone:I830126F06 product:hypothetical Cystinosin/ERS1p repeat containing protein, full insert sequence.	Cxcl2	Mus musculus B6-derived CD11 +ve dendritic cells cDNA, RIKEN full-length enriched library, clone:F730311N19 product:chemokine (C-X-C motif) ligand 2, full insert sequence.	-0.999876
Adam8	Mus musculus bone marrow macrophage cDNA, RIKEN full-length enriched library, clone:I830082F20 product:a disintegrin and metalloprotease domain 8, full insert sequence.	Cxcl2	Mus musculus B6-derived CD11 +ve dendritic cells cDNA, RIKEN full-length enriched library, clone:F730311N19 product:chemokine (C-X-C motif) ligand 2, full insert sequence.	1
Incenp	Mus musculus 2 days neonate thymus thymic cells cDNA, RIKEN full-length enriched library, clone:E430021M21 product:inner centromere protein, full insert sequence.	Cxcl2	Mus musculus B6-derived CD11 +ve dendritic cells cDNA, RIKEN full-length enriched library, clone:F730311N19 product:chemokine (C-X-C motif) ligand 2, full insert sequence.	0.999953
Aebp1	Mus musculus osteoclast-like cell cDNA, RIKEN full-length enriched library, clone:I420018O14 product:AE binding protein 1, full insert sequence.	Cxcl2	Mus musculus B6-derived CD11 +ve dendritic cells cDNA, RIKEN full-length enriched library, clone:F730311N19 product:chemokine (C-X-C motif) ligand 2, full insert sequence.	0.999953
Loxl3	Mus musculus lysyl oxidase-like 3, mRNA (cDNA clone MGC:19423 IMAGE:3488978), complete cds.	Cxcr4	Mus musculus chemokine (C-X-C motif) receptor 4, mRNA (cDNA clone MGC:36266 IMAGE:3592479), complete cds.	0.999904
Car4	Mus musculus carbonic anhydrase 4, mRNA (cDNA clone MGC:13978 IMAGE:4217743), complete cds.	Cxcr4	Mus musculus chemokine (C-X-C motif) receptor 4, mRNA (cDNA clone MGC:36266 IMAGE:3592479), complete cds.	0.999989
Tep1	Mus musculus 2 days pregnant adult female ovary cDNA, RIKEN full-length enriched library, clone:E330014B22 product:telomerase associated protein 1, full insert sequence.	Cxcr4	Mus musculus chemokine (C-X-C motif) receptor 4, mRNA (cDNA clone MGC:36266 IMAGE:3592479), complete cds.	0.999904
Arrdc1	Mus musculus NOD-derived CD11c +ve dendritic cells cDNA, RIKEN full-length enriched library, clone:F630009G14 product:arrestin domain containing 1, full insert sequence.	Cxcr5	Mus musculus Burkitt lymphoma receptor 1, mRNA (cDNA clone MGC:73612 IMAGE:1366773), complete cds.	0.999893
Il1rn	Mus musculus NOD-derived CD11c +ve dendritic cells cDNA, RIKEN full-length enriched library, clone:F630220G16 product:interleukin 1 receptor antagonist, full insert sequence.	Cxcr5	Mus musculus Burkitt lymphoma receptor 1, mRNA (cDNA clone MGC:73612 IMAGE:1366773), complete cds.	0.999974
S100a6	Mus musculus S100 calcium binding protein A6 (calcyclin), mRNA (cDNA clone MGC:18644 IMAGE:4219642), complete cds.	Cxcr5	Mus musculus Burkitt lymphoma receptor 1, mRNA (cDNA clone MGC:73612 IMAGE:1366773), complete cds.	0.999861
Hmmr	Mus musculus 12 days embryo male wolffian duct includes surrounding region cDNA, RIKEN full-length enriched library, clone:6720466F14 product:hyaluronan mediated motility receptor (RHAMM), full insert sequence.	Cxcr5	Mus musculus Burkitt lymphoma receptor 1, mRNA (cDNA clone MGC:73612 IMAGE:1366773), complete cds.	0.999885
Prosc	Mus musculus adult male medulla oblongata cDNA, RIKEN full-length enriched library, clone:6330408P06 product:proline synthetase co-transcribed, full insert sequence.	Cxcr5	Mus musculus Burkitt lymphoma receptor 1, mRNA (cDNA clone MGC:73612 IMAGE:1366773), complete cds.	-0.99987
Unc5c	Mus musculus 12 days embryo embryonic body between diaphragm region and neck cDNA, RIKEN full-length enriched library, clone:9430077M22 product:unc5 homolog (C. elegans) 3, full insert sequence.	Cxcr5	Mus musculus Burkitt lymphoma receptor 1, mRNA (cDNA clone MGC:73612 IMAGE:1366773), complete cds.	0.99995
Tlk2	Mus musculus RCB-1283 B16 melanoma cDNA, RIKEN full-length enriched library, clone:G430004D23 product:tousled-like kinase 2 (Arabidopsis), full insert sequence.	Cxcr5	Mus musculus Burkitt lymphoma receptor 1, mRNA (cDNA clone MGC:73612 IMAGE:1366773), complete cds.	-0.999903
2310014H01Rik	Mus musculus bone marrow macrophage cDNA, RIKEN full-length enriched library, clone:G530108E03 product:hypothetical Proline-rich region profile/Glutamine-rich region profile containing protein, full insert sequence.	Cyba	Mus musculus adult male kidney cDNA, RIKEN full-length enriched library, clone:0610007F11 product:cytochrome b-245, alpha polypeptide, full insert sequence.	0.999893
Fabp1	Mus musculus fatty acid binding protein 1, liver, mRNA (cDNA clone MGC:13855 IMAGE:4159971), complete cds.	Cyba	Mus musculus adult male kidney cDNA, RIKEN full-length enriched library, clone:0610007F11 product:cytochrome b-245, alpha polypeptide, full insert sequence.	-0.999864
Abcb1a	Mus musculus mammary gland RCB-0526 Jyg-MC(A) cDNA, RIKEN full-length enriched library, clone:G830001D23 product:ATP-binding cassette, sub-family B (MDR/TAP), member 1A, full insert sequence.	Cyba	Mus musculus adult male kidney cDNA, RIKEN full-length enriched library, clone:0610007F11 product:cytochrome b-245, alpha polypeptide, full insert sequence.	-0.999977
Rara	Mus musculus 3 days neonate thymus cDNA, RIKEN full-length enriched library, clone:A630030D23 product:retinoic acid receptor, alpha, full insert sequence.	Cyba	Mus musculus adult male kidney cDNA, RIKEN full-length enriched library, clone:0610007F11 product:cytochrome b-245, alpha polypeptide, full insert sequence.	-0.999862
Ncald	Mus musculus adult male diencephalon cDNA, RIKEN full-length enriched library, clone:9330144K06 product:NEUROCALCIN homolog [Homo sapiens], full insert sequence.	Cyba	Mus musculus adult male kidney cDNA, RIKEN full-length enriched library, clone:0610007F11 product:cytochrome b-245, alpha polypeptide, full insert sequence.	-0.999993
Arrb2	Mus musculus B6-derived CD11 +ve dendritic cells cDNA, RIKEN full-length enriched library, clone:F730103O19 product:ARRESTIN, BETA 2 homolog [Mus musculus], full insert sequence.	Cyba	Mus musculus adult male kidney cDNA, RIKEN full-length enriched library, clone:0610007F11 product:cytochrome b-245, alpha polypeptide, full insert sequence.	0.999895
Ncald	Mus musculus adult male diencephalon cDNA, RIKEN full-length enriched library, clone:9330144K06 product:NEUROCALCIN homolog [Homo sapiens], full insert sequence.	Cybb	Mus musculus adult male aorta and vein cDNA, RIKEN full-length enriched library, clone:A530008B12 product:cytochrome b-245, beta polypeptide, full insert sequence.	-0.999934
2310014H01Rik	Mus musculus bone marrow macrophage cDNA, RIKEN full-length enriched library, clone:G530108E03 product:hypothetical Proline-rich region profile/Glutamine-rich region profile containing protein, full insert sequence.	Cybb	Mus musculus adult male aorta and vein cDNA, RIKEN full-length enriched library, clone:A530008B12 product:cytochrome b-245, beta polypeptide, full insert sequence.	0.999932
Cdca8	Mus musculus 13 days embryo male testis cDNA, RIKEN full-length enriched library, clone:6030454J20 product:hypothetical protein, full insert sequence.	Cybb	Mus musculus adult male aorta and vein cDNA, RIKEN full-length enriched library, clone:A530008B12 product:cytochrome b-245, beta polypeptide, full insert sequence.	0.99988
Abcb1a	Mus musculus mammary gland RCB-0526 Jyg-MC(A) cDNA, RIKEN full-length enriched library, clone:G830001D23 product:ATP-binding cassette, sub-family B (MDR/TAP), member 1A, full insert sequence.	Cybb	Mus musculus adult male aorta and vein cDNA, RIKEN full-length enriched library, clone:A530008B12 product:cytochrome b-245, beta polypeptide, full insert sequence.	-0.999967
Cyp2c44	Mus musculus cytochrome P450, family 2, subfamily c, polypeptide 44, mRNA (cDNA clone MGC:25860 IMAGE:4195655), complete cds.	Cybb	Mus musculus adult male aorta and vein cDNA, RIKEN full-length enriched library, clone:A530008B12 product:cytochrome b-245, beta polypeptide, full insert sequence.	-0.999933
Shpk	Mus musculus carbohydrate kinase-like, mRNA (cDNA clone MGC:66695 IMAGE:5694588), complete cds.	Cybb	Mus musculus adult male aorta and vein cDNA, RIKEN full-length enriched library, clone:A530008B12 product:cytochrome b-245, beta polypeptide, full insert sequence.	-0.99986
Fabp1	Mus musculus fatty acid binding protein 1, liver, mRNA (cDNA clone MGC:13855 IMAGE:4159971), complete cds.	Cybb	Mus musculus adult male aorta and vein cDNA, RIKEN full-length enriched library, clone:A530008B12 product:cytochrome b-245, beta polypeptide, full insert sequence.	-0.999998
Cyba	Mus musculus adult male kidney cDNA, RIKEN full-length enriched library, clone:0610007F11 product:cytochrome b-245, alpha polypeptide, full insert sequence.	Cybb	Mus musculus adult male aorta and vein cDNA, RIKEN full-length enriched library, clone:A530008B12 product:cytochrome b-245, beta polypeptide, full insert sequence.	0.999893
Trappc4	Mus musculus adult male cerebellum cDNA, RIKEN full-length enriched library, clone:1500017G03 product:synbindin, full insert sequence.	Cybb	Mus musculus adult male aorta and vein cDNA, RIKEN full-length enriched library, clone:A530008B12 product:cytochrome b-245, beta polypeptide, full insert sequence.	-0.999898
E530001K10Rik	Mus musculus adult male cortex cDNA, RIKEN full-length enriched library, clone:B530003A21 product:hypothetical protein, full insert sequence.	Cyfip2	Mus musculus adult male kidney cDNA, RIKEN full-length enriched library, clone:M421019K13 product:cytoplasmic FMR1 interacting protein 2, full insert sequence.	0.999995
Relb	Mus musculus avian reticuloendotheliosis viral (v-rel) oncogene related B, mRNA (cDNA clone MGC:25383 IMAGE:4485540), complete cds.	Cygb	Mus musculus cytoglobin, mRNA (cDNA clone MGC:62810 IMAGE:6491041), complete cds.	0.999936
Slc16a3	Mus musculus solute carrier family 16 (monocarboxylic acid transporters), member 3, mRNA (cDNA clone MGC:51666 IMAGE:5319754), complete cds.	Cygb	Mus musculus cytoglobin, mRNA (cDNA clone MGC:62810 IMAGE:6491041), complete cds.	0.999982
Emb	Mus musculus embigin, mRNA (cDNA clone MGC:21425 IMAGE:4500922), complete cds.	Cygb	Mus musculus cytoglobin, mRNA (cDNA clone MGC:62810 IMAGE:6491041), complete cds.	0.9999
Sarm1	Mus musculus 10 days neonate cortex cDNA, RIKEN full-length enriched library, clone:A830091I15 product:hypothetical Gram-positive cocci surface protein 'anchoring' hexapeptide/TIR domain containing protein, full insert sequence.	Cygb	Mus musculus cytoglobin, mRNA (cDNA clone MGC:62810 IMAGE:6491041), complete cds.	0.99995
Nudt7	Mus musculus 2 days neonate thymus thymic cells cDNA, RIKEN full-length enriched library, clone:E430005O06 product:nudix (nucleoside diphosphate linked moiety X)-type motif 7, full insert sequence.	Cygb	Mus musculus cytoglobin, mRNA (cDNA clone MGC:62810 IMAGE:6491041), complete cds.	-0.999916
Ica1	Mus musculus adult male testis cDNA, RIKEN full-length enriched library, clone:4933430B13 product:islet cell autoantigen 1, 69 kDa, full insert sequence.	Cygb	Mus musculus cytoglobin, mRNA (cDNA clone MGC:62810 IMAGE:6491041), complete cds.	0.999905
Pag1	Mus musculus 0 day neonate head cDNA, RIKEN full-length enriched library, clone:4833436A14 product:phosphoprotein-associated with GEMs, full insert sequence.	Cyp2b9	Mus musculus cytochrome P450, family 2, subfamily b, polypeptide 9, mRNA (cDNA clone MGC:155762 IMAGE:40129448), complete cds.	-0.999929
Fmo1	Mus musculus adult male kidney cDNA, RIKEN full-length enriched library, clone:F530003I06 product:flavin containing monooxygenase 1, full insert sequence.	Cyp2b9	Mus musculus cytochrome P450, family 2, subfamily b, polypeptide 9, mRNA (cDNA clone MGC:155762 IMAGE:40129448), complete cds.	0.999895
Mrp63	Mus musculus mitochondrial ribosomal protein 63, mRNA (cDNA clone MGC:66870 IMAGE:6411308), complete cds.	Cyp2b9	Mus musculus cytochrome P450, family 2, subfamily b, polypeptide 9, mRNA (cDNA clone MGC:155762 IMAGE:40129448), complete cds.	-0.999951
Dyrk2	Mus musculus dual-specificity tyrosine-(Y)-phosphorylation regulated kinase 2, mRNA (cDNA clone MGC:109676 IMAGE:6808145), complete cds.	Cyp2b9	Mus musculus cytochrome P450, family 2, subfamily b, polypeptide 9, mRNA (cDNA clone MGC:155762 IMAGE:40129448), complete cds.	0.99991
Asf1b	Mus musculus ASF1 anti-silencing function 1 homolog B (S. cerevisiae), mRNA (cDNA clone MGC:6473 IMAGE:2645378), complete cds.	Cyp2b9	Mus musculus cytochrome P450, family 2, subfamily b, polypeptide 9, mRNA (cDNA clone MGC:155762 IMAGE:40129448), complete cds.	-0.999919
5133400G04Rik	Mus musculus adult male testis cDNA, RIKEN full-length enriched library, clone:4930583E11 product:hypothetical protein, full insert sequence.	Cyp2c29	Mus musculus 2 cells egg cDNA, RIKEN full-length enriched library, clone:B020015I11 product:cytochrome P450, family 2, subfamily c, polypeptide 29, full insert sequence.	-0.99991
4930542H20Rik	Mus musculus adult male testis cDNA, RIKEN full-length enriched library, clone:4930542H20 product:unclassifiable, full insert sequence.	Cyp2c29	Mus musculus 2 cells egg cDNA, RIKEN full-length enriched library, clone:B020015I11 product:cytochrome P450, family 2, subfamily c, polypeptide 29, full insert sequence.	-0.999856
Fabp1	Mus musculus fatty acid binding protein 1, liver, mRNA (cDNA clone MGC:13855 IMAGE:4159971), complete cds.	Cyp2c44	Mus musculus cytochrome P450, family 2, subfamily c, polypeptide 44, mRNA (cDNA clone MGC:25860 IMAGE:4195655), complete cds.	0.999953
Rasgrp1	Mus musculus adult male hippocampus cDNA, RIKEN full-length enriched library, clone:2900018E03 product:RAS guanyl releasing protein 1, full insert sequence.	Cyp2c50	Mus musculus adult male liver tumor cDNA, RIKEN full-length enriched library, clone:C730018O05 product:cytochrome P450, family 2, subfamily c, polypeptide 50, full insert sequence.	-0.999949
Arpc1b	Mus musculus CRL-1722 L5178Y-R cDNA, RIKEN full-length enriched library, clone:I730044L16 product:actin related protein 2/3 complex, subunit 1B, full insert sequence.	Cyp2d22	Mus musculus cytochrome P450, family 2, subfamily d, polypeptide 22, mRNA (cDNA clone MGC:28893 IMAGE:4912394), complete cds.	-0.99994
Prkcd	Mus musculus protein kinase C, delta, mRNA (cDNA clone MGC:58920 IMAGE:6515302), complete cds.	Cyp3a25	Mus musculus cytochrome P450, family 3, subfamily a, polypeptide 25, mRNA (cDNA clone MGC:30226 IMAGE:5124151), complete cds.	-0.999994
Jam2	Mus musculus 9.5 days embryo parthenogenote cDNA, RIKEN full-length enriched library, clone:B130032E13 product:junction cell adhesion molecule 2, full insert sequence.	Cyp3a25	Mus musculus cytochrome P450, family 3, subfamily a, polypeptide 25, mRNA (cDNA clone MGC:30226 IMAGE:5124151), complete cds.	-0.999946
Psma3	Mus musculus 2 days neonate thymus thymic cells cDNA, RIKEN full-length enriched library, clone:C920013M15 product:proteasome (prosome, macropain) subunit, alpha type 3, full insert sequence.	Cyp3a25	Mus musculus cytochrome P450, family 3, subfamily a, polypeptide 25, mRNA (cDNA clone MGC:30226 IMAGE:5124151), complete cds.	0.999868
Smpd3	Mus musculus 0 day neonate skin cDNA, RIKEN full-length enriched library, clone:4631433G07 product:sphingomyelin phosphodiesterase 3, neutral, full insert sequence.	D130079A08Rik	Mus musculus 16 days embryo head cDNA, RIKEN full-length enriched library, clone:C130011O14 product:unclassifiable, full insert sequence.	0.999921
Rapgefl1	Mus musculus adult male corpora quadrigemina cDNA, RIKEN full-length enriched library, clone:B230105J10 product:inferred: Link guanine nucleotide exchange factor II {Homo sapiens}, full insert sequence.	D130079A08Rik	Mus musculus 16 days embryo head cDNA, RIKEN full-length enriched library, clone:C130011O14 product:unclassifiable, full insert sequence.	0.99986
Ache	Mus musculus 16 days neonate cerebellum cDNA, RIKEN full-length enriched library, clone:9630050A01 product:acetylcholinesterase, full insert sequence.	D130079A08Rik	Mus musculus 16 days embryo head cDNA, RIKEN full-length enriched library, clone:C130011O14 product:unclassifiable, full insert sequence.	0.999852
Tmem116	Mus musculus adult male corpus striatum cDNA, RIKEN full-length enriched library, clone:C030022K24 product:weakly similar to HYPOTHETICAL 40.1 KDA PROTEIN (FRAGMENT) [Homo sapiens], full insert sequence.	D130079A08Rik	Mus musculus 16 days embryo head cDNA, RIKEN full-length enriched library, clone:C130011O14 product:unclassifiable, full insert sequence.	0.999936
Rbpms2	Mus musculus ES cells cDNA, RIKEN full-length enriched library, clone:2400008B06 product:similar to RNA-BINDING PROTEIN WITH MULTIPLE SPLICING (RBP-MS) [Homo sapiens], full insert sequence.	D330012F22Rik	Mus musculus RIKEN cDNA D330012F22 gene, mRNA (cDNA clone MGC:47349 IMAGE:4458984), complete cds.	0.999908
Cd300lg	Mus musculus adult male aorta and vein cDNA, RIKEN full-length enriched library, clone:A530006C15 product:weakly similar to TREM4 beta [Homo sapiens], full insert sequence.	D330012F22Rik	Mus musculus RIKEN cDNA D330012F22 gene, mRNA (cDNA clone MGC:47349 IMAGE:4458984), complete cds.	0.999987
4933431K23Rik	Mus musculus 1 day pregnant adult female ovary cDNA, RIKEN full-length enriched library, clone:7230402M02 product:unclassifiable, full insert sequence.	D530008I23	Mus musculus 13 days embryo stomach cDNA, RIKEN full-length enriched library, clone:D530008I23 product:unclassifiable, full insert sequence.	0.999983
Bicc1	Mus musculus 10 days neonate cerebellum cDNA, RIKEN full-length enriched library, clone:B930044I03 product:bicaudal C homolog 1 (Drosophila), full insert sequence.	D530008I23	Mus musculus 13 days embryo stomach cDNA, RIKEN full-length enriched library, clone:D530008I23 product:unclassifiable, full insert sequence.	0.999961
Nedd4l	Mus musculus adult male medulla oblongata cDNA, RIKEN full-length enriched library, clone:6330416P17 product:neural precursor cell expressed, developmentally down-regulated gene 4b, full insert sequence.	Dbf4	Mus musculus 14 days embryo liver cDNA, RIKEN full-length enriched library, clone:4432409B02 product:activator of S phase kinase, full insert sequence.	0.999984
Trmt61b	Mus musculus adult male corpora quadrigemina cDNA, RIKEN full-length enriched library, clone:B230314G09 product:unclassifiable, full insert sequence.	Dbf4	Mus musculus 14 days embryo liver cDNA, RIKEN full-length enriched library, clone:4432409B02 product:activator of S phase kinase, full insert sequence.	-0.999943
Alpk1	Mus musculus adult male aorta and vein cDNA, RIKEN full-length enriched library, clone:A530099G12 product:LYMPHOCYTE ALPHA-KINASE homolog [Homo sapiens], full insert sequence.	Dctd	Mus musculus adult male spinal cord cDNA, RIKEN full-length enriched library, clone:A330075N13 product:dCMP deaminase, full insert sequence.	0.999975
Mxd1	Mus musculus full open reading frame cDNA clone RZPDo836B1051D for gene Mad, Max dimerization protein; complete cds, incl. stopcodon.	Dctd	Mus musculus adult male spinal cord cDNA, RIKEN full-length enriched library, clone:A330075N13 product:dCMP deaminase, full insert sequence.	0.999895
Meis1	Mus musculus 12 days embryo male wolffian duct includes surrounding region cDNA, RIKEN full-length enriched library, clone:6720477P20 product:myeloid ecotropic viral integration site 1, full insert sequence.	Dctd	Mus musculus adult male spinal cord cDNA, RIKEN full-length enriched library, clone:A330075N13 product:dCMP deaminase, full insert sequence.	-0.999945
Anxa1	Mus musculus NOD-derived CD11c +ve dendritic cells cDNA, RIKEN full-length enriched library, clone:F630110K03 product:hypothetical protein, full insert sequence.	Dctd	Mus musculus adult male spinal cord cDNA, RIKEN full-length enriched library, clone:A330075N13 product:dCMP deaminase, full insert sequence.	0.999857
Asns	Mus musculus asparagine synthetase, mRNA (cDNA clone MGC:5995 IMAGE:3585775), complete cds.	Dctd	Mus musculus adult male spinal cord cDNA, RIKEN full-length enriched library, clone:A330075N13 product:dCMP deaminase, full insert sequence.	0.999909
Tep1	Mus musculus 2 days pregnant adult female ovary cDNA, RIKEN full-length enriched library, clone:E330014B22 product:telomerase associated protein 1, full insert sequence.	Dctd	Mus musculus adult male spinal cord cDNA, RIKEN full-length enriched library, clone:A330075N13 product:dCMP deaminase, full insert sequence.	0.999948
Timp1	Mus musculus tissue inhibitor of metalloproteinase 1, mRNA (cDNA clone MGC:7143 IMAGE:3158222), complete cds.	Dctd	Mus musculus adult male spinal cord cDNA, RIKEN full-length enriched library, clone:A330075N13 product:dCMP deaminase, full insert sequence.	0.999936
Rara	Mus musculus 3 days neonate thymus cDNA, RIKEN full-length enriched library, clone:A630030D23 product:retinoic acid receptor, alpha, full insert sequence.	Ddb2	Mus musculus damage specific DNA binding protein 2, mRNA (cDNA clone MGC:117576 IMAGE:30933658), complete cds.	0.999873
Gcdh	Mus musculus glutaryl-Coenzyme A dehydrogenase, mRNA (cDNA clone MGC:74295 IMAGE:30314273), complete cds.	Ddb2	Mus musculus damage specific DNA binding protein 2, mRNA (cDNA clone MGC:117576 IMAGE:30933658), complete cds.	0.99991
Ncald	Mus musculus adult male diencephalon cDNA, RIKEN full-length enriched library, clone:9330144K06 product:NEUROCALCIN homolog [Homo sapiens], full insert sequence.	Ddb2	Mus musculus damage specific DNA binding protein 2, mRNA (cDNA clone MGC:117576 IMAGE:30933658), complete cds.	0.999852
Cyba	Mus musculus adult male kidney cDNA, RIKEN full-length enriched library, clone:0610007F11 product:cytochrome b-245, alpha polypeptide, full insert sequence.	Ddb2	Mus musculus damage specific DNA binding protein 2, mRNA (cDNA clone MGC:117576 IMAGE:30933658), complete cds.	-0.999907
Dynll1	Mus musculus dynein light chain LC8-type 1, mRNA (cDNA clone MGC:5723 IMAGE:3158148), complete cds.	Ddb2	Mus musculus damage specific DNA binding protein 2, mRNA (cDNA clone MGC:117576 IMAGE:30933658), complete cds.	-0.999853
Prei4	Mus musculus 13 days embryo male testis cDNA, RIKEN full-length enriched library, clone:6030473O12 product:hypothetical Glycerophosphoryl diester phosphodiesterase/Glycosyl hydrolase, starch-binding domain containing protein, full insert sequence.	Ddx39	Mus musculus bone marrow macrophage cDNA, RIKEN full-length enriched library, clone:I830028P17 product:Nuclear RNA helicase, DECD variant of DEAD box family homolog [Mus musculus], full insert sequence.	0.999891
9130404H23Rik	Mus musculus adult male cecum cDNA, RIKEN full-length enriched library, clone:9130404H23 product:hypothetical protein, full insert sequence.	Ddx39	Mus musculus bone marrow macrophage cDNA, RIKEN full-length enriched library, clone:I830028P17 product:Nuclear RNA helicase, DECD variant of DEAD box family homolog [Mus musculus], full insert sequence.	0.999901
Rock2	Mus musculus 2 days neonate sympathetic ganglion cDNA, RIKEN full-length enriched library, clone:7120492D13 product:Rho-associated coiled-coil forming kinase 2, full insert sequence.	Ddx39	Mus musculus bone marrow macrophage cDNA, RIKEN full-length enriched library, clone:I830028P17 product:Nuclear RNA helicase, DECD variant of DEAD box family homolog [Mus musculus], full insert sequence.	0.999883
Rac2	Mus musculus RAS-related C3 botulinum substrate 2, mRNA (cDNA clone MGC:6255 IMAGE:3495818), complete cds.	Ddx39	Mus musculus bone marrow macrophage cDNA, RIKEN full-length enriched library, clone:I830028P17 product:Nuclear RNA helicase, DECD variant of DEAD box family homolog [Mus musculus], full insert sequence.	0.999982
Cerk	Mus musculus ceramide kinase, mRNA (cDNA clone MGC:106531 IMAGE:6400872), complete cds.	Defb5	Synthetic construct Mus musculus clone IMAGE:100014254, MGC:173354 defensin beta 5 (Defb5) mRNA, encodes complete protein.	0.999997
2310021H06Rik	Mus musculus RIKEN cDNA 2310021H06 gene, mRNA (cDNA clone MGC:144358 IMAGE:40101263), complete cds.	Defb5	Synthetic construct Mus musculus clone IMAGE:100014254, MGC:173354 defensin beta 5 (Defb5) mRNA, encodes complete protein.	0.999938
Chek2	Mus musculus NOD-derived CD11c +ve dendritic cells cDNA, RIKEN full-length enriched library, clone:F630034O07 product:CHK2 checkpoint homolog (S. pombe), full insert sequence.	Defb5	Synthetic construct Mus musculus clone IMAGE:100014254, MGC:173354 defensin beta 5 (Defb5) mRNA, encodes complete protein.	0.999916
D130079A08Rik	Mus musculus 16 days embryo head cDNA, RIKEN full-length enriched library, clone:C130011O14 product:unclassifiable, full insert sequence.	Dennd2c	Mus musculus adult female vagina cDNA, RIKEN full-length enriched library, clone:9930005M03 product:Weakly similar to tumor cell suppression protein HTS1 homolog [Mus musculus], full insert sequence.	0.999953
Mgat4a	Mus musculus 13 days embryo heart cDNA, RIKEN full-length enriched library, clone:D330018H11 product:UDP-GLCNAC:A-1,3-D-MANNOSIDE B-1,4-N-ACETYLGLUCOSAMINYLTRANSFERASE IV (EC 2.4.1.145) homolog [Homo sapiens], full insert sequence.	Dennd2c	Mus musculus adult female vagina cDNA, RIKEN full-length enriched library, clone:9930005M03 product:Weakly similar to tumor cell suppression protein HTS1 homolog [Mus musculus], full insert sequence.	0.99989
Rapgefl1	Mus musculus adult male corpora quadrigemina cDNA, RIKEN full-length enriched library, clone:B230105J10 product:inferred: Link guanine nucleotide exchange factor II {Homo sapiens}, full insert sequence.	Dennd2c	Mus musculus adult female vagina cDNA, RIKEN full-length enriched library, clone:9930005M03 product:Weakly similar to tumor cell suppression protein HTS1 homolog [Mus musculus], full insert sequence.	0.999902
Smpd3	Mus musculus 0 day neonate skin cDNA, RIKEN full-length enriched library, clone:4631433G07 product:sphingomyelin phosphodiesterase 3, neutral, full insert sequence.	Dennd2c	Mus musculus adult female vagina cDNA, RIKEN full-length enriched library, clone:9930005M03 product:Weakly similar to tumor cell suppression protein HTS1 homolog [Mus musculus], full insert sequence.	0.999863
Tmem116	Mus musculus adult male corpus striatum cDNA, RIKEN full-length enriched library, clone:C030022K24 product:weakly similar to HYPOTHETICAL 40.1 KDA PROTEIN (FRAGMENT) [Homo sapiens], full insert sequence.	Dennd2c	Mus musculus adult female vagina cDNA, RIKEN full-length enriched library, clone:9930005M03 product:Weakly similar to tumor cell suppression protein HTS1 homolog [Mus musculus], full insert sequence.	0.999959
Ccdc69	Mus musculus coiled-coil domain containing 69, mRNA (cDNA clone MGC:107403 IMAGE:30053993), complete cds.	Depdc1b	Mus musculus DEP domain containing 1B, mRNA (cDNA clone MGC:161251 IMAGE:40141538), complete cds.	0.999881
Il1f9	Mus musculus interleukin 1 family, member 9, mRNA (cDNA clone MGC:143635 IMAGE:40091521), complete cds.	Depdc1b	Mus musculus DEP domain containing 1B, mRNA (cDNA clone MGC:161251 IMAGE:40141538), complete cds.	0.999869
Mdk	Mus musculus midkine, mRNA (cDNA clone MGC:18540 IMAGE:4167496), complete cds.	Depdc1b	Mus musculus DEP domain containing 1B, mRNA (cDNA clone MGC:161251 IMAGE:40141538), complete cds.	0.999873
Igk-V21-4	Mus musculus immunoglobulin kappa chain variable 21 (V21)-4, mRNA (cDNA clone MGC:118186 IMAGE:4989625), complete cds.	Depdc1b	Mus musculus DEP domain containing 1B, mRNA (cDNA clone MGC:161251 IMAGE:40141538), complete cds.	0.99991
F13a1	Mus musculus NOD-derived CD11c +ve dendritic cells cDNA, RIKEN full-length enriched library, clone:F630041C07 product:coagulation factor XIII, alpha subunit, full insert sequence.	Depdc1b	Mus musculus DEP domain containing 1B, mRNA (cDNA clone MGC:161251 IMAGE:40141538), complete cds.	0.999992
Cxcl1	Mus musculus chemokine (C-X-C motif) ligand 1, mRNA (cDNA clone MGC:164133 IMAGE:40130779), complete cds.	Depdc1b	Mus musculus DEP domain containing 1B, mRNA (cDNA clone MGC:161251 IMAGE:40141538), complete cds.	0.999887
Ppbp	Mus musculus pro-platelet basic protein, mRNA (cDNA clone MGC:149962 IMAGE:40053104), complete cds.	Depdc1b	Mus musculus DEP domain containing 1B, mRNA (cDNA clone MGC:161251 IMAGE:40141538), complete cds.	0.999886
Adpgk	Mus musculus bone marrow macrophage cDNA, RIKEN full-length enriched library, clone:G530106P09 product:RbBP-35 homolog [Homo sapiens], full insert sequence.	Depdc1b	Mus musculus DEP domain containing 1B, mRNA (cDNA clone MGC:161251 IMAGE:40141538), complete cds.	0.999939
Hint2	Mus musculus histidine triad nucleotide binding protein 2, mRNA (cDNA clone MGC:107703 IMAGE:6775318), complete cds.	Depdc1b	Mus musculus DEP domain containing 1B, mRNA (cDNA clone MGC:161251 IMAGE:40141538), complete cds.	-0.999902
Nrg1	Mus musculus 0 day neonate cerebellum cDNA, RIKEN full-length enriched library, clone:C230013P13 product:NEUREGULIN-1, SENSORY AND MOTOR NEURON-DERIVED FACTOR ISOFORM homolog [Homo sapiens], full insert sequence.	Depdc1b	Mus musculus DEP domain containing 1B, mRNA (cDNA clone MGC:161251 IMAGE:40141538), complete cds.	0.999951
Cd177	Mus musculus CD177 antigen, mRNA (cDNA clone MGC:27738 IMAGE:2648499), complete cds.	Depdc1b	Mus musculus DEP domain containing 1B, mRNA (cDNA clone MGC:161251 IMAGE:40141538), complete cds.	0.999942
Thbs3	Mus musculus thrombospondin 3, mRNA (cDNA clone MGC:62234 IMAGE:6401682), complete cds.	Depdc1b	Mus musculus DEP domain containing 1B, mRNA (cDNA clone MGC:161251 IMAGE:40141538), complete cds.	0.99999
Nmral1	Mus musculus 16 days embryo kidney cDNA, RIKEN full-length enriched library, clone:I920020A18 product:Similar to HSCARG homolog [Mus musculus], full insert sequence.	Dgat2	Mus musculus diacylglycerol O-acyltransferase 2, mRNA (cDNA clone MGC:49088 IMAGE:5125951), complete cds.	-0.999897
Aldh6a1	Mus musculus aldehyde dehydrogenase family 6, subfamily A1, mRNA (cDNA clone MGC:37325 IMAGE:4975560), complete cds.	Dgat2	Mus musculus diacylglycerol O-acyltransferase 2, mRNA (cDNA clone MGC:49088 IMAGE:5125951), complete cds.	0.999858
Cyp2c50	Mus musculus adult male liver tumor cDNA, RIKEN full-length enriched library, clone:C730018O05 product:cytochrome P450, family 2, subfamily c, polypeptide 50, full insert sequence.	Dgat2	Mus musculus diacylglycerol O-acyltransferase 2, mRNA (cDNA clone MGC:49088 IMAGE:5125951), complete cds.	0.999855
Timm50	Mus musculus translocase of inner mitochondrial membrane 50 homolog (yeast), mRNA (cDNA clone MGC:11857 IMAGE:3597676), complete cds.	Dgat2	Mus musculus diacylglycerol O-acyltransferase 2, mRNA (cDNA clone MGC:49088 IMAGE:5125951), complete cds.	0.999933
Igf1r	Mus musculus B6-derived CD11 +ve dendritic cells cDNA, RIKEN full-length enriched library, clone:F730313B05 product:insulin-like growth factor I receptor, full insert sequence.	Dkk3	Mus musculus 10, 11 days embryo whole body cDNA, RIKEN full-length enriched library, clone:2810409E22 product:dickkopf homolog 3 (Xenopus laevis), full insert sequence.	0.99996
Mical1	Mus musculus NOD-derived CD11c +ve dendritic cells cDNA, RIKEN full-length enriched library, clone:F630102K18 product:NEDD9 interacting protein with calponin homology and LIM domains, full insert sequence.	Dkk3	Mus musculus 10, 11 days embryo whole body cDNA, RIKEN full-length enriched library, clone:2810409E22 product:dickkopf homolog 3 (Xenopus laevis), full insert sequence.	0.999882
Cpt1c	Mus musculus 2 days pregnant adult female ovary cDNA, RIKEN full-length enriched library, clone:E330015D22 product:weakly similar to CARNITINE O-PALMITOYLTRANSFERASE I, MITOCHONDRIAL LIVER ISOFORM (EC 2.3.1.21) (CPT I) (CPTI-L) [Rattus norvegicus], full	Dok3	Mus musculus NOD-derived CD11c +ve dendritic cells cDNA, RIKEN full-length enriched library, clone:F630105K13 product:Adaptor protein (Inhibitory adapter molecule DOK3) homolog [Mus musculus], full insert sequence.	0.999899
Nup93	Mus musculus adult male corpora quadrigemina cDNA, RIKEN full-length enriched library, clone:B230111C05 product:similar to DEAD EYE [Brachydanio rerio], full insert sequence.	Dok3	Mus musculus NOD-derived CD11c +ve dendritic cells cDNA, RIKEN full-length enriched library, clone:F630105K13 product:Adaptor protein (Inhibitory adapter molecule DOK3) homolog [Mus musculus], full insert sequence.	0.999912
Cdkl3	Mus musculus adult male corpora quadrigemina cDNA, RIKEN full-length enriched library, clone:B230379H01 product:cyclin-dependent kinase-like 3, full insert sequence.	Dok3	Mus musculus NOD-derived CD11c +ve dendritic cells cDNA, RIKEN full-length enriched library, clone:F630105K13 product:Adaptor protein (Inhibitory adapter molecule DOK3) homolog [Mus musculus], full insert sequence.	0.99998
Wtap	Mus musculus activated spleen cDNA, RIKEN full-length enriched library, clone:F830016P12 product:Wilms' tumour 1-associating protein, full insert sequence.	Dok3	Mus musculus NOD-derived CD11c +ve dendritic cells cDNA, RIKEN full-length enriched library, clone:F630105K13 product:Adaptor protein (Inhibitory adapter molecule DOK3) homolog [Mus musculus], full insert sequence.	0.999894
Cd300lf	Mus musculus B6-derived CD11 +ve dendritic cells cDNA, RIKEN full-length enriched library, clone:F730004D16 product:hypothetical Prenyl group binding site (CAAX box)/Immunoglobulin and major histocompatibility complex domain/Immunoglobulin subtype contai	Dolk	Mus musculus dolichol kinase, mRNA (cDNA clone MGC:36683 IMAGE:5371267), complete cds.	-0.999875
Gpr62	Mus musculus adult male testis cDNA, RIKEN full-length enriched library, clone:4930431J04 product:inferred: G protein-coupled receptor {Homo sapiens}, full insert sequence.	Dolk	Mus musculus dolichol kinase, mRNA (cDNA clone MGC:36683 IMAGE:5371267), complete cds.	-0.999992
Cd37	Mus musculus NOD-derived CD11c +ve dendritic cells cDNA, RIKEN full-length enriched library, clone:F630012C18 product:CD37 antigen, full insert sequence.	Dolk	Mus musculus dolichol kinase, mRNA (cDNA clone MGC:36683 IMAGE:5371267), complete cds.	-0.999979
Fndc3b	Mus musculus 14 days pregnant adult female placenta cDNA, RIKEN full-length enriched library, clone:M5C1017G11 product:FAD104, full insert sequence.	Dolk	Mus musculus dolichol kinase, mRNA (cDNA clone MGC:36683 IMAGE:5371267), complete cds.	-0.999872
Pou2af1	Mus musculus POU domain, class 2, associating factor 1, mRNA (cDNA clone MGC:60585 IMAGE:30077096), complete cds.	Dtx3	Mus musculus B16 F10Y cells cDNA, RIKEN full-length enriched library, clone:G370150I16 product:deltex 3 homolog (Drosophila), full insert sequence.	0.999932
Fam129b	Mus musculus RIKEN cDNA 9130404D14 gene, mRNA (cDNA clone MGC:38300 IMAGE:5343013), complete cds.	Dtx3	Mus musculus B16 F10Y cells cDNA, RIKEN full-length enriched library, clone:G370150I16 product:deltex 3 homolog (Drosophila), full insert sequence.	0.999975
Mthfsd	Mus musculus 7 days embryo whole body cDNA, RIKEN full-length enriched library, clone:C430017P21 product:hypothetical 5-formyltetrahydrofolate cyclo-ligase/RNA-binding region RNP-1 (RNA recognition motif) containing protein, full insert sequence.	Dtx3	Mus musculus B16 F10Y cells cDNA, RIKEN full-length enriched library, clone:G370150I16 product:deltex 3 homolog (Drosophila), full insert sequence.	0.999954
Atp2a3	Mus musculus ATPase, Ca++ transporting, ubiquitous, mRNA (cDNA clone MGC:13968 IMAGE:4191458), complete cds.	Dtx3	Mus musculus B16 F10Y cells cDNA, RIKEN full-length enriched library, clone:G370150I16 product:deltex 3 homolog (Drosophila), full insert sequence.	0.999958
Prodh2	Mus musculus proline dehydrogenase (oxidase) 2, mRNA (cDNA clone MGC:25812 IMAGE:4161894), complete cds.	Dtx3	Mus musculus B16 F10Y cells cDNA, RIKEN full-length enriched library, clone:G370150I16 product:deltex 3 homolog (Drosophila), full insert sequence.	-0.999861
Tbc1d14	Mus musculus 10, 11 days embryo whole body cDNA, RIKEN full-length enriched library, clone:2810413P16 product:hypothetical RabGAP/TBC domain containing protein, full insert sequence.	Dtx3	Mus musculus B16 F10Y cells cDNA, RIKEN full-length enriched library, clone:G370150I16 product:deltex 3 homolog (Drosophila), full insert sequence.	0.999897
1810013D10Rik	Mus musculus 10 day old male pancreas cDNA, RIKEN full-length enriched library, clone:1810013D10 product:weakly similar to HYPOTHETICAL 9.7 KDA PROTEIN (FRAGMENT) [Homo sapiens], full insert sequence.	Dusp2	Mus musculus dual specificity phosphatase 2, mRNA (cDNA clone MGC:59340 IMAGE:6511513), complete cds.	-0.999947
Rtbdn	Mus musculus adult male spinal cord cDNA, RIKEN full-length enriched library, clone:A330096I21 product:weakly similar to RETBINDIN [Homo sapiens], full insert sequence.	Dusp2	Mus musculus dual specificity phosphatase 2, mRNA (cDNA clone MGC:59340 IMAGE:6511513), complete cds.	0.999952
Atp1a3	Mus musculus 0 day neonate eyeball cDNA, RIKEN full-length enriched library, clone:E130306P09 product:ATPase, Na+/K+ transporting, alpha 3 polypeptide, full insert sequence.	Dusp2	Mus musculus dual specificity phosphatase 2, mRNA (cDNA clone MGC:59340 IMAGE:6511513), complete cds.	0.999952
Kalrn	Mus musculus adult male stomach cDNA, RIKEN full-length enriched library, clone:2210407G14 product:hypothetical Pleckstrin homology (PH) domain containing protein, full insert sequence.	Dusp2	Mus musculus dual specificity phosphatase 2, mRNA (cDNA clone MGC:59340 IMAGE:6511513), complete cds.	-0.999904
Cyba	Mus musculus adult male kidney cDNA, RIKEN full-length enriched library, clone:0610007F11 product:cytochrome b-245, alpha polypeptide, full insert sequence.	Dynll1	Mus musculus dynein light chain LC8-type 1, mRNA (cDNA clone MGC:5723 IMAGE:3158148), complete cds.	0.999873
Ecsit	Mus musculus 10 day old male pancreas cDNA, RIKEN full-length enriched library, clone:1810020I06 product:signaling intermediate in Toll pathway-evolutionarily conserved, full insert sequence.	Dynll1	Mus musculus dynein light chain LC8-type 1, mRNA (cDNA clone MGC:5723 IMAGE:3158148), complete cds.	-0.999901
Arrb2	Mus musculus B6-derived CD11 +ve dendritic cells cDNA, RIKEN full-length enriched library, clone:F730103O19 product:ARRESTIN, BETA 2 homolog [Mus musculus], full insert sequence.	Dynll1	Mus musculus dynein light chain LC8-type 1, mRNA (cDNA clone MGC:5723 IMAGE:3158148), complete cds.	0.999915
Abcb4	Mus musculus adult male liver tumor cDNA, RIKEN full-length enriched library, clone:C730040C05 product:ATP-binding cassette, sub-family B (MDR/TAP), member 4, full insert sequence.	Dynll1	Mus musculus dynein light chain LC8-type 1, mRNA (cDNA clone MGC:5723 IMAGE:3158148), complete cds.	-0.999913
Asf1b	Mus musculus ASF1 anti-silencing function 1 homolog B (S. cerevisiae), mRNA (cDNA clone MGC:6473 IMAGE:2645378), complete cds.	Dyrk2	Mus musculus dual-specificity tyrosine-(Y)-phosphorylation regulated kinase 2, mRNA (cDNA clone MGC:109676 IMAGE:6808145), complete cds.	-0.999954
Mrp63	Mus musculus mitochondrial ribosomal protein 63, mRNA (cDNA clone MGC:66870 IMAGE:6411308), complete cds.	Dyrk2	Mus musculus dual-specificity tyrosine-(Y)-phosphorylation regulated kinase 2, mRNA (cDNA clone MGC:109676 IMAGE:6808145), complete cds.	-0.999964
Fmo1	Mus musculus adult male kidney cDNA, RIKEN full-length enriched library, clone:F530003I06 product:flavin containing monooxygenase 1, full insert sequence.	Dyrk2	Mus musculus dual-specificity tyrosine-(Y)-phosphorylation regulated kinase 2, mRNA (cDNA clone MGC:109676 IMAGE:6808145), complete cds.	0.999868
Prrg2	Mus musculus adult female placenta cDNA, RIKEN full-length enriched library, clone:1600014G02 product:proline-rich Gla (G-carboxyglutamic acid) polypeptide 2, full insert sequence.	E2f2	Mus musculus E2F transcription factor 2, mRNA (cDNA clone MGC:69659 IMAGE:6848237), complete cds.	-0.999989
Cela3b	Mus musculus elastase 3, pancreatic, mRNA (cDNA clone MGC:74178 IMAGE:30309250), complete cds.	E330017A01Rik	Mus musculus RIKEN cDNA E330017A01 gene, mRNA (cDNA clone MGC:117520 IMAGE:30936622), complete cds.	0.999974
Rbms3	Mus musculus 12 days embryo male wolffian duct includes surrounding region cDNA, RIKEN full-length enriched library, clone:6720490M18 product:hypothetical RNA-binding region RNP-1 (RNA recognition motif) containing protein, full insert sequence.	E330017A01Rik	Mus musculus RIKEN cDNA E330017A01 gene, mRNA (cDNA clone MGC:117520 IMAGE:30936622), complete cds.	0.999881
Gpx2	Mus musculus glutathione peroxidase 2, mRNA (cDNA clone MGC:62872 IMAGE:6529267), complete cds.	E330017A01Rik	Mus musculus RIKEN cDNA E330017A01 gene, mRNA (cDNA clone MGC:117520 IMAGE:30936622), complete cds.	0.999984
Cpne2	Mus musculus 15 days embryo head cDNA, RIKEN full-length enriched library, clone:D930009E14 product:weakly similar to COPINE III [Homo sapiens], full insert sequence.	E330017A01Rik	Mus musculus RIKEN cDNA E330017A01 gene, mRNA (cDNA clone MGC:117520 IMAGE:30936622), complete cds.	0.999912
Coro2a	Mus musculus NOD-derived CD11c +ve dendritic cells cDNA, RIKEN full-length enriched library, clone:F630011O17 product:coronin, actin binding protein 2A, full insert sequence.	E330017A01Rik	Mus musculus RIKEN cDNA E330017A01 gene, mRNA (cDNA clone MGC:117520 IMAGE:30936622), complete cds.	0.999988
Lbp	Mus musculus 6 days neonate spleen cDNA, RIKEN full-length enriched library, clone:F420002K21 product:lipopolysaccharide binding protein, full insert sequence.	Ear1	Mus musculus eosinophil-associated, ribonuclease A family, member 1, mRNA (cDNA clone MGC:151437 IMAGE:40126379), complete cds.	0.999935
Hvcn1	Mus musculus cDNA, clone:Y0G0138E16, strand:plus, reference:ENSEMBL:Mouse-Transcript-ENST:ENSMUST00000062154, based on BLAT search.	Ear1	Mus musculus eosinophil-associated, ribonuclease A family, member 1, mRNA (cDNA clone MGC:151437 IMAGE:40126379), complete cds.	0.99988
Gramd4	Mus musculus cDNA sequence BC021523, mRNA (cDNA clone IMAGE:6821901), partial cds.	Ear1	Mus musculus eosinophil-associated, ribonuclease A family, member 1, mRNA (cDNA clone MGC:151437 IMAGE:40126379), complete cds.	0.999931
B230354K17Rik	Mus musculus adult male corpora quadrigemina cDNA, RIKEN full-length enriched library, clone:B230354K17 product:unclassifiable, full insert sequence.	Ear1	Mus musculus eosinophil-associated, ribonuclease A family, member 1, mRNA (cDNA clone MGC:151437 IMAGE:40126379), complete cds.	0.999923
Gm7455	Mus musculus partial mRNA for collagen type VI alpha 5 (Col6a5 gene).	Ear1	Mus musculus eosinophil-associated, ribonuclease A family, member 1, mRNA (cDNA clone MGC:151437 IMAGE:40126379), complete cds.	0.999992
Skap2	Mus musculus 10 days embryo whole body cDNA, RIKEN full-length enriched library, clone:2610021A10 product:SRC-ASSOCIATED ADAPTOR PROTEIN homolog [Homo sapiens], full insert sequence.	Ear12	Mus musculus eosinophil-associated, ribonuclease A family, member 12 (Ear12), mRNA.	0.999913
Ccdc80	Mus musculus RCB-0035 WEHI-3 cDNA, RIKEN full-length enriched library, clone:G430079O13 product:URB precursor, full insert sequence.	Ear12	Mus musculus eosinophil-associated, ribonuclease A family, member 12 (Ear12), mRNA.	0.999938
Pi15	Mus musculus peptidase inhibitor 15, mRNA (cDNA clone MGC:144531 IMAGE:40102877), complete cds.	Ear12	Mus musculus eosinophil-associated, ribonuclease A family, member 12 (Ear12), mRNA.	0.99994
Elmo1	Mus musculus 18 days pregnant adult female placenta and extra embryonic tissue cDNA, RIKEN full-length enriched library, clone:3830431P17 product:engulfment and cell motility 1, ced-12 homolog (C. elegans), full insert sequence.	Ear12	Mus musculus eosinophil-associated, ribonuclease A family, member 12 (Ear12), mRNA.	0.999954
Fstl1	Mus musculus follistatin-like 1, mRNA (cDNA clone MGC:25371 IMAGE:2647002), complete cds.	Ear12	Mus musculus eosinophil-associated, ribonuclease A family, member 12 (Ear12), mRNA.	0.999921
Sprr2j-ps	Mus musculus small proline-rich protein 2J, mRNA (cDNA clone MGC:159245 IMAGE:40130057), complete cds.	Ear12	Mus musculus eosinophil-associated, ribonuclease A family, member 12 (Ear12), mRNA.	0.999876
Ankfy1	Mus musculus adult male thymus cDNA, RIKEN full-length enriched library, clone:5830405L04 product:hypothetical BTB/POZ containing protein, full insert sequence.	Ear2	Mus musculus eosinophil-associated, ribonuclease A family, member 2, mRNA (cDNA clone MGC:73609 IMAGE:3464790), complete cds.	0.999896
Lyz1	Mus musculus lysozyme, mRNA (cDNA clone MGC:74258 IMAGE:30296274), complete cds.	Ear2	Mus musculus eosinophil-associated, ribonuclease A family, member 2, mRNA (cDNA clone MGC:73609 IMAGE:3464790), complete cds.	0.999984
Pdcd6	Mus musculus melanocyte cDNA, RIKEN full-length enriched library, clone:G270124L20 product:programmed cell death 6, full insert sequence.	Ear2	Mus musculus eosinophil-associated, ribonuclease A family, member 2, mRNA (cDNA clone MGC:73609 IMAGE:3464790), complete cds.	-0.999939
Psd3	Mus musculus 10 days neonate skin cDNA, RIKEN full-length enriched library, clone:4732433O14 product:hypothetical SEC7-like domain/SEC7 domain profile containing protein, full insert sequence.	Ear2	Mus musculus eosinophil-associated, ribonuclease A family, member 2, mRNA (cDNA clone MGC:73609 IMAGE:3464790), complete cds.	-0.999968
Macrod1	Mus musculus MACRO domain containing 1, mRNA (cDNA clone MGC:11843 IMAGE:3597023), complete cds.	Ear2	Mus musculus eosinophil-associated, ribonuclease A family, member 2, mRNA (cDNA clone MGC:73609 IMAGE:3464790), complete cds.	-0.99986
Cdc42bpb	Mus musculus Cdc42 binding protein kinase beta, mRNA (cDNA clone IMAGE:5359754), with apparent retained intron.	Ear2	Mus musculus eosinophil-associated, ribonuclease A family, member 2, mRNA (cDNA clone MGC:73609 IMAGE:3464790), complete cds.	-0.999877
Hps1	Mus musculus NOD-derived CD11c +ve dendritic cells cDNA, RIKEN full-length enriched library, clone:F630115D10 product:Hermansky-Pudlak syndrome 1 homolog (human), full insert sequence.	Ear2	Mus musculus eosinophil-associated, ribonuclease A family, member 2, mRNA (cDNA clone MGC:73609 IMAGE:3464790), complete cds.	0.999962
Rsl24d1	Mus musculus cDNA sequence BC003885, mRNA (cDNA clone MGC:107129 IMAGE:30254073), complete cds.	Ear2	Mus musculus eosinophil-associated, ribonuclease A family, member 2, mRNA (cDNA clone MGC:73609 IMAGE:3464790), complete cds.	-0.999868
Tagln2	Mus musculus transgelin 2, mRNA (cDNA clone MGC:55042 IMAGE:4981433), complete cds.	Ear2	Mus musculus eosinophil-associated, ribonuclease A family, member 2, mRNA (cDNA clone MGC:73609 IMAGE:3464790), complete cds.	0.999895
Ccl11	Mus musculus small chemokine (C-C motif) ligand 11, mRNA (cDNA clone MGC:41147 IMAGE:1527856), complete cds.	Ear7	Mus musculus eosinophil-associated, ribonuclease A family, member 7 (Ear7), mRNA.	0.99996
Anxa1	Mus musculus NOD-derived CD11c +ve dendritic cells cDNA, RIKEN full-length enriched library, clone:F630110K03 product:hypothetical protein, full insert sequence.	Ear7	Mus musculus eosinophil-associated, ribonuclease A family, member 7 (Ear7), mRNA.	0.999931
Igj	Mus musculus immunoglobulin joining chain, mRNA (cDNA clone MGC:6626 IMAGE:3491646), complete cds.	Ear7	Mus musculus eosinophil-associated, ribonuclease A family, member 7 (Ear7), mRNA.	0.999956
Il1r1	Mus musculus 16 days embryo head cDNA, RIKEN full-length enriched library, clone:C130072K02 product:interleukin 1 receptor, type I, full insert sequence.	Ear7	Mus musculus eosinophil-associated, ribonuclease A family, member 7 (Ear7), mRNA.	0.999948
Hsf4	Mus musculus B16 F10Y cells cDNA, RIKEN full-length enriched library, clone:G370005N10 product:heat shock transcription factor 4, full insert sequence.	Ear7	Mus musculus eosinophil-associated, ribonuclease A family, member 7 (Ear7), mRNA.	0.999904
Asns	Mus musculus asparagine synthetase, mRNA (cDNA clone MGC:5995 IMAGE:3585775), complete cds.	Ear7	Mus musculus eosinophil-associated, ribonuclease A family, member 7 (Ear7), mRNA.	0.999949
Lrrc34	Mus musculus leucine rich repeat containing 34, mRNA (cDNA clone MGC:144586 IMAGE:40103399), complete cds.	Ear7	Mus musculus eosinophil-associated, ribonuclease A family, member 7 (Ear7), mRNA.	0.99993
Snrpe	Mus musculus small nuclear ribonucleoprotein E, mRNA (cDNA clone MGC:67322 IMAGE:6407944), complete cds.	Ear7	Mus musculus eosinophil-associated, ribonuclease A family, member 7 (Ear7), mRNA.	0.999926
Gpx3	Mus musculus glutathione peroxidase 3, mRNA (cDNA clone MGC:54712 IMAGE:4221025), complete cds.	Ear7	Mus musculus eosinophil-associated, ribonuclease A family, member 7 (Ear7), mRNA.	0.999857
Itgam	Mus musculus B6-derived CD11 +ve dendritic cells cDNA, RIKEN full-length enriched library, clone:F730045J24 product:integrin alpha M, full insert sequence.	Ear7	Mus musculus eosinophil-associated, ribonuclease A family, member 7 (Ear7), mRNA.	0.999903
1700001K23Rik	Mus musculus adult male testis cDNA, RIKEN full-length enriched library, clone:1700001K23 product:hypothetical protein, full insert sequence.	Egln1	Mus musculus EGL nine homolog 1 (C. elegans), mRNA (cDNA clone MGC:11947 IMAGE:3600175), complete cds.	0.999957
Ghitm	Mus musculus osteoclast-like cell cDNA, RIKEN full-length enriched library, clone:I420028G17 product:growth hormone inducible transmembrane protein, full insert sequence.	Egln1	Mus musculus EGL nine homolog 1 (C. elegans), mRNA (cDNA clone MGC:11947 IMAGE:3600175), complete cds.	0.999962
Coro1a	Mus musculus coronin, actin binding protein 1A, mRNA (cDNA clone MGC:7245 IMAGE:3484185), complete cds.	Egln1	Mus musculus EGL nine homolog 1 (C. elegans), mRNA (cDNA clone MGC:11947 IMAGE:3600175), complete cds.	-0.999969
Top3b	Mus musculus 10 days neonate cerebellum cDNA, RIKEN full-length enriched library, clone:B930048G14 product:topoisomerase (DNA) III beta, full insert sequence.	Egln1	Mus musculus EGL nine homolog 1 (C. elegans), mRNA (cDNA clone MGC:11947 IMAGE:3600175), complete cds.	0.999911
Gsta4	Mus musculus glutathione S-transferase, alpha 4, mRNA (cDNA clone MGC:13725 IMAGE:3995378), complete cds.	Egr4	Synthetic construct Mus musculus clone IMAGE:100014496, MGC:175379 early growth response 4 (Egr4) mRNA, encodes complete protein.	-0.999857
Rtbdn	Mus musculus adult male spinal cord cDNA, RIKEN full-length enriched library, clone:A330096I21 product:weakly similar to RETBINDIN [Homo sapiens], full insert sequence.	Ehd4	Mus musculus EH-domain containing 4, mRNA (cDNA clone MGC:19417 IMAGE:3485836), complete cds.	0.999876
Kalrn	Mus musculus adult male stomach cDNA, RIKEN full-length enriched library, clone:2210407G14 product:hypothetical Pleckstrin homology (PH) domain containing protein, full insert sequence.	Ehd4	Mus musculus EH-domain containing 4, mRNA (cDNA clone MGC:19417 IMAGE:3485836), complete cds.	-0.999855
Fhl4	Mus musculus four and a half LIM domains 4, mRNA (cDNA clone MGC:74280 IMAGE:6774577), complete cds.	Eif4ebp3	Mus musculus eukaryotic translation initiation factor 4E binding protein 3, mRNA (cDNA clone MGC:130577 IMAGE:40055518), complete cds.	-0.999885
Fkbp5	Mus musculus osteoclast-like cell cDNA, RIKEN full-length enriched library, clone:I420019D10 product:FK506 binding protein 5, full insert sequence.	Eif4ebp3	Mus musculus eukaryotic translation initiation factor 4E binding protein 3, mRNA (cDNA clone MGC:130577 IMAGE:40055518), complete cds.	-0.999878
Prtn3	Synthetic construct Mus musculus clone IMAGE:100014705, MGC:175489 proteinase 3 (Prtn3) mRNA, encodes complete protein.	Elane	Mus musculus elastase 2, neutrophil, mRNA (cDNA clone MGC:175687 IMAGE:40131103), complete cds.	0.999997
C5ar1	Mus musculus complement component 5a receptor 1, mRNA (cDNA clone MGC:159344 IMAGE:40130156), complete cds.	Elane	Mus musculus elastase 2, neutrophil, mRNA (cDNA clone MGC:175687 IMAGE:40131103), complete cds.	0.999966
Ngp	Mus musculus neutrophilic granule protein, mRNA (cDNA clone MGC:155719 IMAGE:8734152), complete cds.	Elane	Mus musculus elastase 2, neutrophil, mRNA (cDNA clone MGC:175687 IMAGE:40131103), complete cds.	0.99999
Ms4a3	Mus musculus adult inner ear cDNA, RIKEN full-length enriched library, clone:F930111B08 product:membrane-spanning 4-domains, subfamily A, member 3, full insert sequence.	Elane	Mus musculus elastase 2, neutrophil, mRNA (cDNA clone MGC:175687 IMAGE:40131103), complete cds.	0.999919
Ifi27l2b	Mus musculus RIKEN cDNA 1810023F06 gene, mRNA (cDNA clone MGC:25891 IMAGE:4217067), complete cds.	Elane	Mus musculus elastase 2, neutrophil, mRNA (cDNA clone MGC:175687 IMAGE:40131103), complete cds.	0.999968
Hvcn1	Mus musculus cDNA, clone:Y0G0138E16, strand:plus, reference:ENSEMBL:Mouse-Transcript-ENST:ENSMUST00000062154, based on BLAT search.	Elane	Mus musculus elastase 2, neutrophil, mRNA (cDNA clone MGC:175687 IMAGE:40131103), complete cds.	0.999945
Fcnb	Mus musculus bone marrow macrophage cDNA, RIKEN full-length enriched library, clone:I830033H20 product:ficolin B, full insert sequence.	Elane	Mus musculus elastase 2, neutrophil, mRNA (cDNA clone MGC:175687 IMAGE:40131103), complete cds.	0.999984
Ace	Mus musculus angiotensin I converting enzyme (peptidyl-dipeptidase A) 1, mRNA (cDNA clone MGC:30663 IMAGE:3965649), complete cds.	Elane	Mus musculus elastase 2, neutrophil, mRNA (cDNA clone MGC:175687 IMAGE:40131103), complete cds.	0.999915
Mpo	Mus musculus myeloperoxidase, mRNA (cDNA clone MGC:60590 IMAGE:30044601), complete cds.	Elane	Mus musculus elastase 2, neutrophil, mRNA (cDNA clone MGC:175687 IMAGE:40131103), complete cds.	0.999992
Ltf	Mus musculus lactotransferrin, mRNA (cDNA clone MGC:11944 IMAGE:3600033), complete cds.	Elane	Mus musculus elastase 2, neutrophil, mRNA (cDNA clone MGC:175687 IMAGE:40131103), complete cds.	0.999974
Prg2	Mus musculus proteoglycan 2, bone marrow, mRNA (cDNA clone MGC:130327 IMAGE:40055691), complete cds.	Elane	Mus musculus elastase 2, neutrophil, mRNA (cDNA clone MGC:175687 IMAGE:40131103), complete cds.	0.999865
Mmp9	Mus musculus matrix metallopeptidase 9, mRNA (cDNA clone MGC:54599 IMAGE:6309245), complete cds.	Elane	Mus musculus elastase 2, neutrophil, mRNA (cDNA clone MGC:175687 IMAGE:40131103), complete cds.	0.999865
Mfap2	Mus musculus microfibrillar-associated protein 2, mRNA (cDNA clone MGC:31010 IMAGE:5249342), complete cds.	Elane	Mus musculus elastase 2, neutrophil, mRNA (cDNA clone MGC:175687 IMAGE:40131103), complete cds.	0.999995
1700036G14Rik	Mus musculus RIKEN cDNA 1700036G14 gene, mRNA (cDNA clone IMAGE:6774347).	Elk1	Mus musculus 0 day neonate cerebellum cDNA, RIKEN full-length enriched library, clone:C230030F12 product:ELK1, member of ETS oncogene family, full insert sequence.	0.999894
Tspan14	Mus musculus activated spleen cDNA, RIKEN full-length enriched library, clone:F830036J11 product:Similar to region containing hypothetical protein MGC11352, slingshot (Hypothetical protein) (Similar to transmembrane 4 superfamily member 9 homolog), full	Elmo1	Mus musculus 18 days pregnant adult female placenta and extra embryonic tissue cDNA, RIKEN full-length enriched library, clone:3830431P17 product:engulfment and cell motility 1, ced-12 homolog (C. elegans), full insert sequence.	0.999882
Fmnl1	Mus musculus 15 days embryo male testis cDNA, RIKEN full-length enriched library, clone:8030453N10 product:unclassifiable, full insert sequence.	Emb	Mus musculus embigin, mRNA (cDNA clone MGC:21425 IMAGE:4500922), complete cds.	0.999902
Lbr	Mus musculus 2 days neonate thymus thymic cells cDNA, RIKEN full-length enriched library, clone:E430037F16 product:lamin B receptor homolog [Rattus norvegicus], full insert sequence.	Emilin2	Mus musculus NOD-derived CD11c +ve dendritic cells cDNA, RIKEN full-length enriched library, clone:F630015F04 product:elastin microfibril interfacer 2, full insert sequence.	0.999863
Abr	Mus musculus adult male olfactory brain cDNA, RIKEN full-length enriched library, clone:6430538G01 product:active BCR-related gene, full insert sequence.	Emilin2	Mus musculus NOD-derived CD11c +ve dendritic cells cDNA, RIKEN full-length enriched library, clone:F630015F04 product:elastin microfibril interfacer 2, full insert sequence.	0.999876
Tex9	Mus musculus adult male olfactory brain cDNA, RIKEN full-length enriched library, clone:6430566E15 product:testis expressed gene 9, full insert sequence.	Emilin2	Mus musculus NOD-derived CD11c +ve dendritic cells cDNA, RIKEN full-length enriched library, clone:F630015F04 product:elastin microfibril interfacer 2, full insert sequence.	0.999989
Ophn1	Mus musculus 13 days embryo male testis cDNA, RIKEN full-length enriched library, clone:6030495I02 product:oligophrenin 1, full insert sequence.	Emp1	Mus musculus epithelial membrane protein 1, mRNA (cDNA clone MGC:63263 IMAGE:6402273), complete cds.	0.999997
Dnmt1	Mus musculus in vitro fertilized eggs cDNA, RIKEN full-length enriched library, clone:7420481E23 product:DNA methyltransferase (cytosine-5) 1, full insert sequence.	Emp1	Mus musculus epithelial membrane protein 1, mRNA (cDNA clone MGC:63263 IMAGE:6402273), complete cds.	0.99993
Supv3l1	Mus musculus suppressor of var1, 3-like 1 (S. cerevisiae), mRNA (cDNA clone MGC:59435 IMAGE:6332552), complete cds.	Emp1	Mus musculus epithelial membrane protein 1, mRNA (cDNA clone MGC:63263 IMAGE:6402273), complete cds.	-0.999944
Ggta1	Mus musculus 2 days neonate thymus thymic cells cDNA, RIKEN full-length enriched library, clone:E430021G09 product:glycoprotein galactosyltransferase alpha 1, 3, full insert sequence.	Emr1	Mus musculus B6-derived CD11 +ve dendritic cells cDNA, RIKEN full-length enriched library, clone:F730310N12 product:EGF-like module containing, mucin-like, hormone receptor-like sequence 1, full insert sequence.	0.999898
Slc27a2	Mus musculus solute carrier family 27 (fatty acid transporter), member 2, mRNA (cDNA clone MGC:29967 IMAGE:5123650), complete cds.	Emr1	Mus musculus B6-derived CD11 +ve dendritic cells cDNA, RIKEN full-length enriched library, clone:F730310N12 product:EGF-like module containing, mucin-like, hormone receptor-like sequence 1, full insert sequence.	-0.999993
Hck	Mus musculus hemopoietic cell kinase, mRNA (cDNA clone MGC:18625 IMAGE:3978518), complete cds.	Emr1	Mus musculus B6-derived CD11 +ve dendritic cells cDNA, RIKEN full-length enriched library, clone:F730310N12 product:EGF-like module containing, mucin-like, hormone receptor-like sequence 1, full insert sequence.	0.999955
Sfpi1	Mus musculus SFFV proviral integration 1, mRNA (cDNA clone MGC:6158 IMAGE:3600260), complete cds.	Emr1	Mus musculus B6-derived CD11 +ve dendritic cells cDNA, RIKEN full-length enriched library, clone:F730310N12 product:EGF-like module containing, mucin-like, hormone receptor-like sequence 1, full insert sequence.	0.999936
Gsn	Mus musculus 16 days embryo kidney cDNA, RIKEN full-length enriched library, clone:I920046H22 product:gelsolin, full insert sequence.	Emr1	Mus musculus B6-derived CD11 +ve dendritic cells cDNA, RIKEN full-length enriched library, clone:F730310N12 product:EGF-like module containing, mucin-like, hormone receptor-like sequence 1, full insert sequence.	0.999973
Camkk1	Mus musculus calcium/calmodulin-dependent protein kinase kinase 1, alpha, mRNA (cDNA clone MGC:27706 IMAGE:4924656), complete cds.	Emr1	Mus musculus B6-derived CD11 +ve dendritic cells cDNA, RIKEN full-length enriched library, clone:F730310N12 product:EGF-like module containing, mucin-like, hormone receptor-like sequence 1, full insert sequence.	0.999971
Rdh10	Mus musculus retinol dehydrogenase 10 (all-trans), mRNA (cDNA clone MGC:30527 IMAGE:4923005), complete cds.	Emr1	Mus musculus B6-derived CD11 +ve dendritic cells cDNA, RIKEN full-length enriched library, clone:F730310N12 product:EGF-like module containing, mucin-like, hormone receptor-like sequence 1, full insert sequence.	-0.999917
Ecsit	Mus musculus 10 day old male pancreas cDNA, RIKEN full-length enriched library, clone:1810020I06 product:signaling intermediate in Toll pathway-evolutionarily conserved, full insert sequence.	Emr1	Mus musculus B6-derived CD11 +ve dendritic cells cDNA, RIKEN full-length enriched library, clone:F730310N12 product:EGF-like module containing, mucin-like, hormone receptor-like sequence 1, full insert sequence.	-0.999857
Ace	Mus musculus angiotensin I converting enzyme (peptidyl-dipeptidase A) 1, mRNA (cDNA clone MGC:30663 IMAGE:3965649), complete cds.	Erbb2	Mus musculus v-erb-b2 erythroblastic leukemia viral oncogene homolog 2, neuro/glioblastoma derived oncogene homolog (avian), mRNA (cDNA clone MGC:61178 IMAGE:5702040), complete cds.	-0.999929
Ache	Mus musculus 16 days neonate cerebellum cDNA, RIKEN full-length enriched library, clone:9630050A01 product:acetylcholinesterase, full insert sequence.	Erbb2	Mus musculus v-erb-b2 erythroblastic leukemia viral oncogene homolog 2, neuro/glioblastoma derived oncogene homolog (avian), mRNA (cDNA clone MGC:61178 IMAGE:5702040), complete cds.	-0.999983
Ercc1	Mus musculus 12 days embryo head cDNA, RIKEN full-length enriched library, clone:3010053A16 product:excision repair cross-complementing rodent repair deficiency, complementation group 1, full insert sequence.	Erbb2	Mus musculus v-erb-b2 erythroblastic leukemia viral oncogene homolog 2, neuro/glioblastoma derived oncogene homolog (avian), mRNA (cDNA clone MGC:61178 IMAGE:5702040), complete cds.	-0.999916
Ache	Mus musculus 16 days neonate cerebellum cDNA, RIKEN full-length enriched library, clone:9630050A01 product:acetylcholinesterase, full insert sequence.	Ercc1	Mus musculus 12 days embryo head cDNA, RIKEN full-length enriched library, clone:3010053A16 product:excision repair cross-complementing rodent repair deficiency, complementation group 1, full insert sequence.	0.999934
Golga3	Mus musculus adult male pituitary gland cDNA, RIKEN full-length enriched library, clone:5330420C06 product:golgi autoantigen, golgin subfamily a, 3, full insert sequence.	Ergic1	Mus musculus adult male aorta and vein cDNA, RIKEN full-length enriched library, clone:A530020O13 product:HT034 homolog [Homo sapiens], full insert sequence.	-0.999974
Nit1	Mus musculus adult male kidney cDNA, RIKEN full-length enriched library, clone:0610007B07 product:nitrilase 1, full insert sequence.	Ergic1	Mus musculus adult male aorta and vein cDNA, RIKEN full-length enriched library, clone:A530020O13 product:HT034 homolog [Homo sapiens], full insert sequence.	0.99989
Etfa	Mus musculus electron transferring flavoprotein, alpha polypeptide, mRNA (cDNA clone MGC:106846 IMAGE:1245213), complete cds.	Ergic1	Mus musculus adult male aorta and vein cDNA, RIKEN full-length enriched library, clone:A530020O13 product:HT034 homolog [Homo sapiens], full insert sequence.	0.999851
Plekhn1	Mus musculus pleckstrin homology domain containing, family N member 1, mRNA (cDNA clone IMAGE:6442053), with apparent retained intron.	Ergic1	Mus musculus adult male aorta and vein cDNA, RIKEN full-length enriched library, clone:A530020O13 product:HT034 homolog [Homo sapiens], full insert sequence.	-0.999946
Hectd2	Mus musculus 16 days neonate cerebellum cDNA, RIKEN full-length enriched library, clone:9630021O20 product:hypothetical protein, full insert sequence.	Esyt1	Mus musculus adult male aorta and vein cDNA, RIKEN full-length enriched library, clone:A530060I07 product:membrane bound C2 domain containing protein, full insert sequence.	0.999962
Capg	Mus musculus capping protein (actin filament), gelsolin-like, mRNA (cDNA clone MGC:6242 IMAGE:2811050), complete cds.	Esyt1	Mus musculus adult male aorta and vein cDNA, RIKEN full-length enriched library, clone:A530060I07 product:membrane bound C2 domain containing protein, full insert sequence.	0.99994
Lactb2	Mus musculus lactamase, beta 2, mRNA (cDNA clone MGC:7674 IMAGE:3496398), complete cds.	Esyt1	Mus musculus adult male aorta and vein cDNA, RIKEN full-length enriched library, clone:A530060I07 product:membrane bound C2 domain containing protein, full insert sequence.	-0.999898
Pemt	Mus musculus 8 days embryo whole body cDNA, RIKEN full-length enriched library, clone:5730405A09 product:phosphatidylethanolamine N-methyltransferase, full insert sequence.	Etfa	Mus musculus electron transferring flavoprotein, alpha polypeptide, mRNA (cDNA clone MGC:106846 IMAGE:1245213), complete cds.	0.999999
E530001K10Rik	Mus musculus adult male cortex cDNA, RIKEN full-length enriched library, clone:B530003A21 product:hypothetical protein, full insert sequence.	Evpl	Synthetic construct Mus musculus clone IMAGE:100062953, MGC:190993 envoplakin (Evpl) mRNA, encodes complete protein.	0.999985
Snai2	Mus musculus snail homolog 2 (Drosophila), mRNA (cDNA clone MGC:70074 IMAGE:30242610), complete cds.	Evpl	Synthetic construct Mus musculus clone IMAGE:100062953, MGC:190993 envoplakin (Evpl) mRNA, encodes complete protein.	0.999919
Cyfip2	Mus musculus adult male kidney cDNA, RIKEN full-length enriched library, clone:M421019K13 product:cytoplasmic FMR1 interacting protein 2, full insert sequence.	Evpl	Synthetic construct Mus musculus clone IMAGE:100062953, MGC:190993 envoplakin (Evpl) mRNA, encodes complete protein.	0.999963
Igh	Mus musculus immunoglobulin heavy constant gamma 1 (G1m marker), mRNA (cDNA clone MGC:36307 IMAGE:5039226), complete cds.	Evpl	Synthetic construct Mus musculus clone IMAGE:100062953, MGC:190993 envoplakin (Evpl) mRNA, encodes complete protein.	0.999976
Nanos1	Mus musculus nanos homolog 1 (Drosophila), mRNA (cDNA clone MGC:102288 IMAGE:6849859), complete cds.	Evpl	Synthetic construct Mus musculus clone IMAGE:100062953, MGC:190993 envoplakin (Evpl) mRNA, encodes complete protein.	0.999876
Bcat1	Mus musculus 10, 11 days embryo whole body cDNA, RIKEN full-length enriched library, clone:2810026M23 product:branched chain aminotransferase 1, cytosolic, full insert sequence.	Evpl	Synthetic construct Mus musculus clone IMAGE:100062953, MGC:190993 envoplakin (Evpl) mRNA, encodes complete protein.	0.999982
Cuedc2	Mus musculus 12 days embryo head cDNA, RIKEN full-length enriched library, clone:3010002G01 product:BA18I14.5.1 (NOVEL PROTEIN ISOFORM 1) homolog [Homo sapiens], full insert sequence.	Evpl	Synthetic construct Mus musculus clone IMAGE:100062953, MGC:190993 envoplakin (Evpl) mRNA, encodes complete protein.	0.999959
Syt5	Mus musculus synaptotagmin V, mRNA (cDNA clone MGC:54570 IMAGE:6465481), complete cds.	Evpl	Synthetic construct Mus musculus clone IMAGE:100062953, MGC:190993 envoplakin (Evpl) mRNA, encodes complete protein.	0.999999
Tbc1d8	Mus musculus 12 days embryo spinal ganglion cDNA, RIKEN full-length enriched library, clone:D130009N18 product:TBC1 domain family, member 8, full insert sequence.	Evpl	Synthetic construct Mus musculus clone IMAGE:100062953, MGC:190993 envoplakin (Evpl) mRNA, encodes complete protein.	0.999938
Nckap1l	Mus musculus adult male testis cDNA, RIKEN full-length enriched library, clone:4930568P13 product:similar to HEMATOPOIETIC PROTEIN 1 [Homo sapiens], full insert sequence.	Exph5	Mus musculus exophilin 5, mRNA (cDNA clone MGC:141574 IMAGE:40087301), complete cds.	-0.999904
Zdhhc24	Mus musculus ES cells cDNA, RIKEN full-length enriched library, clone:2410017K02 product:leukocyte receptor cluster (LRC) member 4, full insert sequence.	Exph5	Mus musculus exophilin 5, mRNA (cDNA clone MGC:141574 IMAGE:40087301), complete cds.	-0.999967
Nfkb2	Mus musculus mammary gland RCB-0527 Jyg-MC(B) cDNA, RIKEN full-length enriched library, clone:G930048N20 product:nuclear factor of kappa light polypeptide gene enhancer in B-cells 2, p49/p100, full insert sequence.	Eya2	Mus musculus adult female vagina cDNA, RIKEN full-length enriched library, clone:9930108I09 product:eyes absent 2 homolog (Drosophila), full insert sequence.	0.999998
Slpi	Mus musculus secretory leukocyte peptidase inhibitor, mRNA (cDNA clone MGC:41142 IMAGE:1513866), complete cds.	F13b	Mus musculus coagulation factor XIII, beta subunit, mRNA (cDNA clone MGC:29126 IMAGE:5051604), complete cds.	-0.999863
Dynlt1	Mus musculus adult female placenta cDNA, RIKEN full-length enriched library, clone:1600032G08 product:t-complex testis expressed 1, full insert sequence.	F13b	Mus musculus coagulation factor XIII, beta subunit, mRNA (cDNA clone MGC:29126 IMAGE:5051604), complete cds.	-0.999943
Gm9904	Mus musculus NOD-derived CD11c +ve dendritic cells cDNA, RIKEN full-length enriched library, clone:F630041B17 product:hypothetical Immunoglobulin-like/Immunoglobulin subtype/Ig-like domain profile containing protein, full insert sequence.	F13b	Mus musculus coagulation factor XIII, beta subunit, mRNA (cDNA clone MGC:29126 IMAGE:5051604), complete cds.	-0.999871
Alox5ap	Mus musculus arachidonate 5-lipoxygenase activating protein, mRNA (cDNA clone MGC:41698 IMAGE:1349819), complete cds.	F13b	Mus musculus coagulation factor XIII, beta subunit, mRNA (cDNA clone MGC:29126 IMAGE:5051604), complete cds.	-0.999948
Wbp5	Mus musculus WW domain binding protein 5, mRNA (cDNA clone MGC:7478 IMAGE:3490650), complete cds.	F13b	Mus musculus coagulation factor XIII, beta subunit, mRNA (cDNA clone MGC:29126 IMAGE:5051604), complete cds.	-0.999947
2310014H01Rik	Mus musculus bone marrow macrophage cDNA, RIKEN full-length enriched library, clone:G530108E03 product:hypothetical Proline-rich region profile/Glutamine-rich region profile containing protein, full insert sequence.	Fabp1	Mus musculus fatty acid binding protein 1, liver, mRNA (cDNA clone MGC:13855 IMAGE:4159971), complete cds.	-0.99992
Abcb1a	Mus musculus mammary gland RCB-0526 Jyg-MC(A) cDNA, RIKEN full-length enriched library, clone:G830001D23 product:ATP-binding cassette, sub-family B (MDR/TAP), member 1A, full insert sequence.	Fabp1	Mus musculus fatty acid binding protein 1, liver, mRNA (cDNA clone MGC:13855 IMAGE:4159971), complete cds.	0.99995
H19	Mus musculus 5 days embryo whole body cDNA, RIKEN full-length enriched library, clone:I0C0030C13 product:Mus musculus H19 fetal liver mRNA (H19), mRNA, full insert sequence.	Fabp7	Mus musculus fatty acid binding protein 7, brain, mRNA (cDNA clone MGC:66923 IMAGE:5710017), complete cds.	0.999921
Cdca4	Mus musculus 12 days embryo male wolffian duct includes surrounding region cDNA, RIKEN full-length enriched library, clone:6720484A10 product:HEMATOPOIETIC PROGENITOR PROTEIN, full insert sequence.	Fabp7	Mus musculus fatty acid binding protein 7, brain, mRNA (cDNA clone MGC:66923 IMAGE:5710017), complete cds.	0.99988
Csprs	Mus musculus activated spleen cDNA, RIKEN full-length enriched library, clone:F830110B15 product:Putative G-protein coupled receptor homolog [Mus musculus domesticus], full insert sequence.	Fabp7	Mus musculus fatty acid binding protein 7, brain, mRNA (cDNA clone MGC:66923 IMAGE:5710017), complete cds.	0.999918
Dnmt1	Mus musculus in vitro fertilized eggs cDNA, RIKEN full-length enriched library, clone:7420481E23 product:DNA methyltransferase (cytosine-5) 1, full insert sequence.	Fam107b	Mus musculus RIKEN cDNA 3110001A13 gene, mRNA (cDNA clone MGC:29309 IMAGE:5006672), complete cds.	-0.999918
Srpk2	Mus musculus 2 days neonate thymus thymic cells cDNA, RIKEN full-length enriched library, clone:C920019I05 product:serine/arginine-rich protein specific kinase 2, full insert sequence.	Fam107b	Mus musculus RIKEN cDNA 3110001A13 gene, mRNA (cDNA clone MGC:29309 IMAGE:5006672), complete cds.	-0.999928
Mthfd2	Mus musculus methylenetetrahydrofolate dehydrogenase (NAD+ dependent), methenyltetrahydrofolate cyclohydrolase, mRNA (cDNA clone MGC:28481 IMAGE:4164253), complete cds.	Fam125b	Mus musculus 10 days embryo whole body cDNA, RIKEN full-length enriched library, clone:2610200O14 product:hypothetical protein, full insert sequence.	0.999962
Aebp1	Mus musculus osteoclast-like cell cDNA, RIKEN full-length enriched library, clone:I420018O14 product:AE binding protein 1, full insert sequence.	Fam125b	Mus musculus 10 days embryo whole body cDNA, RIKEN full-length enriched library, clone:2610200O14 product:hypothetical protein, full insert sequence.	0.999935
Adam8	Mus musculus bone marrow macrophage cDNA, RIKEN full-length enriched library, clone:I830082F20 product:a disintegrin and metalloprotease domain 8, full insert sequence.	Fam125b	Mus musculus 10 days embryo whole body cDNA, RIKEN full-length enriched library, clone:2610200O14 product:hypothetical protein, full insert sequence.	0.999989
Incenp	Mus musculus 2 days neonate thymus thymic cells cDNA, RIKEN full-length enriched library, clone:E430021M21 product:inner centromere protein, full insert sequence.	Fam125b	Mus musculus 10 days embryo whole body cDNA, RIKEN full-length enriched library, clone:2610200O14 product:hypothetical protein, full insert sequence.	0.999906
Atp2a3	Mus musculus ATPase, Ca++ transporting, ubiquitous, mRNA (cDNA clone MGC:13968 IMAGE:4191458), complete cds.	Fam129b	Mus musculus RIKEN cDNA 9130404D14 gene, mRNA (cDNA clone MGC:38300 IMAGE:5343013), complete cds.	0.999881
Ncf1	Mus musculus bone marrow macrophage cDNA, RIKEN full-length enriched library, clone:G530008N20 product:neutrophil cytosolic factor 1, full insert sequence.	Fam129b	Mus musculus RIKEN cDNA 9130404D14 gene, mRNA (cDNA clone MGC:38300 IMAGE:5343013), complete cds.	0.999947
Chsy3	Mus musculus 10 days neonate cortex cDNA, RIKEN full-length enriched library, clone:A830089M24 product:hypothetical Fibronectin, type III-like fold containing protein, full insert sequence.	Fam188a	Mus musculus 2 days pregnant adult female oviduct cDNA, RIKEN full-length enriched library, clone:E230016N07 product:hypothetical Ankyrin/Rhodopsin-like GPCR superfamily containing protein, full insert sequence.	-0.999885
Mctp1	Mus musculus NOD-derived CD11c +ve dendritic cells cDNA, RIKEN full-length enriched library, clone:F630020E13 product:hypothetical C2 domain/C2-domain profile/C2 calcium/lipid-binding domain, CaLB containing protein, full insert sequence.	Fam188a	Mus musculus 2 days pregnant adult female oviduct cDNA, RIKEN full-length enriched library, clone:E230016N07 product:hypothetical Ankyrin/Rhodopsin-like GPCR superfamily containing protein, full insert sequence.	-0.999993
Gm4455	Mus musculus adult male medulla oblongata cDNA, RIKEN full-length enriched library, clone:6330407P15 product:zinc finger protein 422, related sequence 1, full insert sequence.	Fam54b	Mus musculus 16 days embryo heart cDNA, RIKEN full-length enriched library, clone:I920076M11 product:hypothetical protein, full insert sequence.	0.999997
Kank2	Mus musculus ankyrin repeat domain 25, mRNA (cDNA clone MGC:12143 IMAGE:3710765), complete cds.	Fam54b	Mus musculus 16 days embryo heart cDNA, RIKEN full-length enriched library, clone:I920076M11 product:hypothetical protein, full insert sequence.	0.999863
Mcm6	Mus musculus blastocyst blastocyst cDNA, RIKEN full-length enriched library, clone:I1C0009N21 product:minichromosome maintenance deficient 6 (MIS5 homolog, S. pombe) (S. cerevisiae), full insert sequence.	Fam58b	Mus musculus RIKEN cDNA 1810009O10 gene, mRNA (cDNA clone MGC:36666 IMAGE:5367363), complete cds.	-0.999851
Tipin	Mus musculus 18-day embryo whole body cDNA, RIKEN full-length enriched library, clone:1110005A05 product:hypothetical protein, full insert sequence.	Fam58b	Mus musculus RIKEN cDNA 1810009O10 gene, mRNA (cDNA clone MGC:36666 IMAGE:5367363), complete cds.	-0.999903
Col25a1	Mus musculus 11 days embryo whole body cDNA, RIKEN full-length enriched library, clone:2700062B08 product:COLLAGEN-LIKE ALZHEIMER AMYLOID PLAQUE COMPONENT PRECURSOR TYPE I homolog [Mus musculus], full insert sequence.	Fam76b	Mus musculus RIKEN cDNA 2810485I05 gene, mRNA (cDNA clone MGC:58047 IMAGE:6408908), complete cds.	0.999863
Rprd2	Mus musculus NOD-derived CD11c +ve dendritic cells cDNA, RIKEN full-length enriched library, clone:F630103I02 product:Hypothetical serine-rich region containing protein homolog [Mus musculus], full insert sequence.	Fam76b	Mus musculus RIKEN cDNA 2810485I05 gene, mRNA (cDNA clone MGC:58047 IMAGE:6408908), complete cds.	0.999974
Galnt9	Mus musculus NOD-derived CD11c +ve dendritic cells cDNA, RIKEN full-length enriched library, clone:F630101L06 product:UDP-N-acetyl-alpha-D-galactosamine:polypeptide N-acetylgalactosaminyltransferase 9, full insert sequence.	Fam76b	Mus musculus RIKEN cDNA 2810485I05 gene, mRNA (cDNA clone MGC:58047 IMAGE:6408908), complete cds.	0.999928
Bambi-ps1	Mus musculus 0 day neonate thymus cDNA, RIKEN full-length enriched library, clone:A430042N11 product:BMP and activin membrane-bound inhibitor, pseudogene (Xenopus laevis), full insert sequence.	Fam76b	Mus musculus RIKEN cDNA 2810485I05 gene, mRNA (cDNA clone MGC:58047 IMAGE:6408908), complete cds.	0.999965
Ly6d	Mus musculus lymphocyte antigen 6 complex, locus D, mRNA (cDNA clone MGC:36061 IMAGE:4914126), complete cds.	Fam89a	Mus musculus RIKEN cDNA 2310031A18 gene, mRNA (cDNA clone MGC:144868 IMAGE:40106966), complete cds.	-0.999898
Atp5l	Mus musculus 10 days embryo whole body cDNA, RIKEN full-length enriched library, clone:2610524D13 product:ATP synthase, H+ transporting, mitochondrial F0 complex, subunit g, full insert sequence.	Fam89a	Mus musculus RIKEN cDNA 2310031A18 gene, mRNA (cDNA clone MGC:144868 IMAGE:40106966), complete cds.	0.999934
H2-DMb2	Mus musculus histocompatibility 2, class II, locus Mb1, mRNA (cDNA clone IMAGE:30072718).	Fam89a	Mus musculus RIKEN cDNA 2310031A18 gene, mRNA (cDNA clone MGC:144868 IMAGE:40106966), complete cds.	-0.999985
Tinagl1	Mus musculus 0 day neonate lung cDNA, RIKEN full-length enriched library, clone:E030029M14 product:lipocalin 7, full insert sequence.	Fam89a	Mus musculus RIKEN cDNA 2310031A18 gene, mRNA (cDNA clone MGC:144868 IMAGE:40106966), complete cds.	0.999998
1600002H07Rik	Mus musculus adult female placenta cDNA, RIKEN full-length enriched library, clone:1600002H07 product:hypothetical protein, full insert sequence.	Fancg	Mus musculus Fanconi anemia, complementation group G, mRNA (cDNA clone MGC:150133 IMAGE:40110334), complete cds.	0.999894
Fam107b	Mus musculus RIKEN cDNA 3110001A13 gene, mRNA (cDNA clone MGC:29309 IMAGE:5006672), complete cds.	Fancg	Mus musculus Fanconi anemia, complementation group G, mRNA (cDNA clone MGC:150133 IMAGE:40110334), complete cds.	-0.999912
Glyctk	Mus musculus RIKEN cDNA 6230410P16 gene, mRNA (cDNA clone MGC:37851 IMAGE:5100009), complete cds.	Fancg	Mus musculus Fanconi anemia, complementation group G, mRNA (cDNA clone MGC:150133 IMAGE:40110334), complete cds.	-0.999916
Srpk2	Mus musculus 2 days neonate thymus thymic cells cDNA, RIKEN full-length enriched library, clone:C920019I05 product:serine/arginine-rich protein specific kinase 2, full insert sequence.	Fancg	Mus musculus Fanconi anemia, complementation group G, mRNA (cDNA clone MGC:150133 IMAGE:40110334), complete cds.	0.999999
Slc11a2	Mus musculus B16 F10Y cells cDNA, RIKEN full-length enriched library, clone:G370074D17 product:solute carrier family 11 (proton-coupled divalent metal ion transporters), member 2, full insert sequence.	Far2	Mus musculus 0 day neonate head cDNA, RIKEN full-length enriched library, clone:4832432K15 product:male sterility domain containing 1, full insert sequence.	0.999929
Irg1	Mus musculus activated spleen cDNA, RIKEN full-length enriched library, clone:F830045M01 product:immunoresponsive gene 1, full insert sequence.	Far2	Mus musculus 0 day neonate head cDNA, RIKEN full-length enriched library, clone:4832432K15 product:male sterility domain containing 1, full insert sequence.	0.999895
Chgb	Mus musculus chromogranin B, mRNA (cDNA clone MGC:25417 IMAGE:4511248), complete cds.	Fblim1	Mus musculus filamin binding LIM protein 1, mRNA (cDNA clone MGC:7174 IMAGE:3257486), complete cds.	0.999899
OTTMUSG00000009332	Mus musculus similar to transmembrane protein 35 (LOC100039968), mRNA.	Fblim1	Mus musculus filamin binding LIM protein 1, mRNA (cDNA clone MGC:7174 IMAGE:3257486), complete cds.	-0.999937
Vmn2r16	Mus musculus vomeronasal 2, receptor 16 (Vmn2r16), mRNA.	Fblim1	Mus musculus filamin binding LIM protein 1, mRNA (cDNA clone MGC:7174 IMAGE:3257486), complete cds.	0.999857
Tpsab1	Mus musculus tryptase alpha/beta 1, mRNA (cDNA clone MGC:18524 IMAGE:3994444), complete cds.	Fblim1	Mus musculus filamin binding LIM protein 1, mRNA (cDNA clone MGC:7174 IMAGE:3257486), complete cds.	0.999977
Slc37a1	Mus musculus adult male cecum cDNA, RIKEN full-length enriched library, clone:9130209C10 product:GLYCEROL-3-PHOSPHATE TRANSPORTER (G-3-P TRANSPORTER) (G-3-P PERMEASE) homolog [Homo sapiens], full insert sequence.	Fbln2	Mus musculus 2 days neonate thymus thymic cells cDNA, RIKEN full-length enriched library, clone:E430001A04 product:fibulin 2, full insert sequence.	0.999957
Bicc1	Mus musculus 10 days neonate cerebellum cDNA, RIKEN full-length enriched library, clone:B930044I03 product:bicaudal C homolog 1 (Drosophila), full insert sequence.	Fbn1	Mus musculus 4 days neonate male adipose cDNA, RIKEN full-length enriched library, clone:B430209H23 product:fibrillin 1, full insert sequence.	0.999964
Slurp1	Mus musculus secreted Ly6/Plaur domain containing 1, mRNA (cDNA clone MGC:130552 IMAGE:40052992), complete cds.	Fbn1	Mus musculus 4 days neonate male adipose cDNA, RIKEN full-length enriched library, clone:B430209H23 product:fibrillin 1, full insert sequence.	0.999999
D530008I23	Mus musculus 13 days embryo stomach cDNA, RIKEN full-length enriched library, clone:D530008I23 product:unclassifiable, full insert sequence.	Fbn1	Mus musculus 4 days neonate male adipose cDNA, RIKEN full-length enriched library, clone:B430209H23 product:fibrillin 1, full insert sequence.	0.99998
4933431K23Rik	Mus musculus 1 day pregnant adult female ovary cDNA, RIKEN full-length enriched library, clone:7230402M02 product:unclassifiable, full insert sequence.	Fbn1	Mus musculus 4 days neonate male adipose cDNA, RIKEN full-length enriched library, clone:B430209H23 product:fibrillin 1, full insert sequence.	0.999997
Klf6	Mus musculus Kruppel-like factor 6, mRNA (cDNA clone MGC:28265 IMAGE:4008402), complete cds.	Fbxl19	Mus musculus 13 days embryo male testis cDNA, RIKEN full-length enriched library, clone:6030430O11 product:weakly similar to F-BOX PROTEIN FBL10 (FRAGMENT) [Mus musculus], full insert sequence.	0.999992
Sh2d3c	Mus musculus activated spleen cDNA, RIKEN full-length enriched library, clone:F830034L02 product:SH2 domain containing 3C, full insert sequence.	Fbxo9	Mus musculus adult male colon cDNA, RIKEN full-length enriched library, clone:9030401P18 product:Mus musculus, Similar to F-box only protein 9, clone MGC:28077 IMAGE:3710611, mRNA, complete cds, full insert sequence.	-0.999877
Usp53	Mus musculus 10 days neonate medulla oblongata cDNA, RIKEN full-length enriched library, clone:B830035G11 product:weakly similar to Hypothetical ubiquitin carboxyl-terminal hydrolase family 2 containing protein [Mus musculus], full insert sequence.	Fbxo9	Mus musculus adult male colon cDNA, RIKEN full-length enriched library, clone:9030401P18 product:Mus musculus, Similar to F-box only protein 9, clone MGC:28077 IMAGE:3710611, mRNA, complete cds, full insert sequence.	-0.999909
D17H6S56E-5	Mus musculus 2 days neonate thymus thymic cells cDNA, RIKEN full-length enriched library, clone:E430010D09 product:VIRAL ENVELOPE PROTEIN G7E homolog [Mus musculus], full insert sequence.	Fbxw11	Mus musculus 12 days embryo male wolffian duct includes surrounding region cDNA, RIKEN full-length enriched library, clone:6720424P09 product:F-box and WD-40 domain protein 1B, full insert sequence.	-0.999948
Lcp1	Mus musculus bone marrow macrophage cDNA, RIKEN full-length enriched library, clone:G530017E13 product:lymphocyte cytosolic protein 1, full insert sequence.	Fcamr	Mus musculus Fc receptor, IgA, IgM, high affinity, mRNA (cDNA clone MGC:129331 IMAGE:40047153), complete cds.	0.999982
Hspa14	Mus musculus 2 days neonate thymus thymic cells cDNA, RIKEN full-length enriched library, clone:E430034N07 product:heat shock protein, 70 kDa 4, full insert sequence.	Fcamr	Mus musculus Fc receptor, IgA, IgM, high affinity, mRNA (cDNA clone MGC:129331 IMAGE:40047153), complete cds.	0.999967
2810459M11Rik	Mus musculus 10, 11 days embryo whole body cDNA, RIKEN full-length enriched library, clone:2810459M11 product:hypothetical protein, full insert sequence.	Fcamr	Mus musculus Fc receptor, IgA, IgM, high affinity, mRNA (cDNA clone MGC:129331 IMAGE:40047153), complete cds.	-0.999949
Hvcn1	Mus musculus cDNA, clone:Y0G0138E16, strand:plus, reference:ENSEMBL:Mouse-Transcript-ENST:ENSMUST00000062154, based on BLAT search.	Fcnb	Mus musculus bone marrow macrophage cDNA, RIKEN full-length enriched library, clone:I830033H20 product:ficolin B, full insert sequence.	0.999978
Ifi27l2b	Mus musculus RIKEN cDNA 1810023F06 gene, mRNA (cDNA clone MGC:25891 IMAGE:4217067), complete cds.	Fcnb	Mus musculus bone marrow macrophage cDNA, RIKEN full-length enriched library, clone:I830033H20 product:ficolin B, full insert sequence.	0.999951
Ltf	Mus musculus lactotransferrin, mRNA (cDNA clone MGC:11944 IMAGE:3600033), complete cds.	Fcnb	Mus musculus bone marrow macrophage cDNA, RIKEN full-length enriched library, clone:I830033H20 product:ficolin B, full insert sequence.	0.999923
Ace	Mus musculus angiotensin I converting enzyme (peptidyl-dipeptidase A) 1, mRNA (cDNA clone MGC:30663 IMAGE:3965649), complete cds.	Fcnb	Mus musculus bone marrow macrophage cDNA, RIKEN full-length enriched library, clone:I830033H20 product:ficolin B, full insert sequence.	0.99986
Pglyrp1	Mus musculus peptidoglycan recognition protein 1, mRNA (cDNA clone MGC:11430 IMAGE:3969014), complete cds.	Fcnb	Mus musculus bone marrow macrophage cDNA, RIKEN full-length enriched library, clone:I830033H20 product:ficolin B, full insert sequence.	0.999892
Mpo	Mus musculus myeloperoxidase, mRNA (cDNA clone MGC:60590 IMAGE:30044601), complete cds.	Fcnb	Mus musculus bone marrow macrophage cDNA, RIKEN full-length enriched library, clone:I830033H20 product:ficolin B, full insert sequence.	0.999964
Mfap2	Mus musculus microfibrillar-associated protein 2, mRNA (cDNA clone MGC:31010 IMAGE:5249342), complete cds.	Fcnb	Mus musculus bone marrow macrophage cDNA, RIKEN full-length enriched library, clone:I830033H20 product:ficolin B, full insert sequence.	0.999965
Tspan13	Mus musculus tetraspanin 13, mRNA (cDNA clone MGC:18777 IMAGE:4166625), complete cds.	Fcnb	Mus musculus bone marrow macrophage cDNA, RIKEN full-length enriched library, clone:I830033H20 product:ficolin B, full insert sequence.	0.999894
Ralgds	Mus musculus 12 days embryo spinal ganglion cDNA, RIKEN full-length enriched library, clone:D130075H07 product:ral guanine nucleotide dissociation stimulator, full insert sequence.	Fermt3	Mus musculus cDNA sequence BC032204, mRNA (cDNA clone MGC:76489 IMAGE:30043017), complete cds.	0.999938
Rnf167	Mus musculus adult male kidney cDNA, RIKEN full-length enriched library, clone:0610010G05 product:hypothetical Protease associated (PA) domain containing protein, full insert sequence.	Fermt3	Mus musculus cDNA sequence BC032204, mRNA (cDNA clone MGC:76489 IMAGE:30043017), complete cds.	-0.999888
Tbc1d24	Mus musculus adult male brain UNDEFINED_CELL_LINE cDNA, RIKEN full-length enriched library, clone:M5C1098K06 product:Hypothetical RabGAP/TBC domain containing protein, full insert sequence.	Fermt3	Mus musculus cDNA sequence BC032204, mRNA (cDNA clone MGC:76489 IMAGE:30043017), complete cds.	0.999872
AK129341	Mus musculus cDNA sequence AK129341, mRNA (cDNA clone MGC:155388 IMAGE:8733821), complete cds.	Fes	Mus musculus feline sarcoma oncogene, mRNA (cDNA clone MGC:150316 IMAGE:40111855), complete cds.	0.999932
Cxcr4	Mus musculus chemokine (C-X-C motif) receptor 4, mRNA (cDNA clone MGC:36266 IMAGE:3592479), complete cds.	Fes	Mus musculus feline sarcoma oncogene, mRNA (cDNA clone MGC:150316 IMAGE:40111855), complete cds.	0.999882
Mcpt1	Mus musculus mast cell protease 1, mRNA (cDNA clone MGC:123822 IMAGE:40043848), complete cds.	Fes	Mus musculus feline sarcoma oncogene, mRNA (cDNA clone MGC:150316 IMAGE:40111855), complete cds.	0.999958
Loxl3	Mus musculus lysyl oxidase-like 3, mRNA (cDNA clone MGC:19423 IMAGE:3488978), complete cds.	Fes	Mus musculus feline sarcoma oncogene, mRNA (cDNA clone MGC:150316 IMAGE:40111855), complete cds.	0.999988
Meis1	Mus musculus 12 days embryo male wolffian duct includes surrounding region cDNA, RIKEN full-length enriched library, clone:6720477P20 product:myeloid ecotropic viral integration site 1, full insert sequence.	Fes	Mus musculus feline sarcoma oncogene, mRNA (cDNA clone MGC:150316 IMAGE:40111855), complete cds.	-0.999938
Tep1	Mus musculus 2 days pregnant adult female ovary cDNA, RIKEN full-length enriched library, clone:E330014B22 product:telomerase associated protein 1, full insert sequence.	Fes	Mus musculus feline sarcoma oncogene, mRNA (cDNA clone MGC:150316 IMAGE:40111855), complete cds.	0.999928
Fbxo31	Mus musculus F-box protein 31, mRNA (cDNA clone MGC:30486 IMAGE:4194857), complete cds.	Fhl4	Mus musculus four and a half LIM domains 4, mRNA (cDNA clone MGC:74280 IMAGE:6774577), complete cds.	0.999894
Ngfrap1	Mus musculus 18-day embryo whole body cDNA, RIKEN full-length enriched library, clone:1110002F04 product:nerve growth factor receptor (TNFRSF16) associated protein 1, full insert sequence.	Fkbp10	Mus musculus FK506 binding protein 10, mRNA (cDNA clone MGC:36024 IMAGE:5059670), complete cds.	0.999927
Fkbp6	Mus musculus 36 kDa FK506 binding protein (Fkbp6) mRNA, complete cds.	Fkbp10	Mus musculus FK506 binding protein 10, mRNA (cDNA clone MGC:36024 IMAGE:5059670), complete cds.	0.999905
Myb	Mus musculus 2 days neonate thymus thymic cells cDNA, RIKEN full-length enriched library, clone:E430003I23 product:MYB PROTEIN homolog [Mus musculus], full insert sequence.	Fkbp10	Mus musculus FK506 binding protein 10, mRNA (cDNA clone MGC:36024 IMAGE:5059670), complete cds.	0.999891
Ush1c	Mus musculus Usher syndrome 1C homolog (human), mRNA (cDNA clone MGC:19139 IMAGE:4217086), complete cds.	Fkbp10	Mus musculus FK506 binding protein 10, mRNA (cDNA clone MGC:36024 IMAGE:5059670), complete cds.	0.999975
Tube1	Mus musculus 0 day neonate eyeball cDNA, RIKEN full-length enriched library, clone:E130007O11 product:similar to TUBULIN EPSILON CHAIN (EPSILON TUBULIN) [Homo sapiens], full insert sequence.	Fkbp5	Mus musculus osteoclast-like cell cDNA, RIKEN full-length enriched library, clone:I420019D10 product:FK506 binding protein 5, full insert sequence.	0.999859
Ngfrap1	Mus musculus 18-day embryo whole body cDNA, RIKEN full-length enriched library, clone:1110002F04 product:nerve growth factor receptor (TNFRSF16) associated protein 1, full insert sequence.	Fkbp6	Mus musculus 36 kDa FK506 binding protein (Fkbp6) mRNA, complete cds.	0.999949
Fam54b	Mus musculus 16 days embryo heart cDNA, RIKEN full-length enriched library, clone:I920076M11 product:hypothetical protein, full insert sequence.	Fmn1	Mus musculus in vitro fertilized eggs cDNA, RIKEN full-length enriched library, clone:7420412E24 product:Formin 1 isoforms I/II/III (Limb deformity protein) homolog [Mus musculus], full insert sequence.	-0.999878
Nckap1l	Mus musculus adult male testis cDNA, RIKEN full-length enriched library, clone:4930568P13 product:similar to HEMATOPOIETIC PROTEIN 1 [Homo sapiens], full insert sequence.	Fmn1	Mus musculus in vitro fertilized eggs cDNA, RIKEN full-length enriched library, clone:7420412E24 product:Formin 1 isoforms I/II/III (Limb deformity protein) homolog [Mus musculus], full insert sequence.	0.999857
Slc14a1	Mus musculus 3 days neonate thymus cDNA, RIKEN full-length enriched library, clone:A630050E14 product:solute carrier family 14 (urea transprorter), member 1, full insert sequence.	Fmnl1	Mus musculus 15 days embryo male testis cDNA, RIKEN full-length enriched library, clone:8030453N10 product:unclassifiable, full insert sequence.	0.999907
Mid1ip1	Mus musculus 13 days embryo head cDNA, RIKEN full-length enriched library, clone:3110038L01 product:HYPOTHETICAL 20.2 KDA PROTEIN (CDNA FLJ10386 FIS, CLONE NT2RM2002142, WEAKLY SIMILAR TO GASTRULATION SPECIFIC PROTEIN G12) homolog [Homo sapiens], full in	Fmnl1	Mus musculus 15 days embryo male testis cDNA, RIKEN full-length enriched library, clone:8030453N10 product:unclassifiable, full insert sequence.	-0.999867
Adcy7	Mus musculus B6-derived CD11 +ve dendritic cells cDNA, RIKEN full-length enriched library, clone:F730105N14 product:adenylate cyclase 7, full insert sequence.	Fmnl1	Mus musculus 15 days embryo male testis cDNA, RIKEN full-length enriched library, clone:8030453N10 product:unclassifiable, full insert sequence.	0.999899
Pag1	Mus musculus 0 day neonate head cDNA, RIKEN full-length enriched library, clone:4833436A14 product:phosphoprotein-associated with GEMs, full insert sequence.	Fmo1	Mus musculus adult male kidney cDNA, RIKEN full-length enriched library, clone:F530003I06 product:flavin containing monooxygenase 1, full insert sequence.	-0.999943
Nkiras1	Mus musculus ES cells cDNA, RIKEN full-length enriched library, clone:2400004O09 product:similar to KAPPA B-RAS 2 (I-KAPPA-B-INTERACTING RAS-LIKE PROTEIN 2) [Homo sapiens], full insert sequence.	Fndc3a	Mus musculus NOD-derived CD11c +ve dendritic cells cDNA, RIKEN full-length enriched library, clone:F630106M03 product:fibronectin type III domain containing 3, full insert sequence.	0.999972
Igsf3	Mus musculus 10, 11 days embryo whole body cDNA, RIKEN full-length enriched library, clone:2810035F16 product:RIKEN cDNA 2810035F16 gene, full insert sequence.	Fndc3a	Mus musculus NOD-derived CD11c +ve dendritic cells cDNA, RIKEN full-length enriched library, clone:F630106M03 product:fibronectin type III domain containing 3, full insert sequence.	-0.999879
Cd300lf	Mus musculus B6-derived CD11 +ve dendritic cells cDNA, RIKEN full-length enriched library, clone:F730004D16 product:hypothetical Prenyl group binding site (CAAX box)/Immunoglobulin and major histocompatibility complex domain/Immunoglobulin subtype contai	Fndc3b	Mus musculus 14 days pregnant adult female placenta cDNA, RIKEN full-length enriched library, clone:M5C1017G11 product:FAD104, full insert sequence.	0.999995
Slc37a1	Mus musculus adult male cecum cDNA, RIKEN full-length enriched library, clone:9130209C10 product:GLYCEROL-3-PHOSPHATE TRANSPORTER (G-3-P TRANSPORTER) (G-3-P PERMEASE) homolog [Homo sapiens], full insert sequence.	Fndc3b	Mus musculus 14 days pregnant adult female placenta cDNA, RIKEN full-length enriched library, clone:M5C1017G11 product:FAD104, full insert sequence.	0.999976
Fbln2	Mus musculus 2 days neonate thymus thymic cells cDNA, RIKEN full-length enriched library, clone:E430001A04 product:fibulin 2, full insert sequence.	Fndc3b	Mus musculus 14 days pregnant adult female placenta cDNA, RIKEN full-length enriched library, clone:M5C1017G11 product:FAD104, full insert sequence.	0.99987
Rapgefl1	Mus musculus adult male corpora quadrigemina cDNA, RIKEN full-length enriched library, clone:B230105J10 product:inferred: Link guanine nucleotide exchange factor II {Homo sapiens}, full insert sequence.	Foxm1	Mus musculus forkhead box M1, mRNA (cDNA clone MGC:78195 IMAGE:6515008), complete cds.	0.999875
Gpx3	Mus musculus glutathione peroxidase 3, mRNA (cDNA clone MGC:54712 IMAGE:4221025), complete cds.	Foxm1	Mus musculus forkhead box M1, mRNA (cDNA clone MGC:78195 IMAGE:6515008), complete cds.	0.999946
Smpd3	Mus musculus 0 day neonate skin cDNA, RIKEN full-length enriched library, clone:4631433G07 product:sphingomyelin phosphodiesterase 3, neutral, full insert sequence.	Foxm1	Mus musculus forkhead box M1, mRNA (cDNA clone MGC:78195 IMAGE:6515008), complete cds.	0.999983
Mmp9	Mus musculus matrix metallopeptidase 9, mRNA (cDNA clone MGC:54599 IMAGE:6309245), complete cds.	Foxm1	Mus musculus forkhead box M1, mRNA (cDNA clone MGC:78195 IMAGE:6515008), complete cds.	0.999939
D130079A08Rik	Mus musculus 16 days embryo head cDNA, RIKEN full-length enriched library, clone:C130011O14 product:unclassifiable, full insert sequence.	Foxm1	Mus musculus forkhead box M1, mRNA (cDNA clone MGC:78195 IMAGE:6515008), complete cds.	0.999875
9930104L06Rik	Mus musculus adult female vagina cDNA, RIKEN full-length enriched library, clone:9930104L06 product:similar to HYPOTHETICAL PROTEIN FLJ20508 [Homo sapiens], full insert sequence.	Foxm1	Mus musculus forkhead box M1, mRNA (cDNA clone MGC:78195 IMAGE:6515008), complete cds.	0.99996
Ncam1	Mus musculus 10 days embryo whole body cDNA, RIKEN full-length enriched library, clone:2610206P12 product:hypothetical protein, full insert sequence.	Foxp1	Mus musculus cDNA pooled tissues:(tissue_type=brain,dev_stage=8-12 days neonate,strain=BALB/c),(tissue_type=testis,dev_stage=adult, strain=C57BL/6J), clone:V01X014A13.	0.99996
Slc13a4	Mus musculus 10 days neonate cortex cDNA, RIKEN full-length enriched library, clone:A830077D04 product:solute carrier family 13 (sodium/sulfate symporters), member 4, full insert sequence.	Foxp1	Mus musculus cDNA pooled tissues:(tissue_type=brain,dev_stage=8-12 days neonate,strain=BALB/c),(tissue_type=testis,dev_stage=adult, strain=C57BL/6J), clone:V01X014A13.	0.999893
Glb1l2	Mus musculus 0 day neonate eyeball cDNA, RIKEN full-length enriched library, clone:E130004E10 product:Weakly similar to beta-galactosidase homolog [Mus musculus], full insert sequence.	Foxp1	Mus musculus cDNA pooled tissues:(tissue_type=brain,dev_stage=8-12 days neonate,strain=BALB/c),(tissue_type=testis,dev_stage=adult, strain=C57BL/6J), clone:V01X014A13.	0.999898
4930523O13Rik	Mus musculus adult male testis cDNA, RIKEN full-length enriched library, clone:4930523O13 product:unclassifiable, full insert sequence.	Fpr2	Mus musculus formyl peptide receptor, related sequence 2, mRNA (cDNA clone MGC:151443 IMAGE:40126385), complete cds.	0.999932
Ppm1h	Mus musculus bone marrow macrophage cDNA, RIKEN full-length enriched library, clone:I830002I12 product:Hypothetical protein phosphatase 2C domain containing protein homolog [Mus musculus], full insert sequence.	Fpr2	Mus musculus formyl peptide receptor, related sequence 2, mRNA (cDNA clone MGC:151443 IMAGE:40126385), complete cds.	0.999909
Gm8760	Mus musculus immunoglobulin kappa chain, constant region, mRNA (cDNA clone MGC:102611 IMAGE:4219669), complete cds.	Fpr2	Mus musculus formyl peptide receptor, related sequence 2, mRNA (cDNA clone MGC:151443 IMAGE:40126385), complete cds.	0.999916
Nfkbiz	Mus musculus INAP mRNA for IL-1 inducible nuclear ankyrin-repeat protein, complete cds.	Fpr2	Mus musculus formyl peptide receptor, related sequence 2, mRNA (cDNA clone MGC:151443 IMAGE:40126385), complete cds.	0.999883
Tspan14	Mus musculus activated spleen cDNA, RIKEN full-length enriched library, clone:F830036J11 product:Similar to region containing hypothetical protein MGC11352, slingshot (Hypothetical protein) (Similar to transmembrane 4 superfamily member 9 homolog), full	Fpr2	Mus musculus formyl peptide receptor, related sequence 2, mRNA (cDNA clone MGC:151443 IMAGE:40126385), complete cds.	0.999915
Ccdc80	Mus musculus RCB-0035 WEHI-3 cDNA, RIKEN full-length enriched library, clone:G430079O13 product:URB precursor, full insert sequence.	Fstl1	Mus musculus follistatin-like 1, mRNA (cDNA clone MGC:25371 IMAGE:2647002), complete cds.	0.999872
Rarb	Mus musculus 2 days pregnant adult female oviduct cDNA, RIKEN full-length enriched library, clone:E230025G02 product:retinoic acid receptor, beta, full insert sequence.	Fstl1	Mus musculus follistatin-like 1, mRNA (cDNA clone MGC:25371 IMAGE:2647002), complete cds.	-0.99988
Cdkn3	Mus musculus ES cells cDNA, RIKEN full-length enriched library, clone:2410006H10 product:MUTANT CYCLIN-DEPENDENT KINASE ASSOCIATED PROTEIN PHOSPHATASE homolog [Homo sapiens], full insert sequence.	Fstl1	Mus musculus follistatin-like 1, mRNA (cDNA clone MGC:25371 IMAGE:2647002), complete cds.	0.999899
Adi1	Mus musculus acireductone dioxygenase 1, mRNA (cDNA clone MGC:11855 IMAGE:3597652), complete cds.	Fxyd5	Mus musculus FXYD domain-containing ion transport regulator 5, mRNA (cDNA clone MGC:35841 IMAGE:4977085), complete cds.	-0.999927
Apoa1bp	Mus musculus apolipoprotein A-I binding protein, mRNA (cDNA clone MGC:66720 IMAGE:6819459), complete cds.	Fxyd5	Mus musculus FXYD domain-containing ion transport regulator 5, mRNA (cDNA clone MGC:35841 IMAGE:4977085), complete cds.	-0.999953
Cep110	Mus musculus 13 days embryo male testis cDNA, RIKEN full-length enriched library, clone:6030408K16 product:hypothetical Outer arm dynein light chain 1 structure containing protein, full insert sequence.	Fxyd5	Mus musculus FXYD domain-containing ion transport regulator 5, mRNA (cDNA clone MGC:35841 IMAGE:4977085), complete cds.	0.999902
Slc27a5	Mus musculus solute carrier family 27 (fatty acid transporter), member 5, mRNA (cDNA clone MGC:175710 IMAGE:40131126), complete cds.	Fxyd5	Mus musculus FXYD domain-containing ion transport regulator 5, mRNA (cDNA clone MGC:35841 IMAGE:4977085), complete cds.	-0.999872
Tnfaip8l2	Mus musculus tumor necrosis factor, alpha-induced protein 8-like 2, mRNA (cDNA clone MGC:68091 IMAGE:3669700), complete cds.	Fxyd5	Mus musculus FXYD domain-containing ion transport regulator 5, mRNA (cDNA clone MGC:35841 IMAGE:4977085), complete cds.	0.999956
Zfp414	Mus musculus 16 days embryo head cDNA, RIKEN full-length enriched library, clone:C130052O15 product:hypothetical Zinc finger, C2H2 type containing protein, full insert sequence.	Fxyd5	Mus musculus FXYD domain-containing ion transport regulator 5, mRNA (cDNA clone MGC:35841 IMAGE:4977085), complete cds.	0.999955
Rock2	Mus musculus 2 days neonate sympathetic ganglion cDNA, RIKEN full-length enriched library, clone:7120492D13 product:Rho-associated coiled-coil forming kinase 2, full insert sequence.	Fyco1	Mus musculus adult male corpus striatum cDNA, RIKEN full-length enriched library, clone:C030034C12 product:similar to FYVE AND COILED-COIL DOMAIN CONTAINING 1 [Homo sapiens], full insert sequence.	-0.999945
Cyp3a25	Mus musculus cytochrome P450, family 3, subfamily a, polypeptide 25, mRNA (cDNA clone MGC:30226 IMAGE:5124151), complete cds.	Fyco1	Mus musculus adult male corpus striatum cDNA, RIKEN full-length enriched library, clone:C030034C12 product:similar to FYVE AND COILED-COIL DOMAIN CONTAINING 1 [Homo sapiens], full insert sequence.	0.999942
Prkcd	Mus musculus protein kinase C, delta, mRNA (cDNA clone MGC:58920 IMAGE:6515302), complete cds.	Fyco1	Mus musculus adult male corpus striatum cDNA, RIKEN full-length enriched library, clone:C030034C12 product:similar to FYVE AND COILED-COIL DOMAIN CONTAINING 1 [Homo sapiens], full insert sequence.	-0.999899
Col4a1	Mus musculus collagen, type IV, alpha 1, mRNA (cDNA clone MGC:91373 IMAGE:6852661), complete cds.	Fyco1	Mus musculus adult male corpus striatum cDNA, RIKEN full-length enriched library, clone:C030034C12 product:similar to FYVE AND COILED-COIL DOMAIN CONTAINING 1 [Homo sapiens], full insert sequence.	-0.999883
Lrrk2	Mus musculus adult male testis cDNA, RIKEN full-length enriched library, clone:4921513O20 product:hypothetical Serine/Threonine protein kinase containing protein, full insert sequence.	G6pdx	Mus musculus glucose-6-phosphate dehydrogenase X-linked, mRNA (cDNA clone MGC:96429 IMAGE:30603864), complete cds.	0.999918
Macrod1	Mus musculus MACRO domain containing 1, mRNA (cDNA clone MGC:11843 IMAGE:3597023), complete cds.	G6pdx	Mus musculus glucose-6-phosphate dehydrogenase X-linked, mRNA (cDNA clone MGC:96429 IMAGE:30603864), complete cds.	-0.99994
Pdcd6	Mus musculus melanocyte cDNA, RIKEN full-length enriched library, clone:G270124L20 product:programmed cell death 6, full insert sequence.	G6pdx	Mus musculus glucose-6-phosphate dehydrogenase X-linked, mRNA (cDNA clone MGC:96429 IMAGE:30603864), complete cds.	-0.999888
Slc38a1	Mus musculus 9 days embryo whole body cDNA, RIKEN full-length enriched library, clone:D030034I04 product:weakly similar to AMINO ACID TRANSPORTER NAT-2 [Mus musculus], full insert sequence.	Gab2	Mus musculus growth factor receptor bound protein 2-associated protein 2, mRNA (cDNA clone MGC:123390 IMAGE:40039280), complete cds.	0.9999
Prox1	Mus musculus 0 day neonate eyeball cDNA, RIKEN full-length enriched library, clone:E130302F23 product:prospero-related homeobox 1, full insert sequence.	Gab2	Mus musculus growth factor receptor bound protein 2-associated protein 2, mRNA (cDNA clone MGC:123390 IMAGE:40039280), complete cds.	-0.999987
Aldh1a1	Mus musculus aldehyde dehydrogenase family 1, subfamily A1, mRNA (cDNA clone MGC:62611 IMAGE:6477503), complete cds.	Gab2	Mus musculus growth factor receptor bound protein 2-associated protein 2, mRNA (cDNA clone MGC:123390 IMAGE:40039280), complete cds.	-0.999955
Mfn1	Mus musculus adult male corpora quadrigemina cDNA, RIKEN full-length enriched library, clone:B230368O09 product:similar to MITOFUSIN 1 [Homo sapiens], full insert sequence.	Gab2	Mus musculus growth factor receptor bound protein 2-associated protein 2, mRNA (cDNA clone MGC:123390 IMAGE:40039280), complete cds.	-0.999941
Slc16a3	Mus musculus solute carrier family 16 (monocarboxylic acid transporters), member 3, mRNA (cDNA clone MGC:51666 IMAGE:5319754), complete cds.	Gabbr1	Mus musculus adult male medulla oblongata cDNA, RIKEN full-length enriched library, clone:6330549C19 product:gamma-aminobutyric acid (GABA-B) receptor, 1, full insert sequence.	0.999907
Relb	Mus musculus avian reticuloendotheliosis viral (v-rel) oncogene related B, mRNA (cDNA clone MGC:25383 IMAGE:4485540), complete cds.	Gabbr1	Mus musculus adult male medulla oblongata cDNA, RIKEN full-length enriched library, clone:6330549C19 product:gamma-aminobutyric acid (GABA-B) receptor, 1, full insert sequence.	0.999951
Ica1	Mus musculus adult male testis cDNA, RIKEN full-length enriched library, clone:4933430B13 product:islet cell autoantigen 1, 69 kDa, full insert sequence.	Gabbr1	Mus musculus adult male medulla oblongata cDNA, RIKEN full-length enriched library, clone:6330549C19 product:gamma-aminobutyric acid (GABA-B) receptor, 1, full insert sequence.	0.999858
Abcb4	Mus musculus adult male liver tumor cDNA, RIKEN full-length enriched library, clone:C730040C05 product:ATP-binding cassette, sub-family B (MDR/TAP), member 4, full insert sequence.	Gabpb1	Mus musculus adult male corpora quadrigemina cDNA, RIKEN full-length enriched library, clone:B230354A12 product:GA repeat binding protein, beta 1, full insert sequence.	0.999864
Dram1	Mus musculus bone marrow macrophage cDNA, RIKEN full-length enriched library, clone:I830026H07 product:hypothetical RNA-binding region RNP-1 (RNA recognition motif) containing protein, full insert sequence.	Gabpb1	Mus musculus adult male corpora quadrigemina cDNA, RIKEN full-length enriched library, clone:B230354A12 product:GA repeat binding protein, beta 1, full insert sequence.	-0.999884
Lbr	Mus musculus 2 days neonate thymus thymic cells cDNA, RIKEN full-length enriched library, clone:E430037F16 product:lamin B receptor homolog [Rattus norvegicus], full insert sequence.	Galk1	Mus musculus galactokinase 1, mRNA (cDNA clone MGC:60516 IMAGE:30024030), complete cds.	-0.999997
Abr	Mus musculus adult male olfactory brain cDNA, RIKEN full-length enriched library, clone:6430538G01 product:active BCR-related gene, full insert sequence.	Galk1	Mus musculus galactokinase 1, mRNA (cDNA clone MGC:60516 IMAGE:30024030), complete cds.	-0.999941
Clic1	Mus musculus chloride intracellular channel 1, mRNA (cDNA clone MGC:6371 IMAGE:3498118), complete cds.	Galk1	Mus musculus galactokinase 1, mRNA (cDNA clone MGC:60516 IMAGE:30024030), complete cds.	-0.999917
Lyz2	Mus musculus lysozyme, mRNA (cDNA clone MGC:6186 IMAGE:3593360), complete cds.	Galk1	Mus musculus galactokinase 1, mRNA (cDNA clone MGC:60516 IMAGE:30024030), complete cds.	-0.999991
Rassf6	Mus musculus adult female placenta cDNA, RIKEN full-length enriched library, clone:1600016B17 product:hypothetical RA domain containing protein, full insert sequence.	Galk1	Mus musculus galactokinase 1, mRNA (cDNA clone MGC:60516 IMAGE:30024030), complete cds.	0.999924
Emilin2	Mus musculus NOD-derived CD11c +ve dendritic cells cDNA, RIKEN full-length enriched library, clone:F630015F04 product:elastin microfibril interfacer 2, full insert sequence.	Galk1	Mus musculus galactokinase 1, mRNA (cDNA clone MGC:60516 IMAGE:30024030), complete cds.	-0.999893
Apol7a	Mus musculus 16 days neonate heart cDNA, RIKEN full-length enriched library, clone:D830033E19 product:weakly similar to APOLIPOPROTEIN L3 (APOLIPOPROTEIN L-III) (APOL-III) (TNF-INDUCIBLE PROTEIN CG12-1) (CG12_1) [Homo sapiens], full insert sequence.	Galk1	Mus musculus galactokinase 1, mRNA (cDNA clone MGC:60516 IMAGE:30024030), complete cds.	0.999901
Nusap1	Mus musculus nucleolar and spindle associated protein 1, mRNA (cDNA clone MGC:8102 IMAGE:3588697), complete cds.	Galk1	Mus musculus galactokinase 1, mRNA (cDNA clone MGC:60516 IMAGE:30024030), complete cds.	-0.999935
Tex9	Mus musculus adult male olfactory brain cDNA, RIKEN full-length enriched library, clone:6430566E15 product:testis expressed gene 9, full insert sequence.	Galk1	Mus musculus galactokinase 1, mRNA (cDNA clone MGC:60516 IMAGE:30024030), complete cds.	-0.999941
Tnrc4	Mus musculus adult male testis cDNA, RIKEN full-length enriched library, clone:4930415M08 product:RNA-BINDING PROTEIN BRUNOL1 (FRAGMENT) homolog [Homo sapiens], full insert sequence.	Galnt9	Mus musculus NOD-derived CD11c +ve dendritic cells cDNA, RIKEN full-length enriched library, clone:F630101L06 product:UDP-N-acetyl-alpha-D-galactosamine:polypeptide N-acetylgalactosaminyltransferase 9, full insert sequence.	0.999939
Pdlim7	Mus musculus 15 days embryo male testis cDNA, RIKEN full-length enriched library, clone:8030406F08 product:LIM-DOMAIN PROTEIN LMP-1 homolog [Rattus norvegicus], full insert sequence.	Gamt	Mus musculus guanidinoacetate methyltransferase, mRNA (cDNA clone MGC:54665 IMAGE:4195030), complete cds.	-0.999856
Rara	Mus musculus 3 days neonate thymus cDNA, RIKEN full-length enriched library, clone:A630030D23 product:retinoic acid receptor, alpha, full insert sequence.	Gamt	Mus musculus guanidinoacetate methyltransferase, mRNA (cDNA clone MGC:54665 IMAGE:4195030), complete cds.	0.999933
Irak3	Mus musculus 0 day neonate head cDNA, RIKEN full-length enriched library, clone:4833428C18 product:similar to interleukin-1 receptor-associated kinase 1, full insert sequence.	Gas7	Mus musculus 6 days neonate head cDNA, RIKEN full-length enriched library, clone:5430434O07 product:growth arrest specific 7, full insert sequence.	0.999974
Hdac2	Mus musculus 12 days embryo spinal ganglion cDNA, RIKEN full-length enriched library, clone:D130072G11 product:histone deacetylase 2, full insert sequence.	Gas7	Mus musculus 6 days neonate head cDNA, RIKEN full-length enriched library, clone:5430434O07 product:growth arrest specific 7, full insert sequence.	0.999889
Tspan17	Mus musculus mammary gland RCB-0526 Jyg-MC(A) cDNA, RIKEN full-length enriched library, clone:G830027P05 product:F-box only protein 23, full insert sequence.	Gas7	Mus musculus 6 days neonate head cDNA, RIKEN full-length enriched library, clone:5430434O07 product:growth arrest specific 7, full insert sequence.	0.999893
Tube1	Mus musculus 0 day neonate eyeball cDNA, RIKEN full-length enriched library, clone:E130007O11 product:similar to TUBULIN EPSILON CHAIN (EPSILON TUBULIN) [Homo sapiens], full insert sequence.	Gas7	Mus musculus 6 days neonate head cDNA, RIKEN full-length enriched library, clone:5430434O07 product:growth arrest specific 7, full insert sequence.	0.999863
Stambpl1	Mus musculus adult male testis cDNA, RIKEN full-length enriched library, clone:1700095N21 product:1700095N21RIK PROTEIN homolog [Mus musculus], full insert sequence.	Gas7	Mus musculus 6 days neonate head cDNA, RIKEN full-length enriched library, clone:5430434O07 product:growth arrest specific 7, full insert sequence.	0.999897
Gamt	Mus musculus guanidinoacetate methyltransferase, mRNA (cDNA clone MGC:54665 IMAGE:4195030), complete cds.	Gcdh	Mus musculus glutaryl-Coenzyme A dehydrogenase, mRNA (cDNA clone MGC:74295 IMAGE:30314273), complete cds.	0.99991
Abcb1a	Mus musculus mammary gland RCB-0526 Jyg-MC(A) cDNA, RIKEN full-length enriched library, clone:G830001D23 product:ATP-binding cassette, sub-family B (MDR/TAP), member 1A, full insert sequence.	Gcdh	Mus musculus glutaryl-Coenzyme A dehydrogenase, mRNA (cDNA clone MGC:74295 IMAGE:30314273), complete cds.	0.999898
Rara	Mus musculus 3 days neonate thymus cDNA, RIKEN full-length enriched library, clone:A630030D23 product:retinoic acid receptor, alpha, full insert sequence.	Gcdh	Mus musculus glutaryl-Coenzyme A dehydrogenase, mRNA (cDNA clone MGC:74295 IMAGE:30314273), complete cds.	0.999996
Cyba	Mus musculus adult male kidney cDNA, RIKEN full-length enriched library, clone:0610007F11 product:cytochrome b-245, alpha polypeptide, full insert sequence.	Gcdh	Mus musculus glutaryl-Coenzyme A dehydrogenase, mRNA (cDNA clone MGC:74295 IMAGE:30314273), complete cds.	-0.999903
Shpk	Mus musculus carbohydrate kinase-like, mRNA (cDNA clone MGC:66695 IMAGE:5694588), complete cds.	Gcdh	Mus musculus glutaryl-Coenzyme A dehydrogenase, mRNA (cDNA clone MGC:74295 IMAGE:30314273), complete cds.	0.999951
Ncald	Mus musculus adult male diencephalon cDNA, RIKEN full-length enriched library, clone:9330144K06 product:NEUROCALCIN homolog [Homo sapiens], full insert sequence.	Gcdh	Mus musculus glutaryl-Coenzyme A dehydrogenase, mRNA (cDNA clone MGC:74295 IMAGE:30314273), complete cds.	0.999874
Gsn	Mus musculus 16 days embryo kidney cDNA, RIKEN full-length enriched library, clone:I920046H22 product:gelsolin, full insert sequence.	Ggta1	Mus musculus 2 days neonate thymus thymic cells cDNA, RIKEN full-length enriched library, clone:E430021G09 product:glycoprotein galactosyltransferase alpha 1, 3, full insert sequence.	0.999898
1700001K23Rik	Mus musculus adult male testis cDNA, RIKEN full-length enriched library, clone:1700001K23 product:hypothetical protein, full insert sequence.	Ghitm	Mus musculus osteoclast-like cell cDNA, RIKEN full-length enriched library, clone:I420028G17 product:growth hormone inducible transmembrane protein, full insert sequence.	0.999887
Coro1a	Mus musculus coronin, actin binding protein 1A, mRNA (cDNA clone MGC:7245 IMAGE:3484185), complete cds.	Ghitm	Mus musculus osteoclast-like cell cDNA, RIKEN full-length enriched library, clone:I420028G17 product:growth hormone inducible transmembrane protein, full insert sequence.	-0.99992
Top3b	Mus musculus 10 days neonate cerebellum cDNA, RIKEN full-length enriched library, clone:B930048G14 product:topoisomerase (DNA) III beta, full insert sequence.	Ghitm	Mus musculus osteoclast-like cell cDNA, RIKEN full-length enriched library, clone:I420028G17 product:growth hormone inducible transmembrane protein, full insert sequence.	0.999909
Irak3	Mus musculus 0 day neonate head cDNA, RIKEN full-length enriched library, clone:4833428C18 product:similar to interleukin-1 receptor-associated kinase 1, full insert sequence.	Glb1l2	Mus musculus 0 day neonate eyeball cDNA, RIKEN full-length enriched library, clone:E130004E10 product:Weakly similar to beta-galactosidase homolog [Mus musculus], full insert sequence.	0.999864
Slpi	Mus musculus secretory leukocyte peptidase inhibitor, mRNA (cDNA clone MGC:41142 IMAGE:1513866), complete cds.	Glipr2	Mus musculus GLI pathogenesis-related 2, mRNA (cDNA clone MGC:28417 IMAGE:4037002), complete cds.	0.999959
Igh-6	Mus musculus immunoglobulin heavy chain 6 (heavy chain of IgM), mRNA (cDNA clone MGC:60843 IMAGE:30076516), complete cds.	Glipr2	Mus musculus GLI pathogenesis-related 2, mRNA (cDNA clone MGC:28417 IMAGE:4037002), complete cds.	0.999882
F13b	Mus musculus coagulation factor XIII, beta subunit, mRNA (cDNA clone MGC:29126 IMAGE:5051604), complete cds.	Glipr2	Mus musculus GLI pathogenesis-related 2, mRNA (cDNA clone MGC:28417 IMAGE:4037002), complete cds.	-0.999949
Gm9904	Mus musculus NOD-derived CD11c +ve dendritic cells cDNA, RIKEN full-length enriched library, clone:F630041B17 product:hypothetical Immunoglobulin-like/Immunoglobulin subtype/Ig-like domain profile containing protein, full insert sequence.	Glipr2	Mus musculus GLI pathogenesis-related 2, mRNA (cDNA clone MGC:28417 IMAGE:4037002), complete cds.	0.99987
Rasgrp2	Mus musculus 12 days embryo embryonic body between diaphragm region and neck cDNA, RIKEN full-length enriched library, clone:9430024A12 product:RAS, guanyl releasing protein 2, full insert sequence.	Glipr2	Mus musculus GLI pathogenesis-related 2, mRNA (cDNA clone MGC:28417 IMAGE:4037002), complete cds.	0.999967
Dynlt1	Mus musculus adult female placenta cDNA, RIKEN full-length enriched library, clone:1600032G08 product:t-complex testis expressed 1, full insert sequence.	Glipr2	Mus musculus GLI pathogenesis-related 2, mRNA (cDNA clone MGC:28417 IMAGE:4037002), complete cds.	0.999999
Atp5l	Mus musculus 10 days embryo whole body cDNA, RIKEN full-length enriched library, clone:2610524D13 product:ATP synthase, H+ transporting, mitochondrial F0 complex, subunit g, full insert sequence.	Glrx2	Mus musculus glutaredoxin 2 (thioltransferase), mRNA (cDNA clone MGC:163662 IMAGE:40130308), complete cds.	0.999871
LOC100043371	PREDICTED: Mus musculus similar to development and differentiation enhancing factor 2 (LOC100043371), mRNA.	Glrx2	Mus musculus glutaredoxin 2 (thioltransferase), mRNA (cDNA clone MGC:163662 IMAGE:40130308), complete cds.	-0.99992
Jak3	Mus musculus 2 days neonate thymus thymic cells cDNA, RIKEN full-length enriched library, clone:E430014A10 product:Janus kinase 3, full insert sequence.	Glt8d2	Mus musculus glycosyltransferase 8 domain containing 2, mRNA (cDNA clone MGC:100315 IMAGE:30603848), complete cds.	0.999905
Pecr	Mus musculus in vitro fertilized eggs cDNA, RIKEN full-length enriched library, clone:7420405J16 product:peroxisomal trans-2-enoyl-CoA reductase, full insert sequence.	Glt8d2	Mus musculus glycosyltransferase 8 domain containing 2, mRNA (cDNA clone MGC:100315 IMAGE:30603848), complete cds.	-0.999897
Ccr1	Mus musculus chemokine (C-C motif) receptor 1, mRNA (cDNA clone MGC:18743 IMAGE:3992755), complete cds.	Glt8d2	Mus musculus glycosyltransferase 8 domain containing 2, mRNA (cDNA clone MGC:100315 IMAGE:30603848), complete cds.	0.999909
Ier3	Mus musculus immediate early response 3, mRNA (cDNA clone MGC:6933 IMAGE:2811734), complete cds.	Glt8d2	Mus musculus glycosyltransferase 8 domain containing 2, mRNA (cDNA clone MGC:100315 IMAGE:30603848), complete cds.	0.999894
Aspn	Mus musculus asporin, mRNA (cDNA clone MGC:175791 IMAGE:40131207), complete cds.	Glt8d2	Mus musculus glycosyltransferase 8 domain containing 2, mRNA (cDNA clone MGC:100315 IMAGE:30603848), complete cds.	0.999985
Traf7	Mus musculus 2 days neonate thymus thymic cells cDNA, RIKEN full-length enriched library, clone:E430016H12 product:synaptotagmin 4, full insert sequence.	Glt8d2	Mus musculus glycosyltransferase 8 domain containing 2, mRNA (cDNA clone MGC:100315 IMAGE:30603848), complete cds.	0.999875
Klf6	Mus musculus Kruppel-like factor 6, mRNA (cDNA clone MGC:28265 IMAGE:4008402), complete cds.	Glyctk	Mus musculus RIKEN cDNA 6230410P16 gene, mRNA (cDNA clone MGC:37851 IMAGE:5100009), complete cds.	-0.999862
Srpk2	Mus musculus 2 days neonate thymus thymic cells cDNA, RIKEN full-length enriched library, clone:C920019I05 product:serine/arginine-rich protein specific kinase 2, full insert sequence.	Glyctk	Mus musculus RIKEN cDNA 6230410P16 gene, mRNA (cDNA clone MGC:37851 IMAGE:5100009), complete cds.	-0.999904
Lrg1	Mus musculus leucine-rich alpha-2-glycoprotein 1, mRNA (cDNA clone MGC:102387 IMAGE:4975749), complete cds.	Gm14085	Mus musculus novel protein similar to solute carrier family 28 (sodium-coupled nucleoside transporter) member 2 (Slc28a2) (Rp23-357i14.1), mRNA.	0.9999
Pou2af1	Mus musculus POU domain, class 2, associating factor 1, mRNA (cDNA clone MGC:60585 IMAGE:30077096), complete cds.	Gm14085	Mus musculus novel protein similar to solute carrier family 28 (sodium-coupled nucleoside transporter) member 2 (Slc28a2) (Rp23-357i14.1), mRNA.	0.999899
Mthfsd	Mus musculus 7 days embryo whole body cDNA, RIKEN full-length enriched library, clone:C430017P21 product:hypothetical 5-formyltetrahydrofolate cyclo-ligase/RNA-binding region RNP-1 (RNA recognition motif) containing protein, full insert sequence.	Gm14085	Mus musculus novel protein similar to solute carrier family 28 (sodium-coupled nucleoside transporter) member 2 (Slc28a2) (Rp23-357i14.1), mRNA.	0.999971
Dtx3	Mus musculus B16 F10Y cells cDNA, RIKEN full-length enriched library, clone:G370150I16 product:deltex 3 homolog (Drosophila), full insert sequence.	Gm14085	Mus musculus novel protein similar to solute carrier family 28 (sodium-coupled nucleoside transporter) member 2 (Slc28a2) (Rp23-357i14.1), mRNA.	0.99988
Slc11a2	Mus musculus B16 F10Y cells cDNA, RIKEN full-length enriched library, clone:G370074D17 product:solute carrier family 11 (proton-coupled divalent metal ion transporters), member 2, full insert sequence.	Gm14085	Mus musculus novel protein similar to solute carrier family 28 (sodium-coupled nucleoside transporter) member 2 (Slc28a2) (Rp23-357i14.1), mRNA.	0.999919
Far2	Mus musculus 0 day neonate head cDNA, RIKEN full-length enriched library, clone:4832432K15 product:male sterility domain containing 1, full insert sequence.	Gm14085	Mus musculus novel protein similar to solute carrier family 28 (sodium-coupled nucleoside transporter) member 2 (Slc28a2) (Rp23-357i14.1), mRNA.	0.999944
2410017I17Rik	Mus musculus ES cells cDNA, RIKEN full-length enriched library, clone:C330041H23 product:hypothetical protein, full insert sequence.	Gm14085	Mus musculus novel protein similar to solute carrier family 28 (sodium-coupled nucleoside transporter) member 2 (Slc28a2) (Rp23-357i14.1), mRNA.	0.999933
Atp2a3	Mus musculus ATPase, Ca++ transporting, ubiquitous, mRNA (cDNA clone MGC:13968 IMAGE:4191458), complete cds.	Gm14085	Mus musculus novel protein similar to solute carrier family 28 (sodium-coupled nucleoside transporter) member 2 (Slc28a2) (Rp23-357i14.1), mRNA.	0.999953
Mybl2	Mus musculus myeloblastosis oncogene-like 2, mRNA (cDNA clone MGC:59368 IMAGE:6518298), complete cds.	Gm14085	Mus musculus novel protein similar to solute carrier family 28 (sodium-coupled nucleoside transporter) member 2 (Slc28a2) (Rp23-357i14.1), mRNA.	0.999985
Tbc1d14	Mus musculus 10, 11 days embryo whole body cDNA, RIKEN full-length enriched library, clone:2810413P16 product:hypothetical RabGAP/TBC domain containing protein, full insert sequence.	Gm14085	Mus musculus novel protein similar to solute carrier family 28 (sodium-coupled nucleoside transporter) member 2 (Slc28a2) (Rp23-357i14.1), mRNA.	0.999953
Mns1	Mus musculus meiosis-specific nuclear structural protein 1, mRNA (cDNA clone MGC:54738 IMAGE:6314904), complete cds.	Gm1420	Mus musculus immunoglobulin kappa chain, constant region, mRNA (cDNA clone MGC:103228 IMAGE:5043732), complete cds.	0.999895
Slc30a7	Mus musculus solute carrier family 30 (zinc transporter), member 7, mRNA (cDNA clone MGC:60465 IMAGE:30019802), complete cds.	Gm1420	Mus musculus immunoglobulin kappa chain, constant region, mRNA (cDNA clone MGC:103228 IMAGE:5043732), complete cds.	0.999857
Urb1	Mus musculus 8 days embryo whole body cDNA, RIKEN full-length enriched library, clone:5730405K23 product:hypothetical protein, full insert sequence.	Gm1420	Mus musculus immunoglobulin kappa chain, constant region, mRNA (cDNA clone MGC:103228 IMAGE:5043732), complete cds.	0.999871
Cnga1	Mus musculus cyclic nucleotide gated channel alpha 1, mRNA (cDNA clone IMAGE:30472613), complete cds.	Gm14420	Mus musculus similar to Zinc finger protein 14 (Zinc finger protein KOX6) (Gonadotropin inducible transcription repressor-4) (GIOT-4), mRNA (cDNA clone MGC:117985 IMAGE:30730885), complete cds.	-0.99991
Arhgap9	Mus musculus 9 days embryo whole body cDNA, RIKEN full-length enriched library, clone:D030024H01 product:similar to RGL1 [Homo sapiens], full insert sequence.	Gm14420	Mus musculus similar to Zinc finger protein 14 (Zinc finger protein KOX6) (Gonadotropin inducible transcription repressor-4) (GIOT-4), mRNA (cDNA clone MGC:117985 IMAGE:30730885), complete cds.	-0.999964
1110032E23Rik	Mus musculus RIKEN cDNA 1110032E23 gene, mRNA (cDNA clone MGC:66815 IMAGE:6827227), complete cds.	Gm14420	Mus musculus similar to Zinc finger protein 14 (Zinc finger protein KOX6) (Gonadotropin inducible transcription repressor-4) (GIOT-4), mRNA (cDNA clone MGC:117985 IMAGE:30730885), complete cds.	-0.999864
Cachd1	Mus musculus cache domain containing 1, mRNA (cDNA clone MGC:76350 IMAGE:6834428), complete cds.	Gm14458	Mus musculus Novel protein similar to ferritin, heavy polypeptide-like 17, Fthl17 (LOC100042782), mRNA.	0.999957
Esyt1	Mus musculus adult male aorta and vein cDNA, RIKEN full-length enriched library, clone:A530060I07 product:membrane bound C2 domain containing protein, full insert sequence.	Gm14458	Mus musculus Novel protein similar to ferritin, heavy polypeptide-like 17, Fthl17 (LOC100042782), mRNA.	-0.999885
Mlycd	Mus musculus malonyl-CoA decarboxylase, mRNA (cDNA clone MGC:7015 IMAGE:3155699), complete cds.	Gm14458	Mus musculus Novel protein similar to ferritin, heavy polypeptide-like 17, Fthl17 (LOC100042782), mRNA.	0.999984
Vim	Mus musculus vimentin, mRNA (cDNA clone MGC:102095 IMAGE:6415629), complete cds.	Gm14458	Mus musculus Novel protein similar to ferritin, heavy polypeptide-like 17, Fthl17 (LOC100042782), mRNA.	-0.999972
Alpk1	Mus musculus adult male aorta and vein cDNA, RIKEN full-length enriched library, clone:A530099G12 product:LYMPHOCYTE ALPHA-KINASE homolog [Homo sapiens], full insert sequence.	Gm5153	Mouse Ig rearranged kappa-chain mRNA, clone AN06K.	0.999957
Meis1	Mus musculus 12 days embryo male wolffian duct includes surrounding region cDNA, RIKEN full-length enriched library, clone:6720477P20 product:myeloid ecotropic viral integration site 1, full insert sequence.	Gm5153	Mouse Ig rearranged kappa-chain mRNA, clone AN06K.	-0.99986
Cxcr4	Mus musculus chemokine (C-X-C motif) receptor 4, mRNA (cDNA clone MGC:36266 IMAGE:3592479), complete cds.	Gm5153	Mouse Ig rearranged kappa-chain mRNA, clone AN06K.	0.999862
Slc43a2	Mus musculus 6 days neonate spleen cDNA, RIKEN full-length enriched library, clone:F430106G01 product:weakly similar to Prostate cancer overexpressed gene 1 (Hypothetical protein) [Mus musculus], full insert sequence.	Gm5153	Mouse Ig rearranged kappa-chain mRNA, clone AN06K.	0.99992
Anxa1	Mus musculus NOD-derived CD11c +ve dendritic cells cDNA, RIKEN full-length enriched library, clone:F630110K03 product:hypothetical protein, full insert sequence.	Gm5153	Mouse Ig rearranged kappa-chain mRNA, clone AN06K.	0.999884
Hsf4	Mus musculus B16 F10Y cells cDNA, RIKEN full-length enriched library, clone:G370005N10 product:heat shock transcription factor 4, full insert sequence.	Gm5153	Mouse Ig rearranged kappa-chain mRNA, clone AN06K.	0.999867
2610008E11Rik	Mus musculus RIKEN cDNA 2610008E11 gene, mRNA (cDNA clone MGC:90797 IMAGE:6838422), complete cds.	Gm5153	Mouse Ig rearranged kappa-chain mRNA, clone AN06K.	0.999981
Dctd	Mus musculus adult male spinal cord cDNA, RIKEN full-length enriched library, clone:A330075N13 product:dCMP deaminase, full insert sequence.	Gm5153	Mouse Ig rearranged kappa-chain mRNA, clone AN06K.	0.99993
Retnlg	Mus musculus resistin like gamma, mRNA (cDNA clone MGC:151483 IMAGE:40126425), complete cds.	Gm5153	Mouse Ig rearranged kappa-chain mRNA, clone AN06K.	0.99996
Asns	Mus musculus asparagine synthetase, mRNA (cDNA clone MGC:5995 IMAGE:3585775), complete cds.	Gm5153	Mouse Ig rearranged kappa-chain mRNA, clone AN06K.	0.999881
Timp1	Mus musculus tissue inhibitor of metalloproteinase 1, mRNA (cDNA clone MGC:7143 IMAGE:3158222), complete cds.	Gm5153	Mouse Ig rearranged kappa-chain mRNA, clone AN06K.	0.999999
Tep1	Mus musculus 2 days pregnant adult female ovary cDNA, RIKEN full-length enriched library, clone:E330014B22 product:telomerase associated protein 1, full insert sequence.	Gm5153	Mouse Ig rearranged kappa-chain mRNA, clone AN06K.	0.999926
Glb1l2	Mus musculus 0 day neonate eyeball cDNA, RIKEN full-length enriched library, clone:E130004E10 product:Weakly similar to beta-galactosidase homolog [Mus musculus], full insert sequence.	Gm550	Mus musculus cDNA clone IMAGE:6773679.	0.999986
2700078E11Rik	Mus musculus RIKEN cDNA 2700078E11 gene, mRNA (cDNA clone MGC:31024 IMAGE:4223313), complete cds.	Gm550	Mus musculus cDNA clone IMAGE:6773679.	-0.999859
Foxp1	Mus musculus cDNA pooled tissues:(tissue_type=brain,dev_stage=8-12 days neonate,strain=BALB/c),(tissue_type=testis,dev_stage=adult, strain=C57BL/6J), clone:V01X014A13.	Gm550	Mus musculus cDNA clone IMAGE:6773679.	0.999948
Slc13a4	Mus musculus 10 days neonate cortex cDNA, RIKEN full-length enriched library, clone:A830077D04 product:solute carrier family 13 (sodium/sulfate symporters), member 4, full insert sequence.	Gm550	Mus musculus cDNA clone IMAGE:6773679.	0.999862
Tspan17	Mus musculus mammary gland RCB-0526 Jyg-MC(A) cDNA, RIKEN full-length enriched library, clone:G830027P05 product:F-box only protein 23, full insert sequence.	Gm550	Mus musculus cDNA clone IMAGE:6773679.	0.999962
Dtl	Mus musculus 10, 11 days embryo whole body cDNA, RIKEN full-length enriched library, clone:2810047L02 product:similar to CDNA FLJ14745 FIS, CLONE NT2RP3002785, WEAKLY SIMILAR TO LETHAL(2)DENTICLELESS PROTEIN [Homo sapiens], full insert sequence.	Gm6093	Mus musculus adult male testis cDNA, RIKEN full-length enriched library, clone:4930473J04 product:unclassifiable, full insert sequence.	0.999982
Pex26	Mus musculus B6-derived CD11 +ve dendritic cells cDNA, RIKEN full-length enriched library, clone:F730038L14 product:similar to KAIA2502 PROTEIN [Homo sapiens], full insert sequence.	Gm6093	Mus musculus adult male testis cDNA, RIKEN full-length enriched library, clone:4930473J04 product:unclassifiable, full insert sequence.	-0.99996
Usp53	Mus musculus 10 days neonate medulla oblongata cDNA, RIKEN full-length enriched library, clone:B830035G11 product:weakly similar to Hypothetical ubiquitin carboxyl-terminal hydrolase family 2 containing protein [Mus musculus], full insert sequence.	Gm6093	Mus musculus adult male testis cDNA, RIKEN full-length enriched library, clone:4930473J04 product:unclassifiable, full insert sequence.	0.999882
Alox5ap	Mus musculus arachidonate 5-lipoxygenase activating protein, mRNA (cDNA clone MGC:41698 IMAGE:1349819), complete cds.	Gm7202	Mus musculus immunoglobulin kappa chain, constant region, mRNA (cDNA clone MGC:103317 IMAGE:4219018), complete cds.	0.999975
Slpi	Mus musculus secretory leukocyte peptidase inhibitor, mRNA (cDNA clone MGC:41142 IMAGE:1513866), complete cds.	Gm7202	Mus musculus immunoglobulin kappa chain, constant region, mRNA (cDNA clone MGC:103317 IMAGE:4219018), complete cds.	0.999854
F13b	Mus musculus coagulation factor XIII, beta subunit, mRNA (cDNA clone MGC:29126 IMAGE:5051604), complete cds.	Gm7202	Mus musculus immunoglobulin kappa chain, constant region, mRNA (cDNA clone MGC:103317 IMAGE:4219018), complete cds.	-0.999994
Dynlt1	Mus musculus adult female placenta cDNA, RIKEN full-length enriched library, clone:1600032G08 product:t-complex testis expressed 1, full insert sequence.	Gm7202	Mus musculus immunoglobulin kappa chain, constant region, mRNA (cDNA clone MGC:103317 IMAGE:4219018), complete cds.	0.999922
Glipr2	Mus musculus GLI pathogenesis-related 2, mRNA (cDNA clone MGC:28417 IMAGE:4037002), complete cds.	Gm7202	Mus musculus immunoglobulin kappa chain, constant region, mRNA (cDNA clone MGC:103317 IMAGE:4219018), complete cds.	0.999925
Wbp5	Mus musculus WW domain binding protein 5, mRNA (cDNA clone MGC:7478 IMAGE:3490650), complete cds.	Gm7202	Mus musculus immunoglobulin kappa chain, constant region, mRNA (cDNA clone MGC:103317 IMAGE:4219018), complete cds.	0.999974
Lbp	Mus musculus 6 days neonate spleen cDNA, RIKEN full-length enriched library, clone:F420002K21 product:lipopolysaccharide binding protein, full insert sequence.	Gm7455	Mus musculus partial mRNA for collagen type VI alpha 5 (Col6a5 gene).	0.999964
B230354K17Rik	Mus musculus adult male corpora quadrigemina cDNA, RIKEN full-length enriched library, clone:B230354K17 product:unclassifiable, full insert sequence.	Gm7455	Mus musculus partial mRNA for collagen type VI alpha 5 (Col6a5 gene).	0.999882
Lrrk2	Mus musculus adult male testis cDNA, RIKEN full-length enriched library, clone:4921513O20 product:hypothetical Serine/Threonine protein kinase containing protein, full insert sequence.	Gm8760	Mus musculus immunoglobulin kappa chain, constant region, mRNA (cDNA clone MGC:102611 IMAGE:4219669), complete cds.	0.999911
Ppm1h	Mus musculus bone marrow macrophage cDNA, RIKEN full-length enriched library, clone:I830002I12 product:Hypothetical protein phosphatase 2C domain containing protein homolog [Mus musculus], full insert sequence.	Gm8760	Mus musculus immunoglobulin kappa chain, constant region, mRNA (cDNA clone MGC:102611 IMAGE:4219669), complete cds.	0.999912
Nfkbiz	Mus musculus INAP mRNA for IL-1 inducible nuclear ankyrin-repeat protein, complete cds.	Gm8760	Mus musculus immunoglobulin kappa chain, constant region, mRNA (cDNA clone MGC:102611 IMAGE:4219669), complete cds.	0.999988
Macrod1	Mus musculus MACRO domain containing 1, mRNA (cDNA clone MGC:11843 IMAGE:3597023), complete cds.	Gm8760	Mus musculus immunoglobulin kappa chain, constant region, mRNA (cDNA clone MGC:102611 IMAGE:4219669), complete cds.	-0.999863
Aldh1a3	Mus musculus 15 days embryo head cDNA, RIKEN full-length enriched library, clone:D930050B08 product:aldehyde dehydrogenase family 1, subfamily A3, full insert sequence.	Gm8760	Mus musculus immunoglobulin kappa chain, constant region, mRNA (cDNA clone MGC:102611 IMAGE:4219669), complete cds.	0.999885
4930523O13Rik	Mus musculus adult male testis cDNA, RIKEN full-length enriched library, clone:4930523O13 product:unclassifiable, full insert sequence.	Gm8760	Mus musculus immunoglobulin kappa chain, constant region, mRNA (cDNA clone MGC:102611 IMAGE:4219669), complete cds.	0.999999
Apob48r	Mus musculus apolipoprotein B48 receptor, mRNA (cDNA clone MGC:28748 IMAGE:4482457), complete cds.	Gm9733	Synthetic construct Mus musculus clone IMAGE:100016067, MGC:184471 SIRP beta 1 like 2 (LOC751864) mRNA, encodes complete protein.	0.999883
Gpnmb	Mus musculus glycoprotein (transmembrane) nmb, mRNA (cDNA clone MGC:31121 IMAGE:4164706), complete cds.	Gm9733	Synthetic construct Mus musculus clone IMAGE:100016067, MGC:184471 SIRP beta 1 like 2 (LOC751864) mRNA, encodes complete protein.	0.999873
Saa2	Mus musculus serum amyloid A 2, mRNA (cDNA clone MGC:18481 IMAGE:3662957), complete cds.	Gm9733	Synthetic construct Mus musculus clone IMAGE:100016067, MGC:184471 SIRP beta 1 like 2 (LOC751864) mRNA, encodes complete protein.	0.999918
Ugt1a10	Mus musculus UDP glycosyltransferase 1 family, polypeptide A10, mRNA (cDNA clone MGC:107546 IMAGE:30120494), complete cds.	Gm9733	Synthetic construct Mus musculus clone IMAGE:100016067, MGC:184471 SIRP beta 1 like 2 (LOC751864) mRNA, encodes complete protein.	-0.999932
9830132P13	Mus musculus adult male bone cDNA, RIKEN full-length enriched library, clone:9830132P13 product:unclassifiable, full insert sequence.	Gm9904	Mus musculus NOD-derived CD11c +ve dendritic cells cDNA, RIKEN full-length enriched library, clone:F630041B17 product:hypothetical Immunoglobulin-like/Immunoglobulin subtype/Ig-like domain profile containing protein, full insert sequence.	0.999987
Chd6	Mus musculus 16 days neonate thymus cDNA, RIKEN full-length enriched library, clone:A130080B04 product:weakly similar to DJ620E11.1.1 (NOVEL HELICASE C-TERMINAL DOMAIN AND SNF2 N-TERMINAL DOMAINS CONTAINING PROTEIN, SIMILAR TO KIAA0308 (ISOFORM 1)) (FRAG	Golga3	Mus musculus adult male pituitary gland cDNA, RIKEN full-length enriched library, clone:5330420C06 product:golgi autoantigen, golgin subfamily a, 3, full insert sequence.	-0.999876
Rnf26	Mus musculus 13 days embryo lung cDNA, RIKEN full-length enriched library, clone:D430033O10 product:RING FINGER PROTEIN WITH LEUCINE ZIPPER RNF26 (RESERVED) homolog [Homo sapiens], full insert sequence.	Golga3	Mus musculus adult male pituitary gland cDNA, RIKEN full-length enriched library, clone:5330420C06 product:golgi autoantigen, golgin subfamily a, 3, full insert sequence.	0.999879
Plekhn1	Mus musculus pleckstrin homology domain containing, family N member 1, mRNA (cDNA clone IMAGE:6442053), with apparent retained intron.	Golga3	Mus musculus adult male pituitary gland cDNA, RIKEN full-length enriched library, clone:5330420C06 product:golgi autoantigen, golgin subfamily a, 3, full insert sequence.	0.999884
Pex26	Mus musculus B6-derived CD11 +ve dendritic cells cDNA, RIKEN full-length enriched library, clone:F730038L14 product:similar to KAIA2502 PROTEIN [Homo sapiens], full insert sequence.	Golm1	Mus musculus golgi membrane protein 1, mRNA (cDNA clone MGC:19040 IMAGE:4188434), complete cds.	-0.999933
Dtl	Mus musculus 10, 11 days embryo whole body cDNA, RIKEN full-length enriched library, clone:2810047L02 product:similar to CDNA FLJ14745 FIS, CLONE NT2RP3002785, WEAKLY SIMILAR TO LETHAL(2)DENTICLELESS PROTEIN [Homo sapiens], full insert sequence.	Golm1	Mus musculus golgi membrane protein 1, mRNA (cDNA clone MGC:19040 IMAGE:4188434), complete cds.	0.999852
Gm6093	Mus musculus adult male testis cDNA, RIKEN full-length enriched library, clone:4930473J04 product:unclassifiable, full insert sequence.	Golm1	Mus musculus golgi membrane protein 1, mRNA (cDNA clone MGC:19040 IMAGE:4188434), complete cds.	0.99993
Aurka	Mus musculus aurora kinase A, mRNA (cDNA clone MGC:11471 IMAGE:3968835), complete cds.	Golm1	Mus musculus golgi membrane protein 1, mRNA (cDNA clone MGC:19040 IMAGE:4188434), complete cds.	0.999987
Unc45b	Mus musculus 17 days embryo heart cDNA, RIKEN full-length enriched library, clone:I920162K04 product:cardiomyopathy associated 4, full insert sequence.	Golm1	Mus musculus golgi membrane protein 1, mRNA (cDNA clone MGC:19040 IMAGE:4188434), complete cds.	0.999862
Usp53	Mus musculus 10 days neonate medulla oblongata cDNA, RIKEN full-length enriched library, clone:B830035G11 product:weakly similar to Hypothetical ubiquitin carboxyl-terminal hydrolase family 2 containing protein [Mus musculus], full insert sequence.	Golm1	Mus musculus golgi membrane protein 1, mRNA (cDNA clone MGC:19040 IMAGE:4188434), complete cds.	0.999978
Impdh1	Mus musculus NOD-derived CD11c +ve dendritic cells cDNA, RIKEN full-length enriched library, clone:F630227F02 product:inosine 5'-phosphate dehydrogenase 1, full insert sequence.	Gp49a	Mus musculus B6-derived CD11 +ve dendritic cells cDNA, RIKEN full-length enriched library, clone:F730015K05 product:glycoprotein 49 A, full insert sequence.	0.999985
Tmco1	Mus musculus transmembrane and coiled-coil domains 1, mRNA (cDNA clone MGC:7976 IMAGE:3585288), complete cds.	Gpatch4	Mus musculus 6 days neonate head cDNA, RIKEN full-length enriched library, clone:5430414J21 product:hypothetical D111/G-patch domain containing protein, full insert sequence.	-0.999874
Lsp1	Mus musculus adult male spleen cDNA, RIKEN full-length enriched library, clone:0910001J21 product:LYMPHOCYTE-SPECIFIC PROTEINS LSP1 AND S37 (PP52 PROTEIN) (52 KDA PHOSPHOPROTEIN) (LYMPHOCYTE-SPECIFIC ANTIGEN WP34) (S37 PROTEIN) homolog [Mus musculus], fu	Gpnmb	Mus musculus glycoprotein (transmembrane) nmb, mRNA (cDNA clone MGC:31121 IMAGE:4164706), complete cds.	0.999988
Zeb2	Mus musculus 13 days embryo male testis cDNA, RIKEN full-length enriched library, clone:6030449F06 product:zinc finger homeobox 1b, full insert sequence.	Gpnmb	Mus musculus glycoprotein (transmembrane) nmb, mRNA (cDNA clone MGC:31121 IMAGE:4164706), complete cds.	0.999973
Slc1a5	Mus musculus solute carrier family 1 (neutral amino acid transporter), member 5, mRNA (cDNA clone MGC:46952 IMAGE:4192790), complete cds.	Gpr137b-ps	Mus musculus adult male tongue cDNA, RIKEN full-length enriched library, clone:2310041G17 product:transmembrane 7 superfamily member 1, full insert sequence.	0.999908
Col3a1	Mus musculus 13 days embryo male testis cDNA, RIKEN full-length enriched library, clone:6030449K06 product:PROCOLLAGEN, TYPE III, ALPHA 1 (FRAGMENT) homolog [Mus musculus], full insert sequence.	Gpr137b-ps	Mus musculus adult male tongue cDNA, RIKEN full-length enriched library, clone:2310041G17 product:transmembrane 7 superfamily member 1, full insert sequence.	0.999999
Cd300lf	Mus musculus B6-derived CD11 +ve dendritic cells cDNA, RIKEN full-length enriched library, clone:F730004D16 product:hypothetical Prenyl group binding site (CAAX box)/Immunoglobulin and major histocompatibility complex domain/Immunoglobulin subtype contai	Gpr137b-ps	Mus musculus adult male tongue cDNA, RIKEN full-length enriched library, clone:2310041G17 product:transmembrane 7 superfamily member 1, full insert sequence.	0.999907
Pou2f2	Mus musculus POU domain, class 2, transcription factor 2, mRNA (cDNA clone MGC:124156 IMAGE:40046289), complete cds.	Gpr137b-ps	Mus musculus adult male tongue cDNA, RIKEN full-length enriched library, clone:2310041G17 product:transmembrane 7 superfamily member 1, full insert sequence.	0.999933
Kcnip1	Mus musculus Kv channel-interacting protein 1, mRNA (cDNA clone MGC:30403 IMAGE:4503251), complete cds.	Gpr137b-ps	Mus musculus adult male tongue cDNA, RIKEN full-length enriched library, clone:2310041G17 product:transmembrane 7 superfamily member 1, full insert sequence.	0.999942
Fndc3b	Mus musculus 14 days pregnant adult female placenta cDNA, RIKEN full-length enriched library, clone:M5C1017G11 product:FAD104, full insert sequence.	Gpr137b-ps	Mus musculus adult male tongue cDNA, RIKEN full-length enriched library, clone:2310041G17 product:transmembrane 7 superfamily member 1, full insert sequence.	0.999928
Slc37a1	Mus musculus adult male cecum cDNA, RIKEN full-length enriched library, clone:9130209C10 product:GLYCEROL-3-PHOSPHATE TRANSPORTER (G-3-P TRANSPORTER) (G-3-P PERMEASE) homolog [Homo sapiens], full insert sequence.	Gpr137b-ps	Mus musculus adult male tongue cDNA, RIKEN full-length enriched library, clone:2310041G17 product:transmembrane 7 superfamily member 1, full insert sequence.	0.999885
Sin3b	Mus musculus 14.5 days embryo RP+/+ Rathke's pouches cDNA, RIKEN full-length enriched library, clone:K720008A14 product:transcriptional regulator, SIN3B (yeast), full insert sequence.	Gpr137b-ps	Mus musculus adult male tongue cDNA, RIKEN full-length enriched library, clone:2310041G17 product:transmembrane 7 superfamily member 1, full insert sequence.	0.99999
Tanc1	Mus musculus adult male testis cDNA, RIKEN full-length enriched library, clone:4932416C15 product:hypothetical Ankyrin repeat profile/Serine-rich region/Ankyrin-repeat/Ankyrin repeat region circular profile/Yeast DNA-binding domain containing protein, fu	Gpr137b-ps	Mus musculus adult male tongue cDNA, RIKEN full-length enriched library, clone:2310041G17 product:transmembrane 7 superfamily member 1, full insert sequence.	0.999963
Rnf181	Mus musculus 13 days embryo head cDNA, RIKEN full-length enriched library, clone:3110030B08 product:hypothetical RING finger containing protein, full insert sequence.	Gpr35	Mus musculus NOD-derived CD11c +ve dendritic cells cDNA, RIKEN full-length enriched library, clone:F630215J05 product:G protein-coupled receptor 35, full insert sequence.	-0.999942
Sec14l1	Mus musculus 10 days neonate cerebellum cDNA, RIKEN full-length enriched library, clone:B930055K24 product:SEC14-LIKE PROTEIN 1 homolog [Homo sapiens], full insert sequence.	Gpr97	Mus musculus G protein-coupled receptor 97, mRNA (cDNA clone MGC:76424 IMAGE:30433392), complete cds.	0.999918
Adcy10	Mus musculus adult male testis cDNA, RIKEN full-length enriched library, clone:4931429A11 product:soluble adenylyl cyclase, full insert sequence.	Gpr97	Mus musculus G protein-coupled receptor 97, mRNA (cDNA clone MGC:76424 IMAGE:30433392), complete cds.	0.999935
Col6a2	Mus musculus 9.5 days embryo parthenogenote cDNA, RIKEN full-length enriched library, clone:B130009B12 product:procollagen, type VI, alpha 2, full insert sequence.	Gpr97	Mus musculus G protein-coupled receptor 97, mRNA (cDNA clone MGC:76424 IMAGE:30433392), complete cds.	0.999852
Lilrb3	Mus musculus leukocyte immunoglobulin-like receptor, subfamily B (with TM and ITIM domains), member 3, mRNA (cDNA clone MGC:30225 IMAGE:4488338), complete cds.	Gpr97	Mus musculus G protein-coupled receptor 97, mRNA (cDNA clone MGC:76424 IMAGE:30433392), complete cds.	0.999892
Fbln2	Mus musculus 2 days neonate thymus thymic cells cDNA, RIKEN full-length enriched library, clone:E430001A04 product:fibulin 2, full insert sequence.	Gpr97	Mus musculus G protein-coupled receptor 97, mRNA (cDNA clone MGC:76424 IMAGE:30433392), complete cds.	0.999949
Col1a2	Mus musculus 12 days embryo eyeball cDNA, RIKEN full-length enriched library, clone:D230039H13 product:procollagen, type I, alpha 2, full insert sequence.	Gpr97	Mus musculus G protein-coupled receptor 97, mRNA (cDNA clone MGC:76424 IMAGE:30433392), complete cds.	0.999939
Mfsd10	Mus musculus bone marrow macrophage cDNA, RIKEN full-length enriched library, clone:I830072F11 product:similar to Tetracycline transporter-like protein [Homo sapiens], full insert sequence.	Gpr97	Mus musculus G protein-coupled receptor 97, mRNA (cDNA clone MGC:76424 IMAGE:30433392), complete cds.	0.999959
Krt80	Mus musculus NOD-derived CD11c +ve dendritic cells cDNA, RIKEN full-length enriched library, clone:F630225E14 product:weakly similar to Keratin 8 (Fragment) [Oreochromis mossambicus], full insert sequence.	Gpsm3	Mus musculus B6-derived CD11 +ve dendritic cells cDNA, RIKEN full-length enriched library, clone:F730311C03 product:G-protein signalling modulator 3 (AGS3-like, C. elegans), full insert sequence.	0.999943
Car14	Mus musculus adult male tongue cDNA, RIKEN full-length enriched library, clone:2310044L14 product:carbonic anhydrase 14, full insert sequence.	Gpsm3	Mus musculus B6-derived CD11 +ve dendritic cells cDNA, RIKEN full-length enriched library, clone:F730311C03 product:G-protein signalling modulator 3 (AGS3-like, C. elegans), full insert sequence.	0.999977
Ugp2	Mus musculus 2 days neonate thymus thymic cells cDNA, RIKEN full-length enriched library, clone:E430002M09 product:UDP-glucose pyrophosphorylase 2, full insert sequence.	Gpsm3	Mus musculus B6-derived CD11 +ve dendritic cells cDNA, RIKEN full-length enriched library, clone:F730311C03 product:G-protein signalling modulator 3 (AGS3-like, C. elegans), full insert sequence.	-0.999876
Coro2a	Mus musculus NOD-derived CD11c +ve dendritic cells cDNA, RIKEN full-length enriched library, clone:F630011O17 product:coronin, actin binding protein 2A, full insert sequence.	Gpx2	Mus musculus glutathione peroxidase 2, mRNA (cDNA clone MGC:62872 IMAGE:6529267), complete cds.	0.999988
Cpne2	Mus musculus 15 days embryo head cDNA, RIKEN full-length enriched library, clone:D930009E14 product:weakly similar to COPINE III [Homo sapiens], full insert sequence.	Gpx2	Mus musculus glutathione peroxidase 2, mRNA (cDNA clone MGC:62872 IMAGE:6529267), complete cds.	0.999901
Zfp579	Mus musculus 18-day embryo whole body cDNA, RIKEN full-length enriched library, clone:1110003A17 product:hypothetical protein, full insert sequence.	Gpx2	Mus musculus glutathione peroxidase 2, mRNA (cDNA clone MGC:62872 IMAGE:6529267), complete cds.	0.999857
Il1r1	Mus musculus 16 days embryo head cDNA, RIKEN full-length enriched library, clone:C130072K02 product:interleukin 1 receptor, type I, full insert sequence.	Gpx3	Mus musculus glutathione peroxidase 3, mRNA (cDNA clone MGC:54712 IMAGE:4221025), complete cds.	0.999964
Smpd3	Mus musculus 0 day neonate skin cDNA, RIKEN full-length enriched library, clone:4631433G07 product:sphingomyelin phosphodiesterase 3, neutral, full insert sequence.	Gpx3	Mus musculus glutathione peroxidase 3, mRNA (cDNA clone MGC:54712 IMAGE:4221025), complete cds.	0.999895
9930104L06Rik	Mus musculus adult female vagina cDNA, RIKEN full-length enriched library, clone:9930104L06 product:similar to HYPOTHETICAL PROTEIN FLJ20508 [Homo sapiens], full insert sequence.	Gpx3	Mus musculus glutathione peroxidase 3, mRNA (cDNA clone MGC:54712 IMAGE:4221025), complete cds.	0.999979
Hvcn1	Mus musculus cDNA, clone:Y0G0138E16, strand:plus, reference:ENSEMBL:Mouse-Transcript-ENST:ENSMUST00000062154, based on BLAT search.	Gramd4	Mus musculus cDNA sequence BC021523, mRNA (cDNA clone IMAGE:6821901), partial cds.	0.999864
B230354K17Rik	Mus musculus adult male corpora quadrigemina cDNA, RIKEN full-length enriched library, clone:B230354K17 product:unclassifiable, full insert sequence.	Gramd4	Mus musculus cDNA sequence BC021523, mRNA (cDNA clone IMAGE:6821901), partial cds.	0.999999
Ighg	Mus musculus in vitro fertilized eggs cDNA, RIKEN full-length enriched library, clone:7420443K01 product:Ig gamma-2B chain C region, membrane-bound form homolog [Mus musculus], full insert sequence.	Gramd4	Mus musculus cDNA sequence BC021523, mRNA (cDNA clone IMAGE:6821901), partial cds.	0.999851
Mdk	Mus musculus midkine, mRNA (cDNA clone MGC:18540 IMAGE:4167496), complete cds.	Gramd4	Mus musculus cDNA sequence BC021523, mRNA (cDNA clone IMAGE:6821901), partial cds.	0.99989
Nrg1	Mus musculus 0 day neonate cerebellum cDNA, RIKEN full-length enriched library, clone:C230013P13 product:NEUREGULIN-1, SENSORY AND MOTOR NEURON-DERIVED FACTOR ISOFORM homolog [Homo sapiens], full insert sequence.	Gramd4	Mus musculus cDNA sequence BC021523, mRNA (cDNA clone IMAGE:6821901), partial cds.	0.999894
Gm7455	Mus musculus partial mRNA for collagen type VI alpha 5 (Col6a5 gene).	Gramd4	Mus musculus cDNA sequence BC021523, mRNA (cDNA clone IMAGE:6821901), partial cds.	0.999888
Kcnj15	Mus musculus 10 days lactation, adult female mammary gland cDNA, RIKEN full-length enriched library, clone:D730016J22 product:potassium inwardly-rectifying channel, subfamily J, member 15, full insert sequence.	Gramd4	Mus musculus cDNA sequence BC021523, mRNA (cDNA clone IMAGE:6821901), partial cds.	0.999863
Emp1	Mus musculus epithelial membrane protein 1, mRNA (cDNA clone MGC:63263 IMAGE:6402273), complete cds.	Grinl1a	Mus musculus adult male kidney cDNA, RIKEN full-length enriched library, clone:0610012A03 product:PUTATIVE IONOTROPIC GLUTAMATE RECEPTOR GLURR-F11694B (FRAGMENT) homolog [Rattus norvegicus], full insert sequence.	-0.999902
1700020C11Rik	Mus musculus RIKEN cDNA 1700020C11 gene, mRNA (cDNA clone MGC:68085 IMAGE:5400435), complete cds.	Grinl1a	Mus musculus adult male kidney cDNA, RIKEN full-length enriched library, clone:0610012A03 product:PUTATIVE IONOTROPIC GLUTAMATE RECEPTOR GLURR-F11694B (FRAGMENT) homolog [Rattus norvegicus], full insert sequence.	0.999913
Dnmt1	Mus musculus in vitro fertilized eggs cDNA, RIKEN full-length enriched library, clone:7420481E23 product:DNA methyltransferase (cytosine-5) 1, full insert sequence.	Grinl1a	Mus musculus adult male kidney cDNA, RIKEN full-length enriched library, clone:0610012A03 product:PUTATIVE IONOTROPIC GLUTAMATE RECEPTOR GLURR-F11694B (FRAGMENT) homolog [Rattus norvegicus], full insert sequence.	-0.999902
Fam107b	Mus musculus RIKEN cDNA 3110001A13 gene, mRNA (cDNA clone MGC:29309 IMAGE:5006672), complete cds.	Grinl1a	Mus musculus adult male kidney cDNA, RIKEN full-length enriched library, clone:0610012A03 product:PUTATIVE IONOTROPIC GLUTAMATE RECEPTOR GLURR-F11694B (FRAGMENT) homolog [Rattus norvegicus], full insert sequence.	0.999975
Ophn1	Mus musculus 13 days embryo male testis cDNA, RIKEN full-length enriched library, clone:6030495I02 product:oligophrenin 1, full insert sequence.	Grinl1a	Mus musculus adult male kidney cDNA, RIKEN full-length enriched library, clone:0610012A03 product:PUTATIVE IONOTROPIC GLUTAMATE RECEPTOR GLURR-F11694B (FRAGMENT) homolog [Rattus norvegicus], full insert sequence.	-0.999889
Supv3l1	Mus musculus suppressor of var1, 3-like 1 (S. cerevisiae), mRNA (cDNA clone MGC:59435 IMAGE:6332552), complete cds.	Grinl1a	Mus musculus adult male kidney cDNA, RIKEN full-length enriched library, clone:0610012A03 product:PUTATIVE IONOTROPIC GLUTAMATE RECEPTOR GLURR-F11694B (FRAGMENT) homolog [Rattus norvegicus], full insert sequence.	0.99993
Uqcc	Mus musculus 10 days embryo whole body cDNA, RIKEN full-length enriched library, clone:2600003C05 product:basic FGF repressed, Zic binding protein, full insert sequence.	Gsn	Mus musculus 16 days embryo kidney cDNA, RIKEN full-length enriched library, clone:I920046H22 product:gelsolin, full insert sequence.	-0.999883
Zfp385b	Mus musculus adult male liver tumor cDNA, RIKEN full-length enriched library, clone:C730034P18 product:CDNA FLJ25270 FIS, CLONE STM05566 homolog [Homo sapiens], full insert sequence.	Gsn	Mus musculus 16 days embryo kidney cDNA, RIKEN full-length enriched library, clone:I920046H22 product:gelsolin, full insert sequence.	-0.999871
Pqlc1	Mus musculus bone marrow macrophage cDNA, RIKEN full-length enriched library, clone:I830126F06 product:hypothetical Cystinosin/ERS1p repeat containing protein, full insert sequence.	Gspt1	Mus musculus 5 days embryo whole body cDNA, RIKEN full-length enriched library, clone:I0C0042B03 product:G1 to phase transition 1, full insert sequence.	0.999931
Incenp	Mus musculus 2 days neonate thymus thymic cells cDNA, RIKEN full-length enriched library, clone:E430021M21 product:inner centromere protein, full insert sequence.	Gspt1	Mus musculus 5 days embryo whole body cDNA, RIKEN full-length enriched library, clone:I0C0042B03 product:G1 to phase transition 1, full insert sequence.	-0.999861
Eif4ebp3	Mus musculus eukaryotic translation initiation factor 4E binding protein 3, mRNA (cDNA clone MGC:130577 IMAGE:40055518), complete cds.	Gucy2c	Mus musculus adult male cecum cDNA, RIKEN full-length enriched library, clone:9130002N05 product:guanylate cyclase 2c, full insert sequence.	-0.999851
A2m	Mus musculus alpha-2-macroglobulin, mRNA (cDNA clone MGC:95993 IMAGE:6839761), complete cds.	Gucy2c	Mus musculus adult male cecum cDNA, RIKEN full-length enriched library, clone:9130002N05 product:guanylate cyclase 2c, full insert sequence.	0.999906
Fhl4	Mus musculus four and a half LIM domains 4, mRNA (cDNA clone MGC:74280 IMAGE:6774577), complete cds.	Gucy2c	Mus musculus adult male cecum cDNA, RIKEN full-length enriched library, clone:9130002N05 product:guanylate cyclase 2c, full insert sequence.	0.999955
Tube1	Mus musculus 0 day neonate eyeball cDNA, RIKEN full-length enriched library, clone:E130007O11 product:similar to TUBULIN EPSILON CHAIN (EPSILON TUBULIN) [Homo sapiens], full insert sequence.	Gucy2c	Mus musculus adult male cecum cDNA, RIKEN full-length enriched library, clone:9130002N05 product:guanylate cyclase 2c, full insert sequence.	0.999876
Tshz2	Mus musculus 12 days embryo male wolffian duct includes surrounding region cDNA, RIKEN full-length enriched library, clone:6720443N23 product:serologically defined colon cancer antigen 33 like, full insert sequence.	Gucy2c	Mus musculus adult male cecum cDNA, RIKEN full-length enriched library, clone:9130002N05 product:guanylate cyclase 2c, full insert sequence.	0.999858
Casp1	Mus musculus caspase 1, mRNA (cDNA clone MGC:6106 IMAGE:3583883), complete cds.	H19	Mus musculus 5 days embryo whole body cDNA, RIKEN full-length enriched library, clone:I0C0030C13 product:Mus musculus H19 fetal liver mRNA (H19), mRNA, full insert sequence.	0.999973
Cdca4	Mus musculus 12 days embryo male wolffian duct includes surrounding region cDNA, RIKEN full-length enriched library, clone:6720484A10 product:HEMATOPOIETIC PROGENITOR PROTEIN, full insert sequence.	H19	Mus musculus 5 days embryo whole body cDNA, RIKEN full-length enriched library, clone:I0C0030C13 product:Mus musculus H19 fetal liver mRNA (H19), mRNA, full insert sequence.	0.999991
Isca2	Mus musculus adult male brain cDNA, RIKEN full-length enriched library, clone:0710001C05 product:hypothetical Hypothetical hesB/yadR/yfhF family containing protein, full insert sequence.	H2afz	Mus musculus bone marrow macrophage cDNA, RIKEN full-length enriched library, clone:I830030H04 product:H2A histone family, member Z, full insert sequence.	-0.999955
Tmem181b	Mus musculus adult male spinal cord cDNA, RIKEN full-length enriched library, clone:A330054F13 product:hypothetical protein, full insert sequence.	H2afz	Mus musculus bone marrow macrophage cDNA, RIKEN full-length enriched library, clone:I830030H04 product:H2A histone family, member Z, full insert sequence.	0.999919
Atp5l	Mus musculus 10 days embryo whole body cDNA, RIKEN full-length enriched library, clone:2610524D13 product:ATP synthase, H+ transporting, mitochondrial F0 complex, subunit g, full insert sequence.	H2-DMb2	Mus musculus histocompatibility 2, class II, locus Mb1, mRNA (cDNA clone IMAGE:30072718).	-0.999907
Ly6d	Mus musculus lymphocyte antigen 6 complex, locus D, mRNA (cDNA clone MGC:36061 IMAGE:4914126), complete cds.	H2-DMb2	Mus musculus histocompatibility 2, class II, locus Mb1, mRNA (cDNA clone IMAGE:30072718).	0.999961
Tinagl1	Mus musculus 0 day neonate lung cDNA, RIKEN full-length enriched library, clone:E030029M14 product:lipocalin 7, full insert sequence.	H2-DMb2	Mus musculus histocompatibility 2, class II, locus Mb1, mRNA (cDNA clone IMAGE:30072718).	-0.999994
Ubl4	Mus musculus 13 days pregnant adult female placenta cDNA, RIKEN full-length enriched library, clone:I530030L07 product:ubiquitin-like 4, full insert sequence.	H2-DMb2	Mus musculus histocompatibility 2, class II, locus Mb1, mRNA (cDNA clone IMAGE:30072718).	-0.999857
Dusp2	Mus musculus dual specificity phosphatase 2, mRNA (cDNA clone MGC:59340 IMAGE:6511513), complete cds.	Hadh	Mus musculus adult pancreas islet cells cDNA, RIKEN full-length enriched library, clone:C820008L07 product:L-3-hydroxyacyl-Coenzyme A dehydrogenase, short chain, full insert sequence.	-0.999858
1810013D10Rik	Mus musculus 10 day old male pancreas cDNA, RIKEN full-length enriched library, clone:1810013D10 product:weakly similar to HYPOTHETICAL 9.7 KDA PROTEIN (FRAGMENT) [Homo sapiens], full insert sequence.	Hadh	Mus musculus adult pancreas islet cells cDNA, RIKEN full-length enriched library, clone:C820008L07 product:L-3-hydroxyacyl-Coenzyme A dehydrogenase, short chain, full insert sequence.	0.999892
Crym	Mus musculus 16 days embryo head cDNA, RIKEN full-length enriched library, clone:C130037G07 product:crystallin, mu, full insert sequence.	Hadh	Mus musculus adult pancreas islet cells cDNA, RIKEN full-length enriched library, clone:C820008L07 product:L-3-hydroxyacyl-Coenzyme A dehydrogenase, short chain, full insert sequence.	0.999954
Rassf8	Mus musculus Ras association (RalGDS/AF-6) domain family 8, mRNA (cDNA clone MGC:144731 IMAGE:40105476), complete cds.	Harbi1	Mus musculus 12 days embryo eyeball cDNA, RIKEN full-length enriched library, clone:D230010M03 product:hypothetical protein, full insert sequence.	0.99986
Mmd	Mus musculus monocyte to macrophage differentiation-associated, mRNA (cDNA clone IMAGE:5363663), with apparent retained intron.	Harbi1	Mus musculus 12 days embryo eyeball cDNA, RIKEN full-length enriched library, clone:D230010M03 product:hypothetical protein, full insert sequence.	0.999966
Bach1	Mus musculus adult male thymus cDNA, RIKEN full-length enriched library, clone:5830436C21 product:similar to TRANSCRIPTION REGULATOR PROTEIN BACH1 (BTB AND CNC HOMOLOG 1) [Mus musculus], full insert sequence.	Harbi1	Mus musculus 12 days embryo eyeball cDNA, RIKEN full-length enriched library, clone:D230010M03 product:hypothetical protein, full insert sequence.	0.999911
4930592I03Rik	Mus musculus adult male testis cDNA, RIKEN full-length enriched library, clone:4933422K03 product:unclassifiable, full insert sequence.	Harbi1	Mus musculus 12 days embryo eyeball cDNA, RIKEN full-length enriched library, clone:D230010M03 product:hypothetical protein, full insert sequence.	-0.999923
Sp110	Mus musculus Sp110 nuclear body protein, mRNA (cDNA clone MGC:106047 IMAGE:4936681), complete cds.	Harbi1	Mus musculus 12 days embryo eyeball cDNA, RIKEN full-length enriched library, clone:D230010M03 product:hypothetical protein, full insert sequence.	-0.999969
Gsn	Mus musculus 16 days embryo kidney cDNA, RIKEN full-length enriched library, clone:I920046H22 product:gelsolin, full insert sequence.	Hck	Mus musculus hemopoietic cell kinase, mRNA (cDNA clone MGC:18625 IMAGE:3978518), complete cds.	0.99997
Sfpi1	Mus musculus SFFV proviral integration 1, mRNA (cDNA clone MGC:6158 IMAGE:3600260), complete cds.	Hck	Mus musculus hemopoietic cell kinase, mRNA (cDNA clone MGC:18625 IMAGE:3978518), complete cds.	0.999897
Ggta1	Mus musculus 2 days neonate thymus thymic cells cDNA, RIKEN full-length enriched library, clone:E430021G09 product:glycoprotein galactosyltransferase alpha 1, 3, full insert sequence.	Hck	Mus musculus hemopoietic cell kinase, mRNA (cDNA clone MGC:18625 IMAGE:3978518), complete cds.	0.999979
Igf2bp3	Mus musculus 9.5 days embryo parthenogenote cDNA, RIKEN full-length enriched library, clone:B130050M17 product:insulin-like growth factor 2, binding protein 3, full insert sequence.	Hemt1	Synthetic construct Mus musculus clone IMAGE:100014543, MGC:175411 hematopoietic cell transcript 1 (Hemt1) mRNA, encodes complete protein.	0.999922
Asb13	Mus musculus ankyrin repeat and SOCS box-containing protein 13, mRNA (cDNA clone MGC:25968 IMAGE:4239996), complete cds.	Hemt1	Synthetic construct Mus musculus clone IMAGE:100014543, MGC:175411 hematopoietic cell transcript 1 (Hemt1) mRNA, encodes complete protein.	-0.999999
Smpd3	Mus musculus 0 day neonate skin cDNA, RIKEN full-length enriched library, clone:4631433G07 product:sphingomyelin phosphodiesterase 3, neutral, full insert sequence.	Hemt1	Synthetic construct Mus musculus clone IMAGE:100014543, MGC:175411 hematopoietic cell transcript 1 (Hemt1) mRNA, encodes complete protein.	0.99986
Rapgefl1	Mus musculus adult male corpora quadrigemina cDNA, RIKEN full-length enriched library, clone:B230105J10 product:inferred: Link guanine nucleotide exchange factor II {Homo sapiens}, full insert sequence.	Hemt1	Synthetic construct Mus musculus clone IMAGE:100014543, MGC:175411 hematopoietic cell transcript 1 (Hemt1) mRNA, encodes complete protein.	0.999976
Mgat4a	Mus musculus 13 days embryo heart cDNA, RIKEN full-length enriched library, clone:D330018H11 product:UDP-GLCNAC:A-1,3-D-MANNOSIDE B-1,4-N-ACETYLGLUCOSAMINYLTRANSFERASE IV (EC 2.4.1.145) homolog [Homo sapiens], full insert sequence.	Hemt1	Synthetic construct Mus musculus clone IMAGE:100014543, MGC:175411 hematopoietic cell transcript 1 (Hemt1) mRNA, encodes complete protein.	0.999982
Dennd2c	Mus musculus adult female vagina cDNA, RIKEN full-length enriched library, clone:9930005M03 product:Weakly similar to tumor cell suppression protein HTS1 homolog [Mus musculus], full insert sequence.	Hemt1	Synthetic construct Mus musculus clone IMAGE:100014543, MGC:175411 hematopoietic cell transcript 1 (Hemt1) mRNA, encodes complete protein.	0.999919
Pkp3	Mus musculus NOD-derived CD11c +ve dendritic cells cDNA, RIKEN full-length enriched library, clone:F630025F17 product:plakophilin 3, full insert sequence.	Hemt1	Synthetic construct Mus musculus clone IMAGE:100014543, MGC:175411 hematopoietic cell transcript 1 (Hemt1) mRNA, encodes complete protein.	0.999931
Nrg1	Mus musculus 0 day neonate cerebellum cDNA, RIKEN full-length enriched library, clone:C230013P13 product:NEUREGULIN-1, SENSORY AND MOTOR NEURON-DERIVED FACTOR ISOFORM homolog [Homo sapiens], full insert sequence.	Hint2	Mus musculus histidine triad nucleotide binding protein 2, mRNA (cDNA clone MGC:107703 IMAGE:6775318), complete cds.	-0.999908
F13a1	Mus musculus NOD-derived CD11c +ve dendritic cells cDNA, RIKEN full-length enriched library, clone:F630041C07 product:coagulation factor XIII, alpha subunit, full insert sequence.	Hint2	Mus musculus histidine triad nucleotide binding protein 2, mRNA (cDNA clone MGC:107703 IMAGE:6775318), complete cds.	-0.999904
Pglyrp1	Mus musculus peptidoglycan recognition protein 1, mRNA (cDNA clone MGC:11430 IMAGE:3969014), complete cds.	Hint2	Mus musculus histidine triad nucleotide binding protein 2, mRNA (cDNA clone MGC:107703 IMAGE:6775318), complete cds.	-0.999862
Slc43a2	Mus musculus 6 days neonate spleen cDNA, RIKEN full-length enriched library, clone:F430106G01 product:weakly similar to Prostate cancer overexpressed gene 1 (Hypothetical protein) [Mus musculus], full insert sequence.	Hint2	Mus musculus histidine triad nucleotide binding protein 2, mRNA (cDNA clone MGC:107703 IMAGE:6775318), complete cds.	-0.999975
Cd177	Mus musculus CD177 antigen, mRNA (cDNA clone MGC:27738 IMAGE:2648499), complete cds.	Hint2	Mus musculus histidine triad nucleotide binding protein 2, mRNA (cDNA clone MGC:107703 IMAGE:6775318), complete cds.	-0.999989
Thbs3	Mus musculus thrombospondin 3, mRNA (cDNA clone MGC:62234 IMAGE:6401682), complete cds.	Hint2	Mus musculus histidine triad nucleotide binding protein 2, mRNA (cDNA clone MGC:107703 IMAGE:6775318), complete cds.	-0.999922
Tspan13	Mus musculus tetraspanin 13, mRNA (cDNA clone MGC:18777 IMAGE:4166625), complete cds.	Hint2	Mus musculus histidine triad nucleotide binding protein 2, mRNA (cDNA clone MGC:107703 IMAGE:6775318), complete cds.	-0.999921
Prepl	Mus musculus 10 days neonate skin cDNA, RIKEN full-length enriched library, clone:4732465M09 product:hypothetical Prolyl oligopeptidase/Prolyl oligopeptidase, N-terminal beta-propeller domain/Esterase/lipase/thioesterase family active site containing pro	Hip1	Mus musculus 2 days pregnant adult female oviduct cDNA, RIKEN full-length enriched library, clone:E230016G06 product:huntingtin-interacting protein 1, full insert sequence.	0.999958
4930542H20Rik	Mus musculus adult male testis cDNA, RIKEN full-length enriched library, clone:4930542H20 product:unclassifiable, full insert sequence.	Hip1	Mus musculus 2 days pregnant adult female oviduct cDNA, RIKEN full-length enriched library, clone:E230016G06 product:huntingtin-interacting protein 1, full insert sequence.	0.999998
5133400G04Rik	Mus musculus adult male testis cDNA, RIKEN full-length enriched library, clone:4930583E11 product:hypothetical protein, full insert sequence.	Hip1	Mus musculus 2 days pregnant adult female oviduct cDNA, RIKEN full-length enriched library, clone:E230016G06 product:huntingtin-interacting protein 1, full insert sequence.	0.999924
Cyp2c29	Mus musculus 2 cells egg cDNA, RIKEN full-length enriched library, clone:B020015I11 product:cytochrome P450, family 2, subfamily c, polypeptide 29, full insert sequence.	Hip1	Mus musculus 2 days pregnant adult female oviduct cDNA, RIKEN full-length enriched library, clone:E230016G06 product:huntingtin-interacting protein 1, full insert sequence.	-0.99986
Asb13	Mus musculus ankyrin repeat and SOCS box-containing protein 13, mRNA (cDNA clone MGC:25968 IMAGE:4239996), complete cds.	Hist1h2ab	Synthetic construct Mus musculus clone IMAGE:100016348, MGC:184531 histone cluster 1, H2ab (Hist1h2ab) mRNA, encodes complete protein.	-0.999951
Hemt1	Synthetic construct Mus musculus clone IMAGE:100014543, MGC:175411 hematopoietic cell transcript 1 (Hemt1) mRNA, encodes complete protein.	Hist1h2ab	Synthetic construct Mus musculus clone IMAGE:100016348, MGC:184531 histone cluster 1, H2ab (Hist1h2ab) mRNA, encodes complete protein.	0.999942
Pkp3	Mus musculus NOD-derived CD11c +ve dendritic cells cDNA, RIKEN full-length enriched library, clone:F630025F17 product:plakophilin 3, full insert sequence.	Hist1h2ab	Synthetic construct Mus musculus clone IMAGE:100016348, MGC:184531 histone cluster 1, H2ab (Hist1h2ab) mRNA, encodes complete protein.	0.999946
D130079A08Rik	Mus musculus 16 days embryo head cDNA, RIKEN full-length enriched library, clone:C130011O14 product:unclassifiable, full insert sequence.	Hist1h2ab	Synthetic construct Mus musculus clone IMAGE:100016348, MGC:184531 histone cluster 1, H2ab (Hist1h2ab) mRNA, encodes complete protein.	0.999918
Rapgefl1	Mus musculus adult male corpora quadrigemina cDNA, RIKEN full-length enriched library, clone:B230105J10 product:inferred: Link guanine nucleotide exchange factor II {Homo sapiens}, full insert sequence.	Hist1h2ab	Synthetic construct Mus musculus clone IMAGE:100016348, MGC:184531 histone cluster 1, H2ab (Hist1h2ab) mRNA, encodes complete protein.	0.999988
Ctsg	Mus musculus cathepsin G, mRNA (cDNA clone MGC:159214 IMAGE:40130026), complete cds.	Hist1h2ab	Synthetic construct Mus musculus clone IMAGE:100016348, MGC:184531 histone cluster 1, H2ab (Hist1h2ab) mRNA, encodes complete protein.	0.999905
Smpd3	Mus musculus 0 day neonate skin cDNA, RIKEN full-length enriched library, clone:4631433G07 product:sphingomyelin phosphodiesterase 3, neutral, full insert sequence.	Hist1h2ab	Synthetic construct Mus musculus clone IMAGE:100016348, MGC:184531 histone cluster 1, H2ab (Hist1h2ab) mRNA, encodes complete protein.	0.999982
Igf2bp3	Mus musculus 9.5 days embryo parthenogenote cDNA, RIKEN full-length enriched library, clone:B130050M17 product:insulin-like growth factor 2, binding protein 3, full insert sequence.	Hist1h2ab	Synthetic construct Mus musculus clone IMAGE:100016348, MGC:184531 histone cluster 1, H2ab (Hist1h2ab) mRNA, encodes complete protein.	0.999932
Foxm1	Mus musculus forkhead box M1, mRNA (cDNA clone MGC:78195 IMAGE:6515008), complete cds.	Hist1h2ab	Synthetic construct Mus musculus clone IMAGE:100016348, MGC:184531 histone cluster 1, H2ab (Hist1h2ab) mRNA, encodes complete protein.	0.999932
Mgat4a	Mus musculus 13 days embryo heart cDNA, RIKEN full-length enriched library, clone:D330018H11 product:UDP-GLCNAC:A-1,3-D-MANNOSIDE B-1,4-N-ACETYLGLUCOSAMINYLTRANSFERASE IV (EC 2.4.1.145) homolog [Homo sapiens], full insert sequence.	Hist1h2ab	Synthetic construct Mus musculus clone IMAGE:100016348, MGC:184531 histone cluster 1, H2ab (Hist1h2ab) mRNA, encodes complete protein.	0.999861
Dennd2c	Mus musculus adult female vagina cDNA, RIKEN full-length enriched library, clone:9930005M03 product:Weakly similar to tumor cell suppression protein HTS1 homolog [Mus musculus], full insert sequence.	Hist1h2ab	Synthetic construct Mus musculus clone IMAGE:100016348, MGC:184531 histone cluster 1, H2ab (Hist1h2ab) mRNA, encodes complete protein.	0.999918
Rftn1	Mus musculus NOD-derived CD11c +ve dendritic cells cDNA, RIKEN full-length enriched library, clone:F630209H10 product:weakly similar to Raftlin [Gallus gallus], full insert sequence.	Hist1h2ai	Mus musculus histone cluster 1, H2ai, mRNA (cDNA clone MGC:156429 IMAGE:40100895), complete cds.	0.999857
Rarb	Mus musculus 2 days pregnant adult female oviduct cDNA, RIKEN full-length enriched library, clone:E230025G02 product:retinoic acid receptor, beta, full insert sequence.	Hist1h2ai	Mus musculus histone cluster 1, H2ai, mRNA (cDNA clone MGC:156429 IMAGE:40100895), complete cds.	-0.999906
Cpxm1	Mus musculus carboxypeptidase X 1 (M14 family), mRNA (cDNA clone MGC:5707 IMAGE:3593211), complete cds.	Hist1h2ai	Mus musculus histone cluster 1, H2ai, mRNA (cDNA clone MGC:156429 IMAGE:40100895), complete cds.	0.999996
Cdkn3	Mus musculus ES cells cDNA, RIKEN full-length enriched library, clone:2410006H10 product:MUTANT CYCLIN-DEPENDENT KINASE ASSOCIATED PROTEIN PHOSPHATASE homolog [Homo sapiens], full insert sequence.	Hist1h2ai	Mus musculus histone cluster 1, H2ai, mRNA (cDNA clone MGC:156429 IMAGE:40100895), complete cds.	0.999952
Tmigd1	Mus musculus adult male small intestine cDNA, RIKEN full-length enriched library, clone:2010002A20 product:hypothetical Immunoglobulin and major histocompatibility complex domain/Immunoglobulin C-2 type/Immunoglobulin subtype containing protein, full ins	Hist1h2ai	Mus musculus histone cluster 1, H2ai, mRNA (cDNA clone MGC:156429 IMAGE:40100895), complete cds.	0.999856
Scube1	Mus musculus signal peptide, CUB domain, EGF-like 1, mRNA (cDNA clone MGC:90652 IMAGE:30354974), complete cds.	Hist1h2bh	Mus musculus histone cluster 1, H2bh, mRNA (cDNA clone MGC:164215 IMAGE:40130861), complete cds.	0.999861
Agmat	Mus musculus agmatine ureohydrolase (agmatinase), mRNA (cDNA clone MGC:144633 IMAGE:40104399), complete cds.	Hist1h2bh	Mus musculus histone cluster 1, H2bh, mRNA (cDNA clone MGC:164215 IMAGE:40130861), complete cds.	-0.999875
Hspa14	Mus musculus 2 days neonate thymus thymic cells cDNA, RIKEN full-length enriched library, clone:E430034N07 product:heat shock protein, 70 kDa 4, full insert sequence.	Hist1h2bh	Mus musculus histone cluster 1, H2bh, mRNA (cDNA clone MGC:164215 IMAGE:40130861), complete cds.	0.999949
Scly	Mus musculus adult male bone cDNA, RIKEN full-length enriched library, clone:9830130K22 product:selenocysteine lyase, full insert sequence.	Hist1h2bh	Mus musculus histone cluster 1, H2bh, mRNA (cDNA clone MGC:164215 IMAGE:40130861), complete cds.	-0.999976
Prss48	Mus musculus gene model 1019, (NCBI), mRNA (cDNA clone MGC:144362 IMAGE:40101288), complete cds.	Hist1h2bh	Mus musculus histone cluster 1, H2bh, mRNA (cDNA clone MGC:164215 IMAGE:40130861), complete cds.	-0.99986
Wdr34	Mus musculus WD repeat domain 34, mRNA (cDNA clone MGC:103259 IMAGE:30730999), complete cds.	Hist1h2bh	Mus musculus histone cluster 1, H2bh, mRNA (cDNA clone MGC:164215 IMAGE:40130861), complete cds.	-0.999933
Prox1	Mus musculus 0 day neonate eyeball cDNA, RIKEN full-length enriched library, clone:E130302F23 product:prospero-related homeobox 1, full insert sequence.	Hist4h4	Synthetic construct Mus musculus clone IMAGE:100016114, MGC:184458 histone cluster 4, H4 (Hist4h4) mRNA, encodes complete protein.	-0.999988
Aldh1a1	Mus musculus aldehyde dehydrogenase family 1, subfamily A1, mRNA (cDNA clone MGC:62611 IMAGE:6477503), complete cds.	Hist4h4	Synthetic construct Mus musculus clone IMAGE:100016114, MGC:184458 histone cluster 4, H4 (Hist4h4) mRNA, encodes complete protein.	-0.999953
Mfn1	Mus musculus adult male corpora quadrigemina cDNA, RIKEN full-length enriched library, clone:B230368O09 product:similar to MITOFUSIN 1 [Homo sapiens], full insert sequence.	Hist4h4	Synthetic construct Mus musculus clone IMAGE:100016114, MGC:184458 histone cluster 4, H4 (Hist4h4) mRNA, encodes complete protein.	-0.999975
Gab2	Mus musculus growth factor receptor bound protein 2-associated protein 2, mRNA (cDNA clone MGC:123390 IMAGE:40039280), complete cds.	Hist4h4	Synthetic construct Mus musculus clone IMAGE:100016114, MGC:184458 histone cluster 4, H4 (Hist4h4) mRNA, encodes complete protein.	0.999957
Slc38a1	Mus musculus 9 days embryo whole body cDNA, RIKEN full-length enriched library, clone:D030034I04 product:weakly similar to AMINO ACID TRANSPORTER NAT-2 [Mus musculus], full insert sequence.	Hist4h4	Synthetic construct Mus musculus clone IMAGE:100016114, MGC:184458 histone cluster 4, H4 (Hist4h4) mRNA, encodes complete protein.	0.999985
Thsd7a	Mus musculus adult male testis cDNA, RIKEN full-length enriched library, clone:4932433E03 product:Hypothetical protein GS164B05.1 in chromosome 7 (Fragment) homolog [Homo sapiens], full insert sequence.	Hist4h4	Synthetic construct Mus musculus clone IMAGE:100016114, MGC:184458 histone cluster 4, H4 (Hist4h4) mRNA, encodes complete protein.	0.999945
Dpp4	Mus musculus 10 days lactation, adult female mammary gland cDNA, RIKEN full-length enriched library, clone:D730023N08 product:dipeptidylpeptidase 4, full insert sequence.	Hk1	Mus musculus 14 days pregnant adult female placenta cDNA, RIKEN full-length enriched library, clone:I530016C13 product:hexokinase 1, full insert sequence.	-0.999948
Adhfe1	Mus musculus adult male liver tumor cDNA, RIKEN full-length enriched library, clone:C730025H21 product:CDNA FLJ32430 FIS, CLONE SKMUS2001129, WEAKLY SIMILAR TO NAD-DEPENDENT METHANOL DEHYDROGENASE (EC 1.1.1.244) homolog [Homo sapiens], full insert sequen	Hk1	Mus musculus 14 days pregnant adult female placenta cDNA, RIKEN full-length enriched library, clone:I530016C13 product:hexokinase 1, full insert sequence.	-0.999863
Safb2	Mus musculus adult male thymus cDNA, RIKEN full-length enriched library, clone:5830488D21 product:hypothetical DNA-binding SAP/SAP motif profile containing protein, full insert sequence.	Hmgb2	Mus musculus high mobility group box 2, mRNA (cDNA clone MGC:6061 IMAGE:3489780), complete cds.	0.999881
Nedd9	Mus musculus neural precursor cell expressed, developmentally down-regulated gene 9, mRNA (cDNA clone MGC:60511 IMAGE:30077589), complete cds.	Hmgb2	Mus musculus high mobility group box 2, mRNA (cDNA clone MGC:6061 IMAGE:3489780), complete cds.	0.999898
Eya2	Mus musculus adult female vagina cDNA, RIKEN full-length enriched library, clone:9930108I09 product:eyes absent 2 homolog (Drosophila), full insert sequence.	Hmgb2	Mus musculus high mobility group box 2, mRNA (cDNA clone MGC:6061 IMAGE:3489780), complete cds.	0.999968
Pla2g7	Mus musculus B6-derived CD11 +ve dendritic cells cDNA, RIKEN full-length enriched library, clone:F730201A14 product:phospholipase A2, group VII (platelet-activating factor acetylhydrolase, plasma), full insert sequence.	Hmgb2	Mus musculus high mobility group box 2, mRNA (cDNA clone MGC:6061 IMAGE:3489780), complete cds.	0.999932
Nfkb2	Mus musculus mammary gland RCB-0527 Jyg-MC(B) cDNA, RIKEN full-length enriched library, clone:G930048N20 product:nuclear factor of kappa light polypeptide gene enhancer in B-cells 2, p49/p100, full insert sequence.	Hmgb2	Mus musculus high mobility group box 2, mRNA (cDNA clone MGC:6061 IMAGE:3489780), complete cds.	0.999972
Man2b2	Mus musculus adult male aorta and vein cDNA, RIKEN full-length enriched library, clone:A530030A19 product:mannosidase 2, alpha B2, full insert sequence.	Hmgn2	Mus musculus high mobility group nucleosomal binding domain 2, mRNA (cDNA clone MGC:118420 IMAGE:6516212), complete cds.	-0.999867
Nudt7	Mus musculus 2 days neonate thymus thymic cells cDNA, RIKEN full-length enriched library, clone:E430005O06 product:nudix (nucleoside diphosphate linked moiety X)-type motif 7, full insert sequence.	Hmgn2	Mus musculus high mobility group nucleosomal binding domain 2, mRNA (cDNA clone MGC:118420 IMAGE:6516212), complete cds.	-0.999954
Runx2	Mus musculus core binding factor alpha1 subunit isoform (Cbfa-1) mRNA, partial cds.	Hmgn2	Mus musculus high mobility group nucleosomal binding domain 2, mRNA (cDNA clone MGC:118420 IMAGE:6516212), complete cds.	0.999927
Cpt1c	Mus musculus 2 days pregnant adult female ovary cDNA, RIKEN full-length enriched library, clone:E330015D22 product:weakly similar to CARNITINE O-PALMITOYLTRANSFERASE I, MITOCHONDRIAL LIVER ISOFORM (EC 2.3.1.21) (CPT I) (CPTI-L) [Rattus norvegicus], full	Hmgn2	Mus musculus high mobility group nucleosomal binding domain 2, mRNA (cDNA clone MGC:118420 IMAGE:6516212), complete cds.	0.99994
Sarm1	Mus musculus 10 days neonate cortex cDNA, RIKEN full-length enriched library, clone:A830091I15 product:hypothetical Gram-positive cocci surface protein 'anchoring' hexapeptide/TIR domain containing protein, full insert sequence.	Hmgn2	Mus musculus high mobility group nucleosomal binding domain 2, mRNA (cDNA clone MGC:118420 IMAGE:6516212), complete cds.	0.999962
Wtap	Mus musculus activated spleen cDNA, RIKEN full-length enriched library, clone:F830016P12 product:Wilms' tumour 1-associating protein, full insert sequence.	Hmgn2	Mus musculus high mobility group nucleosomal binding domain 2, mRNA (cDNA clone MGC:118420 IMAGE:6516212), complete cds.	0.999952
Lmo4	Mus musculus 15 days embryo male testis cDNA, RIKEN full-length enriched library, clone:8030411F07 product:LIM only 4, full insert sequence.	Hmha1	Mus musculus bone marrow macrophage cDNA, RIKEN full-length enriched library, clone:I830030A01 product:Similar to MYELOBLAST KIAA0223 (Hypothetical protein) homolog [Mus musculus], full insert sequence.	0.999866
Sparc	Mus musculus 2 days neonate sympathetic ganglion cDNA, RIKEN full-length enriched library, clone:7120432L14 product:secreted acidic cysteine rich glycoprotein, full insert sequence.	Hmha1	Mus musculus bone marrow macrophage cDNA, RIKEN full-length enriched library, clone:I830030A01 product:Similar to MYELOBLAST KIAA0223 (Hypothetical protein) homolog [Mus musculus], full insert sequence.	0.999857
F13a1	Mus musculus NOD-derived CD11c +ve dendritic cells cDNA, RIKEN full-length enriched library, clone:F630041C07 product:coagulation factor XIII, alpha subunit, full insert sequence.	Hmmr	Mus musculus 12 days embryo male wolffian duct includes surrounding region cDNA, RIKEN full-length enriched library, clone:6720466F14 product:hyaluronan mediated motility receptor (RHAMM), full insert sequence.	0.999851
Unc5c	Mus musculus 12 days embryo embryonic body between diaphragm region and neck cDNA, RIKEN full-length enriched library, clone:9430077M22 product:unc5 homolog (C. elegans) 3, full insert sequence.	Hmmr	Mus musculus 12 days embryo male wolffian duct includes surrounding region cDNA, RIKEN full-length enriched library, clone:6720466F14 product:hyaluronan mediated motility receptor (RHAMM), full insert sequence.	0.99996
Ncf4	Mus musculus NOD-derived CD11c +ve dendritic cells cDNA, RIKEN full-length enriched library, clone:F630204O11 product:neutrophil cytosolic factor 4, full insert sequence.	Hps1	Mus musculus NOD-derived CD11c +ve dendritic cells cDNA, RIKEN full-length enriched library, clone:F630115D10 product:Hermansky-Pudlak syndrome 1 homolog (human), full insert sequence.	0.999939
Aldh1a3	Mus musculus 15 days embryo head cDNA, RIKEN full-length enriched library, clone:D930050B08 product:aldehyde dehydrogenase family 1, subfamily A3, full insert sequence.	Hps1	Mus musculus NOD-derived CD11c +ve dendritic cells cDNA, RIKEN full-length enriched library, clone:F630115D10 product:Hermansky-Pudlak syndrome 1 homolog (human), full insert sequence.	0.999953
Psd3	Mus musculus 10 days neonate skin cDNA, RIKEN full-length enriched library, clone:4732433O14 product:hypothetical SEC7-like domain/SEC7 domain profile containing protein, full insert sequence.	Hps1	Mus musculus NOD-derived CD11c +ve dendritic cells cDNA, RIKEN full-length enriched library, clone:F630115D10 product:Hermansky-Pudlak syndrome 1 homolog (human), full insert sequence.	-0.99987
Ankfy1	Mus musculus adult male thymus cDNA, RIKEN full-length enriched library, clone:5830405L04 product:hypothetical BTB/POZ containing protein, full insert sequence.	Hps1	Mus musculus NOD-derived CD11c +ve dendritic cells cDNA, RIKEN full-length enriched library, clone:F630115D10 product:Hermansky-Pudlak syndrome 1 homolog (human), full insert sequence.	0.999927
Cybb	Mus musculus adult male aorta and vein cDNA, RIKEN full-length enriched library, clone:A530008B12 product:cytochrome b-245, beta polypeptide, full insert sequence.	Hrsp12	Mus musculus heat-responsive protein 12, mRNA (cDNA clone MGC:159293 IMAGE:40130105), complete cds.	-0.999859
Arrb2	Mus musculus B6-derived CD11 +ve dendritic cells cDNA, RIKEN full-length enriched library, clone:F730103O19 product:ARRESTIN, BETA 2 homolog [Mus musculus], full insert sequence.	Hrsp12	Mus musculus heat-responsive protein 12, mRNA (cDNA clone MGC:159293 IMAGE:40130105), complete cds.	-0.999942
Cyba	Mus musculus adult male kidney cDNA, RIKEN full-length enriched library, clone:0610007F11 product:cytochrome b-245, alpha polypeptide, full insert sequence.	Hrsp12	Mus musculus heat-responsive protein 12, mRNA (cDNA clone MGC:159293 IMAGE:40130105), complete cds.	-0.999991
Cdca8	Mus musculus 13 days embryo male testis cDNA, RIKEN full-length enriched library, clone:6030454J20 product:hypothetical protein, full insert sequence.	Hrsp12	Mus musculus heat-responsive protein 12, mRNA (cDNA clone MGC:159293 IMAGE:40130105), complete cds.	-0.999897
Abcb1a	Mus musculus mammary gland RCB-0526 Jyg-MC(A) cDNA, RIKEN full-length enriched library, clone:G830001D23 product:ATP-binding cassette, sub-family B (MDR/TAP), member 1A, full insert sequence.	Hrsp12	Mus musculus heat-responsive protein 12, mRNA (cDNA clone MGC:159293 IMAGE:40130105), complete cds.	0.999951
Ddb2	Mus musculus damage specific DNA binding protein 2, mRNA (cDNA clone MGC:117576 IMAGE:30933658), complete cds.	Hrsp12	Mus musculus heat-responsive protein 12, mRNA (cDNA clone MGC:159293 IMAGE:40130105), complete cds.	0.999892
Dynll1	Mus musculus dynein light chain LC8-type 1, mRNA (cDNA clone MGC:5723 IMAGE:3158148), complete cds.	Hrsp12	Mus musculus heat-responsive protein 12, mRNA (cDNA clone MGC:159293 IMAGE:40130105), complete cds.	-0.999926
2310014H01Rik	Mus musculus bone marrow macrophage cDNA, RIKEN full-length enriched library, clone:G530108E03 product:hypothetical Proline-rich region profile/Glutamine-rich region profile containing protein, full insert sequence.	Hrsp12	Mus musculus heat-responsive protein 12, mRNA (cDNA clone MGC:159293 IMAGE:40130105), complete cds.	-0.999909
Ncald	Mus musculus adult male diencephalon cDNA, RIKEN full-length enriched library, clone:9330144K06 product:NEUROCALCIN homolog [Homo sapiens], full insert sequence.	Hrsp12	Mus musculus heat-responsive protein 12, mRNA (cDNA clone MGC:159293 IMAGE:40130105), complete cds.	0.999985
Trappc4	Mus musculus adult male cerebellum cDNA, RIKEN full-length enriched library, clone:1500017G03 product:synbindin, full insert sequence.	Hrsp12	Mus musculus heat-responsive protein 12, mRNA (cDNA clone MGC:159293 IMAGE:40130105), complete cds.	0.999992
Dscaml1	Mus musculus adult male testis cDNA, RIKEN full-length enriched library, clone:4930500K09 product:Down syndrome cell adhesion molecule-like 1, full insert sequence.	Hs3st1	Mus musculus 18 days pregnant adult female placenta and extra embryonic tissue cDNA, RIKEN full-length enriched library, clone:3830612G02 product:heparan sulfate (glucosamine) 3-O-sulfotransferase 1, full insert sequence.	0.999949
Ehd4	Mus musculus EH-domain containing 4, mRNA (cDNA clone MGC:19417 IMAGE:3485836), complete cds.	Hsd17b6	Mus musculus hydroxysteroid (17-beta) dehydrogenase 6, mRNA (cDNA clone MGC:30306 IMAGE:5135142), complete cds.	-0.999911
Elf3	Mus musculus 0 day neonate eyeball cDNA, RIKEN full-length enriched library, clone:E130113I01 product:E74-like factor 3, full insert sequence.	Hsd17b6	Mus musculus hydroxysteroid (17-beta) dehydrogenase 6, mRNA (cDNA clone MGC:30306 IMAGE:5135142), complete cds.	-0.999898
Slc43a2	Mus musculus 6 days neonate spleen cDNA, RIKEN full-length enriched library, clone:F430106G01 product:weakly similar to Prostate cancer overexpressed gene 1 (Hypothetical protein) [Mus musculus], full insert sequence.	Hsf4	Mus musculus B16 F10Y cells cDNA, RIKEN full-length enriched library, clone:G370005N10 product:heat shock transcription factor 4, full insert sequence.	0.999866
Lcp1	Mus musculus bone marrow macrophage cDNA, RIKEN full-length enriched library, clone:G530017E13 product:lymphocyte cytosolic protein 1, full insert sequence.	Hspa14	Mus musculus 2 days neonate thymus thymic cells cDNA, RIKEN full-length enriched library, clone:E430034N07 product:heat shock protein, 70 kDa 4, full insert sequence.	0.999936
Scly	Mus musculus adult male bone cDNA, RIKEN full-length enriched library, clone:9830130K22 product:selenocysteine lyase, full insert sequence.	Hspa14	Mus musculus 2 days neonate thymus thymic cells cDNA, RIKEN full-length enriched library, clone:E430034N07 product:heat shock protein, 70 kDa 4, full insert sequence.	-0.999934
Agxt	Mus musculus alanine-glyoxylate aminotransferase, mRNA (cDNA clone MGC:35967 IMAGE:5099627), complete cds.	Hspa9	Mus musculus heat shock protein 9, mRNA (cDNA clone MGC:64668 IMAGE:6813991), complete cds.	0.999906
Gpsm3	Mus musculus B6-derived CD11 +ve dendritic cells cDNA, RIKEN full-length enriched library, clone:F730311C03 product:G-protein signalling modulator 3 (AGS3-like, C. elegans), full insert sequence.	Hspa9	Mus musculus heat shock protein 9, mRNA (cDNA clone MGC:64668 IMAGE:6813991), complete cds.	-0.999926
Car14	Mus musculus adult male tongue cDNA, RIKEN full-length enriched library, clone:2310044L14 product:carbonic anhydrase 14, full insert sequence.	Hspa9	Mus musculus heat shock protein 9, mRNA (cDNA clone MGC:64668 IMAGE:6813991), complete cds.	-0.99986
Krt80	Mus musculus NOD-derived CD11c +ve dendritic cells cDNA, RIKEN full-length enriched library, clone:F630225E14 product:weakly similar to Keratin 8 (Fragment) [Oreochromis mossambicus], full insert sequence.	Hspa9	Mus musculus heat shock protein 9, mRNA (cDNA clone MGC:64668 IMAGE:6813991), complete cds.	-0.999982
Dnmt1	Mus musculus in vitro fertilized eggs cDNA, RIKEN full-length enriched library, clone:7420481E23 product:DNA methyltransferase (cytosine-5) 1, full insert sequence.	Hspa9	Mus musculus heat shock protein 9, mRNA (cDNA clone MGC:64668 IMAGE:6813991), complete cds.	-0.999888
[truncated: 1,500 more rows]

## Sheet: Properties of genes
Gene	Gene Description	ClusteringCoefficient	degree	k-core
[truncated: 901 more rows]
