# Supplementary material for: MicroRNA-Gene Expression Network in Murine Liver during Schistosoma japonicum Infection
Source: PLoS One. 2013 Jun 25;8(6):e67037. doi: 10.1371/journal.pone.0067037 (PMC3692539; doi:10.1371/journal.pone.0067037)
Supplement: Table S7 — General information of the four small RNA libraries (H0, H15, H30, and H45). (XLS) [file pone.0067037.s008.xls]

## Sheet: sheet1
Table S7. General information of the four small RNA libraries.
	H0		H15		H30		H45
	%	%	%	%	%	%	%	%
Total Reads	11434400	100	11011739	100	9489936	100	12655146	100
Low Quality	538335	4.70803	500234	4.54273	397168	4.18515	580419	4.58643
High Quality	10896065	95.292	10511505	95.4573	9092768	95.8149	12074727	95.4136
adaptor3 null	36790	0.321748	30672	0.278539	17791	0.187472	57634	0.455419
insert null	405840	3.54929	241544	2.19351	204303	2.15284	664549	5.25122
5' adaptor contaminants	34021	0.297532	45595	0.414058	204303	2.15284	65916	0.520863
size < 18 nt	118233	1.03401	115712	1.05081	93499	0.985244	170640	1.34838
polyA	59	0.000515987	31	0.000281518	45	0.000474187	43	0.000339783
size >= 18 nt	10301122	90.0889	10077951	91.5201	8754341	92.2487	11115945	87.8374
