# Supplementary material for: MicroRNA-Gene Expression Network in Murine Liver during Schistosoma japonicum Infection
Source: PLoS One. 2013 Jun 25;8(6):e67037. doi: 10.1371/journal.pone.0067037 (PMC3692539; doi:10.1371/journal.pone.0067037)
Supplement: Table S8 — Data statistics for the four small RNA libraries (H0, H15, H30, and H45). (XLS) [file pone.0067037.s009.xls]

## Sheet: Total
Table S8. Data statistics for the four small RNA libraries
Libraries	Total Reads	High-quality Reads	Total Unique Clean Reads	Redundancy(%)a	Perfect Matched Mouse Genomeb
					Unique	%	Total	%
H0	11434400	10301122	552315	94.6	387187	70.1	8055938	78.2
H15	11011739	10077951	394579	96.1	254993	64.62	8040899	79.79
H30	9489936	8754341	420859	95.2	269103	63.94	6973994	79.66
H45	12655146	11115945	556841	95	340877	61.22	9004923	81.01
a Redundancy=100-(Total Unique Clean Reads/Total Clean Reads x 100)
b using soap1.11 aligner: soap.huge -s 6 -v 0 -r 2
