# Supplementary material for: MicroRNA-Gene Expression Network in Murine Liver during Schistosoma japonicum Infection
Source: PLoS One. 2013 Jun 25;8(6):e67037. doi: 10.1371/journal.pone.0067037 (PMC3692539; doi:10.1371/journal.pone.0067037)
Supplement: Table S9 — Information of all hepatic miRNAs during S. japonicum infection in a murine model. (XLS) [file pone.0067037.s010.xls]

## Sheet: tpm
Table S9. Information of all hepatic miRNAs during S. japonicum infection in a murine model.
MiRNA	Database（Adding ±2bp variant）							Max Expressed							Significant Analysis (P, Chi2x2)
	Sequences	Length	Total Counts	H0	H15	H30	H45	Sequence	Length	Total Counts	H0	H15	H30	H45	H0-H15	H0-H30	H0-H45	H15-H30	H15-H45	H30-H45
mmu-let-7a-1*	CTATACAATCTACTGTCTTTCC	22	29.5	8	6.6	7.3	7.5	CTATACAATCTACTGTCTTTC	21	13.4	3.1	3.9	3.6	2.9	0.273716	0.598943	0.702505	0.596208	0.457649	0.862423
mmu-let-7a	TGAGGTAGTAGGTTGTATAGTT	22	138843	31440	35842	38971.4	32588.1	TGAGGTAGTAGGTTGTATAGTT	22	90462.7	20207.1	23027.6	25023.8	22204.2	0	0	0	0	0	0
mmu-let-7b*	CTATACAACCTACTGCCTTCCC	22	5.1	1.4	1.3	1.4	0.9	CTATACAACCTACTGCCTTCC	21	3.3	1.2	1.1	0.4	0.6	0.838327	0.929091	0.252227	0.914253	0.349138	0.308245
mmu-let-7b	TGAGGTAGTAGGTTGTGTGGTT	22	103040	25039.9	28820.1	24645.2	24533.8	TGAGGTAGTAGGTTGTGTGGTT	22	47674.2	11165.8	12391.5	11578.3	12538.6	0	1e-06	0	0	0	0.152892
mmu-let-7c-1*	CTGTACAACCTTCTAGCTTTCC	22	1.6	0.3	0.4	0.5	0.3	CTGTACAACCTTCTAGCTTTCC	22	0.9	0.2	0.4	0.3	0	0.998174	0.568745	0.891457	0.570445	0.889646	0.471475
mmu-let-7c-2*	CTATACAATCTACTGTCTTTCC	22	29.5	8	6.6	7.3	7.5	CTATACAATCTACTGTCTTTC	21	13.4	3.1	3.9	3.6	2.9	0.273716	0.598943	0.702505	0.596208	0.457649	0.862423
mmu-let-7c	TGAGGTAGTAGGTTGTATGGTT	22	205400	47345.1	54873.2	53349.4	49831.8	TGAGGTAGTAGGTTGTATGGTT	22	126661	28104.9	33128.1	32641.6	32786.3	0	0	0	0	0	0
mmu-let-7d	AGAGGTAGTAGGTTGCATAGTT	22	6428.5	1412.6	1582	1817.6	1616.1	AGAGGTAGTAGGTTGCATAGTT	22	3244.8	723.9	771.9	896.8	852.2	0	0	0	0	0.079967	0
mmu-let-7d*	CTATACGACCTGCTGCCTTTCT	22	176.5	51.4	57.1	30.7	36.8	CTATACGACCTGCTGCCTTTCT	22	125.4	35.1	40.2	22.9	27.2	0.121392	0	5e-06	0	0	0.045918
mmu-let-7e*	CTATACGGCCTCCTAGCTTTCC	22	1.2	0.3	0.1	0.1	0.5	CTATACGGCCTCCTAGCTTTCC	22	0.6	0.2	0.1	0	0.2	0.318215	0.390752	0.581886	0.919754	0.13443	0.182706
mmu-let-7e	TGAGGTAGGAGGTTGTATAGTT	22	3661.9	565.4	684.1	819.3	1592.4	TGAGGTAGGAGGTTGTATAGTTG	23	1408.7	204.6	239.4	292.7	672.1	0	0	0	0	0	0
mmu-let-7f-1*	CTATACAATCTATTGCCTTCCC	22	1.2	0.2	0.2	0.4	0.3	CTATACAATCTATTGCCTTCC	21	1.1	0.2	0.2	0.3	0.3	0.998509	0.54202	0.746441	0.543428	0.748008	0.753614
mmu-let-7f-2*	CTATACAGTCTACTGTCTTTC	21	1.4	0.3	0.5	0.2	0.2	CTATACAGTCTACTGTCTTTC	21	0.8	0.1	0.5	0.1	0	0.703621	0.774118	0.566998	0.519528	0.33879	0.797735
mmu-let-7f	TGAGGTAGTAGATTGTATAGTT	22	147885	33089.5	37834.9	42625.9	34334.9	TGAGGTAGTAGATTGTATAGTT	22	96512.2	21402	23999.2	27709.4	23401.6	0	0	0	0	0	0
mmu-let-7g*	ACTGTACAGGCCACTGCCTTGC	22	1.8	0.2	0.4	0.7	0.3	CTGTACAGGCCACTGCCTTGC	21	1.2	0.2	0.2	0.6	0.1	0.412909	0.184246	0.746441	0.583769	0.597194	0.28223
mmu-let-7g	TGAGGTAGTAGTTTGTACAGTT	22	26189.5	6268.6	6795.6	6675.9	6448.6	TGAGGTAGTAGTTTGTACAGTT	22	13467.5	3232	3471.6	3376.7	3387.1	0	0	3e-06	0.004663	0	0
mmu-let-7i*	CTGCGCAAGCTACTGCCTTGCT	22	0.5	0	0.1	0.2	0.1	CTGCGCAAGCTACTGCCTTG	20	0.4	0	0.1	0.1	0.1	0.316858	0.128521	0.34423	0.482555	0.936151	0.421388
mmu-let-7i	TGAGGTAGTAGTTTGTGCTGTT	22	2370	269.6	383.3	536.8	1179	TGAGGTAGTAGTTTGTGCTGT	21	1389.5	157	230.7	304.1	697.6	0	0	0	0	0	0
mmu-miR-100	AACCCGTAGATCCGAACTTGTG	22	1172.2	275.2	325	293.7	278.4	AACCCGTAGATCCGAACTTGT	21	921.5	215.9	255.7	235.3	214.7	0	0.034073	0.701577	0.000567	0	0.071043
mmu-miR-100*	ACAAGCTTGTGTCTATAGGTAT	22	0.4	0.1	0.1	0	0.2	CAAGCTTGTGTCTATAGGTATG	22	0.3	0.1	0	0	0.2	0.998946	0.35215	0.629981	0.3517	0.631112	0.213294
mmu-miR-101a	TACAGTACTGTGATAACTGAA	21	12618.9	2771.4	3078.9	3493.2	3274.9	TACAGTACTGTGATAACTGAAG	22	4129.9	951	1051.6	1146.3	981	0	0	0	0	0	0
mmu-miR-101a*	TCAGTTATCACAGTGCTGATGC	22	10.7	2.2	2.9	2.1	3.1	TCAGTTATCACAGTGCTGATG	21	5	1.1	1.1	1.3	1.4	0.3514	0.938664	0.220546	0.413598	0.782918	0.273874
mmu-miR-101b	TACAGTACTGTGATAGCTGAA	21	83821.9	23434.9	22539.6	18029.1	19817.6	TACAGTACTGTGATAGCTGAAG	22	58797.2	16771.6	16241	12507.8	13276.8	0	0	0	0	0	0
mmu-miR-103-1*	GGCTTCTTTACAGTGCTGCCTTG	23	0.1	0	0	0.1	0	GGCTTCTTTACAGTGCTGCC	20	0.1	0	0	0.1	0	.	0.282476	.	0.282925	.	0.255824
mmu-miR-103-2*	AGCTTCTTTACAGTGCTGCCTTG	23	0.1	0	0.1	0	0	AGCTTCTTTACAGTGCTGCCTT	22	0.1	0	0.1	0	0	0.316858	.	.	0.3517	0.289942	.
mmu-miR-103	AGCAGCATTGTACAGGGCTATGA	23	16140.8	3678.5	3626.5	3531.5	5304.3	AGCAGCATTGTACAGGGCTATGA	23	14129.9	3265.4	3198.8	3018.2	4647.5	0.081906	2e-06	0	0.002169	0	0
mmu-miR-106a	CAAAGTGCTAACAGTGCAGGTAG	23	6.7	0.5	0.5	3.4	2.3	CAAAGTGCTAACAGTGCAGGTAG	23	6.4	0.5	0.5	3.4	2	0.997892	3e-05	0.001768	3.1e-05	0.001795	0.19004
mmu-miR-106b*	CCGCACTGTGGGTACTTGCTGC	22	66.2	6.7	8.6	18.7	31.5	CCGCACTGTGGGTACTTGCTG	21	27.5	3.1	3.1	7.9	13.4	0.244385	0	0	0	0	1e-06
mmu-miR-106b	TAAAGTGCTGACAGTGCAGAT	21	714.4	123.4	142.1	173.7	275.1	TAAAGTGCTGACAGTGCAGATA	22	411.3	68.8	85.4	97.9	159.1	0.001094	0	0	1e-06	0	0
mmu-miR-107	AGCAGCATTGTACAGGGCTATCA	23	220.8	63.4	60.3	53.9	42.9	AGCAGCATTGTACAGGGCTATC	22	77	24.2	23.6	17.4	11.8	0.465259	0.016611	0	0.089999	0	0.0017
mmu-miR-107*	AGCTTCTTTACAGTGTTGCCTTG	23	0.1	0	0	0.1	0	CAGCTTCTTTACAGTGTTGCCT	22	0.1	0	0	0.1	0	.	0.282476	.	0.282925	.	0.255824
mmu-miR-10a*	CAAATTCGTATCTAGGGGAATA	22	27.5	6.5	5.4	6.2	8.9	CAAATTCGTATCTAGGGGAAT	21	12.3	3.1	2.7	2.7	3.8	0.429142	0.765472	0.092936	0.64232	0.013422	0.056936
mmu-miR-10a	TACCCTGTAGATCCGAATTTGTG	23	28119.8	6143.9	6211.7	5849.4	9913.8	TACCCTGTAGATCCGAATTTGT	22	13086.3	3095.7	2970.1	2573.7	4446.8	0.083046	0	0	0	0	0
mmu-miR-10b*	CAGATTCGATTCTAGGGGAATA	22	0.1	0	0	0	0.1	ACAGATTCGATTCTAGGGGAAT	22	0.1	0	0	0	0.1	.	.	0.34423	.	0.344681	0.378839
mmu-miR-10b	TACCCTGTAGAACCGAATTTGTG	23	396.5	97.7	23.9	119.5	155.3	TACCCTGTAGAACCGAATTTGT	22	284.6	72.1	17.3	87.5	107.7	0	5.7e-05	0	0	0	0
mmu-miR-1188	TGGTGTGAGGTTGGGCCAGGA	21	0.1	0	0	0	0.1	TGGTGTGAGGTTGGGCCAGGA	21	0.1	0	0	0	0.1	.	.	0.34423	.	0.344681	0.378839
mmu-miR-1191	CAGTCTTACTATGTAGCCCTA	21	3.2	0.3	0.4	1	1.2	CAGTCTTACTATGTAGCCCTA	21	1.1	0.1	0	0.6	0.4	0.703621	0.079972	0.034718	0.1602	0.07563	0.742396
mmu-miR-1193-3p	TAGGTCACCCGTTTTACTATC	21	0.3	0	0	0	0.3	TAGGTCACCCGTTTTACTATCC	22	0.2	0	0	0	0.2	.	.	0.101371	.	0.10169	0.127442
mmu-miR-1193-5p	TGGTAGACCGGTGACGTACA	20	0.1	0	0	0	0.1	ATGGTAGACCGGTGACGTACA	21	0.1	0	0	0	0.1	.	.	0.34423	.	0.344681	0.378839
mmu-miR-1197	TAGGACACATGGTCTACTTCT	21	0.2	0	0	0.1	0.1	TAGGACACATGGTCTACTTCT	21	0.1	0	0	0.1	0	.	0.282476	0.34423	0.282925	0.344681	0.856197
mmu-miR-1198-3p	AAGCTAGCCTCTAACTCATGGC	22	2.2	0.1	0.4	1.3	0.4	AAGCTAGCCTCTAACTCATGGC	22	1.5	0	0.4	0.7	0.4	0.316407	0.005699	0.222787	0.047344	0.819102	0.062871
mmu-miR-1198-5p	TATGTGTTCCTGGCTGGCTTGG	22	237	53.8	43.3	67.7	72	TATGTGTTCCTGGCTGGCTTGG	22	204.2	45.7	38.7	57.6	62.2	0.002903	0.000457	2e-06	0	0	0.314844
mmu-miR-1199	TCTGAGTCCCGGTCGCGCGG	20	0.5	0	0	0.3	0.2	TCTGAGTCCCGGTCGCGCGG	20	0.5	0	0	0.3	0.2	.	0.128521	0.18102	0.128878	0.181428	0.797735
mmu-miR-1224	GTGAGGACTGGGGAGGTGGAG	21	0.1	0	0	0	0.1	GTGAGGACTGGGGAGGTGGAG	21	0.1	0	0	0	0.1	.	.	0.34423	.	0.344681	0.378839
mmu-miR-122*	AAACGCCATTATCACACTAA	20	70.2	18.6	19.6	17.1	14.7	AAACGCCATTATCACACTAAAT	22	32.5	8.6	9	7.5	7.6	0.597207	0.519206	0.051258	0.249768	0.012704	0.224667
mmu-miR-122	TGGAGTGTGACAATGGTGTTTG	22	1.15177e+06	295710	321433	274480	260148	TGGAGTGTGACAATGGTGTTT	21	381553	92636.3	115108	90159	83650.1	0	0	0	0	0	0
mmu-miR-1247	ACCCGTCCCGTTCGTCCCCGGA	22	1.4	0.4	0.4	0.1	0.2	ACCCGTCCCGTTCGTCCCCGGA	22	0.9	0.2	0.2	0.1	0.2	0.997892	0.236513	0.339971	0.235721	0.33879	0.718753
mmu-miR-1247*	CGGGAACGTCGAGACTGGAGC	21	11.4	5.2	3.2	0.9	2.1	CGGGAACGTCGAGACTGGAGC	21	10.5	4.7	3.1	0.9	1.8	0.053287	2e-06	0.000713	0.001681	0.15411	0.04764
mmu-miR-1249	ACGCCCTTCCCCCCCTTCTTCA	22	0.7	0.1	0.4	0	0.2	ACGCCCTTCCCCCCCTTCTTC	21	0.5	0.1	0.4	0	0	0.316407	0.35215	0.629981	0.106733	0.565566	0.213294
mmu-miR-125a-3p	ACAGGTGAGGTTCTTGGGAGCC	22	11.7	2.1	2.1	2.7	4.7	ACAGGTGAGGTTCTTGGGAGC	21	5.3	1.1	1	1.3	1.9	0.870122	0.54595	0.007547	0.4463	0.00473	0.049053
mmu-miR-125a-5p	TCCCTGAGACCCTTTAACCTGTGA	24	1299.5	335.9	350.8	279.7	332.8	TCCCTGAGACCCTTTAACCTGT	22	698.6	189.8	206.3	151.1	151.4	0.106022	0	0.698831	0	0.040487	0
mmu-miR-125b-1-3p	ACGGGTTAGGCTCTTGGGAGCT	22	12.6	1.3	1.4	2.8	6.9	ACGGGTTAGGCTCTTGGGAG	20	5.3	0.5	0.9	1	2.9	0.831331	0.043125	0	0.068641	0	0.000329
mmu-miR-125b-2-3p	ACAAGTCAGGTTCTTGGGACCT	22	26.1	6.8	4.7	7.8	6.5	ACAAGTCAGGTTCTTGGGAC	20	8.9	2.4	1.9	2.7	2	0.064674	0.388945	0.683853	0.008082	0.136354	0.200497
mmu-miR-125b-5p	TCCCTGAGACCCTAACTTGTGA	22	1698.8	361.9	464.7	348.5	523.1	TCCCTGAGACCCTAACTTGTGA	22	1242.6	262.9	330.4	252.8	396.4	0	0.165991	0	0	0	0
mmu-miR-126-3p	TCGTACCGTGAGTAATAATGCG	22	15357.9	4050.2	4106.6	3214.1	3987.1	TCGTACCGTGAGTAATAATGCG	22	7088.4	1935.6	1844.9	1502.2	1805.7	0.076241	0	0.039516	0	0.000104	0
mmu-miR-126-5p	CATTATTACTTTTGGTACGCG	21	3025.4	987.3	908.8	525	604.2	CATTATTACTTTTGGTACGCG	21	1970.7	673.3	583.1	330.9	383.3	0	0	0	0	0	0
mmu-miR-1274a	TCAGGTCCCTGTTCAGGCGCCA	22	2.5	0.9	0.1	0.3	1	TCAGGTCCCTGTTCAGGCGCCA	22	1.2	0.7	0	0.1	0.3	0.019778	0.203335	0.989457	0.252206	0.018535	0.192806
mmu-miR-127*	CTGAAGCTCAGAGGGCTCTGAT	22	8.3	0.8	0.2	0.4	6.6	CTGAAGCTCAGAGGGCTCTGAT	22	3.4	0.2	0.1	0	3	0.05817	0.203335	0	0.543428	0	0
mmu-miR-127	TCGGATCCGTCTGAGCTTGGCT	22	139	13.2	12.1	9.9	103.5	TCGGATCCGTCTGAGCTTGGC	21	88.3	8.7	8.8	6.9	63.9	0.538413	0.055578	0	0.183781	0	0
mmu-miR-128-1*	CGGGGCCGTAGCACTGTCTGA	21	0.6	0	0.2	0.2	0.1	CGGGGCCGTAGCACTGTCTGAGA	23	0.3	0	0.1	0.1	0	0.156912	0.128521	0.34423	0.886706	0.498794	0.421388
mmu-miR-128-2*	GGGGGCCGATGCACTGTAAGAGA	23	0.3	0	0	0	0.3	GGGGGCCGATGCACTGTAAGAGA	23	0.2	0	0	0	0.2	.	.	0.101371	.	0.10169	0.127442
mmu-miR-128	TCACAGTGAACCGGTCTCTTT	21	34.3	5.3	7	9.7	12.1	TCACAGTGAACCGGTCTCTTT	21	18.8	2.1	4.1	5	7.6	0.192594	0.002385	5e-06	0.074616	0.000924	0.160866
mmu-miR-129-5p	CTTTTTGCGGTCTGGGCTTGC	21	13	1.5	1.1	3.6	6.7	CTTTTTGCGGTCTGGGCTTGC	21	12.5	1.5	1	3.4	6.6	0.515451	0.00649	0	0.000959	0	0.012142
mmu-miR-130a	CAGTGCAATGTTAAAAGGGCAT	22	390.7	78.7	110.8	98	103.1	CAGTGCAATGTTAAAAGGGCAT	22	249.3	52.6	68.9	66	61.9	0	7.9e-05	0	0.01418	0.12141	0.301866
mmu-miR-130a*	GCTCTTTTCACATTGTGCTACT	22	0.6	0.2	0	0.3	0.1	GCTCTTTTCACATTGTGCTACT	22	0.5	0.2	0	0.3	0	0.157687	0.885227	0.499842	0.128878	0.344681	0.421388
mmu-miR-130b*	ACTCTTTCCCTGTTGCACTACT	22	0.3	0	0	0	0.3	ACTCTTTCCCTGTTGCACTACT	22	0.2	0	0	0	0.2	.	.	0.101371	.	0.10169	0.127442
mmu-miR-130b	CAGTGCAATGATGAAAGGGCAT	22	29.6	1	1.9	5.8	20.6	CAGTGCAATGATGAAAGGGCAT	22	21.6	1	1.6	4.7	14.2	0.101511	0	0	0.000115	0	0
mmu-miR-132*	AACCGTGGCTTTCGATTGTTAC	22	2.6	0.1	0.5	0.6	1.3	ACCGTGGCTTTCGATTGTTACT	22	1.9	0.1	0.4	0.4	1	0.179035	0.069673	0.004308	0.583769	0.07563	0.236691
mmu-miR-132	TAACAGTCTACAGCCATGGTCG	22	50.4	5.9	4.2	15.4	24.6	TAACAGTCTACAGCCATGGTCG	22	41.8	5	3.4	12.3	21.1	0.150991	0	0	0	0	6.4e-05
mmu-miR-133a*	GCTGGTAAAATGGAACCAAAT	21	0.1	0.1	0	0	0	AGCTGGTAAAATGGAACCAAAT	22	0.1	0.1	0	0	0	0.317763	0.35215	0.290393	.	.	.
mmu-miR-133a	TTTGGTCCCCTTCAACCAGCTG	22	0.2	0	0	0.1	0.1	TTGGTCCCCTTCAACCAGCTGT	22	0.1	0	0	0.1	0	.	0.282476	0.34423	0.282925	0.344681	0.856197
mmu-miR-134	TGTGACTGGTTGACCAGAGGGG	22	263.4	10.2	5.2	12.5	235.3	TGTGACTGGTTGACCAGAGGGG	22	212	8.3	4.2	9.9	189.6	0.000255	0.211806	0	2e-06	0	0
mmu-miR-135a-1*	TATAGGGATTGGAGCCGTGGCG	22	0.4	0	0	0	0.4	ATATAGGGATTGGAGCCGTGGC	22	0.4	0	0	0	0.4	.	.	0.058533	.	0.058769	0.078395
mmu-miR-135a	TATGGCTTTTTATTCCTATGTGA	23	0.3	0	0	0.1	0.1	TATGGCTTTTTATTCCTATGTGA	23	0.3	0	0	0.1	0.1	.	0.282476	0.34423	0.282925	0.344681	0.856197
mmu-miR-135b	TATGGCTTTTCATTCCTATGTGA	23	0.1	0	0	0	0.1	TATGGCTTTTCATTCCTATGTGA	23	0.1	0	0	0	0.1	.	.	0.34423	.	0.344681	0.378839
mmu-miR-136	ACTCCATTTGTTTTGATGATGG	22	8.2	1.9	0.9	1.4	3.9	ACTCCATTTGTTTTGATGATGG	22	4.6	1.4	0.6	0.4	2.2	0.103436	0.416938	0.017498	0.43844	0.000117	0.002738
mmu-miR-136*	ATCATCGTCTCAAATGAGTCTT	22	5.1	0.9	0.6	0.4	2.9	CATCATCGTCTCAAATGAGTCT	22	3.2	0.7	0.2	0.3	1.9	0.5954	0.203335	0.00389	0.430214	0.00085	0.000203
mmu-miR-137*	ACGGGTATTCTTGGGTGGATAAT	23	0.1	0	0	0	0.1	ACGGGTATTCTTGGGTGGATAATA	24	0.1	0	0	0	0.1	.	.	0.34423	.	0.344681	0.378839
mmu-miR-137	TTATTGCTTAAGAATACGCGTAG	23	150.7	52.4	35.2	33.1	29.7	TTATTGCTTAAGAATACGCGTAG	23	120.1	42.8	27.2	26.7	23.3	0	0	0	0.444229	0.035882	0.217506
mmu-miR-138	AGCTGGTGTTGTGAATCAGGCCG	23	5	0.2	0.2	1.7	2.7	AGCTGGTGTTGTGAATCAGGC	21	4.3	0.1	0.1	1.6	2.4	0.998509	0.003182	3.4e-05	0.00322	3.5e-05	0.169063
mmu-miR-139-3p	TGGAGACGCGGCCCTGTTGGAG	22	136.1	21.5	28.4	34.3	51.6	TGGAGACGCGGCCCTGTTGGAGT	23	63.6	10.2	13.2	13.2	27.1	0.005806	2e-06	0	0.040172	0	0
mmu-miR-139-5p	TCTACAGTGCACGTGTCTCCAG	22	172.5	46.9	49.1	28.3	48	TCTACAGTGCACGTGTCTCCAG	22	78.9	21.5	23	14.2	20.2	0.523839	0	0.727984	0	0.758635	0
mmu-miR-140	CAGTGGTTTTACCCTATGGTAG	22	325.4	62.2	62.2	78.4	122.3	CAGTGGTTTTACCCTATGGTAG	22	301.5	58.1	58.2	73.3	111.9	0.998415	0.000191	0	0.000191	0	0
mmu-miR-140*	TACCACAGGGTAGAACCACGG	21	17634.6	2614.1	2939.3	5263.3	6817.5	TACCACAGGGTAGAACCACGGA	22	7168.8	903.4	1159	2408.5	2697.9	0	0	0	0	0	0
mmu-miR-141*	CATCTTCCAGTGCAGTGTTGGA	22	0.6	0	0	0.1	0.4	TCCATCTTCCAGTGCAGTGTTGG	23	0.4	0	0	0.1	0.2	.	0.282476	0.058533	0.282925	0.058769	0.286387
mmu-miR-141	TAACACTGTCTGGTAAAGATGG	22	27.5	5.4	3.1	10.7	7.9	TAACACTGTCTGGTAAAGATG	21	14	2.7	1.6	5.9	3.8	0.022633	0.0002	0.045096	0	2.4e-05	0.058707
mmu-miR-142-3p	TGTAGTGTTTCCTACTTTATGGA	23	2895.3	219.3	266.8	861.6	1547.3	GTAGTGTTTCCTACTTTATGG	21	899.7	76.7	101.7	296.5	424.8	0	0	0	0	0	0
mmu-miR-142-5p	CATAAAGTAGAAAGCACTACT	21	545.6	47.9	65.3	189.6	242.2	CCCATAAAGTAGAAAGCACT	20	199.6	20.9	28.7	80.7	69.3	3e-06	0	0	0	0	0
mmu-miR-143*	GGTGCAGTGCTGCATCTCTGG	21	15	3.9	3.1	3.8	4.4	GGTGCAGTGCTGCATCTCTGG	21	12.6	3.4	2.6	3	3.7	0.426733	0.9816	0.623027	0.428508	0.193723	0.654035
mmu-miR-143	TGAGATGAAGCACTGTAGCTC	21	79385.7	10853.4	16186.7	26915.9	25428.8	TGAGATGAAGCACTGTAGCT	20	69965.2	9246.1	14007.5	24207.1	22504.5	0	0	0	0	0	0
mmu-miR-144*	GGATATCATCATATACTGTAAGT	23	1380.4	191.8	245.9	585.1	357.3	GGATATCATCATATACTGTAAG	22	869.7	114.8	151.4	370.5	233	0	0	0	0	0	0
mmu-miR-144	TACAGTATAGATGATGTACT	20	21	3.2	3.2	9.5	5	TACAGTATAGATGATGTAC	19	7.2	0.7	0.9	3.7	1.9	0.896124	1e-06	0.098555	1e-06	0.07488	0.000557
mmu-miR-145*	ATTCCTGGAAATACTGTTCTTG	22	78.7	17.3	20.9	23.2	16.9	GGATTCCTGGAAATACTGTTCT	22	21.6	5.2	4	6.6	5.8	0.106992	0.008328	0.803643	0.28107	0.056238	0.003092
mmu-miR-145	GTCCAGTTTTCCCAGGAATCCCT	23	115.4	32.5	32.8	16.7	33.2	GTCCAGTTTTCCCAGGAATCCCT	23	41	11.5	11.4	3.9	14.1	0.913493	0	0.775845	0	0.862612	0
mmu-miR-146a*	CCTGTGAAATTCAGTTCTTCAG	22	0.1	0	0	0	0.1	CCTGTGAAATTCAGTTCTTCAG	22	0.1	0	0	0	0.1	.	.	0.34423	.	0.344681	0.378839
mmu-miR-146a	TGAGAACTGAATTCCATGGGTT	22	8812.6	742.5	951.9	2170.5	4947.1	TGAGAACTGAATTCCATGGGTT	22	4903.6	409	514.6	1165	2814.9	0	0	0	0	0	0
mmu-miR-146b*	GCCCTAGGGACTCAGTTCTGGT	22	1.4	0	0	0.1	1.2	GCCCTAGGGACTCAGTTCTGGT	22	1.4	0	0	0.1	1.2	.	0.282476	0.001707	0.282925	0.001724	0.013645
mmu-miR-146b	TGAGAACTGAATTCCATAGGCT	22	2459.5	61.8	92.2	523.3	1782.2	TGAGAACTGAATTCCATAGGCTG	23	1647.8	33.3	47.5	360.5	1206.6	0	0	0	0	0	0
mmu-miR-147	GTGTGCGGAAATGCTTCTGCTA	22	0.8	0	0	0.1	0.7	GTGTGCGGAAATGCTTCTGCTA	22	0.4	0	0	0	0.4	.	0.282476	0.012333	0.282925	0.012415	0.075695
mmu-miR-147*	TGGAAACATTTCTGCACAAACTAG	24	0.8	0	0	0	0.8	TGGAAACATTTCTGCACAAACTAG	24	0.6	0	0	0	0.6	.	.	0.012333	.	0.012415	0.019893
mmu-miR-148a*	AAAGTTCTGAGACACTCCGACT	22	238.8	59.3	54.9	66.7	57.6	AAAGTTCTGAGACACTCCGACT	22	137.2	34.5	34.6	37.7	30.4	0.233704	0.072696	0.622855	0.003228	0.464253	0.020386
mmu-miR-148a	TCAGTGCACTACAGAACTTTGT	22	165063	40621.1	45538.7	45351.6	33551.1	TCAGTGCACTACAGAACTTTGT	22	141274	34387.1	39177.3	39204.9	28504.7	0	0	0	0.082473	0	0
mmu-miR-148b*	GAAGTTCTGTTATACACTCAGGCT	24	128.7	20.8	24.1	34.1	49.5	GAAGTTCTGTTATACACTCAGGC	23	76.2	12.3	14.3	19.6	30	0.151301	1e-06	0	0.000316	0	4e-06
mmu-miR-148b	TCAGTGCATCACAGAACTTTGT	22	3398.4	614.8	732.9	853.4	1197.4	TCAGTGCATCACAGAACTTTGT	22	3173.4	571.9	690.2	793.7	1117.6	0	0	0	0	0	0
mmu-miR-149*	GAGGGAGGGACGGGGGCGGTGC	22	1.5	0.1	0	0.2	1.1	GAGGGAGGGACGGGGGCGGTGC	22	1.1	0	0	0.1	1	0.317763	0.48152	0.011308	0.128878	0.002806	0.059512
mmu-miR-149	TCTGGCTCCGTGTCTTCACTCCC	23	30.8	3.7	2.4	2.7	21.7	TCTGGCTCCGTGTCTTCACTCCC	23	10.8	1.9	0.7	0.3	7.9	0.125118	0.233602	0	0.776151	0	0
mmu-miR-150*	CTGGTACAGGCCTGGGGGATAG	22	4.8	0.5	0.6	1.3	2.4	CTGGTACAGGCCTGGGGGATA	21	4.1	0.5	0.6	0.9	2.1	0.736768	0.098824	0.001148	0.1808	0.002858	0.100899
mmu-miR-150	TCTCCCAACCCTTGTACCAGTG	22	43	9.7	8.3	15.4	9.7	TCTCCCAACCCTTGTACCAGTG	22	23.6	4.8	4.4	9.6	4.8	0.366922	0.001424	0.988934	5.1e-05	0.362147	0.000948
mmu-miR-151-3p	CTAGACTGAGGCTCCTTGAGG	21	3343.6	653.5	656.5	951	1081.6	CTAGACTGAGGCTCCTTGAGG	21	1635.5	336.3	306.4	453.1	539.7	0.801172	0	0	0	0	0
mmu-miR-151-5p	TCGAGGAGCTCACAGTCTAGT	21	584.6	125.4	166	143.1	149.3	TCGAGGAGCTCACAGTCTAGT	21	371.4	81.7	105.8	87.5	96.4	0	0.003218	2.6e-05	0.000386	0.006496	0.299682
mmu-miR-152*	TAGGTTCTGTGATACACTCCGACT	24	2.5	0.7	0.1	1.2	0.4	TAGGTTCTGTGATACACTCCGA	22	1.7	0.6	0.1	0.7	0.2	0.059113	0.290905	0.418167	0.005754	0.223555	0.062871
mmu-miR-152	TCAGTGCATGACAGAACTTGG	21	5978.1	1354.6	1472.6	1335.4	1814.7	TCAGTGCATGACAGAACTTGG	21	5473.2	1242.9	1356.4	1230.1	1643.7	0	0.316944	0	0	0	0
mmu-miR-154*	AATCATACACGGTTGACCTATT	22	0.6	0	0	0.1	0.4	AATCATACACGGTTGACCTATT	22	0.5	0	0	0.1	0.3	.	0.282476	0.058533	0.282925	0.058769	0.286387
mmu-miR-154	TAGGTTATCCGTGTTGCCTTCG	22	0.9	0.1	0	0	0.7	TAGGTTATCCGTGTTGCCTTCG	22	0.6	0.1	0	0	0.4	0.317763	0.35215	0.049179	.	0.012415	0.019893
mmu-miR-155	TTAATGCTAATTGTGATAGGGGT	23	94.3	4.5	6	36.3	47.5	TTAATGCTAATTGTGATAGGGG	22	47.5	1.6	3.9	16.9	25.1	0.187546	0	0	0	0	0.000884
mmu-miR-15a	TAGCAGCACATAATGGTTTGTG	22	691.5	121.4	129.1	188.4	252.3	TAGCAGCACATAATGGTTTGTGGA	24	453.5	79.3	81.8	117	175.3	0.168296	0	0	0	0	0
mmu-miR-15b*	CGAATCATTATTTGCTGCTCTA	22	1.9	0.1	0.3	0.6	0.8	CGAATCATTATTTGCTGCTCT	21	0.9	0	0	0.6	0.3	0.316407	0.131935	0.03002	0.570445	0.186134	0.471369
mmu-miR-15b	TAGCAGCACATCATGGTTTACA	22	140.8	13.8	19.3	45.1	62.4	TAGCAGCACATCATGGTTTACA	22	81.7	7	9	27.4	38.4	0.006666	0	0	0	0	3e-06
mmu-miR-16-1*	CCAGTATTGACTGTGCTGCTGA	22	71.1	11.5	12.1	22.2	25	CCAGTATTGACTGTGCTGCTGA	22	32.9	4.8	6.3	9.2	12.5	0.709231	1e-06	0	3e-06	0	0.243612
mmu-miR-16-2*	ACCAATATTATTGTGCTGCTTT	22	2.3	0.4	0.3	0.1	1.4	ACCAATATTATTGTGCTGCTTT	22	1.6	0.4	0.1	0	1.1	0.998174	0.390752	0.022546	0.389755	0.022761	0.005889
mmu-miR-16	TAGCAGCACGTAAATATTGGCG	22	2421.2	426.7	528.6	749.5	715.9	TAGCAGCACGTAAATATTGGCG	22	1059.8	163	194	332.7	370.1	0	0	0	0	0	0.013496
mmu-miR-17*	ACTGCAGTGAGGGCACTTGTAG	22	103.4	19	18.3	31.6	34.4	ACTGCAGTGAGGGCACTTGTAG	22	86.7	16.8	15.2	26.7	28.1	0.742134	1e-06	0	0	0	0.36613
mmu-miR-17	CAAAGTGCTTACAGTGCAGGTAG	23	639.2	136	120.6	132	250.4	CAAAGTGCTTACAGTGCAGGTAG	23	574.1	123.4	108.9	116.4	225.3	0.007265	0.505794	0	0.054308	0	0
mmu-miR-181a-1*	ACCATCGACCGTTGATTGTACC	22	17.9	1.6	2.6	4.2	9.2	ACCATCGACCGTTGATTGTACC	22	8.7	0.7	0.9	2	5.1	0.23454	0.003766	0	0.076365	0	0.000248
mmu-miR-181a-2*	ACCGACCGTTGACTGTACCTTG	22	0.4	0	0	0.1	0.2	CCACCGACCGTTGACTGTAC	20	0.3	0	0	0.1	0.1	.	0.282476	0.18102	0.282925	0.181428	0.718753
mmu-miR-181a	AACATTCAACGCTGTCGGTGAGT	23	723.5	109.3	161.3	158.6	294	AACATTCAACGCTGTCGGTGA	21	328.8	51.1	78.1	77	122.6	0	0	0	0.694901	0	0
mmu-miR-181b-1*	CTCACTGAACAATGAATGC	19	1.2	0	0	0.1	1	CTCACTGAACAATGAATGC	19	0.6	0	0	0	0.6	.	0.282476	0.004547	0.282925	0.004584	0.031929
mmu-miR-181b-2*	CTCACTGATCAATGAATGCAAA	22	0.4	0.2	0.1	0.1	0	ACTCACTGATCAATGAATGC	20	0.2	0.1	0.1	0	0	0.564796	0.649941	0.134864	0.919754	0.289942	0.255824
mmu-miR-181b	AACATTCATTGCTGTCGGTGGGT	23	85.1	6.4	11.2	14.4	52.8	AACATTCATTGCTGTCGGTGG	21	46.7	3.6	7.3	8.9	26.9	0.001066	1e-06	0	0.087153	0	0
mmu-miR-181c	AACATTCAACCTGTCGGTGAGT	22	47.3	8.6	9.9	14.8	13.6	AACATTCAACCTGTCGGTGAGT	22	30.7	5.8	6.6	10.2	8.1	0.364591	0.000406	0.002311	0.007717	0.032659	0.509742
mmu-miR-181c*	ACCATCGACCGTTGAGTGGACC	22	10.4	2.3	1.4	2.6	3.9	ACCATCGACCGTTGAGTGGAC	21	4	0.9	0.9	1.1	1.1	0.210556	0.783942	0.059743	0.136645	0.002089	0.12654
mmu-miR-182	TTTGGCAATGGTAGAACTCACACCG	25	1376.2	190.9	187.8	279.7	717.4	TTTGGCAATGGTAGAACTCACACC	24	400.6	43.2	41.4	61.4	254.6	0.648788	0	0	0	0	0
mmu-miR-183*	GTGAATTACCGAAGGGCCATAA	22	0.9	0	0.1	0.2	0.5	TGAATTACCGAAGGGCCATA	20	0.6	0	0.1	0.1	0.3	0.316858	0.128521	0.034433	0.482555	0.13443	0.421317
mmu-miR-183	TATGGCACTGGTAGAATTCACT	22	553.8	80.3	75.4	121.6	276.3	TATGGCACTGGTAGAATTCACT	22	180.3	25.7	24.3	34.7	95.6	0.260488	0	0	0	0	0
mmu-miR-184	TGGACGGAGAACTGATAAGGGT	22	171.8	20.9	21.1	27.6	102.2	TGGACGGAGAACTGATAAGGGT	22	125.3	13.2	14.7	19.9	77.5	0.942988	0.008342	0	0.010243	0	0
mmu-miR-185*	AGGGGCTGGCTTTCCTCTGGT	21	3	0.2	1	0.7	1.1	AGGGGCTGGCTTTCCTCTGGT	21	2.2	0.1	0.9	0.4	0.8	0.057391	0.184246	0.034006	0.563729	0.816667	0.420665
mmu-miR-185	TGGAGAGAAAGGCAGTTCCTGA	22	441.3	108.2	87.8	103.7	141.5	TGGAGAGAAAGGCAGTTCCTGA	22	349.2	85.8	68	81.4	113.9	4.3e-05	0.403642	0	0.00182	0	0
mmu-miR-186	CAAAGAATTCTCCTTTTGGGCT	22	439.9	97.6	101.1	110.8	129.8	CAAAGAATTCTCCTTTTGGGCT	22	162.8	36	39.2	40	47.6	0.492068	0.013473	0	0.070894	0	0.000599
mmu-miR-186*	GCCCTAAGGTGAATTTTTTGGG	22	13	2	2	4.5	4.2	GCCCTAAGGTGAATTTTTTGG	21	10.7	1.6	1.7	3.7	3.7	0.995653	0.005453	0.015398	0.005568	0.015688	0.630173
mmu-miR-187*	AGGCTACAACACAGGACCCGGG	22	3.1	0.9	1.3	0.4	0.3	AGGCTACAACACAGGACCCGGG	22	2.2	0.7	1.1	0.1	0.2	0.488736	0.203335	0.090139	0.060523	0.018599	0.753614
mmu-miR-187	TCGTGTCTTGTGTTGCAGCCGG	22	22.7	6.4	7.2	3.9	5.1	TCGTGTCTTGTGTTGCAGCCGG	22	10.2	2.7	3.2	1.7	2.6	0.500148	0.040882	0.246647	0.007641	0.064147	0.313806
mmu-miR-188-5p	CATCCCTTGCATGGTGGAGGG	21	4.1	0.5	0.3	1.3	1.9	CATCCCTTGCATGGTGGAGG	20	2.2	0.2	0.2	0.6	1.1	0.481143	0.179637	0.021387	0.047344	0.003949	0.353215
mmu-miR-18a*	ACTGCCCTAAGTGCTCCTTCTG	22	1.9	0.2	0.3	0.4	0.9	ACTGCCCTAAGTGCTCCTTCTGG	23	1.3	0.1	0.2	0.1	0.8	0.653213	0.54202	0.084683	0.861478	0.186134	0.273564
mmu-miR-18a	TAAGGTGCATCTAGTGCAGATAG	23	58.6	8	5.1	11	34.1	TAAGGTGCATCTAGTGCAGATAG	23	52.5	7.3	4.7	9.8	30.6	0.02684	0.061527	0	6.5e-05	0	0
mmu-miR-18b	TAAGGTGCATCTAGTGCTGTTAG	23	1.9	0	0.1	0.7	1	TAAGGTGCATCTAGTGCTGTTAG	23	1.5	0	0	0.6	0.9	0.316858	0.016249	0.004547	0.070044	0.018535	0.549619
mmu-miR-190b	TGATATGTTTGATATTGGGTT	21	4.7	1.2	1.4	0.7	1.4	TGATATGTTTGATATTGGGTTGT	23	2.8	0.7	0.9	0.4	0.8	0.823925	0.475284	0.868345	0.35651	0.949915	0.377709
mmu-miR-190	TGATATGTTTGATATATTAGGT	22	33.3	8.2	7.6	5.2	11.9	TGATATGTTTGATATATTAGG	21	14.3	4	3.6	2.4	4.3	0.667475	0.026872	0.017925	0.070269	0.005188	1.1e-05
mmu-miR-191	CAACGGAATCCCAAAAGCAGCTG	23	11583.3	1863.3	2126.9	3177.1	4415.7	CAACGGAATCCCAAAAGCAGCTG	23	8831.5	1302.5	1569.4	2430.7	3528.8	0	0	0	0	0	0
mmu-miR-191*	GCTGCACTTGGATTTCGTTCCC	22	7.4	1.5	1.3	2.2	2.2	CTGCACTTGGATTTCGTTCC	20	2.7	1.1	0.5	0.3	0.8	0.686454	0.343537	0.367904	0.181927	0.192353	0.922948
mmu-miR-1927	GACCTCTGGATGTTAGGGACTGA	23	0.1	0	0.1	0	0	ACCTCTGGATGTTAGGGACTGA	22	0.1	0	0.1	0	0	0.316858	.	.	0.3517	0.289942	.
mmu-miR-1929	TTCTAGGACTTTATAGAGCAGAG	23	4.5	0.4	0	2	2	TTCTAGGACTTTATAGAGCAGA	22	1.2	0.2	0	0.4	0.6	0.045702	0.004445	0.004165	3.2e-05	3.8e-05	0.955682
mmu-miR-192	CTGACCTATGAATTGACAGCC	21	196025	52265.9	57235	49511.3	37012.3	CTGACCTATGAATTGACAGC	20	114670	28833.4	32710.9	28894.5	24230.9	0	0	0	0	0	0
mmu-miR-192*	CTGCCAATTCCATAGGTCACAG	22	13.5	3.5	4.4	3	1.9	CTGCCAATTCCATAGGTCACAG	22	5.2	1.7	1.2	1.4	0.8	0.388228	0.553959	0.033946	0.158361	0.002825	0.147601
mmu-miR-1932	GTTGCGGACAGCGCTAGGTCGG	22	0.4	0.1	0.1	0	0.2	GTTGCGGACAGCGCTAGGTCGG	22	0.2	0.1	0	0	0.1	0.998946	0.35215	0.629981	0.3517	0.631112	0.213294
mmu-miR-1933-3p	CCAGGACCATCAGTGTGACTAT	22	0.1	0	0	0.1	0	CCAGGACCATCAGTGTGACTATT	23	0.1	0	0	0.1	0	.	0.282476	.	0.282925	.	0.255824
mmu-miR-1933-5p	AGTCATGGTGTTCGGTCTTAGTTT	24	0.1	0.1	0	0	0	AGTCATGGTGTTCGGTCTTAGTTT	24	0.1	0.1	0	0	0	0.317763	0.35215	0.290393	.	.	.
mmu-miR-1934*	AGGATGACGGTGGGGCTGGTGA	22	2.1	0.1	0.4	0.6	1	AGGATGACGGTGGGGCTGGTGA	22	2	0.1	0.4	0.6	0.9	0.316407	0.131935	0.018395	0.570445	0.123901	0.349235
mmu-miR-1934	TCTGGTCCCCTGCTTCGTCCTCT	23	0.5	0	0	0.1	0.3	TCTGGTCCCCTGCTTCGTCCTCT	23	0.3	0	0	0.1	0.1	.	0.282476	0.101371	0.282925	0.10169	0.452113
mmu-miR-1936	TAACTGACCTGCTGTGAACTGGC	23	0.5	0	0	0.4	0.1	TAACTGACCTGCTGTGAACTGGC	23	0.3	0	0	0.3	0	.	0.062665	0.34423	0.06291	0.344681	0.206066
mmu-miR-1937a	AATCCCGGACGAGCCCCCA	19	194.1	69.1	46.3	44.4	34.1	ATCCCGGACGAGCCCCCA	18	135	48.2	31.8	29.7	25.3	0	0	0	0.578871	8.4e-05	0.001244
mmu-miR-1937b	ATCCCGGACGAGCCCCCA	18	165.7	58.7	39.1	38.1	29.7	ATCCCGGACGAGCCCCCA	18	135	48.2	31.8	29.7	25.3	0	0	0	0.748256	0.001055	0.004609
mmu-miR-1938	CGGTGGGACTTGTAGTTCGGTC	22	0.6	0	0.2	0.2	0.1	CGGTGGGACTTGTAGTTCGGT	21	0.3	0	0.1	0.1	0	0.156912	0.128521	0.34423	0.886706	0.498794	0.421388
mmu-miR-193	AACTGGCCTACAAAGTCCCAGT	22	14	5.1	4	2.9	1.9	AACTGGCCTACAAAGTCCCAGT	22	11.9	4.3	3.7	2.3	1.6	0.302474	0.02555	0.000226	0.203513	0.007655	0.201717
mmu-miR-193b	AACTGGCCCACAAAGTCCCGCT	22	0.7	0.1	0.2	0.1	0.2	AACTGGCCCACAAAGTCCCGCT	22	0.5	0.1	0	0.1	0.2	0.56261	0.918702	0.629981	0.648801	0.9098	0.718753
mmu-miR-193b*	CGGGGTTTTGAGGGCGAGATGA	22	3	0.6	0.1	0.8	1.4	CGGGGTTTTGAGGGCGAGATGA	22	2.3	0.4	0.1	0.7	1.1	0.102952	0.588048	0.098497	0.037243	0.002697	0.28892
mmu-miR-193*	TGGGTCTTTGCGGGCAAGATGA	22	71.7	20.1	24.1	16.3	10.9	TGGGTCTTTGCGGGCAAGATGA	22	60.9	17.8	19.4	14.6	9.1	0.077695	0.089553	2e-06	0.000759	0	0.003657
mmu-miR-1940	ATGGAGGACTGAGAAGGTGGAGCAGTT	27	6.5	1.3	1.6	2	1.1	ATGGAGGACTGAGAAGGTG	19	2.3	0.4	0.5	1	0.4	0.560428	0.340147	0.634065	0.696404	0.282572	0.148664
mmu-miR-1941-5p	AGGGAGATGCTGGTACAGAGGCTT	24	0.1	0.1	0	0	0	GAGGGAGATGCTGGTACAGAGGC	23	0.1	0.1	0	0	0	0.317763	0.35215	0.290393	.	.	.
mmu-miR-194-1*	CCAGTGGAGCTGCTGTTACTTC	22	0.1	0	0	0	0.1	CAGTGGAGCTGCTGTTACT	19	0.1	0	0	0	0.1	.	.	0.34423	.	0.344681	0.378839
mmu-miR-194-2*	CCAGTGGGGCTGCTGTTATCTG	22	304.6	89.4	80.5	80.8	53.7	CCAGTGGGGCTGCTGTTATCTG	22	246.5	72.9	64.8	66	42.9	0.059507	0.07528	0	0.972639	0	0
mmu-miR-1945	TCTTCGCGGGTACTGTCGGGAC	22	0.5	0.2	0.1	0.1	0.1	TCTTCGCGGGTACTGTCGGGA	21	0.2	0.1	0	0	0.1	0.564796	0.649941	0.499842	0.919754	0.936151	0.856197
mmu-miR-1946a	AGCCGGGCAGTGGTGGCACACACTTTT	27	0.1	0	0	0.1	0	CCGGGCAGTGGTGGCACA	18	0.1	0	0	0.1	0	.	0.282476	.	0.282925	.	0.255824
mmu-miR-1946b	GCCGGGCAGTGGTGGCACATGCTTTT	26	0.1	0	0	0.1	0	CCGGGCAGTGGTGGCACA	18	0.1	0	0	0.1	0	.	0.282476	.	0.282925	.	0.255824
mmu-miR-1947	AGGACGAGCTAGCTGAGTGCTG	22	4.3	0.9	0.6	1.2	1.4	AGGACGAGCTAGCTGAGTGCTG	22	3.2	0.6	0.6	1	1	0.407284	0.588684	0.402319	0.1808	0.099288	0.79583
mmu-miR-1948*	ATATGAGTATTCTGCCTAAAT	21	3.6	0.4	1.3	1	0.7	TATGAGTATTCTGCCTAAATGT	22	1.2	0.2	0.4	0.4	0.1	0.070139	0.251688	0.470806	0.520245	0.236157	0.631615
mmu-miR-1948	TTTAGGCAGAGCACTCGTACAG	22	59.6	12.4	13.2	17.6	15.5	TTTAGGCAGAGCACTCGTACAG	22	28	7.2	4.7	8.6	7.4	0.668956	0.008846	0.101565	0.02753	0.229829	0.270957
mmu-miR-194	TGTAACAGCAACTCCATGTGGA	22	11085.8	3464.7	3147.5	2387.5	2085.9	TGTAACAGCAACTCCATGTGGA	22	5687.4	1783	1546.3	1242.3	1115.7	0	0	0	0	0	0
mmu-miR-1951	GTAGTGGAGACTGGTGTGGCTA	22	0.1	0	0	0.1	0	GTAGTGGAGACTGGTGTG	18	0.1	0	0	0.1	0	.	0.282476	.	0.282925	.	0.255824
mmu-miR-1953	TGGGAAAGTTCTCAGGCTTCTG	22	0.2	0.1	0	0	0.1	TGGGAAAGTTCTCAGGCTTCTGA	23	0.2	0.1	0	0	0.1	0.317763	0.35215	0.937203	.	0.344681	0.378839
mmu-miR-1954	ACTGCAGAGTGAGACCCTGTT	21	0.1	0	0	0.1	0	ACTGCAGAGTGAGACCCTGTT	21	0.1	0	0	0.1	0	.	0.282476	.	0.282925	.	0.255824
mmu-miR-1955-3p	GAGCATTGCATGCTGGGACAT	21	0.6	0.2	0.1	0.2	0	GAGCATTGCATGCTGGGACATG	22	0.3	0	0.1	0.1	0	0.564796	0.885227	0.134864	0.482555	0.289942	0.108056
mmu-miR-1955-5p	AGTCCCAGGATGCACTGCAGCTTTT	25	0.3	0.2	0	0	0.1	AGTCCCAGGATGCACTGCAG	20	0.2	0.1	0	0	0.1	0.157687	0.188233	0.499842	.	0.344681	0.378839
mmu-miR-1959	GGGGATGTAGCTCAGTGGAG	20	1808.3	547.4	336	519.1	405.9	GGGGATGTAGCTCAGTGG	18	1679.7	503.2	311.7	481.5	383.3	0	0.017689	0	0	0	0
mmu-miR-195	TAGCAGCACAGAAATATTGGC	21	169.9	28.8	37.2	49.5	54.2	TAGCAGCACAGAAATATTGG	20	74.4	14.5	18.9	21.9	19	0.003938	0	0	0.000248	0	0.208848
mmu-miR-1960	CCAGTGCTGTTAGAAGAGGGCT	22	0.6	0.1	0.2	0.1	0.1	CCAGTGCTGTTAGAAGAGGGCT	22	0.5	0	0.2	0.1	0.1	0.56261	0.918702	0.937203	0.648801	0.498794	0.856197
mmu-miR-1964-3p	CCGACTTCTGGGCTCCGGCTTT	22	1.2	0.6	0.1	0.1	0.3	CCGACTTCTGGGCTCCGGCTTT	22	1.1	0.6	0.1	0.1	0.2	0.102952	0.144165	0.386614	0.919754	0.374373	0.452113
mmu-miR-1964-5p	AGCTGGAGCACAAAAGCCGGTG	22	0.3	0	0	0.3	0	AGCTGGAGCACAAAAGCCGGT	21	0.1	0	0	0.1	0	.	0.062665	.	0.06291	.	0.04905
mmu-miR-1965	AAGCCGGGCCGTAGTGGCGCA	21	1.4	0.1	0	0	1.3	AAGCCGGGCCGTAGTGGCGCA	21	0.8	0.1	0	0	0.7	0.317763	0.35215	0.004308	.	0.001063	0.0023
mmu-miR-1966	AAGGGAGCTGGCTCAGGAGAGAGTC	25	0.2	0.2	0	0	0	AAGGGAGCTGGCTCAGGAGAGA	22	0.2	0.2	0	0	0	0.157687	0.188233	0.134864	.	.	.
mmu-miR-196a	TAGGTAGTTTCATGTTGTTGGG	22	1.3	0.1	0.1	0.1	0.9	TAGGTAGTTTCATGTTGTTGG	21	1.1	0.1	0.1	0.1	0.7	0.998946	0.918702	0.03002	0.919754	0.030224	0.049069
mmu-miR-196b	TAGGTAGTTTCCTGTTGTTGGG	22	35.4	1.1	1.5	2.3	30.5	TAGGTAGTTTCCTGTTGTTGGG	22	18.7	0.4	0.6	0.9	16.9	0.509937	0.077646	0	0.256462	0	0
mmu-miR-1981*	CATCTAACCCTGGCCTTTGAC	21	5.3	1.7	1.4	1	1.1	CATCTAACCCTGGCCTTTGACA	22	4.5	1.5	1.1	1	0.9	0.698409	0.229844	0.275412	0.401204	0.48845	0.837398
mmu-miR-1981	GTAAAGGCTGGGCTTAGACGTGGC	24	586.4	146.5	140.1	115.4	183.9	GTAAAGGCTGGGCTTAGACGTGG	23	305.1	65.7	80.3	56.9	102.2	0.289986	0	0	2.3e-05	0	0
mmu-miR-1983	CTCACCTGGAGCATGTTTTCT	21	0.5	0.1	0	0	0.4	CTCACCTGGAGCATGTTTTCT	21	0.3	0.1	0	0	0.2	0.317763	0.35215	0.222787	.	0.058769	0.078395
mmu-miR-199a-3p	ACAGTAGTCTGCACATTGGTTA	22	1313.4	166.4	228.9	266	651.8	ACAGTAGTCTGCACATTGGTT	21	513.9	64.7	91.3	101.2	256.7	0	0	0	6e-06	0	0
mmu-miR-199a-5p	CCCAGTGTTCAGACTACCTGTTC	23	132.3	21.5	24.9	23.9	61.7	CCCAGTGTTCAGACTACCTGTTC	23	76.6	12.8	12.9	12	38.9	0.142667	0.3151	0	0.681574	0	0
mmu-miR-199b	ACAGTAGTCTGCACATTGGTTA	22	1298.7	164.7	228.3	264	641.5	ACAGTAGTCTGCACATTGGTT	21	513.9	64.7	91.3	101.2	256.7	0	0	0	1.2e-05	0	0
mmu-miR-199b*	CCCAGTGTTTAGACTACCTGTTC	23	6.9	0.9	0.4	0.6	4.8	CCCAGTGTTTAGACTACCTGTTC	23	5.9	0.9	0.2	0.4	4.3	0.367357	0.742279	2e-06	0.583769	0	2e-06
mmu-miR-19a*	TAGTTTTGCATAGTTGCACTAC	22	0.3	0	0.1	0.1	0	TAGTTTTGCATAGTTGCACT	20	0.3	0	0.1	0.1	0	0.316858	0.282476	.	0.919754	0.289942	0.255824
mmu-miR-19a	TGTGCAAATCTATGCAAAACTGA	23	57.1	12.3	9.7	11.5	23	TGTGCAAATCTATGCAAAACTGA	23	42.6	9.9	6.8	8.7	17.1	0.139358	0.65636	0	0.325654	0	0
mmu-miR-19b-1*	AGTTTTGCAGGTTTGCATCCAGC	23	0.3	0.1	0	0	0.2	AGTTTTGCAGGTTTGCATCCAG	22	0.1	0.1	0	0	0	0.317763	0.35215	0.629981	.	0.181428	0.213294
mmu-miR-19b	TGTGCAAATCCATGCAAAACTGA	23	215.5	57.9	46.2	44.2	66.9	TGTGCAAATCCATGCAAAACTGA	23	162.7	45.9	33.3	32.7	50.8	0.001019	0.00021	0.022572	0.574587	0	0
mmu-miR-1	TGGAATGTAAAGAAGTATGTAT	22	240.7	19.3	14.4	131.5	75.2	TGGAATGTAAAGAAGTATGTAT	22	178.4	16.1	10.4	99.2	52.6	0.019029	0	0	0	0	0
mmu-miR-200a*	CATCTTACCGGACAGTGCTGGA	22	3.6	0.5	0.6	1.4	1.1	CATCTTACCGGACAGTGCTGGA	22	1.9	0.1	0.5	0.7	0.6	0.736768	0.06041	0.162231	0.116377	0.282967	0.566605
mmu-miR-200a	TAACACTGTCTGGTAACGATGT	22	139.7	36.6	38.4	35.2	29	TAACACTGTCTGGTAACGATGTT	23	48.3	14.9	12.8	9.5	11.1	0.554037	0.636197	0.005823	0.297704	0.000765	0.02982
mmu-miR-200b*	CATCTTACTGGGCAGCATTGGA	22	23.7	4.3	6.5	5.6	7.3	CATCTTACTGGGCAGCATTGGA	22	13.1	2.6	3.5	2.9	4.1	0.053908	0.27701	0.011422	0.435376	0.564824	0.17913
mmu-miR-200b	TAATACTGCCTGGTAATGATGA	22	364.9	87.7	95.4	91.7	89.7	TAATACTGCCTGGTAATGATGA	22	185	45.8	46	45.7	47.4	0.110109	0.411112	0.669107	0.472765	0.224202	0.666129
mmu-miR-200c	TAATACTGCCGGGTAATGATGGA	23	460.2	74	68	151.2	166.6	TAATACTGCCGGGTAATGATGGA	23	346	49.9	51	113	132.1	0.156623	0	0	0	0	0.016722
mmu-miR-201	TACTCAGTAAGGCATTGTTCTT	22	0.8	0.1	0.2	0.4	0	TACTCAGTAAGGCATTGTTC	20	0.6	0.1	0	0.4	0	0.56261	0.251403	0.290393	0.543428	0.1345	0.04905
mmu-miR-201*	TGAACAGTGCCTTTCTGTGTAGG	23	0.5	0.1	0	0.3	0.1	TGAACAGTGCCTTTCTGTGTAGG	23	0.3	0	0	0.3	0	0.317763	0.48152	0.937203	0.128878	0.344681	0.421388
mmu-miR-203*	AGTGGTTCTTGACAGTTCAACA	22	1.9	0.3	0.7	0.6	0.1	AGTGGTTCTTGACAGTTCAACA	22	0.9	0.1	0.4	0.4	0	0.315956	0.361199	0.265721	0.947369	0.04108	0.04997
mmu-miR-203	GTGAAATGTTTAGGACCACTAG	22	2567.9	737.6	722.4	806.5	300.3	GTGAAATGTTTAGGACCACTAG	22	931.7	273.7	253.8	291.4	112.8	0.248775	2e-06	0	0	0	0
mmu-miR-204	TTCCCTTTGTCATCCTATGCCT	22	0.1	0	0	0	0.1	TTCCCTTTGTCATCCTATG	19	0.1	0	0	0	0.1	.	.	0.34423	.	0.344681	0.378839
mmu-miR-205	TCCTTCATTCCACCGGAGTCTG	22	1.6	0.4	0.5	0.3	0.4	TCCTTCATTCCACCGGAGTCTGT	23	1.5	0.4	0.5	0.3	0.3	0.703621	0.774118	0.817193	0.519528	0.87271	0.610545
mmu-miR-206	TGGAATGTAAGGAAGTGTGTGG	22	14.7	1.6	1.3	6.9	4.5	TGGAATGTAAGGAAGTGTGTGG	22	10.8	1.2	1.1	5	3.4	0.551623	1e-06	0.000867	0	0.000117	0.063843
mmu-miR-20a*	ACTGCATTACGAGCACTTAAAG	22	4.9	1	1.3	1.2	1.2	ACTGCATTACGAGCACTTAAAGT	23	2.4	0.6	0.9	0.4	0.4	0.651707	0.759448	0.842446	0.89675	0.790477	0.90275
mmu-miR-20a	TAAAGTGCTTATAGTGCAGGTAG	23	1268.8	268.3	237.1	300.7	462.7	TAAAGTGCTTATAGTGCAGGTAG	23	1184.7	249.8	220.6	281.5	432.9	8.7e-05	0.000194	0	0	0	0
mmu-miR-20b	CAAAGTGCTCATAGTGCAGGTAG	23	26.5	1.7	1.2	12.3	11.1	CAAAGTGCTCATAGTGCAGGTAG	23	23.7	1.6	1	11.2	9.9	0.416837	0	0	0	0	0.476047
mmu-miR-210*	AGCCACTGCCCACCGCACACTG	22	2.1	0.2	0.2	0.3	1.3	AGCCACTGCCCACCGCACACTG	22	1.9	0.1	0.2	0.3	1.2	0.998509	0.885227	0.013575	0.886706	0.013703	0.026759
mmu-miR-210	CTGTGCGTGTGACAGCGGCTGA	22	62.9	7.5	8.3	14.1	32.8	CTGTGCGTGTGACAGCGGCTGA	22	49.8	5.1	6.5	12.3	25.9	0.530705	8.7e-05	0	0.000883	0	0
mmu-miR-212-3p	TAACAGTCTCCAGTCACGGCCA	22	2.7	0	0.5	0.7	1.3	TAACAGTCTCCAGTCACGGCC	21	1.1	0	0.4	0.1	0.6	0.045299	0.008472	0.001051	0.390159	0.07563	0.377709
mmu-miR-212-5p	ACCTTGGCTCTAGACTGCTTACT	23	10.6	0.2	0.6	3.6	6	ACCTTGGCTCTAGACTGCTTACT	23	6.2	0.1	0.5	1.6	4	0.255803	1e-06	0	2.9e-05	0	0.044433
mmu-miR-2145	AGCAGGGTCGGGCCTGGTT	19	18.9	6.6	6.8	2.6	2.8	AGCAGGGTCGGGCCTGGTTAG	21	4.2	1.5	1.1	0.6	1	0.69313	0.000519	0.000925	0.000136	0.000212	0.621996
mmu-miR-214	ACAGCAGGCACAGACAGGCAGT	22	58.1	7.1	6.8	12.6	31.1	TACAGCAGGCACAGACAGG	19	38.8	5.2	5.2	7.6	20.8	0.715365	0.000807	0	0.00022	0	0
mmu-miR-214*	TGCCTGTCTACACTTGCTGTGC	22	8.5	1	1.4	0.7	5.3	TGCCTGTCTACACTTGCTGTGC	22	6.6	0.6	1.2	0.7	4	0.368862	0.565974	1e-06	0.159031	2.5e-05	1e-06
mmu-miR-215	ATGACCTATGATTTGACAGAC	21	188.1	21.3	21.7	41.7	103.1	ATGACCTATGATTTGACAGACC	22	132.1	13	14.1	24.9	80.1	0.858366	0	0	0	0	0
mmu-miR-215*	TCTGTCATTCTGTAGGCCAAT	21	0.4	0	0.1	0	0.3	TCTGTCATTCTGTAGGCCAATA	22	0.3	0	0.1	0	0.2	0.316858	.	0.101371	0.3517	0.374373	0.127442
mmu-miR-216a	TAATCTCAGCTGGCAACTGTGA	22	0.1	0	0	0	0.1	TAATCTCAGCTGGCAACTGTGA	22	0.1	0	0	0	0.1	.	.	0.34423	.	0.344681	0.378839
mmu-miR-216b	AAATCTCTGCAGGCAAATGTGA	22	0.7	0	0.1	0.3	0.3	AAATCTCTGCAGGCAAATGTGA	22	0.7	0	0.1	0.3	0.3	0.316858	0.128521	0.101371	0.482555	0.374373	0.869463
mmu-miR-217	TACTGCATCAGGAACTGACTGGA	23	2.2	0.4	0.3	0.1	1.2	TACTGCATCAGGAACTGACTGG	22	0.7	0	0.2	0.1	0.3	0.707294	0.236513	0.110839	0.389755	0.05366	0.013645
mmu-miR-218	TTGTGCTTGATCTAACCATGT	21	1.6	0	0.3	0	1.3	TTGTGCTTGATCTAACCATGTG	22	1.2	0	0.1	0	1.1	0.082977	.	0.001051	0.106733	0.03502	0.0023
mmu-miR-219-3p*	AGAGTTGCGTCTGGACGTCCCG	22	3.9	1	1.1	1	0.8	AGAGTTGCGTCTGGACGTCCCG	22	2.4	0.5	0.4	0.9	0.7	0.996837	0.831633	0.469302	0.828737	0.466991	0.631615
mmu-miR-219-5p	TGATTGTCCAAACGCAATTCT	21	0.9	0.2	0.4	0.1	0.1	TGATTGTCCAAACGCAATTCTCG	23	0.8	0.2	0.4	0.1	0	0.653213	0.649941	0.499842	0.389755	0.264896	0.856197
mmu-miR-21*	CAACAGCAGTCGATGGGCTGTC	22	28	2.8	2.6	7.1	15.3	CAACAGCAGTCGATGGGCTGTC	22	20.8	2	1.4	5.4	12	0.767754	0.000154	0	5.1e-05	0	2e-06
mmu-miR-21	TAGCTTATCAGACTGATGTTGA	22	281446	34234.6	31576.7	72321.7	143312	TAGCTTATCAGACTGATGTTGAC	23	115818	13893.7	9415	26609	65900.1	0	0	0	0	0	0
mmu-miR-221*	ACCTGGCATACAATGTAGATTTCTGT	26	398.9	59.9	80.7	122.8	134.9	ACCTGGCATACAATGTAGATTTCTGT	26	234.4	36.5	45.9	67.8	84.2	1e-06	0	0	0	0	0.038986
mmu-miR-221	AGCTACATTGTCTGCTGGGTTTC	23	204.8	34.2	44.8	59.8	65.2	AGCTACATTGTCTGCTGGGTTT	22	85.5	12.2	21	26.8	25.5	0.000695	0	0	5.4e-05	0	0.163463
mmu-miR-222	AGCTACATCTGGCTACTGGGT	21	44.4	7	9.9	13	14.6	AGCTACATCTGGCTACTGGG	20	17.7	1.6	4.7	5.6	5.8	0.031806	0.000221	2e-06	0.104902	0.008929	0.381258
mmu-miR-222*	TCAGTAGCCAGTGTAGATCCT	21	20.8	4.1	3.2	6.8	6.5	TCAGTAGCCAGTGTAGATCCTG	22	13.6	2.5	1.5	5.4	4.2	0.305099	0.027551	0.039479	0.001489	0.002192	0.799972
mmu-miR-223*	CGTGTATTTGACAAGCTGAGTTG	23	19.9	0.9	1.4	3.5	13.8	CGTGTATTTGACAAGCTGAGTTGG	24	8.3	0.6	0.1	1	6.6	0.368862	0.000438	0	0.006608	0	0
mmu-miR-223	TGTCAGTTTGTCAAATACCCCA	22	118.9	3.1	4.6	7.7	103.1	TGTCAGTTTGTCAAATACCCCA	22	37.1	0.5	2.5	2.7	31.4	0.170089	0.000255	0	0.018492	0	0
mmu-miR-224	TAAGTCACTAGTGGTTCCGTT	21	9.5	0.7	0.8	1.4	6.5	TAAGTCACTAGTGGTTCCGTTT	22	6.1	0.6	0.7	0.7	4	0.778926	0.196602	0	0.306229	0	1e-06
mmu-miR-22	AAGCTGCCAGTTGAAGAACTGT	22	2432.4	671.8	639.5	577.7	543.1	AAGCTGCCAGTTGAAGAACTGT	22	1810.5	516.9	474.7	420	398.9	0.01163	0	0	1e-06	0	0.003575
mmu-miR-22*	AGTTCTTCAGTGGCAAGCTTTA	22	67.7	18	14.7	14.7	20.2	AGTTCTTCAGTGGCAAGCTTT	21	35.6	9.1	7.3	9.3	9.9	0.112961	0.124203	0.297467	0.987896	0.007946	0.010631
mmu-miR-23a	ATCACATTGCCAGGGATTTCC	21	158	28.1	33.6	34.4	61.3	ATCACATTGCCAGGGATTTCC	21	46.1	7.9	9.1	7.6	21.4	0.046309	0.023978	0	0.741512	0	0
mmu-miR-23a*	GGGGTTCCTGGGGATGGGATTT	22	0.5	0	0.1	0.1	0.2	GGGGTTCCTGGGGATGGGATTT	22	0.4	0	0	0.1	0.2	0.316858	0.282476	0.18102	0.919754	0.631112	0.718753
mmu-miR-23b	ATCACATTGCCAGGGATTACC	21	152.7	39.4	36.8	26.1	50	ATCACATTGCCAGGGATTACC	21	55.3	14.9	13.2	8	19.2	0.410139	9e-06	0.001119	0.000256	4.3e-05	0
mmu-miR-23b*	GGGTTCCTGGCATGCTGATTT	21	2.4	0.2	0.8	0.1	1	GGGTTCCTGGCATGCTGATTT	21	1	0.2	0.4	0	0.3	0.095024	0.649941	0.034006	0.054203	0.620446	0.020844
mmu-miR-24-1*	GTGCCTACTGAGCTGATATCAGT	23	3.5	0.9	0.9	0.7	0.4	GTGCCTACTGAGCTGATATCAGT	23	1.4	0.6	0.4	0.1	0.2	0.997018	0.983521	0.177184	0.986401	0.176127	0.181248
mmu-miR-24-2*	GTGCCTACTGAGCTGAAACAGT	22	216.1	57.5	47	46.7	64.8	GTGCCTACTGAGCTGAAACAGT	22	113.5	31.2	25.2	20.1	37	0.004133	0.004199	0.05205	0.91265	1e-06	2e-06
mmu-miR-24	TGGCTCAGTTCAGCAGGAACAG	22	2775.5	495.5	507.5	736	1035.7	TGGCTCAGTTCAGCAGGAACAG	22	1717.3	301.1	290.5	460.7	665	0.282534	0	0	0	0	0
mmu-miR-25*	AGGCGGAGACTTGGGCAATTGC	22	10.7	1	1.1	3.1	5.1	AGGCGGAGACTTGGGCAATTGCT	23	6.4	0.6	0.7	1.6	3.4	0.815382	0.006092	3e-06	0.011417	7e-06	0.048856
mmu-miR-25	CATTGCACTTGTCTCGGTCTGA	22	320.7	55.7	54.9	81.6	128.2	CATTGCACTTGTCTCGGTCTGA	22	237.7	43.4	38.9	59.1	96.3	0.810359	0	0	0	0	0
mmu-miR-26a-1*	CCTATTCTTGGTTACTTGCACG	22	0.6	0.4	0.2	0	0	CCTATTCTTGGTTACTTGCACG	22	0.6	0.4	0.2	0	0	0.65623	0.10706	0.067066	0.187821	0.1345	.
mmu-miR-26a-2*	CCTGTTCTTGATTACTTGTTTC	22	0.8	0.1	0.4	0.1	0.2	CCTGTTCTTGATTACTTGTTTC	22	0.7	0.1	0.4	0	0.2	0.316407	0.918702	0.629981	0.389755	0.565566	0.718753
mmu-miR-26a	TTCAAGTAATCCAGGATAGGCT	22	5195.5	1129.5	1416.2	1421.1	1227.9	TTCAAGTAATCCAGGATAGG	20	2640.1	594.3	722.3	741.3	582.1	0	0	0	0.811398	0	0
mmu-miR-26b*	CCTGTTCTCCATTACTTGGCTC	22	5.9	1.2	2.9	0.9	0.8	CCTGTTCTCCATTACTTGGC	20	2.9	0.7	1.5	0.3	0.3	0.023306	0.475284	0.47864	0.005416	0.00258	0.952603
mmu-miR-26b	TTCAAGTAATTCAGGATAGGT	21	1679.5	393.4	434.2	465.1	386.2	TTCAAGTAATTCAGGATAGGTT	22	966.4	227.5	247.6	268.3	223	6.1e-05	0	0.425697	0.004814	1e-06	0
mmu-miR-27a*	AGGGCTTAGCTGCTTGTGAGCA	22	74.6	7.8	15.2	18.5	33	AGGGCTTAGCTGCTTGTGAGCA	22	67.9	7.3	13.7	16.8	30.1	1e-05	0	0	0.1311	0	0
mmu-miR-27a	TTCACAGTGGCTAAGTTCCGC	21	894.1	139.5	140.3	216.6	397	TTCACAGTGGCTAAGTTCCGC	21	701.4	104.6	100.7	162.6	333.4	0.881026	0	0	0	0	0
mmu-miR-27b*	AGAGCTTAGCTGATTGGTGAAC	22	46.6	10.2	8.9	10.1	17.2	AGAGCTTAGCTGATTGGTGAAC	22	30.9	6.3	6.2	6.9	11.4	0.383255	0.941124	0.000136	0.442468	3e-06	0.00021
mmu-miR-27b	TTCACAGTGGCTAAGTTCTGC	21	5607	1049.5	1103.1	1161.9	2291.8	TTCACAGTGGCTAAGTTCTGC	21	4213.5	813.1	833	804	1763.5	0.001047	0	0	0.000721	0	0
mmu-miR-28	AAGGAGCTCACAGTCTATTGAG	22	492.4	104.4	124	135.2	128.6	AAGGAGCTCACAGTCTATTGA	21	305.9	69.8	79.1	78.4	78.6	0.000234	0	4e-06	0.053294	0.387391	0.250268
mmu-miR-28*	CACTAGATTGTGAGCTGCTGGA	22	2203.8	521.4	424.3	596.4	661.7	CACTAGATTGTGAGCTGCTGGA	22	1637.6	415.5	316.3	446.7	459.2	0	0	0	0	0	0
mmu-miR-295	AAAGTGCTACTACTTTTGAGTCT	23	0.5	0.2	0.2	0	0.1	AAAGTGCTACTACTTTTGAGTCT	23	0.2	0.2	0	0	0	0.998509	0.188233	0.499842	0.187821	0.498794	0.378839
mmu-miR-295*	ACTCAAATGTGGGGCACACTTC	22	0.1	0.1	0	0	0	ACTCAAATGTGGGGCACACTTCT	23	0.1	0.1	0	0	0	0.317763	0.35215	0.290393	.	.	.
mmu-miR-296-3p	GAGGGTTGGGTGGAGGCTCTCC	22	12.6	0.7	0.2	1.8	9.5	GAGGGTTGGGTGGAGGCTCT	20	7.7	0.5	0	0.7	6.4	0.158076	0.054269	0	0.001788	0	0
mmu-miR-296-5p	AGGGCCCCCCCTCAATCCTGT	21	0.2	0	0	0	0.2	AGGGCCCCCCCTCAATCCTG	20	0.2	0	0	0	0.2	.	.	0.18102	.	0.181428	0.213294
mmu-miR-297a	ATGTATGTGTGCATGTGCATGT	22	1.7	0	0.1	0.6	1	ATGTATGTGTGCATGTGCATG	21	1.6	0	0.1	0.6	0.9	0.316858	0.031591	0.004547	0.132496	0.018535	0.349235
mmu-miR-297b-5p	ATGTATGTGTGCATGAACATGT	22	0.7	0.2	0.1	0	0.3	ATGTATGTGTGCATGAACATG	21	0.4	0.1	0.1	0	0.1	0.564796	0.188233	0.746441	0.3517	0.374373	0.127442
mmu-miR-297c	ATGTATGTGTGCATGTACATGT	22	0.4	0.1	0	0.1	0.1	ATGTATGTGTGCATGTACATG	21	0.4	0.1	0	0.1	0.1	0.317763	0.918702	0.937203	0.282925	0.344681	0.856197
mmu-miR-298	GGCAGAGGAGGGCTGTTCTTCCC	23	5.5	0.1	0.3	0.6	4.2	GGCAGAGGAGGGCTGTTCTT	20	3.1	0.1	0.2	0.4	2.3	0.316407	0.069673	0	0.362619	0	1.6e-05
mmu-miR-299	TATGTGGGACGGTAAACCGCTT	22	14.6	0.6	0.8	0.5	12.4	GTATGTGGGACGGTAAACCGC	21	4	0	0	0	4	0.778926	0.684839	0	0.5025	0	0
mmu-miR-299*	TGGTTTACCGTCCCACATACAT	22	0.1	0	0	0	0.1	TGGTTTACCGTCCCACATAC	20	0.1	0	0	0	0.1	.	.	0.34423	.	0.344681	0.378839
mmu-miR-29a*	ACTGATTTCTTTTGGTGTTCAG	22	31.1	7.4	8.5	7.5	7.7	ACTGATTTCTTTTGGTGTTCAGAG	24	11.3	2	3	2.9	3.4	0.421963	0.995281	0.807827	0.443812	0.559968	0.819942
mmu-miR-29a	TAGCACCATCTGAAATCGGTTA	22	4275.8	999.6	1100.2	1140.7	1034.8	TAGCACCATCTGAAATCGGTT	21	2280.4	529.2	593	620.3	537.9	0	0	0.023672	0.01864	3.6e-05	0
mmu-miR-29b-1*	GCTGGTTTCATATGGTGGTTTA	22	1.6	0.2	0.6	0.2	0.4	GCTGGTTTCATATGGTGGTTTAGA	24	1.1	0.2	0.5	0.1	0.2	0.255803	0.885227	0.49568	0.34298	0.614399	0.610545
mmu-miR-29b-2*	CTGGTTTCACATGGTGGCTTAGATT	25	6.4	1.9	2.1	1.1	1.1	CTGGTTTCACATGGTGGCTTAGA	23	3.6	1.4	1.5	0.4	0.3	0.727506	0.297052	0.14358	0.171849	0.069674	0.743474
mmu-miR-29b	TAGCACCATTTGAAATCAGTGTT	23	363	94.7	86.2	70.2	111.3	TAGCACCATTTGAAATCAGTGTT	23	220.1	53.3	51.4	46.6	68.9	0.080938	0	0.000673	0.000491	0	0
mmu-miR-29c	TAGCACCATTTGAAATCGGTTA	22	241.6	67	61.1	66	47.5	TAGCACCATTTGAAATCGG	19	80.7	20.9	22.3	21.8	15.8	0.16093	0.848775	0	0.245379	0.000111	1e-06
mmu-miR-29c*	TGACCGATTTCTCCTGGTGTTC	22	6.1	2.2	1.3	1.2	1.1	ACCGATTTCTCCTGGTGTTCAG	22	1.9	0.5	0.2	0.9	0.3	0.145537	0.130322	0.077062	0.89675	0.790477	0.90275
mmu-miR-300	TATGCAAGGGCAAGCTCTCTTC	22	11.7	0.5	0.1	0.9	10.1	TATGCAAGGGCAAGCTCTCTTC	22	7.7	0.2	0.1	0	7.3	0.102952	0.588048	0	0.037243	0	0
mmu-miR-301a	CAGTGCAATAGTATTGTCAAAGC	23	9.2	1.2	1.6	2.6	3.5	CAGTGCAATAGTATTGTCAAAGC	23	5.9	1	0.5	2.2	2.2	0.411604	0.038992	0.002374	0.199907	0.022965	0.357495
mmu-miR-301a*	GCTCTGACTTTATTGCACTACT	22	0.1	0.1	0	0	0	GCTCTGACTTTATTGCACTACT	22	0.1	0.1	0	0	0	0.317763	0.35215	0.290393	.	.	.
mmu-miR-301b	CAGTGCAATGGTATTGTCAAAGC	23	2.1	0	0.5	0.4	1.2	CAGTGCAATGGTATTGTCAAAG	22	1.3	0	0.1	0.3	0.9	0.045299	0.062665	0.001707	0.848958	0.111631	0.093715
mmu-miR-3057-5p	ATTGGAGCTGAGATTCTGCGGGAT	24	17.9	3.1	3.5	4.2	6.9	ATTGGAGCTGAGATTCTGCGGGAT	24	6.2	1	1.2	1.4	2.6	0.495789	0.225816	0.000748	0.581088	0.006637	0.039987
mmu-miR-3058	TCAGCCACGGCTTACCTGGAAGA	23	0.2	0.1	0	0	0.1	TCAGCCACGGCTTACCTGGAA	21	0.1	0	0	0	0.1	0.317763	0.35215	0.937203	.	0.344681	0.378839
mmu-miR-3060	CCATAGCACAGAAGCACTCCCA	22	0.2	0.1	0	0	0.1	CCATAGCACAGAAGCACTCCCA	22	0.2	0.1	0	0	0.1	0.317763	0.35215	0.937203	.	0.344681	0.378839
mmu-miR-3061-3p	CTACCTTTGATAGTCCACTGCC	22	0.1	0.1	0	0	0	CTACCTTTGATAGTCCACTGC	21	0.1	0.1	0	0	0	0.317763	0.35215	0.290393	.	.	.
mmu-miR-3061-5p	CAGTGGGCCGTGAAAGGTAGCC	22	2.7	0.7	0.6	0.6	0.7	CAGTGGGCCGTGAAAGGTAG	20	1.7	0.4	0.4	0.6	0.3	0.765388	0.684839	0.938691	0.904112	0.702424	0.626302
mmu-miR-3062	GGAGAATGTAGTGTTACCGTGA	22	0.2	0.2	0	0	0	ATGTAGTGTTACCGTGAGC	19	0.1	0.1	0	0	0	0.157687	0.188233	0.134864	.	.	.
mmu-miR-3066*	CACTTAATAGACCGCAACCTGC	22	0.1	0	0	0	0.1	CACTTAATAGACCGCAACCTGC	22	0.1	0	0	0	0.1	.	.	0.34423	.	0.344681	0.378839
mmu-miR-3066	TTGGTTGCTGTAGATTAAGTAG	22	10.3	2.1	2.2	1.4	4.6	TTGGTTGCTGTAGATTAAGTAGT	23	4	0.4	1.1	0.9	1.7	0.734655	0.329247	0.006296	0.196401	0.01613	0.000538
mmu-miR-3068*	GGTGAATTGCAGTACTCCAACA	22	32.6	6.3	7.3	10.7	7.7	GGTGAATTGCAGTACTCCAACA	22	12.5	2.4	2.2	4.6	3.3	0.443784	0.003246	0.272213	0.027368	0.753309	0.048909
mmu-miR-3068	TTGGAGTTCATGCAAGTTCTAACC	24	133.3	25.8	26.8	34.5	45.8	TTGGAGTTCATGCAAGTTCTAACC	24	122.8	23.3	24.6	32.4	42.4	0.684089	0.002339	0	0.008076	0	0.000459
mmu-miR-3073-3p	TTGATGTCCACTGTGACCATAG	22	1	0.2	0.6	0	0.1	TTGATGTCCACTGTGACCATAGT	23	0.4	0	0.4	0	0	0.255803	0.188233	0.499842	0.037302	0.076003	0.378839
mmu-miR-3073-5p	GTGGTCACAGTTGGCGCCAGCC	22	0.1	0	0	0	0.1	AGTGGTCACAGTTGGCGCCAGC	22	0.1	0	0	0	0.1	.	.	0.34423	.	0.344681	0.378839
mmu-miR-3075	TGTCTGGGAGCAGCCAAGGAC	21	0.1	0	0	0	0.1	TGTCTGGGAGCAGCCAAGGACA	22	0.1	0	0	0	0.1	.	.	0.34423	.	0.344681	0.378839
mmu-miR-3079-3p	CAGGCTCATCAGATGAAAGTC	21	0.4	0.1	0	0.1	0.1	TCCAGGCTCATCAGATGAAAGT	22	0.4	0.1	0	0.1	0.1	0.317763	0.918702	0.937203	0.282925	0.344681	0.856197
mmu-miR-3079-5p	TTTGATCTGATGAGCTAAGCTGG	23	1	0	0.1	0.3	0.6	TTTGATCTGATGAGCTAAGCTGG	23	0.6	0	0.1	0.3	0.2	0.316858	0.128521	0.020513	0.482555	0.081337	0.287626
mmu-miR-3086-5p	TAGATTGTAGGCCCATTGGA	20	1.3	0.3	0.2	0.4	0.3	TAGATTGTAGGCCCATTGGAAG	22	0.9	0.2	0.1	0.4	0.1	0.65623	0.859675	0.891457	0.543428	0.748008	0.753614
mmu-miR-3095-3p	TGGACACTGGAGAGAGAGCTTTT	23	2	0	0	0.9	1	TGGACACTGGAGAGAGAGCTTTT	23	1.4	0	0	0.7	0.7	.	0.004461	0.004547	0.004498	0.004584	0.993241
mmu-miR-3096-3p	TGGGTTAAAGGATTTACCTGAGGCCA	26	2.4	0.2	0.5	0.9	0.7	TTAAAGGATTTACCTGAGGC	20	0.5	0.1	0	0.3	0.1	0.255803	0.033128	0.133066	0.27527	0.702424	0.449293
mmu-miR-3096-5p	TGGCCAAGGATGAGAACT	18	0.2	0	0	0.1	0.1	GGCCAAGGATGAGAACTCT	19	0.1	0	0	0	0.1	.	0.282476	0.34423	0.282925	0.344681	0.856197
mmu-miR-3098-3p	TTCTGCTGCCTGCCTTTAGGA	21	0.3	0	0	0.1	0.1	TTCTGCTGCCTGCCTTTAGGACC	23	0.3	0	0	0.1	0.1	.	0.282476	0.34423	0.282925	0.344681	0.856197
mmu-miR-30a*	CTTTCAGTCGGATGTTTGCAGC	22	4370.6	1088.9	1102.7	1235	943.5	CTTTCAGTCGGATGTTTGCAGC	22	2586.3	653.8	638.9	729	564.7	0.405244	0	0	0	0	0
mmu-miR-30a	TGTAAACATCCTCGACTGGAAG	22	75947.6	18706.3	19051.8	20724.9	17463.7	TGTAAACATCCTCGACTGGAAGC	23	50294.7	12742.7	12856.4	13211.9	11483.7	0	0	0	0	0	0
mmu-miR-30b*	CTGGGATGTGGATGTTTACGTC	22	8.6	2.7	2.1	2.2	1.5	CTGGGATGTGGATGTTTACGT	21	4.6	1.1	1.7	0.9	0.9	0.530956	0.474748	0.094986	0.908973	0.303632	0.380341
mmu-miR-30b	TGTAAACATCCTACACTCAGCT	22	253.2	64.6	57.8	46	84.7	TGTAAACATCCTACACTCAGCT	22	147.4	33.8	30.2	27.5	55.9	0.085184	1e-06	2e-06	0.001455	0	0
mmu-miR-30c-1*	CTGGGAGAGGGTTGTTTACTCC	22	8.2	2	3.2	1.5	1	CTGGGAGAGGGTTGTTTACTCC	22	3.4	1	1	1	0.4	0.130088	0.450286	0.101272	0.030542	0.001668	0.419544
mmu-miR-30c-2*	CTGGGAGAAGGCTGTTTACTCT	22	1681.3	381.7	461.8	454.5	383.1	CTGGGAGAAGGCTGTTTACTCT	22	1166	281	324.8	299.4	260.7	0	0	0.882252	0.499121	0	0
mmu-miR-30c	TGTAAACATCCTACACTCTCAGC	23	1149.8	420.1	310.6	201.9	216.7	TGTAAACATCCTACACTCTCAGC	23	892.9	335.7	242.3	154.9	160.1	0	0	0	0	0	0.043983
mmu-miR-30d*	CTTTCAGTCAGATGTTTGCTGC	22	19	4.5	4.8	4.5	4.7	CTTTCAGTCAGATGTTTGCTGC	22	8.6	2.5	1.9	1.7	2.6	0.902773	0.90832	0.956115	0.816069	0.943785	0.864355
mmu-miR-30d	TGTAAACATCCCCGACTGGAAG	22	33281.1	7665.7	7338.3	8772.7	9504	TGTAAACATCCCCGACTGGAAGC	23	15791.6	3772.6	3528.6	3833.7	4656.7	0	0	0	0	0	0
mmu-miR-30e*	CTTTCAGTCGGATGTTTACAGC	22	1660.6	410.7	395.7	470	384	CTTTCAGTCGGATGTTTACAGC	22	1310.9	331.7	303.8	373.4	302.1	0.136534	0	0.00542	0	0.211977	0
mmu-miR-30e	TGTAAACATCCTTGACTGGAAG	22	11243.8	3075.5	2822.9	2870.4	2474.8	TGTAAACATCCTTGACTGGAAGC	23	8184.1	2282.2	2094	2017.5	1790.4	0	0	0	0.085936	0	0
mmu-miR-3101	GGTACCATTGACTAAAGCTAG	21	0.2	0	0	0.1	0.1	CAGGTACCATTGACTAAAGCTAG	23	0.1	0	0	0.1	0	.	0.282476	0.34423	0.282925	0.344681	0.856197
mmu-miR-3105-3p	ACTGCTTATGAGCTTGCACTCC	22	2.4	0.4	0.7	1	0.3	ACTGCTTATGAGCTTGCACTCC	22	1.4	0.4	0.5	0.6	0	0.315956	0.134541	0.891457	0.592719	0.241382	0.092866
mmu-miR-3105-5p	AGAGCAAGCCCGTAAGCAGCGT	22	1.6	0.5	0.3	0.5	0.2	AGAGCAAGCCCGTAAGCAGCGT	22	1.3	0.4	0.2	0.4	0.2	0.707294	0.838247	0.339971	0.570445	0.565566	0.255517
mmu-miR-3108	GTCTCTAAAGCTAGACGTTCCGG	23	1.8	0.4	0.2	0.4	0.7	GTCTCTAAAGCTAGACGTTCCGG	23	1.5	0.4	0.2	0.3	0.6	0.65623	0.859675	0.404043	0.543428	0.209021	0.532787
mmu-miR-3109	TAGGGCCATCTCATCCAGATA	21	0.1	0	0	0	0.1	TAGGGCCATCTCATCCAGATA	21	0.1	0	0	0	0.1	.	.	0.34423	.	0.344681	0.378839
mmu-miR-31	AGGCAAGATGCTGGCATAGCTG	22	324.8	95.2	95	86.8	47.4	AGGCAAGATGCTGGCATAGCTG	22	238.5	71.4	70.5	61.8	34.8	0.988407	0.092553	0	0.095426	0	0
mmu-miR-31*	TGCTATGCCAACATATTGCCATC	23	0.6	0.2	0.2	0	0.2	GCTATGCCAACATATTGCCATC	22	0.1	0.1	0	0	0	0.998509	0.188233	0.911284	0.187821	0.9098	0.213294
mmu-miR-320	AAAAGCTGGGTTGAGAGGGCGA	22	894.5	168.8	210.8	189.8	324.5	AAAAGCTGGGTTGAGAGGGCGA	22	547.9	101.8	133.1	114.1	198.9	0	0.002332	0	0.004126	0	0
mmu-miR-322*	AAACATGAAGCGCTGCAACAC	21	137.2	22.1	26.9	28.3	59	AAACATGAAGCGCTGCAACA	20	42.7	6.1	9	8.7	18.9	0.060708	0.017144	0	0.569903	0	0
mmu-miR-322	CAGCAGCAATTCATGTTTTGGA	22	246.8	32.5	37.5	60.5	116.2	CAGCAGCAATTCATGTTTTGG	21	113.4	15.6	18.4	28.4	51	0.087911	0	0	0	0	0
mmu-miR-323-3p	CACATTACACGGTCGACCTCT	21	0.2	0	0	0	0.2	GCACATTACACGGTCGACCTCT	22	0.1	0	0	0	0.1	.	.	0.18102	.	0.181428	0.213294
mmu-miR-323-5p	AGGTGGTCCGTGGCGCGTTCGC	22	0.2	0	0	0	0.2	AGGTGGTCCGTGGCGCGTTCG	21	0.2	0	0	0	0.2	.	.	0.18102	.	0.181428	0.213294
mmu-miR-324-3p	CCACTGCCCCAGGTGCTGCT	20	7.2	2	1	1.5	2.5	CCACTGCCCCAGGTGCTGCTGG	22	5.3	1	0.7	1.3	2.2	0.162916	0.555371	0.4385	0.443125	0.030896	0.184299
mmu-miR-324-5p	CGCATCCCCTAGGGCATTGGTGT	23	6.1	0.5	1.2	1.5	2.5	CGCATCCCCTAGGGCATTGGTGT	23	2	0.2	0.2	0.7	0.8	0.132649	0.073038	0.002815	0.738282	0.111268	0.232319
mmu-miR-326	CCTCTGGGCCCTTCCTCCAGT	21	1.9	0.5	0.1	0.8	0.4	CCTCTGGGCCCTTCCTCCAGT	21	1.7	0.5	0	0.7	0.4	0.180391	0.388505	0.874795	0.037243	0.223555	0.297022
mmu-miR-328	CTGGCCCTCTCTGCCCTTCCGT	22	18.4	4.2	5.4	2.9	5.7	CTGGCCCTCTCTGCCCTTCCGT	22	13.9	3.1	4.4	2	4.4	0.254065	0.22162	0.153473	0.022271	0.792708	0.010374
mmu-miR-328*	GGGGGGCAGGAGGGGCTCAGGG	22	0.2	0	0	0	0.2	GGGGGGCAGGAGGGGCTCAGGG	22	0.2	0	0	0	0.2	.	.	0.18102	.	0.181428	0.213294
mmu-miR-329	AACACACCCAGCTAACCTTTTT	22	0.1	0	0	0	0.1	ACACACCCAGCTAACCTTTTT	21	0.1	0	0	0	0.1	.	.	0.34423	.	0.344681	0.378839
mmu-miR-329*	AGAGGTTTTCTGGGTCTCTGTT	22	0.3	0	0	0	0.3	AGAGGTTTTCTGGGTCTCTGTTTC	24	0.1	0	0	0	0.1	.	.	0.101371	.	0.10169	0.127442
mmu-miR-32*	CAATTTAGTGTGTGTGATATT	21	0.6	0.2	0	0.3	0.1	CAATTTAGTGTGTGTGATATT	21	0.5	0.2	0	0.3	0	0.157687	0.885227	0.499842	0.128878	0.344681	0.421388
mmu-miR-32	TATTGCACATTACTAAGTTGCA	22	109.8	28.4	26.7	26	28.4	TATTGCACATTACTAAGTTGC	21	78.7	21.2	19.6	18.1	19.8	0.520096	0.364937	0.962567	0.773787	0.539576	0.377229
mmu-miR-330*	GCAAAGCACAGGGCCTGCAGAGA	23	29.5	7.3	9.3	5.6	6.8	CAAAGCACAGGGCCTGCAGAGA	22	10.9	3.5	3	2	2.4	0.166698	0.162125	0.728642	0.007037	0.076351	0.270618
mmu-miR-330	TCTCTGGGCCTGTGTCTTAGGC	22	7.9	1.7	1.1	2.3	2.3	TCTCTGGGCCTGTGTCTTAG	20	3.1	0.6	0.7	1.1	0.6	0.416837	0.346161	0.392292	0.085301	0.096225	0.892046
mmu-miR-331-3p	GCCCCTGGGCCTATCCTAGAA	21	0.7	0	0.2	0.1	0.3	GCCCCTGGGCCTATCCTAGAA	21	0.5	0	0.2	0	0.2	0.156912	0.282476	0.101371	0.648801	0.748008	0.452113
mmu-miR-331-5p	CTAGGTATGGTCCCAGGGATCC	22	1.3	0.1	0.4	0.1	0.6	TCTAGGTATGGTCCCAGGGATCC	23	0.3	0	0	0	0.3	0.179035	0.918702	0.080922	0.235721	0.649584	0.11729
mmu-miR-335-3p	TTTTTCATTATTGCTCCTGACC	22	25.3	5.1	2.5	7.8	9.6	TTTTTCATTATTGCTCCTGACC	22	16.1	3.2	2.1	5	5.8	0.008331	0.04193	0.000852	6e-06	0	0.237849
mmu-miR-335-5p	TCAAGAGCAATAACGAAAAATGT	23	113.2	21.5	24.4	36.3	30.8	TCAAGAGCAATAACGAAAAATG	22	52.5	10.4	10.4	18.2	13.4	0.22547	0	0.000203	2.6e-05	0.012848	0.056579
mmu-miR-337-3p	TTCAGCTCCTATATGATGCCT	21	0.2	0	0	0	0.2	TCAGCTCCTATATGATGCCTTT	22	0.2	0	0	0	0.2	.	.	0.18102	.	0.181428	0.213294
mmu-miR-337-5p	GAACGGCGTCATGCAGGAGTT	21	2.1	0.1	0.4	0.1	1.5	AACGGCGTCATGCAGGAGTTGA	22	0.9	0	0	0.1	0.8	0.316407	0.918702	0.001655	0.389755	0.014744	0.00388
mmu-miR-338-3p	TCCAGCATCAGTGATTTTGTTG	22	15.3	3.2	1.9	3.9	6.2	TCCAGCATCAGTGATTTTGTTGA	23	8.6	1.9	1	2	3.8	0.124298	0.421838	0.004899	0.022243	2.2e-05	0.0567
mmu-miR-338-5p	AACAATATCCTGGTGCTGAGTG	22	56.7	10.5	9.6	10.6	26	AACAATATCCTGGTGCTGAGT	21	27.1	6.2	4.9	4.9	11.2	0.537465	0.971726	0	0.528291	0	0
mmu-miR-339-3p	TGAGCGCCTCGGCGACAGAGCCG	23	30.3	6.2	4.5	5.7	13.7	TGAGCGCCTCGGCGACAGAGCCG	23	12.3	1.5	1.7	2.6	6.4	0.166041	0.709788	1e-06	0.33312	0	1e-06
mmu-miR-339-5p	TCCCTGTCCTCCAGGAGCTCACG	23	27.4	6.5	4.2	6.6	10	TCCCTGTCCTCCAGGAGCTCACG	23	18	3.5	3.1	5.2	6.2	0.042529	0.989821	0.014986	0.047456	1.1e-05	0.020917
mmu-miR-33*	CAATGTTTCCACAGTGCATCAC	22	0.7	0.2	0.1	0	0.3	CAATGTTTCCACAGTGCATCA	21	0.5	0.1	0.1	0	0.2	0.564796	0.188233	0.746441	0.3517	0.374373	0.127442
mmu-miR-33	GTGCATTGTAGTTGCATTGCA	21	56.4	16.4	11	11	17.7	GTGCATTGTAGTTGCATTGC	20	49.7	14	9.8	10.3	15.5	0.003291	0.004676	0.531177	0.987296	0.000303	0.000534
mmu-miR-340-3p	TCCGTCTCAGTTACTTTATAGC	22	39.3	7.1	9.1	6.8	15.9	TCCGTCTCAGTTACTTTATAGC	22	22.8	4.1	5.5	3.7	9.6	0.160509	0.817513	0	0.115703	9.1e-05	0
mmu-miR-340-5p	TTATAAAGCAATGAGACTGATT	22	943.7	162.1	184.7	262.7	333.2	TTATAAAGCAATGAGACTGATT	22	541.1	90.5	99.4	143.2	208	0.00068	0	0	0	0	0
mmu-miR-341	TCGGTCGATCGGTCGGTCGGT	21	0.5	0	0	0	0.5	TCGGTCGATCGGTCGGTCGGT	21	0.2	0	0	0	0.2	.	.	0.034433	.	0.034602	0.049089
mmu-miR-342-3p	TCTCACACAGAAATCGCACCCGT	23	112.3	11.7	14.9	43.4	41.9	TCTCACACAGAAATCGCACCCGT	23	45.9	5.2	7.3	18.2	15.1	0.074616	0	0	0	0	0.655282
mmu-miR-342-5p	AGGGGTGCTATCTGTGATTGAG	22	77.2	4.7	7.4	33.5	31.3	AGGGGTGCTATCTGTGATTGAGG	23	31	1.6	2.5	12.8	14.1	0.034016	0	0	0	0	0.412235
mmu-miR-344d	GATATAACCACTGCCAGACTGA	22	0.4	0.1	0	0.1	0.1	GATATAACCACTGCCAGACTGA	22	0.4	0.1	0	0.1	0.1	0.317763	0.918702	0.937203	0.282925	0.344681	0.856197
mmu-miR-344	TGATCTAGCCAAAGCCTGACTGT	23	0.5	0.1	0.4	0	0	TGATCTAGCCAAAGCCTGACTGT	23	0.4	0	0.4	0	0	0.316407	0.35215	0.290393	0.106733	0.066811	.
mmu-miR-345-3p	CCTGAACTAGGGGTCTGGAGAC	22	76.9	22	18.7	16.6	19.4	CCCTGAACTAGGGGTCTGGAG	21	31	9.1	7.7	6.6	7.7	0.173399	0.023154	0.228547	0.331529	0.84331	0.236877
mmu-miR-345-5p	GCTGACCCCTAGTCCAGTGCTT	22	21.5	7.3	6.3	2.9	4.9	TGCTGACCCCTAGTCCAGTGC	21	12.1	4.3	3.9	1.7	2.2	0.34534	0.00022	0.032395	0.00437	0.242385	0.065324
mmu-miR-3470a	TCACTTTGTAGACCAGGCTGG	21	13.2	3.1	1.7	3.2	3.9	CACTTTGTAGACCAGGCTGGC	21	1.3	0.2	0	0.6	0.4	0.071408	0.796801	0.435251	0.044578	0.009813	0.626154
mmu-miR-3470b	TCACTCTGTAGACCAGGCTGG	21	13.6	3.6	2.8	2.3	3.9	ACTCTGTAGACCAGGCTGGC	20	1.8	0.4	0.6	0.3	0.6	0.35751	0.140291	0.888579	0.546464	0.279955	0.102553
mmu-miR-3471	TGAGATCCAACTGTAAGGCATT	22	0.1	0	0	0	0.1	CATGAGATCCAACTGTAAGGCATT	24	0.1	0	0	0	0.1	.	.	0.34423	.	0.344681	0.378839
mmu-miR-3473	TGGAGAGATGGCTCAGCA	18	0.1	0	0.1	0	0	TGGAGAGATGGCTCAGCAG	19	0.1	0	0.1	0	0	0.316858	.	.	0.3517	0.289942	.
mmu-miR-34a	TGGCAGTGTCTTAGCTGGTTGT	22	9.4	0.5	1.3	1.4	6	TGGCAGTGTCTTAGCTGGTTGT	22	4.7	0.4	0.6	0.6	3.1	0.070139	0.06041	0	0.914253	1e-06	4e-06
mmu-miR-34b-3p	AATCACTAACTCCACTGCCATC	22	0.1	0	0	0	0.1	ATCACTAACTCCACTGCCATCA	22	0.1	0	0	0	0.1	.	.	0.34423	.	0.344681	0.378839
mmu-miR-34b-5p	AGGCAGTGTAATTAGCTGATTGT	23	0.3	0	0	0	0.3	AGGCAGTGTAATTAGCTGATT	21	0.1	0	0	0	0.1	.	.	0.101371	.	0.10169	0.127442
mmu-miR-34c*	AATCACTAACCACACAGCCAGG	22	0.3	0	0	0	0.3	AATCACTAACCACACAGC	18	0.1	0	0	0	0.1	.	.	0.101371	.	0.10169	0.127442
mmu-miR-34c	AGGCAGTGTAGTTAGCTGATTGC	23	741.7	21.4	17.7	40.8	661.9	AGGCAGTGTAGTTAGCTGATTGC	23	736.6	21.4	17.7	40.4	657.2	0.093648	0	0	0	0	0
mmu-miR-350*	AAAGTGCATGCGCTTTGGG	19	0.6	0	0.2	0	0.3	AAAGTGCATGCGCTTTGGGAC	21	0.5	0	0.2	0	0.2	0.156912	.	0.101371	0.187821	0.748008	0.127442
mmu-miR-350	TTCACAAAGCCCATACACTTTC	22	5.3	0.8	1	1.4	1.7	TTCACAAAGCCCATACACTTTC	22	2.1	0.4	0.4	0.4	0.9	0.614446	0.210764	0.106882	0.443125	0.263133	0.760911
mmu-miR-351*	GGTCAAGAGGCGCCTGGGAAC	21	9.9	1	1.4	1.5	6	GGTCAAGAGGCGCCTGGGAAC	21	3.9	0.1	0.4	0.7	2.7	0.651707	0.440621	0	0.738282	1e-06	1.4e-05
mmu-miR-351	TCCCTGAGGAGCCCTTTGAGCCTG	24	23.9	3.4	4.8	6.5	9.1	TCCCTGAGGAGCCCTTTGAGCC	22	13.9	2	2.5	3.9	5.6	0.176531	0.009014	5e-06	0.190463	0.000994	0.06204
mmu-miR-361*	TCCCCCAGGTGTGATTCTGATTTGT	25	17.7	4.5	2.5	4.7	5.7	CCCCCAGGTGTGATTCTGATTTGT	24	7.2	1.6	1.1	2.7	1.8	0.036278	0.801673	0.330992	0.022274	0.002209	0.498027
mmu-miR-361	TTATCAGAATCTCCAGGGGTAC	22	45.1	12.3	9.5	12.4	10.8	TTATCAGAATCTCCAGGGGTAC	22	30.3	8.7	6.5	7.7	7.4	0.072386	0.973015	0.354308	0.076185	0.355857	0.353643
mmu-miR-362-3p	AACACACCTGTTCAAGGATTCA	22	23.8	2.7	4.7	5.4	10.6	AACACACCTGTTCAAGGATTCA	22	14.2	1.4	3	3.6	6.2	0.038188	0.006033	0	0.459695	1.3e-05	0.000546
mmu-miR-362-5p	AATCCTTGGAACCTAGGTGTGAAT	24	129.2	17.5	15.8	18.4	77.2	AATCCTTGGAACCTAGGTGTGAATGC	26	119.2	16.5	13.9	17.1	71.7	0.368519	0.691827	0	0.205831	0	0
mmu-miR-363-3p	AATTGCACGGTATCCATCTGTA	22	5.6	0	0.1	3.4	2	AATTGCACGGTATCCATCTGTA	22	3.5	0	0	2.2	1.3	0.316858	0	3.7e-05	1e-06	0.000158	0.107617
mmu-miR-363-5p	CAGGTGGAACACGATGCAATTT	22	1.8	0.1	0	1.2	0.3	CAGGTGGAACACGATGCAATTTT	23	0.7	0	0	0.4	0.2	0.317763	0.003076	0.373395	0.000685	0.10169	0.015549
mmu-miR-365-2*	AGGGACTTTCAGGGGCAGCTGTG	23	25.2	7	5.3	6.9	5.8	AGGGACTTTCAGGGGCAGCTGTG	23	17.5	4.5	3.6	5.2	4.2	0.194543	0.95974	0.438174	0.228193	0.574948	0.486927
mmu-miR-365	TAATGCCCCTAAAAATCCTTAT	22	4.8	1.6	2.3	0.3	0.4	TAATGCCCCTAAAAATCCTTAT	22	3.1	1.4	1.5	0.1	0.1	0.286448	0.026568	0.015696	0.002031	0.000663	0.966476
mmu-miR-369-3p	AATAATACATGGTTGATCTTT	21	17.3	0.9	0.5	1.1	14.6	AATAATACATGGTTGATCTTT	21	12.7	0.7	0.5	0.9	10.5	0.249541	0.772816	0	0.1602	0	0
mmu-miR-369-5p	AGATCGACCGTGTTATATTCGC	22	0.9	0.1	0	0	0.8	AGATCGACCGTGTTATATTCGC	22	0.8	0.1	0	0	0.7	0.317763	0.35215	0.049179	.	0.012415	0.019893
mmu-miR-370*	CAGGTCACGTCTCTGCAGTT	20	0.2	0	0	0	0.2	CAGGTCACGTCTCTGCAGTTAC	22	0.2	0	0	0	0.2	.	.	0.18102	.	0.181428	0.213294
mmu-miR-370	GCCTGCTGGGGTGGAACCTGGT	22	3.4	0.1	0	0	3.3	GCCTGCTGGGGTGGAACCTGGT	22	2.9	0	0	0	2.9	0.317763	0.35215	1e-06	.	0	1e-06
mmu-miR-374	ATATAATACAACCTGCTAAGTG	22	122.7	31.5	28.3	25.7	37.3	ATATAATACAACCTGCTAAGTG	22	56.8	14.9	13.6	11.2	17.2	0.244516	0.034699	0.042563	0.318345	0.001329	4.8e-05
mmu-miR-375	TTTGTTCGTTCGGCTCGCGTGA	22	5.7	1.1	1.9	1.1	1.5	TTTGTTCGTTCGGCTCGCGTGA	22	5	1.1	1.7	0.7	1.4	0.160119	0.956608	0.43715	0.197695	0.499044	0.491053
mmu-miR-376a	ATCGTAGAGGAAAATCCACGT	21	1.9	0	0.3	0.3	1.3	ATCGTAGAGGAAAATCCACGTT	22	1.5	0	0.2	0.3	1	0.082977	0.128521	0.001051	0.772538	0.03502	0.026759
mmu-miR-376a*	GGTAGATTCTCCTTCTATGAGT	22	0.5	0	0	0	0.5	GTAGATTCTCCTTCTATGAGTAC	23	0.3	0	0	0	0.3	.	.	0.034433	.	0.034602	0.049089
mmu-miR-376b	ATCATAGAGGAACATCCACTT	21	4.2	0	0.2	0	4	ATCATAGAGGAACATCCACTTT	22	1.9	0	0	0	1.9	0.156912	.	0	0.187821	0	0
mmu-miR-376b*	GTGGATATTCCTTCTATGGTTA	22	4.8	0.4	0.4	0.1	3.7	GTGGATATTCCTTCTATGGTTA	22	3.5	0.2	0.2	0.1	2.9	0.997892	0.236513	6e-06	0.235721	6e-06	1e-06
mmu-miR-376c	AACATAGAGGAAATTTCACGT	21	2.4	0	0.1	0	2.3	AACATAGAGGAAATTTCACGT	21	2.1	0	0.1	0	2	0.316858	.	1.5e-05	0.3517	6.2e-05	5.5e-05
mmu-miR-377*	AGAGGTTGCCCTTGGTGAATTC	22	0.1	0	0	0	0.1	GAGGTTGCCCTTGGTGAATTCG	22	0.1	0	0	0	0.1	.	.	0.34423	.	0.344681	0.378839
mmu-miR-377	ATCACACAAAGGCAACTTTTGT	22	0.3	0.1	0	0	0.2	ATCACACAAAGGCAACTTTTGT	22	0.1	0	0	0	0.1	0.317763	0.35215	0.629981	.	0.181428	0.213294
mmu-miR-378	ACTGGACTTGGAGTCAGAAGG	21	93648.4	21942.2	21969.5	29335	20401.6	ACTGGACTTGGAGTCAGAAGGC	22	73582.1	16970.2	16885.3	23373.8	16352.7	0.710544	0	0	0	0	0
mmu-miR-378*	CTCCTGACTCCAGGTCCTGTGT	22	31.6	10.2	8.3	6.5	6.5	CTCCTGACTCCAGGTCCTGTGT	22	18.9	6.5	5.5	3.3	3.7	0.223433	0.01761	0.009282	0.221228	0.177116	0.972878
mmu-miR-379*	TATGTAACATGGTCCACTAACT	22	1.2	0.1	0.1	0.4	0.5	TATGTAACATGGTCCACTAAC	21	0.8	0.1	0	0.4	0.2	0.998946	0.251403	0.133857	0.252206	0.13443	0.725998
mmu-miR-379	TGGTAGACTATGGAACGTAGG	21	1505.2	69.7	62.1	73.5	1299.5	TGGTAGACTATGGAACGTAGG	21	1189.5	49	43.3	52.8	1044.4	0.057184	0.401332	0	0.007431	0	0
mmu-miR-380-3p	TATGTAGTATGGTCCACATCTT	22	1.9	0.1	0.1	0	1.6	TATGTAGTATGGTCCACATCT	21	1.6	0.1	0	0	1.4	0.998946	0.35215	0.001029	0.3517	0.001042	0.000654
mmu-miR-380-5p	ATGGTTGACCATAGAACATGCG	22	8.9	0.6	0.2	0.5	7.6	ATGGTTGACCATAGAACATGCG	22	5.5	0.5	0.1	0.1	4.8	0.257877	0.906321	0	0.320681	0	0
mmu-miR-381	TATACAAGGGCAAGCTCTCTGT	22	44	2.6	1.6	1.9	37.9	TATACAAGGGCAAGCTCTCTGT	22	41.6	2.5	1.6	1.9	35.6	0.171769	0.339719	0	0.716428	0	0
mmu-miR-382	GAAGTTGTTCGTGGTGGATTCG	22	77.9	3.3	2.7	3.7	67.9	GAAGTTGTTCGTGGTGGATTCG	22	66.2	3.1	2.2	3.4	57.4	0.576107	0.59586	0	0.284242	0	0
mmu-miR-382*	TCATTCACGGACAACACTTTTT	22	4.6	0.1	0.1	0.6	3.8	AATCATTCACGGACAACACTTT	22	3.7	0.1	0.1	0.6	2.9	0.998946	0.131935	0	0.132496	0	3.8e-05
mmu-miR-409-3p	GAATGTTGCTCGGTGAACCCCT	22	17.2	0.3	0.5	1.2	14.7	GAATGTTGCTCGGTGAACCCCT	22	6.8	0	0.1	0.6	6.1	0.477859	0.04697	0	0.1808	0	0
mmu-miR-409-5p	AGGTTACCCGAGCAACTTTGCAT	23	1.1	0.1	0	0	0.9	AGGTTACCCGAGCAACTTTGC	21	0.6	0.1	0	0	0.4	0.317763	0.35215	0.018395	.	0.004584	0.008288
mmu-miR-410	AATATAACACAGATGGCCTGT	21	4	0	0.1	0.4	3.4	AATATAACACAGATGGCCTGT	21	3.9	0	0.1	0.3	3.4	0.316858	0.062665	0	0.252206	1e-06	4.2e-05
mmu-miR-410*	AGGTTGTCTGTGATGAGTTCG	21	0.4	0	0	0	0.4	AGGTTGTCTGTGATGAGTTCG	21	0.3	0	0	0	0.3	.	.	0.058533	.	0.058769	0.078395
mmu-miR-411	TAGTAGACCGTATAGCGTACG	21	97.1	6.7	7	6.7	76.3	TAGTAGACCGTATAGCGTACG	21	53.1	2.7	2.7	3.9	43.8	0.842364	0.947963	0	0.797492	0	0
mmu-miR-411*	TATGTAACACGGTCCACTAACC	22	2.3	0	0	0	2.3	TATGTAACACGGTCCACTAAC	21	1.6	0	0	0	1.6	.	.	2.3e-05	.	2.4e-05	8.3e-05
mmu-miR-421	ATCAACAGACATTAATTGGGCGC	23	4.4	0.5	0.3	1.4	2	ATCAACAGACATTAATTGGGCGC	23	2.8	0.2	0.2	0.9	1.4	0.481143	0.115515	0.009619	0.027579	0.001627	0.319799
mmu-miR-423-3p	AGCTCGGTCTGAGGCCCCTCAGT	23	308.7	72.6	64.2	68	103.7	AGCTCGGTCTGAGGCCCCTCAGT	23	233.5	56.6	48.5	50.5	78	0.037735	0.301954	0	0.331807	0	0
mmu-miR-423-5p	TGAGGGGCAGAGAGCGAGACTTT	23	2087.3	375.1	475.3	507.7	728.8	TGAGGGGCAGAGAGCGAGACTTT	23	1104.5	211	258.9	256.5	378	0	0	0	0.004814	0	0
mmu-miR-425	AATGACACGATCACTCCCGTTGA	23	146.6	27.4	25.3	31.9	62	AATGACACGATCACTCCCGTTGA	23	59.7	11.9	10.4	14.2	23.1	0.366851	0.128309	0	0.01673	0	0
mmu-miR-425*	ATCGGGAATGTCGTGTCCGCC	21	31.9	6.1	6.8	8	10.4	CATCGGGAATGTCGTGTCCGC	21	17.3	3.5	3.2	4.7	5.9	0.553588	0.154144	0.002126	0.394454	0.013035	0.126611
mmu-miR-429	TAATACTGTCTGGTAATGCCGT	22	69.8	18.8	16.7	18	16.1	TAATACTGTCTGGTAATGCCGT	22	32.7	10.1	7.6	6.6	8.4	0.323319	0.670622	0.190257	0.598254	0.770059	0.410301
mmu-miR-431*	CAGGTCGTCTTGCAGGGCTTCT	22	0.4	0	0	0.3	0.1	CAGGTCGTCTTGCAGGGCTTCT	22	0.3	0	0	0.3	0	.	0.128521	0.34423	0.128878	0.344681	0.421388
mmu-miR-431	TGTCTTGCAGGCCGTCATGCA	21	0.1	0	0	0	0.1	TGTCTTGCAGGCCGTCATGC	20	0.1	0	0	0	0.1	.	.	0.34423	.	0.344681	0.378839
mmu-miR-433	ATCATGATGGGCTCCTCGGTGT	22	1	0	0	0.1	0.9	ATCATGATGGGCTCCTCGG	19	0.3	0	0	0	0.3	.	0.282476	0.004547	0.282925	0.004584	0.031929
mmu-miR-434-3p	TTTGAACCATCACTCGACTCCT	22	43.1	3.2	3.3	2.4	34	TTTGAACCATCACTCGACTCC	21	19.6	1.2	1.6	0.4	16.3	0.885372	0.366639	0	0.298875	0	0
mmu-miR-434-5p	GCTCGACTCATGGTTTGAACCA	22	39.1	3.7	2.3	3.9	29.2	GCTCGACTCATGGTTTGAACC	21	23.2	2.4	1.4	1.9	17.7	0.117608	0.774603	0	0.071155	0	0
mmu-miR-449a	TGGCAGTGTATTGTTAGCTGGT	22	0.1	0	0	0	0.1	TGGCAGTGTATTGTTAGCTGG	21	0.1	0	0	0	0.1	.	.	0.34423	.	0.344681	0.378839
mmu-miR-450a-1*	ATTGGGAACATTTTGCATAAAT	22	1	0.2	0.1	0.1	0.6	ATTGGGAACATTTTGCATAAAT	22	0.7	0	0	0.1	0.6	0.564796	0.649941	0.323026	0.919754	0.13443	0.182706
mmu-miR-450a	TTTTGCGATGTGTTCCTAATAT	22	10.1	2.8	2	2.1	3	TTTTGCGATGTGTTCCTAATA	21	3.4	0.6	0.7	1.1	0.9	0.345796	0.391864	0.862938	0.961298	0.256698	0.300043
mmu-miR-450b-3p	ATTGGGAACATTTTGCATGCAT	22	7	1.3	1	1.6	2.9	TATTGGGAACATTTTGCATGC	21	2.5	0.2	0.6	0.7	0.9	0.65774	0.734969	0.024061	0.443125	0.0077	0.067721
mmu-miR-450b-5p	TTTTGCAGTATGTTCCTGAATA	22	6.5	0.5	0.7	2.3	2.9	TTTTGCAGTATGTTCCTGAATA	22	4.2	0.5	0.6	1.3	1.8	0.525161	0.002587	0.000201	0.013453	0.001278	0.468323
mmu-miR-451	AAACCGTTACCATTACTGAGTT	22	869.4	145.3	173.9	349.2	200.5	AAACCGTTACCATTACTGAGT	21	626.4	101	128.2	256.5	140.6	7e-06	0	0	0	5.6e-05	0
mmu-miR-452-5p	TGTTTGCAGAGGAAACTGAGAC	22	1.5	0.2	0	0.3	0.7	ACTGTTTGCAGAGGAAACTGAG	22	0.4	0	0	0	0.4	0.157687	0.54202	0.133066	0.06291	0.012415	0.384278
mmu-miR-455	GCAGTCCACGGGCATATACAC	21	74.5	17.5	18.3	18.7	18.7	GCAGTCCACGGGCATATACACT	22	42.4	10.8	11.6	10.5	9.6	0.758007	0.6349	0.629547	0.859164	0.868205	0.98221
mmu-miR-455*	TATGTGCCTTTGGACTACATCG	22	36.4	9	9.5	8.2	9.6	TATGTGCCTTTGGACTACATCG	22	25	6.1	6.2	5.4	7.2	0.735331	0.625616	0.686333	0.416956	0.954781	0.376153
mmu-miR-463	TGATAGACACCATATAAGGTAG	22	0.1	0	0	0	0.1	TGATAGACACCATATAAGGTAGA	23	0.1	0	0	0	0.1	.	.	0.34423	.	0.344681	0.378839
mmu-miR-465a-3p	GATCAGGGCCTTTCTAAGTAGA	22	1.3	0.6	0.1	0.5	0	GATCAGGGCCTTTCTAAGTAG	21	0.7	0.2	0	0.4	0	0.102952	0.906321	0.018074	0.132496	0.289942	0.023048
mmu-miR-465a-5p	TATTTAGAATGGCACTGATGTGA	23	0.2	0	0.2	0	0	TATTTAGAATGGCACTGATGTGA	23	0.2	0	0.2	0	0	0.156912	.	.	0.187821	0.1345	.
mmu-miR-465c-5p	TATTTAGAATGGCGCTGATCTG	22	0.6	0.1	0.2	0.2	0	TATTTAGAATGGCGCTGATCTG	22	0.4	0.1	0.1	0.1	0	0.56261	0.48152	0.290393	0.886706	0.1345	0.108056
mmu-miR-466a-3p	TATACATACACGCACACATAAGA	23	1.6	0.3	0.1	0.1	0.8	TATACATACACGCACACATAAGA	23	0.5	0	0	0.1	0.3	0.318215	0.390752	0.185129	0.919754	0.030224	0.049069
mmu-miR-466a-5p	TATGTGTGTGTACATGTACATA	22	0.1	0	0.1	0	0	TATGTGTGTGTACATGTACA	20	0.1	0	0.1	0	0	0.316858	.	.	0.3517	0.289942	.
mmu-miR-466b-3p	ATACATACACGCACACATAAGA	22	0.3	0	0	0.1	0.1	ATACATACACGCACACATAAGACA	24	0.3	0	0	0.1	0.1	.	0.282476	0.34423	0.282925	0.344681	0.856197
mmu-miR-466b-5p	TGATGTGTGTGTACATGTACAT	22	0.5	0	0	0.1	0.3	ATGTGTGTGTACATGTACATG	21	0.3	0	0	0.1	0.1	.	0.282476	0.101371	0.282925	0.10169	0.452113
mmu-miR-466c-3p	ATACATACACGCACACATAAGA	22	0.3	0	0	0.1	0.1	ATACATACACGCACACATAAGACA	24	0.3	0	0	0.1	0.1	.	0.282476	0.34423	0.282925	0.344681	0.856197
mmu-miR-466c-5p	TGATGTGTGTGTGCATGTACATAT	24	0.5	0	0	0.2	0.2	TGATGTGTGTGTGCATGTACATA	23	0.3	0	0	0.1	0.1	.	0.128521	0.18102	0.128878	0.181428	0.797735
mmu-miR-466d-3p	TATACATACACGCACACATAG	21	1	0.1	0.1	0.1	0.6	TATACATACACGCACACATAGA	22	0.5	0.1	0	0.1	0.2	0.998946	0.918702	0.080922	0.919754	0.081337	0.11729
mmu-miR-466d-5p	TGTGTGTGCGTACATGTACATG	22	0.4	0.1	0	0.1	0.1	GTGTGTGCGTACATGTACATG	21	0.3	0.1	0	0.1	0	0.317763	0.918702	0.937203	0.282925	0.344681	0.856197
mmu-miR-466e-3p	TATACATACACGCACACATAAGA	23	0.3	0	0	0.1	0.1	ATACATACACGCACACATAAGACA	24	0.3	0	0	0.1	0.1	.	0.282476	0.34423	0.282925	0.344681	0.856197
mmu-miR-466e-5p	GATGTGTGTGTACATGTACATA	22	0.2	0	0	0	0.2	GATGTGTGTGTACATGTACAT	21	0.1	0	0	0	0.1	.	.	0.18102	.	0.181428	0.213294
mmu-miR-466f-3p	CATACACACACACATACACAC	21	0.1	0	0	0	0.1	ATACACACACACATACACACT	21	0.1	0	0	0	0.1	.	.	0.34423	.	0.344681	0.378839
mmu-miR-466f-5p	TACGTGTGTGTGCATGTGCATG	22	0.1	0	0	0	0.1	ACGTGTGTGTGCATGTGCATGTG	23	0.1	0	0	0	0.1	.	.	0.34423	.	0.344681	0.378839
mmu-miR-466f	ACGTGTGTGTGCATGTGCATGT	22	0.1	0	0	0	0.1	ACGTGTGTGTGCATGTGCATGTG	23	0.1	0	0	0	0.1	.	.	0.34423	.	0.344681	0.378839
mmu-miR-466h-5p	TGTGTGCATGTGCTTGTGTGTA	22	0.1	0	0.1	0	0	TGTGTGCATGTGCTTGTGTGTATG	24	0.1	0	0.1	0	0	0.316858	.	.	0.3517	0.289942	.
mmu-miR-466i-3p	ATACACACACACATACACACTA	22	0.1	0	0	0	0.1	ATACACACACACATACACACT	21	0.1	0	0	0	0.1	.	.	0.34423	.	0.344681	0.378839
mmu-miR-466i-5p	TGTGTGTGTGTGTGTGTGTG	20	0.6	0.3	0	0	0.2	TGTGTGTGTGTGTGTGTG	18	0.4	0.2	0	0	0.1	0.083553	0.10706	0.566998	.	0.181428	0.213294
mmu-miR-466k	TGTGTGTGTACATGTACATGTGA	23	0.1	0.1	0	0	0	TGTGTGTGTACATGTACATGTG	22	0.1	0.1	0	0	0	0.317763	0.35215	0.290393	.	.	.
mmu-miR-466n-3p	TATACATGAGAGCATACATAGA	22	0.6	0	0	0.3	0.3	TATACATGAGAGCATACATAGA	22	0.5	0	0	0.3	0.2	.	0.128521	0.101371	0.128878	0.10169	0.869463
mmu-miR-466n-5p	GTGTGTGCGTACATGTACATGT	22	0.4	0.1	0	0.1	0.1	GTGTGTGCGTACATGTACATG	21	0.3	0.1	0	0.1	0	0.317763	0.918702	0.937203	0.282925	0.344681	0.856197
mmu-miR-466o-5p	TGATGTGTGTGTACATGTACAT	22	0.5	0	0	0.1	0.3	ATGTGTGTGTACATGTACATG	21	0.3	0	0	0.1	0.1	.	0.282476	0.101371	0.282925	0.10169	0.452113
mmu-miR-466p-3p	ATACATACACGCACACATAAGA	22	0.3	0	0	0.1	0.1	ATACATACACGCACACATAAGACA	24	0.3	0	0	0.1	0.1	.	0.282476	0.34423	0.282925	0.344681	0.856197
mmu-miR-466p-5p	TATGTGTGTGTACATGTACAT	21	0.3	0	0	0.1	0.1	ATGTGTGTGTACATGTACATG	21	0.3	0	0	0.1	0.1	.	0.282476	0.34423	0.282925	0.344681	0.856197
mmu-miR-467a*	CATATACATACACACACCTACA	22	0.2	0	0.1	0.1	0	ATATACATACACACACCTA	19	0.1	0	0.1	0	0	0.316858	0.282476	.	0.919754	0.289942	0.255824
mmu-miR-467a	TAAGTGCCTGCATGTATATGCG	22	7.6	0.9	0.7	1.4	4.4	TAAGTGCCTGCATGTATATGC	21	2.6	0.5	0.5	0.3	1.3	0.5954	0.436076	1.5e-05	0.197927	2e-06	0.000538
mmu-miR-467c*	ATATACATACACACACCTATAC	22	0.1	0	0	0.1	0	ATATACATACACACACCTAT	20	0.1	0	0	0.1	0	.	0.282476	.	0.282925	.	0.255824
mmu-miR-467c	TAAGTGCGTGCATGTATATGTG	22	3.1	0.5	0.5	0.5	1.4	TAAGTGCGTGCATGTATATGTG	22	1.5	0.4	0	0.1	1	0.736768	0.838247	0.050405	0.904112	0.099288	0.094458
mmu-miR-467d	TAAGTGCGCGCATGTATATGCG	22	6.7	1.3	0.9	1.2	2.9	TAAGTGCGCGCATGTATATGC	21	2.1	0.5	0.5	0	1.1	0.493864	0.900042	0.024061	0.59136	0.003956	0.02409
mmu-miR-467e	ATAAGTGTGAGCATGTATATGT	22	2.3	0.4	0.2	0.6	1	ATAAGTGTGAGCATGTATATGT	22	1.6	0.2	0.2	0.3	0.8	0.415525	0.838247	0.234819	0.320681	0.054093	0.349235
mmu-miR-467e*	ATATACATACACACACCTATAT	22	0.1	0	0	0.1	0	ATATACATACACACACCTAT	20	0.1	0	0	0.1	0	.	0.282476	.	0.282925	.	0.255824
mmu-miR-470	TTCTTGGACTGGCACTGGTGAGT	23	0.5	0	0.1	0.1	0.2	TTCTTGGACTGGCACTGGTGAGT	23	0.3	0	0	0.1	0.1	0.316858	0.282476	0.18102	0.919754	0.631112	0.718753
mmu-miR-483	AAGACGGGAGAAGAGAAGGGAG	22	0.2	0.1	0.1	0	0	AAGACGGGAGAAGAGAAGGGAGT	23	0.1	0.1	0	0	0	0.998946	0.35215	0.290393	0.3517	0.289942	.
mmu-miR-484	TCAGGCTCAGTCCCCTCCCGAT	22	30.7	5.8	5.9	5.9	13	TCAGGCTCAGTCCCCTCCCGAT	22	12.7	2.5	2.7	2.7	4.8	0.911058	0.881156	2e-06	0.966697	3e-06	1.2e-05
mmu-miR-485	AGAGGCTGGCCGTGATGAATTC	22	3.5	0.4	0.1	0	3	AGAGGCTGGCCGTGATGAATTCG	23	3.3	0.4	0.1	0	2.8	0.318215	0.10706	4.4e-05	0.3517	4e-06	5e-06
mmu-miR-485*	AGTCATACACGGCTCTCCTCTC	22	0.9	0.1	0	0	0.7	GTCATACACGGCTCTCCTCTCT	22	0.5	0.1	0	0	0.3	0.317763	0.35215	0.049179	.	0.012415	0.019893
mmu-miR-486*	CGGGGCAGCTCAGTACAGGAT	21	31.6	5.7	6.9	10.5	8	CGGGGCAGCTCAGTACAGGATG	22	17.4	3.2	4.1	5.9	4.2	0.374602	0.001593	0.096222	0.0212	0.447442	0.101678
mmu-miR-486	TCCTGTACTGAGCTGCCCCGAG	22	415.5	81.6	76.5	156	100.8	TCCTGTACTGAGCTGCCCCGAG	22	269.3	51.6	50.7	101.4	65.5	0.230747	0	4.8e-05	0	0	0
mmu-miR-488	TTGAAAGGCTGTTTCTTGGTC	21	0.2	0	0	0	0.2	TTGAAAGGCTGTTTCTTGGT	20	0.2	0	0	0	0.2	.	.	0.18102	.	0.181428	0.213294
mmu-miR-490-3p	CAACCTGGAGGACTCCATGCTG	22	0.2	0.2	0	0	0	CAACCTGGAGGACTCCATGCTGT	23	0.2	0.2	0	0	0	0.157687	0.188233	0.134864	.	.	.
mmu-miR-491	AGTGGGGAACCCTTCCATGAGG	22	0.2	0.1	0	0	0.1	AGTGGGGAACCCTTCCATGAG	21	0.1	0.1	0	0	0	0.317763	0.35215	0.937203	.	0.344681	0.378839
mmu-miR-493	TGAAGGTCCTACTGTGTGCCAGG	23	0.2	0	0	0	0.2	TGAAGGTCCTACTGTGTGCC	20	0.2	0	0	0	0.2	.	.	0.18102	.	0.181428	0.213294
mmu-miR-493*	TTGTACATGGTAGGCTTTC	19	0.6	0	0	0	0.6	TTGTACATGGTAGGCTTTCAT	21	0.6	0	0	0	0.6	.	.	0.034433	.	0.034602	0.049089
mmu-miR-494	TGAAACATACACGGGAAACCTC	22	8.1	0.4	0.2	0.4	7.1	TGAAACATACACGGGAAACCTCT	23	6.6	0.4	0.2	0.3	5.7	0.65623	0.859675	0	0.543428	0	0
mmu-miR-496	TGAGTATTACATGGCCAATCTC	22	0.6	0	0.1	0	0.4	AGTATTACATGGCCAATCTC	20	0.6	0	0.1	0	0.4	0.316858	.	0.058533	0.3517	0.223555	0.078395
mmu-miR-497*	CAAACCACACTGTGGTGTTAG	21	0.2	0	0	0	0.2	CCAAACCACACTGTGGTGTTAG	22	0.2	0	0	0	0.2	.	.	0.18102	.	0.181428	0.213294
mmu-miR-497	CAGCAGCACACTGTGGTTTGTA	22	34.9	8.6	6.6	6.6	12.6	CAGCAGCACACTGTGGTTTGTA	22	16.6	4.5	3	3	6.1	0.15374	0.176627	0.010592	0.985936	7.4e-05	0.000173
mmu-miR-499	TTAAGACTTGCAGTGATGTTT	21	0.8	0.3	0.1	0	0.3	TTAAGACTTGCAGTGATGTTT	21	0.5	0.1	0	0	0.3	0.318215	0.10706	0.891457	0.3517	0.374373	0.127442
mmu-miR-500*	AATCCTTGCTATCTGGGTGCTTAGT	25	0.3	0	0.1	0	0.2	AATCCTTGCTATCTGGGTGCTTAG	24	0.3	0	0.1	0	0.2	0.316858	.	0.18102	0.3517	0.631112	0.213294
mmu-miR-500	AATGCACCTGGGCAAGGGTTCA	22	29	2.9	6.5	6.6	12.7	AATGCACCTGGGCAAGGGTTC	21	20.1	2.2	4.1	4.3	9.4	0.000923	0.000823	0	0.911739	5e-05	0.000173
mmu-miR-501-3p	AATGCACCCGGGCAAGGATTTG	22	228.8	21.9	26.4	55.7	124.7	AATGCACCCGGGCAAGGATTTGG	23	139.1	14.3	15.5	27.4	81.8	0.058169	0	0	0	0	0
mmu-miR-501-5p	AATCCTTTGTCCCTGGGTGAAA	22	0.7	0.1	0.1	0	0.5	AATCCTTTGTCCCTGGGTGA	20	0.3	0	0	0	0.3	0.998946	0.35215	0.133857	0.3517	0.13443	0.049089
mmu-miR-504	AGACCCTGGTCTGCACTCTATC	22	0.2	0	0	0	0.2	GACCCTGGTCTGCACTCTAT	20	0.1	0	0	0	0.1	.	.	0.18102	.	0.181428	0.213294
mmu-miR-505-3p	CGTCAACACTTGCTGGTTTTCT	22	0.6	0.1	0.1	0.2	0.1	TCAACACTTGCTGGTTTTCTCT	22	0.3	0	0	0.1	0.1	0.998946	0.48152	0.937203	0.482555	0.936151	0.421388
mmu-miR-505-5p	GGGAGCCAGGAAGTATTGATGTT	23	3.5	1	1.4	0.4	0.5	GGGAGCCAGGAAGTATTGATGT	22	2	0.5	1	0.3	0.2	0.368862	0.203335	0.30104	0.039997	0.05311	0.725998
mmu-miR-511-3p	AATGTGTAGCAAAAGACAGGAT	22	49	5.3	7.4	11.1	25.1	AATGTGTAGCAAAAGACAGGAT	22	23.9	2.5	3.5	4.7	13.2	0.092076	6.8e-05	0	0.017644	0	0
mmu-miR-511-5p	ATGCCTTTTGCTCTGCACTCA	21	0.9	0.1	0.1	0.2	0.4	CATGCCTTTTGCTCTGCACT	20	0.6	0	0.1	0.1	0.3	0.998946	0.48152	0.222787	0.482555	0.223555	0.610545
mmu-miR-532-3p	CCTCCCACACCCAAGGCTTGCA	22	16.9	2.1	3.1	3.4	8.1	CCTCCCACACCCAAGGCTTGC	21	11.4	1.5	2	2.4	5.4	0.214797	0.119187	0	0.722262	1.2e-05	0.000132
mmu-miR-532-5p	CATGCCTTGAGTGTAGGACCGT	22	862.5	115.1	136.7	157.1	453.4	CATGCCTTGAGTGTAGGACCGT	22	718.8	97.3	113.2	121.5	386.9	0.000123	0	0	0.001062	0	0
mmu-miR-539-5p	GGAGAAATTATCCTTGGTGTGT	22	0.1	0	0	0	0.1	GGAGAAATTATCCTTGGTGTGT	22	0.1	0	0	0	0.1	.	.	0.34423	.	0.344681	0.378839
mmu-miR-540-3p	AGGTCAGAGGTCGATCCTGG	20	2.9	0.1	0.1	0	2.7	AGGTCAGAGGTCGATCCTGGGC	22	2.1	0.1	0.1	0	1.9	0.998946	0.35215	1.5e-05	0.3517	1.5e-05	1.6e-05
mmu-miR-541	AAGGGATTCTGATGTTGGTCACACT	25	532.7	28.3	23.9	31.7	448.9	AAGGGATTCTGATGTTGGTCACACT	25	183.7	5.1	3.1	7.5	168	0.101025	0.213711	0	0.004668	0	0
mmu-miR-541*	TGGCGAACACAGAATCCATACT	22	0.8	0	0	0.1	0.6	TGGCGAACACAGAATCCATACT	22	0.5	0	0	0.1	0.3	.	0.282476	0.020513	0.282925	0.020631	0.11729
mmu-miR-542-3p	TGTGACAGATTGATAACTGAAA	22	172.9	27.1	28.7	28.8	87.9	TGTGACAGATTGATAACTGA	20	49.5	8.4	9.8	7.6	23.7	0.559016	0.545757	0	0.967813	0	0
mmu-miR-542-5p	CTCGGGGATCATCATGTCACGA	22	5.7	0.7	1.4	0.5	2.9	CTCGGGGATCATCATGTCACGA	22	3	0.5	0.7	0.4	1.3	0.156139	0.684839	0.000834	0.08541	0.040167	0.000558
mmu-miR-543	AAACATTCGCGGTGCACTTCTT	22	0.2	0	0	0	0.2	AAACATTCGCGGTGCACTTCTTTT	24	0.1	0	0	0	0.1	.	.	0.18102	.	0.181428	0.213294
mmu-miR-544-5p	TCTTGTTAAAAAGCAGAGTCT	21	0.1	0	0	0	0.1	CTTGTTAAAAAGCAGAGTCT	20	0.1	0	0	0	0.1	.	.	0.34423	.	0.344681	0.378839
mmu-miR-547	CTTGGTACATCTTTGAGTGAG	21	3.6	0.9	1	0.8	0.5	CTTGGTACATCTTTGAGTGAG	21	2.7	0.7	0.7	0.7	0.4	0.805382	0.790343	0.30104	0.616609	0.199595	0.466021
mmu-miR-551b	GCGACCCATACTTGGTTTCAG	21	0.1	0	0	0.1	0	ACCCATACTTGGTTTCAGT	19	0.1	0	0	0.1	0	.	0.282476	.	0.282925	.	0.255824
mmu-miR-574-3p	CACGCTCATGCACACACCCACA	22	6	1.2	1.5	0.9	2.3	CACGCTCATGCACACACCCACA	22	4.8	1	1.2	0.9	1.7	0.528678	0.475284	0.095208	0.193783	0.296535	0.024799
mmu-miR-574-5p	TGAGTGTGTGTGTGTGAGTGTGT	23	30.4	8.6	5.4	5.4	11	TGAGTGTGTGTGTGTGAGTGTGTG	24	9.3	2.5	1.9	1.9	3.1	0.011405	0.01943	0.114542	0.932925	4.2e-05	0.000136
mmu-miR-582-3p	CCTGTTGAACAACTGAACCCAA	22	12.2	0.2	1	0.4	10.5	AACCTGTTGAACAACTGAACCC	22	7	0	0.5	0.3	6.2	0.057391	0.54202	0	0.202269	0	0
mmu-miR-582-5p	TACAGTTGTTCAACCAGTTACT	22	0.6	0	0	0	0.6	ATACAGTTGTTCAACCAGTTA	21	0.2	0	0	0	0.2	.	.	0.020513	.	0.020631	0.031112
mmu-miR-592	ATTGTGTCAATATGCGATGATGT	23	0.5	0	0.1	0	0.4	TTGTGTCAATATGCGATGATG	21	0.3	0	0	0	0.3	0.316858	.	0.058533	0.3517	0.223555	0.078395
mmu-miR-598	TACGTCATCGTCGTCATCGTTA	22	8.8	1.7	2.7	2.4	1.8	TACGTCATCGTCGTCATCGTTAT	23	2.7	0.4	0.6	1	0.7	0.18059	0.346161	0.951694	0.720494	0.185478	0.361975
mmu-miR-615-5p	GGGGGTCCCCGGTGCTCGGATC	22	0.1	0.1	0	0	0	GGGGGTCCCCGGTGCTCGGATC	22	0.1	0.1	0	0	0	0.317763	0.35215	0.290393	.	.	.
mmu-miR-652	AATGGCGCCACTAGGGTTGTG	21	168.7	19.3	26.7	48.8	73.6	AATGGCGCCACTAGGGTTGTG	21	160.5	18.6	25	47.5	69.4	0.002485	0	0	0	0	0
mmu-miR-652*	CAACCCTAGGAGGGGGTGCCATTC	24	0.2	0	0	0	0.2	CAACCCTAGGAGGGGGTGCCAT	22	0.2	0	0	0	0.2	.	.	0.18102	.	0.181428	0.213294
mmu-miR-666-5p	AGCGGGCACAGCTGTGAGAGCC	22	0.7	0	0.1	0	0.6	AGCGGGCACAGCTGTGAGAGC	21	0.3	0	0.1	0	0.2	0.316858	.	0.020513	0.3517	0.081337	0.031112
mmu-miR-667*	CGGTGCTGGTGGAGCAGTGAGCACG	25	1.5	0	0	0	1.5	CGGTGCTGGTGGAGCAGTGAGCACG	25	1.3	0	0	0	1.3	.	.	0.000402	.	0.000407	0.000992
mmu-miR-667	TGACACCTGCCACCCAGCCCAAG	23	0.1	0	0	0	0.1	TGACACCTGCCACCCAGCCCAA	22	0.1	0	0	0	0.1	.	.	0.34423	.	0.344681	0.378839
mmu-miR-669a-3p	ACATAACATACACACACACGTAT	23	0.6	0.1	0.1	0.1	0.2	ACATAACATACACACACACGTAT	23	0.4	0	0.1	0.1	0.1	0.998946	0.918702	0.629981	0.919754	0.631112	0.718753
mmu-miR-669a-5p	AGTTGTGTGTGCATGTTCATGTCT	24	0.8	0	0.2	0.3	0.3	AGTTGTGTGTGCATGTTCATGTCT	24	0.4	0	0	0.3	0.1	0.156912	0.128521	0.101371	0.886706	0.748008	0.869463
mmu-miR-669b	AGTTTTGTGTGCATGTGCATGT	22	0.4	0.1	0	0	0.3	AGTTTTGTGTGCATGTGCATGTGT	24	0.1	0	0	0	0.1	0.317763	0.35215	0.373395	.	0.10169	0.127442
mmu-miR-669c	ATAGTTGTGTGTGGATGTGTGT	22	41.8	7.3	5.3	9	19.9	ATAGTTGTGTGTGGATGTGTGTAT	24	23.5	2.7	2.5	5.3	13	0.095796	0.283878	0	0.007342	0	0
mmu-miR-669d	ACTTGTGTGTGCATGTATATGT	22	0.3	0	0	0	0.3	ACTTGTGTGTGCATGTATATGTG	23	0.2	0	0	0	0.2	.	.	0.101371	.	0.10169	0.127442
mmu-miR-669e*	TGAATATACACACACTTACAC	21	0.1	0	0	0	0.1	TGAATATACACACACTTACACA	22	0.1	0	0	0	0.1	.	.	0.34423	.	0.344681	0.378839
mmu-miR-669f-3p	CATATACATACACACACACGTAT	23	0.2	0	0	0	0.2	CATATACATACACACACACGTAT	23	0.2	0	0	0	0.2	.	.	0.18102	.	0.181428	0.213294
mmu-miR-669f-5p	AGTTGTGTGTGCATGTGCATGTGT	24	0.2	0	0.1	0	0.1	AGTTGTGTGTGCATGTGCATGTGT	24	0.2	0	0.1	0	0.1	0.316858	.	0.34423	0.3517	0.936151	0.378839
mmu-miR-669l	AGTTGTGTGTGCATGTATATGT	22	1.3	0	0.5	0.1	0.6	GTTGTGTGTGCATGTATATGTG	22	0.4	0	0.4	0	0	0.045299	0.282476	0.020513	0.235721	0.649584	0.11729
mmu-miR-669o-3p	ACATAACATACACACACACGTAT	23	0.6	0.1	0.1	0.1	0.2	ACATAACATACACACACACGTAT	23	0.4	0	0.1	0.1	0.1	0.998946	0.918702	0.629981	0.919754	0.631112	0.718753
mmu-miR-669o-5p	TAGTTGTGTGTGCATGTTTATGT	23	0.3	0	0	0	0.3	TAGTTGTGTGTGCATGTTTATGT	23	0.2	0	0	0	0.2	.	.	0.101371	.	0.10169	0.127442
mmu-miR-669p	AGTTGTGTGTGCATGTTCATGTCT	24	0.8	0	0.2	0.3	0.3	AGTTGTGTGTGCATGTTCATGTCT	24	0.4	0	0	0.3	0.1	0.156912	0.128521	0.101371	0.886706	0.748008	0.869463
mmu-miR-671-3p	TCCGGTTCTCAGGGCTCCACC	21	7.5	3.1	1.5	1.3	1.3	TCCGGTTCTCAGGGCTCCACC	21	5.2	2	1.2	1.1	0.8	0.05227	0.034423	0.013161	0.775269	0.628706	0.864113
mmu-miR-671-5p	AGGAAGCCCTGGAGGGGCTGGAG	23	181.2	59.4	26.8	42.4	52.5	AGGAAGCCCTGGAGGGGCTGGAGG	24	89	30.5	14.8	20.4	23.3	0	4e-06	0.059827	0	0	0.003133
mmu-miR-672	TGAGGTTGGTGTACTGTGTGTGA	23	9.8	0.8	0.6	3.5	4.6	TGAGGTTGGTGTACTGTGTGTGA	23	8.5	0.7	0.6	3	4.1	0.56589	0.00032	4e-06	5.1e-05	1e-06	0.296025
mmu-miR-673-3p	TCCGGGGCTGAGTTCTGTGCACC	23	0.2	0.2	0	0	0	TCCGGGGCTGAGTTCTGTGC	20	0.2	0.2	0	0	0	0.157687	0.188233	0.134864	.	.	.
mmu-miR-673-5p	CTCACAGCTCTGGTCCTTGGAG	22	0.4	0	0.1	0	0.3	CTCACAGCTCTGGTCCTTGGAG	22	0.2	0	0	0	0.2	0.316858	.	0.101371	0.3517	0.374373	0.127442
mmu-miR-674*	CACAGCTCCCATCTCAGAACAA	22	9.7	2.4	1.7	2.3	3.3	CACAGCTCCCATCTCAGAAC	20	4.8	1.6	1	0.6	1.7	0.30605	0.813928	0.369324	0.449498	0.054896	0.273874
mmu-miR-674	GCACTGAGATGGGAGTGGTGTA	22	8.7	1.7	1.7	1.3	3.7	GCACTGAGATGGGAGTGGTGT	21	3.5	0.7	0.4	0.4	2	0.995917	0.521045	0.019884	0.518051	0.020226	0.005146
mmu-miR-676*	ACTCTACAACCTTAGGACTTGC	22	28.2	6.6	7.5	6.6	7.1	ACTCTACAACCTTAGGACTTGC	22	24.2	5.3	6.7	6	6.1	0.570612	0.947963	0.826972	0.541693	0.715441	0.78199
mmu-miR-676	CCGTCCTGAGGTTGTTGAGCT	21	63	17.2	17.9	14.3	13.6	CCGTCCTGAGGTTGTTGAGCT	21	30.7	8.1	9.5	6.6	6.6	0.754327	0.157508	0.050708	0.087042	0.022909	0.674028
mmu-miR-677	TTCAGTGATGATTAGCTTCTGA	22	1.2	0.1	0.1	0.3	0.7	CTTCAGTGATGATTAGCTTCTGA	23	1	0	0.1	0.3	0.6	0.998946	0.48152	0.080922	0.482555	0.081337	0.287626
mmu-miR-682	CTGCAGTCACAGTGAAGTCTG	21	0.1	0.1	0	0	0	CTGCAGTCACAGTGAAGTCTG	21	0.1	0.1	0	0	0	0.317763	0.35215	0.290393	.	.	.
mmu-miR-690	AAAGGCTAGGCTCACAACCAAA	22	6.8	1.6	0.5	1.7	2.4	TAAAGGCTAGGCTCACAAC	19	2.7	0.4	0.2	1.1	0.9	0.039334	0.702532	0.253031	0.01729	0.001887	0.476313
mmu-miR-700	CACGCGGGAACCGAGTCCACC	21	3.2	0.7	0.6	0.8	1	CACGCGGGAACCGAGTCCACC	21	1.5	0.4	0.1	0.4	0.6	0.765388	0.802575	0.575456	0.590204	0.390445	0.775915
mmu-miR-700*	TAAGGCTCCTTCCTGTGCTTGC	22	0.8	0.5	0.2	0	0.1	TAAGGCTCCTTCCTGTGCTTGC	22	0.6	0.4	0.1	0	0.1	0.415525	0.062765	0.142025	0.187821	0.498794	0.378839
mmu-miR-701	TTAGCCGCTGAAATAGATGGA	21	0.4	0.2	0	0	0.2	TTAGCCGCTGAAATAGATGGA	21	0.2	0	0	0	0.2	0.157687	0.188233	0.911284	.	0.181428	0.213294
mmu-miR-708	AAGGAGCTTACAATCTAGCTGGG	23	1.4	0.1	0.3	0.5	0.3	AAGGAGCTTACAATCTAGCTGGG	23	0.8	0.1	0.2	0.1	0.3	0.316407	0.131935	0.373395	0.570445	0.889646	0.471475
mmu-miR-708*	CAACTAGACTGTGAGCTTCTAG	22	0.2	0	0	0.1	0.1	CAACTAGACTGTGAGCTTCTAG	22	0.1	0	0	0.1	0	.	0.282476	0.34423	0.282925	0.344681	0.856197
mmu-miR-709	GGAGGCAGAGGCAGGAGGA	19	0.1	0	0.1	0	0	GAGGCAGAGGCAGGAGGA	18	0.1	0	0.1	0	0	0.316858	.	.	0.3517	0.289942	.
mmu-miR-743b-3p	GAAAGACATCATGCTGAATAGA	22	0.1	0	0	0.1	0	GAAAGACATCATGCTGAATAGA	22	0.1	0	0	0.1	0	.	0.282476	.	0.282925	.	0.255824
mmu-miR-744*	CTGTTGCCACTAACCTCAACCT	22	1.7	0.2	0.2	0.1	1.1	CTGTTGCCACTAACCTCAACC	21	1.6	0.2	0.2	0.1	1	0.998509	0.649941	0.034006	0.648801	0.03427	0.020844
mmu-miR-744	TGCGGGGCTAGGGCTAACAGCA	22	1377.1	289.6	329.9	279.9	477.4	TGCGGGGCTAGGGCTAACAGC	21	938.2	201.8	230.9	181.8	323.6	4e-06	0.273668	0	0	0	0
mmu-miR-760-3p	CGGCTCTGGGTCTGTGGGGA	20	0.1	0	0	0	0.1	TCGGCTCTGGGTCTGTGGGG	20	0.1	0	0	0	0.1	.	.	0.34423	.	0.344681	0.378839
mmu-miR-770-3p	CGTGGGCCTGACGTGGAGCTGG	22	0.7	0	0	0.1	0.5	GTGGGCCTGACGTGGAGCTGG	21	0.4	0	0	0	0.4	.	0.282476	0.034433	0.282925	0.034602	0.182706
mmu-miR-7a-1*	CAACAAATCACAGTCTGCCATA	22	0.9	0.4	0.1	0.1	0.2	CAACAAATCACAGTCTGCCATA	22	0.6	0.2	0.1	0.1	0.1	0.180391	0.236513	0.339971	0.919754	0.631112	0.718753
mmu-miR-7a	TGGAAGACTAGTGATTTTGTTGT	23	2028.8	287.5	366.7	795.4	578.8	TGGAAGACTAGTGATTTTGTTGTT	24	779.1	97.2	127.6	266.3	288.1	0	0	0	0	0	0
mmu-miR-7b	TGGAAGACTTGTGATTTTGTTGT	23	1.5	0.4	0.2	0.2	0.4	TGGAAGACTTGTGATTTTGTTGT	23	0.5	0.2	0	0.1	0.1	0.415525	0.520982	0.874795	0.886706	0.497104	0.610545
mmu-miR-802*	ACGGAGAGTCTTTGTCACTCAG	22	46.2	18	14.4	9.6	4.2	ACGGAGAGTCTTTGTCACTCAGT	23	23.7	9.4	7.1	5	2.1	0.05694	1.2e-05	0	0.009161	0	3.1e-05
mmu-miR-802	TCAGTAACAAAGATTCATCCTT	22	423.1	150.9	146.8	89	35.7	TCAGTAACAAAGATTCATCCTT	22	161.8	54	60.8	33.8	13.1	0.52998	0	0	0	0	0
mmu-miR-871-3p	TGACTGGCACCATTCTGGATAAT	23	1.7	0.4	0.4	0.5	0.3	TGACTGGCACCATTCTGGATAAT	23	1.1	0.4	0.2	0.4	0	0.703621	0.568745	0.891457	0.840318	0.597194	0.471475
mmu-miR-872	AAGGTTACTTGTTAGTTCAGG	21	1238	247.7	242.5	320.3	427.1	AAGGTTACTTGTTAGTTCAGG	21	1059.7	216.2	202.1	272.2	369.2	0.500516	0	0	0	0	0
mmu-miR-872*	TGAACTATTGCAGTAGCCTCCT	22	45.9	10.6	9.4	10.6	15.2	TGAACTATTGCAGTAGCCTCC	21	20.3	4.8	4	4.6	6.9	0.439057	0.969509	0.009637	0.478476	0.00078	0.012031
mmu-miR-874*	CGGCCCCACGCACCAGGGTAAG	22	1	0.3	0.1	0.1	0.4	CGGCCCCACGCACCAGGGTAAG	22	0.6	0.2	0	0.1	0.2	0.318215	0.390752	0.817193	0.919754	0.223555	0.286387
mmu-miR-874	CTGCCCTGGCCCGAGGGACCGA	22	5.1	1.5	2	0.9	0.6	CTGCCCTGGCCCGAGGGACCGAC	23	2.2	1	0.6	0.3	0.3	0.446733	0.403455	0.098379	0.123622	0.016345	0.45831
mmu-miR-875-5p	TATACCTCAGTTTTATCAGGTG	22	0.4	0	0	0.4	0	TATACCTCAGTTTTATCAGGT	21	0.3	0	0	0.3	0	.	0.062665	.	0.06291	.	0.04905
mmu-miR-877	GTAGAGGAGATGGCGCAGGG	20	4.8	0.5	1	1	2	GTAGAGGAGATGGCGCAGGG	20	1.6	0	0.7	0.1	0.7	0.164492	0.251688	0.004165	0.828737	0.111135	0.085569
mmu-miR-878-5p	TATCTAGTTGGATGTCAAGACA	22	0.4	0.2	0	0.1	0	TATCTAGTTGGATGTCAAGACAC	23	0.3	0.1	0	0.1	0	0.157687	0.649941	0.134864	0.282925	.	0.255824
mmu-miR-879	AGAGGCTTATAGCTCTAAGCC	21	0.1	0.1	0	0	0	CAGAGGCTTATAGCTCTAAGC	21	0.1	0.1	0	0	0	0.317763	0.35215	0.290393	.	.	.
mmu-miR-880	TACTCCATCCTCTCTGAGTAGA	22	0.1	0	0	0.1	0	TACTCCATCCTCTCTGAGTAGA	22	0.1	0	0	0.1	0	.	0.282476	.	0.282925	.	0.255824
mmu-miR-881	AACTGTGTCTTTTCTGAATAGA	22	0.2	0	0.2	0	0	AACTGTGTCTTTTCTGAATAGA	22	0.2	0	0.2	0	0	0.156912	.	.	0.187821	0.1345	.
mmu-miR-92a-1*	AGGTTGGGATTTGTCGCAATGCT	23	6.6	0.7	1.2	2.6	2	AGGTTGGGATTTGTCGCAATGCT	23	5.2	0.7	0.9	2.2	1.4	0.315505	0.004963	0.020046	0.058406	0.171033	0.539413
mmu-miR-92a-2*	AGGTGGGGATTGGTGGCATTAC	22	0.3	0	0	0.1	0.1	AGGTGGGGATTGGTGGCATTA	21	0.3	0	0	0.1	0.1	.	0.282476	0.34423	0.282925	0.344681	0.856197
mmu-miR-92a	TATTGCACTTGTCCCGGCCTG	21	655.3	151.1	160.2	129.2	214.7	TATTGCACTTGTCCCGGCCTGT	22	533.7	125.7	129.3	103.4	175.2	0.142945	0.000341	0	1e-06	0	0
mmu-miR-92b*	AGGGACGGGACGTGGTGCAGTGTT	24	0.7	0	0	0.1	0.6	AGGGACGGGACGTGGTGCAGTGT	23	0.3	0	0	0	0.3	.	0.282476	0.020513	0.282925	0.020631	0.11729
mmu-miR-92b	TATTGCACTCGTCCCGGCCTCC	22	1.8	0.3	0.1	0.4	0.9	TATTGCACTCGTCCCGGCCTCC	22	1.1	0.2	0	0.3	0.6	0.318215	0.859675	0.185129	0.252206	0.030224	0.273564
mmu-miR-93*	ACTGCTGAGCTAGCACTTCCCG	22	0.7	0	0.2	0	0.4	ACTGCTGAGCTAGCACTTCCCG	22	0.4	0	0.2	0	0.1	0.156912	.	0.058533	0.187821	0.497104	0.078395
mmu-miR-93	CAAAGTGCTGTTCGTGCAGGTAG	23	5042.8	922	839.2	1186.3	2095.2	CAAAGTGCTGTTCGTGCAGGTAG	23	4181.5	743.7	673.4	990.4	1774	0	0	0	0	0	0
mmu-miR-96	TTTGGCACTAGCACATTTTTGCT	23	14.5	2.8	2.6	2.1	6.9	TTTGGCACTAGCACATTTTTGC	22	8	1.2	2	0.9	3.9	0.767754	0.391864	0.000197	0.565213	6.6e-05	1.9e-05
mmu-miR-98*	CTATACAACTTACTACTTTCCT	22	1.5	0.3	0.7	0	0.4	CTATACAACTTACTACTTTCCT	22	0.6	0	0.4	0	0.2	0.315956	0.10706	0.817193	0.022536	0.416448	0.078395
mmu-miR-98	TGAGGTAGTAAGTTGTATTGTT	22	247.4	52.2	60.8	63.5	70.7	TGAGGTAGTAAGTTGTATTGT	21	150.5	32.9	39.3	38.4	39.9	0.024418	0.003651	1e-06	0.465476	0.009978	0.083442
mmu-miR-99a	AACCCGTAGATCCGATCTTGTG	22	519.7	122.8	143.3	113	140.3	AACCCGTAGATCCGATCTTGT	21	433.2	105.6	119.6	94.9	113	0.000364	0.078436	0.001715	0	0.600637	2e-06
mmu-miR-99a*	CAAGCTCGTTTCTATGGGTCT	21	6.4	2.2	1.7	1.1	1.3	CAAGCTCGTTTCTATGGGTCTG	22	3.4	1.1	0.9	0.4	1	0.48279	0.109987	0.160832	0.342968	0.49543	0.742396
mmu-miR-99b*	CAAGCTCGTGTCTGTGGGTCCG	22	13.7	1.9	1.7	3.1	6.8	CAAGCTCGTGTCTGTGGGTCCG	22	7.9	1.1	1	1.7	4.1	0.718824	0.155384	3e-06	0.07771	1e-06	0.001642
mmu-miR-99b	CACCCGTAGAACCGACCTTGCG	22	7437.3	1293.8	1342.4	1570.1	3230.8	CACCCGTAGAACCGACCTTGC	21	3920.3	693.3	781.1	810	1635.9	0.007112	0	0	0	0	0
mmu-miR-9*	ATAAAGCTAGATAACCGAAAGT	22	0.1	0	0	0.1	0	ATAAAGCTAGATAACCGAAAGT	22	0.1	0	0	0.1	0	.	0.282476	.	0.282925	.	0.255824
mmu-miR-9	TCTTTGGTTATCTAGCTGTATGA	23	17.4	9.9	0.4	2.5	4.6	TCTTTGGTTATCTAGCTGTATGA	23	11.1	6.6	0.1	1.4	3	0	0	3.1e-05	0.000879	0	0.041894
