# Supplementary material for: MicroRNA-Gene Expression Network in Murine Liver during Schistosoma japonicum Infection
Source: PLoS One. 2013 Jun 25;8(6):e67037. doi: 10.1371/journal.pone.0067037 (PMC3692539; doi:10.1371/journal.pone.0067037)
Supplement: Table S10 — List of consistently up-regulated or down-regulated hepatic miRNAs during S. japonicum infection. (XLS) [file pone.0067037.s011.xls]

## Sheet: Sheet1
Table S10. List of consistently up-regulated or down-regulated hepatic miRNAs during S. japonicum infection.
miRNA	H0	H15	H30	H45	H15 vs H0	H30 vs H0	H45 vs H0	upORdown
mmu-miR-223	0.5	2.5	2.7	31.4	5	5.4	62.8	up
mmu-miR-196b	0.4	0.6	0.9	16.9	1.5	2.25	42.25	up
mmu-miR-212-5p	0.1	0.5	1.6	4	5	16	40	up
mmu-miR-300	0.2	0.1	0	7.3	0.5	0	36.5	up
mmu-miR-146b	33.3	47.5	360.5	1206.6	1.42643	10.8258	36.2342	up
mmu-miR-34c	21.4	17.7	40.4	657.2	0.827103	1.88785	30.7103	up
mmu-miR-382*	0.1	0.1	0.6	2.9	1	6	29	up
mmu-miR-351*	0.1	0.4	0.7	2.7	4	7	27	up
mmu-miR-138	0.1	0.1	1.6	2.4	1	16	24	up
mmu-miR-298	0.1	0.2	0.4	2.3	2	4	23	up
mmu-miR-382	3.1	2.2	3.4	57.4	0.709677	1.09677	18.5161	up
mmu-miR-411	2.7	2.7	3.9	43.8	1	1.44444	16.2222	up
mmu-miR-155	1.6	3.9	16.9	25.1	2.4375	10.5625	15.6875	up
mmu-miR-369-3p	0.7	0.5	0.9	10.5	0.714286	1.28571	15	up
mmu-miR-127*	0.2	0.1	0	3	0.5	0	15	up
mmu-miR-381	2.5	1.6	1.9	35.6	0.64	0.76	14.24	up
mmu-miR-130b	1	1.6	4.7	14.2	1.6	4.7	14.2	up
mmu-miR-296-3p	0.5	0	0.7	6.4	0	1.4	12.8	up
mmu-miR-380-5p	0.5	0.1	0.1	4.8	0.2	0.2	9.6	up
mmu-miR-342-5p	1.6	2.5	12.8	14.1	1.5625	8	8.8125	up
mmu-miR-34a	0.4	0.6	0.6	3.1	1.5	1.5	7.75	up
mmu-miR-181b	3.6	7.3	8.9	26.9	2.02778	2.47222	7.47222	up
mmu-miR-434-5p	2.4	1.4	1.9	17.7	0.583333	0.791667	7.375	up
mmu-miR-181a-1*	0.7	0.9	2	5.1	1.28571	2.85714	7.28571	up
mmu-miR-485	0.4	0.1	0	2.8	0.25	0	7	up
mmu-miR-146a	409	514.6	1165	2814.9	1.25819	2.84841	6.8824	up
mmu-miR-224	0.6	0.7	0.7	4	1.16667	1.16667	6.66667	up
mmu-miR-215	13	14.1	24.9	80.1	1.08462	1.91538	6.16154	up
mmu-miR-21*	2	1.4	5.4	12	0.7	2.7	6	up
mmu-miR-184	13.2	14.7	19.9	77.5	1.11364	1.50758	5.87121	up
mmu-miR-672	0.7	0.6	3	4.1	0.857143	4.28571	5.85714	up
mmu-miR-125b-1-3p	0.5	0.9	1	2.9	1.8	2	5.8	up
mmu-miR-501-3p	14.3	15.5	27.4	81.8	1.08392	1.91608	5.72028	up
mmu-miR-25*	0.6	0.7	1.6	3.4	1.16667	2.66667	5.66667	up
mmu-miR-142-3p	76.7	101.7	296.5	424.8	1.32595	3.86571	5.53846	up
mmu-miR-15b	7	9	27.4	38.4	1.28571	3.91429	5.48571	up
mmu-miR-511-3p	2.5	3.5	4.7	13.2	1.4	1.88	5.28	up
mmu-miR-210	5.1	6.5	12.3	25.9	1.27451	2.41176	5.07843	up
mmu-miR-669c	2.7	2.5	5.3	13	0.925926	1.96296	4.81481	up
mmu-miR-199b*	0.9	0.2	0.4	4.3	0.222222	0.444444	4.77778	up
mmu-let-7i	157	230.7	304.1	697.6	1.46943	1.93694	4.44331	up
mmu-miR-362-3p	1.4	3	3.6	6.2	2.14286	2.57143	4.42857	up
mmu-miR-129-5p	1.5	1	3.4	6.6	0.666667	2.26667	4.4	up
mmu-miR-362-5p	16.5	13.9	17.1	71.7	0.842424	1.03636	4.34545	up
mmu-miR-106b*	3.1	3.1	7.9	13.4	1	2.54839	4.32258	up
mmu-miR-500	2.2	4.1	4.3	9.4	1.86364	1.95455	4.27273	up
mmu-miR-339-3p	1.5	1.7	2.6	6.4	1.13333	1.73333	4.26667	up
mmu-miR-150*	0.5	0.6	0.9	2.1	1.2	1.8	4.2	up
mmu-miR-27a*	7.3	13.7	16.8	30.1	1.87671	2.30137	4.12329	up
mmu-miR-214	5.2	5.2	7.6	20.8	1	1.46154	4	up
mmu-miR-532-5p	97.3	113.2	121.5	386.9	1.16341	1.24872	3.97636	up
mmu-miR-199a-3p	64.7	91.3	101.2	256.7	1.41113	1.56414	3.96754	up
mmu-miR-199b	64.7	91.3	101.2	256.7	1.41113	1.56414	3.96754	up
mmu-miR-652	18.6	25	47.5	69.4	1.34409	2.55376	3.73118	up
mmu-miR-183	25.7	24.3	34.7	95.6	0.945525	1.35019	3.71984	up
mmu-miR-222	1.6	4.7	5.6	5.8	2.9375	3.5	3.625	up
mmu-miR-128	2.1	4.1	5	7.6	1.95238	2.38095	3.61905	up
mmu-miR-532-3p	1.5	2	2.4	5.4	1.33333	1.6	3.6	up
mmu-let-7e	204.6	239.4	292.7	672.1	1.17009	1.4306	3.28495	up
mmu-miR-322	15.6	18.4	28.4	51	1.17949	1.82051	3.26923	up
mmu-miR-27a	104.6	100.7	162.6	333.4	0.962715	1.55449	3.18738	up
mmu-miR-322*	6.1	9	8.7	18.9	1.47541	1.42623	3.09836	up
mmu-miR-199a-5p	12.8	12.9	12	38.9	1.00781	0.9375	3.03906	up
mmu-miR-140*	903.4	1159	2408.5	2697.9	1.28293	2.66604	2.98638	up
mmu-miR-7a	97.2	127.6	266.3	288.1	1.31276	2.73971	2.96399	up
mmu-miR-93	743.7	673.4	990.4	1774	0.905473	1.33172	2.38537	up
mmu-miR-351	2	2.5	3.9	5.6	1.25	1.95	2.8	up
mmu-miR-191	1302.5	1569.4	2430.7	3528.8	1.20491	1.86618	2.70925	up
mmu-miR-139-3p	10.2	13.2	13.2	27.1	1.29412	1.29412	2.65686	up
mmu-miR-200c	49.9	51	113	132.1	1.02204	2.26453	2.64729	up
mmu-miR-16-1*	4.8	6.3	9.2	12.5	1.3125	1.91667	2.60417	up
mmu-miR-3057-5p	1	1.2	1.4	2.6	1.2	1.4	2.6	up
mmu-miR-148b*	12.3	14.3	19.6	30	1.1626	1.5935	2.43902	up
mmu-miR-181a	51.1	78.1	77	122.6	1.52838	1.50685	2.39922	up
mmu-miR-99b	693.3	781.1	810	1635.9	1.12664	1.16833	2.35958	up
mmu-miR-186*	1.6	1.7	3.7	3.7	1.0625	2.3125	2.3125	up
mmu-miR-106b	68.8	85.4	97.9	159.1	1.24128	1.42297	2.3125	up
mmu-miR-221*	36.5	45.9	67.8	84.2	1.25753	1.85753	2.30685	up
mmu-miR-340-5p	90.5	99.4	143.2	208	1.09834	1.58232	2.29834	up
mmu-miR-16	163	194	332.7	370.1	1.19018	2.0411	2.27055	up
mmu-miR-25	43.4	38.9	59.1	96.3	0.896313	1.36175	2.21889	up
mmu-miR-24	301.1	290.5	460.7	665	0.964796	1.53006	2.20857	up
mmu-miR-15a	79.3	81.8	117	175.3	1.03153	1.47541	2.21059	up
mmu-miR-126-5p	673.3	583.1	330.9	383.3	0.866033	0.49146	0.569286	down
mmu-miR-107	24.2	23.6	17.4	11.8	0.975207	0.719008	0.487603	down
mmu-miR-31	71.4	70.5	61.8	34.8	0.987395	0.865546	0.487395	down
mmu-miR-671-3p	2	1.2	1.1	0.8	0.6	0.55	0.4	down
mmu-miR-193	4.3	3.7	2.3	1.6	0.860465	0.534884	0.372093	down
mmu-miR-802*	9.4	7.1	5	2.1	0.755319	0.531915	0.223404	down
