# Supplementary material for: MicroRNA-Gene Expression Network in Murine Liver during Schistosoma japonicum Infection
Source: PLoS One. 2013 Jun 25;8(6):e67037. doi: 10.1371/journal.pone.0067037 (PMC3692539; doi:10.1371/journal.pone.0067037)
Supplement: Table S11 — GO analysis of target genes of consistently regulated hepatic miRNAs. (XLS) [file pone.0067037.s012.xls]

## Sheet: sheet 1
Table S11. GO analysis of target genes of consistently regulated hepatic miRNAs.
ID	Gene Name	Species	GOTERM_MF_FAT
Decr1	2,4-dienoyl CoA reductase 1, mitochondrial	Mus musculus	GO:0008670~2,4-dienoyl-CoA reductase (NADPH) activity,GO:0016628~oxidoreductase activity, acting on the CH-CH group of donors, NAD or NADP as acceptor,
Dera	2-deoxyribose-5-phosphate aldolase homolog (C. elegans)	Mus musculus	GO:0004139~deoxyribose-phosphate aldolase activity,GO:0016832~aldehyde-lyase activity,
Hmgcs2	3-hydroxy-3-methylglutaryl-Coenzyme A synthase 2	Mus musculus	GO:0004421~hydroxymethylglutaryl-CoA synthase activity,GO:0046912~transferase activity, transferring acyl groups, acyl groups converted into alkyl on transfer,
Bahcc1	BAH domain and coiled-coil containing 1	Mus musculus	GO:0003677~DNA binding,
Cd1d2	CD1d1 antigen; CD1d2 antigen	Mus musculus	GO:0003823~antigen binding,GO:0008289~lipid binding,GO:0030882~lipid antigen binding,GO:0030883~endogenous lipid antigen binding,
Coasy	Coenzyme A synthase	Mus musculus	GO:0000166~nucleotide binding,GO:0001882~nucleoside binding,GO:0001883~purine nucleoside binding,GO:0004140~dephospho-CoA kinase activity,GO:0004595~pantetheine-phosphate adenylyltransferase activity,GO:0005524~ATP binding,GO:0016779~nucleotidyltransferase activity,GO:0017076~purine nucleotide binding,GO:0030554~adenyl nucleotide binding,GO:0032553~ribonucleotide binding,GO:0032555~purine ribonuc…
Fxyd5	FXYD domain-containing ion transport regulator 5	Mus musculus	GO:0005216~ion channel activity,GO:0015267~channel activity,GO:0022803~passive transmembrane transporter activity,GO:0022838~substrate specific channel activity,
Grtp1	GH regulated TBC protein 1	Mus musculus	GO:0005083~small GTPase regulator activity,GO:0005096~GTPase activator activity,GO:0005097~Rab GTPase activator activity,GO:0005099~Ras GTPase activator activity,GO:0008047~enzyme activator activity,GO:0030695~GTPase regulator activity,GO:0060589~nucleoside-triphosphatase regulator activity,
Gch1	GTP cyclohydrolase 1	Mus musculus	GO:0000166~nucleotide binding,GO:0003933~GTP cyclohydrolase activity,GO:0003934~GTP cyclohydrolase I activity,GO:0005525~GTP binding,GO:0008270~zinc ion binding,GO:0016814~hydrolase activity, acting on carbon-nitrogen (but not peptide) bonds, in cyclic amidines,GO:0017076~purine nucleotide binding,GO:0019001~guanyl nucleotide binding,GO:0032553~ribonucleotide binding,GO:0032555~purine ribonucleot…
Madd	MAP-kinase activating death domain	Mus musculus	GO:0005083~small GTPase regulator activity,GO:0005085~guanyl-nucleotide exchange factor activity,GO:0005088~Ras guanyl-nucleotide exchange factor activity,GO:0017112~Rab guanyl-nucleotide exchange factor activity,GO:0030695~GTPase regulator activity,GO:0060589~nucleoside-triphosphatase regulator activity,
Meis1	Meis homeobox 1	Mus musculus	GO:0003677~DNA binding,GO:0003700~transcription factor activity,GO:0003702~RNA polymerase II transcription factor activity,GO:0003705~RNA polymerase II transcription factor activity, enhancer binding,GO:0030528~transcription regulator activity,GO:0043565~sequence-specific DNA binding,GO:0046982~protein heterodimerization activity,GO:0046983~protein dimerization activity,
Nqo2	NAD(P)H dehydrogenase, quinone 2	Mus musculus	GO:0001512~dihydronicotinamide riboside quinone reductase activity,GO:0008270~zinc ion binding,GO:0009055~electron carrier activity,GO:0043167~ion binding,GO:0043169~cation binding,GO:0046872~metal ion binding,GO:0046914~transition metal ion binding,GO:0048037~cofactor binding,GO:0050662~coenzyme binding,
Nlrp6	NLR family, pyrin domain containing 6	Mus musculus	GO:0000166~nucleotide binding,GO:0001882~nucleoside binding,GO:0001883~purine nucleoside binding,GO:0005524~ATP binding,GO:0017076~purine nucleotide binding,GO:0030554~adenyl nucleotide binding,GO:0032553~ribonucleotide binding,GO:0032555~purine ribonucleotide binding,GO:0032559~adenyl ribonucleotide binding,
1110020G09Rik	RIKEN cDNA 1110020G09 gene	Mus musculus	GO:0003951~NAD+ kinase activity,
Acaa1b	acetyl-Coenzyme A acyltransferase 1B	Mus musculus	GO:0003988~acetyl-CoA C-acyltransferase activity,GO:0016408~C-acyltransferase activity,
Ablim1	actin-binding LIM protein 1	Mus musculus	GO:0003779~actin binding,GO:0008092~cytoskeletal protein binding,GO:0008270~zinc ion binding,GO:0043167~ion binding,GO:0043169~cation binding,GO:0046872~metal ion binding,GO:0046914~transition metal ion binding,
Acads	acyl-Coenzyme A dehydrogenase, short chain	Mus musculus	GO:0000062~acyl-CoA binding,GO:0000166~nucleotide binding,GO:0001882~nucleoside binding,GO:0001883~purine nucleoside binding,GO:0003995~acyl-CoA dehydrogenase activity,GO:0004085~butyryl-CoA dehydrogenase activity,GO:0005504~fatty acid binding,GO:0008289~lipid binding,GO:0009055~electron carrier activity,GO:0017076~purine nucleotide binding,GO:0030554~adenyl nucleotide binding,GO:0031406~carboxyl…
Aldh1a1	aldehyde dehydrogenase family 1, subfamily A1	Mus musculus	GO:0001758~retinal dehydrogenase activity,GO:0004028~3-chloroallyl aldehyde dehydrogenase activity,GO:0016620~oxidoreductase activity, acting on the aldehyde or oxo group of donors, NAD or NADP as acceptor,
Alpk1	alpha-kinase 1	Mus musculus	GO:0000166~nucleotide binding,GO:0001882~nucleoside binding,GO:0001883~purine nucleoside binding,GO:0004672~protein kinase activity,GO:0004674~protein serine/threonine kinase activity,GO:0005524~ATP binding,GO:0017076~purine nucleotide binding,GO:0030554~adenyl nucleotide binding,GO:0032553~ribonucleotide binding,GO:0032555~purine ribonucleotide binding,GO:0032559~adenyl ribonucleotide binding,
Aadat	aminoadipate aminotransferase	Mus musculus	GO:0008483~transaminase activity,GO:0016212~kynurenine-oxoglutarate transaminase activity,GO:0016769~transferase activity, transferring nitrogenous groups,GO:0019842~vitamin binding,GO:0030170~pyridoxal phosphate binding,GO:0047536~2-aminoadipate transaminase activity,GO:0048037~cofactor binding,GO:0070279~vitamin B6 binding,
Eif4ebp3	ankyrin repeat and KH domain containing 1; eukaryotic translation initiation factor 4E binding protein 3	Mus musculus	GO:0003723~RNA binding,GO:0008190~eukaryotic initiation factor 4E binding,GO:0031369~translation initiation factor binding,
Alx4	aristaless-like homeobox 4	Mus musculus	GO:0003677~DNA binding,GO:0003700~transcription factor activity,GO:0030528~transcription regulator activity,GO:0043565~sequence-specific DNA binding,GO:0046982~protein heterodimerization activity,GO:0046983~protein dimerization activity,
Creb3l3	cAMP responsive element binding protein 3-like 3	Mus musculus	GO:0003677~DNA binding,GO:0003700~transcription factor activity,GO:0030528~transcription regulator activity,GO:0043565~sequence-specific DNA binding,GO:0046983~protein dimerization activity,
Cnn2	calponin 2	Mus musculus	GO:0003779~actin binding,GO:0005516~calmodulin binding,GO:0008092~cytoskeletal protein binding,
Car3	carbonic anhydrase 3	Mus musculus	GO:0004089~carbonate dehydratase activity,GO:0008270~zinc ion binding,GO:0016151~nickel ion binding,GO:0016836~hydro-lyase activity,GO:0043167~ion binding,GO:0043169~cation binding,GO:0046872~metal ion binding,GO:0046914~transition metal ion binding,
Cpt1a	carnitine palmitoyltransferase 1a, liver	Mus musculus	GO:0004095~carnitine O-palmitoyltransferase activity,GO:0008374~O-acyltransferase activity,GO:0016406~carnitine O-acyltransferase activity,GO:0016409~palmitoyltransferase activity,GO:0016416~O-palmitoyltransferase activity,
Cyp2c50	cytochrome P450, family 2, subfamily c, polypeptide 50	Mus musculus	GO:0005506~iron ion binding,GO:0009055~electron carrier activity,GO:0016712~oxidoreductase activity, acting on paired donors, with incorporation or reduction of molecular oxygen, reduced flavin or flavoprotein as one donor, and incorporation of one atom of oxygen,GO:0020037~heme binding,GO:0043167~ion binding,GO:0043169~cation binding,GO:0046872~metal ion binding,GO:0046906~tetrapyrrole binding,G…
Cyp2d10	cytochrome P450, family 2, subfamily d, polypeptide 10	Mus musculus	GO:0005506~iron ion binding,GO:0009055~electron carrier activity,GO:0016712~oxidoreductase activity, acting on paired donors, with incorporation or reduction of molecular oxygen, reduced flavin or flavoprotein as one donor, and incorporation of one atom of oxygen,GO:0020037~heme binding,GO:0043167~ion binding,GO:0043169~cation binding,GO:0046872~metal ion binding,GO:0046906~tetrapyrrole binding,G…
Cyp2d22	cytochrome P450, family 2, subfamily d, polypeptide 22	Mus musculus	GO:0004509~steroid 21-monooxygenase activity,GO:0005506~iron ion binding,GO:0008395~steroid hydroxylase activity,GO:0009055~electron carrier activity,GO:0016712~oxidoreductase activity, acting on paired donors, with incorporation or reduction of molecular oxygen, reduced flavin or flavoprotein as one donor, and incorporation of one atom of oxygen,GO:0020037~heme binding,GO:0043167~ion binding,GO:…
Cyp2f2	cytochrome P450, family 2, subfamily f, polypeptide 2	Mus musculus	GO:0005506~iron ion binding,GO:0009055~electron carrier activity,GO:0019825~oxygen binding,GO:0020037~heme binding,GO:0043167~ion binding,GO:0043169~cation binding,GO:0046872~metal ion binding,GO:0046906~tetrapyrrole binding,GO:0046914~transition metal ion binding,
Cyp3a25	cytochrome P450, family 3, subfamily a, polypeptide 25; cytochrome P450, subfamily 3A, polypeptide 59	Mus musculus	GO:0005506~iron ion binding,GO:0009055~electron carrier activity,GO:0016712~oxidoreductase activity, acting on paired donors, with incorporation or reduction of molecular oxygen, reduced flavin or flavoprotein as one donor, and incorporation of one atom of oxygen,GO:0020037~heme binding,GO:0043167~ion binding,GO:0043169~cation binding,GO:0046872~metal ion binding,GO:0046906~tetrapyrrole binding,G…
Ddb2	damage specific DNA binding protein 2	Mus musculus	GO:0003677~DNA binding,
Dag1	dystroglycan 1	Mus musculus	GO:0005509~calcium ion binding,GO:0043167~ion binding,GO:0043169~cation binding,GO:0046872~metal ion binding,
Ephx2	epoxide hydrolase 2, cytoplasmic	Mus musculus	GO:0000287~magnesium ion binding,GO:0003869~4-nitrophenylphosphatase activity,GO:0004301~epoxide hydrolase activity,GO:0016791~phosphatase activity,GO:0016801~hydrolase activity, acting on ether bonds,GO:0016803~ether hydrolase activity,GO:0043167~ion binding,GO:0043169~cation binding,GO:0046872~metal ion binding,
Eif4ebp2	eukaryotic translation initiation factor 4E binding protein 2	Mus musculus	GO:0008190~eukaryotic initiation factor 4E binding,GO:0031369~translation initiation factor binding,
Exph5	exophilin 5	Mus musculus	GO:0005083~small GTPase regulator activity,GO:0017016~Ras GTPase binding,GO:0017137~Rab GTPase binding,GO:0019899~enzyme binding,GO:0030695~GTPase regulator activity,GO:0031267~small GTPase binding,GO:0051020~GTPase binding,GO:0060589~nucleoside-triphosphatase regulator activity,
Eya2	eyes absent 2 homolog (Drosophila)	Mus musculus	GO:0000287~magnesium ion binding,GO:0004721~phosphoprotein phosphatase activity,GO:0004725~protein tyrosine phosphatase activity,GO:0016791~phosphatase activity,GO:0043167~ion binding,GO:0043169~cation binding,GO:0046872~metal ion binding,
Faah	fatty acid amide hydrolase	Mus musculus	GO:0004040~amidase activity,GO:0005543~phospholipid binding,GO:0008289~lipid binding,GO:0016811~hydrolase activity, acting on carbon-nitrogen (but not peptide) bonds, in linear amides,GO:0016879~ligase activity, forming carbon-nitrogen bonds,GO:0016884~carbon-nitrogen ligase activity, with glutamine as amido-N-donor,GO:0042802~identical protein binding,GO:0042803~protein homodimerization activity…
Fmo1	flavin containing monooxygenase 1	Mus musculus	GO:0000166~nucleotide binding,GO:0001882~nucleoside binding,GO:0001883~purine nucleoside binding,GO:0004499~flavin-containing monooxygenase activity,GO:0017076~purine nucleotide binding,GO:0030554~adenyl nucleotide binding,GO:0048037~cofactor binding,GO:0050660~FAD binding,GO:0050661~NADP or NADPH binding,GO:0050662~coenzyme binding,
Foxn3	forkhead box N3	Mus musculus	GO:0003677~DNA binding,GO:0003700~transcription factor activity,GO:0030528~transcription regulator activity,GO:0043565~sequence-specific DNA binding,
Galk1	galactokinase 1	Mus musculus	GO:0000166~nucleotide binding,GO:0001882~nucleoside binding,GO:0001883~purine nucleoside binding,GO:0004335~galactokinase activity,GO:0005524~ATP binding,GO:0017076~purine nucleotide binding,GO:0019200~carbohydrate kinase activity,GO:0030554~adenyl nucleotide binding,GO:0032553~ribonucleotide binding,GO:0032555~purine ribonucleotide binding,GO:0032559~adenyl ribonucleotide binding,
Gclm	glutamate-cysteine ligase, modifier subunit	Mus musculus	GO:0004357~glutamate-cysteine ligase activity,GO:0016879~ligase activity, forming carbon-nitrogen bonds,GO:0016881~acid-amino acid ligase activity,GO:0019899~enzyme binding,GO:0035226~glutamate-cysteine ligase catalytic subunit binding,GO:0046982~protein heterodimerization activity,GO:0046983~protein dimerization activity,
Hamp2	hepcidin antimicrobial peptide 2	Mus musculus	GO:0005179~hormone activity,
Hsd17b6	hydroxysteroid (17-beta) dehydrogenase 6	Mus musculus	GO:0004303~estradiol 17-beta-dehydrogenase activity,GO:0004745~retinol dehydrogenase activity,GO:0016229~steroid dehydrogenase activity,GO:0033764~steroid dehydrogenase activity, acting on the CH-OH group of donors, NAD or NADP as acceptor,GO:0050327~testosterone 17-beta-dehydrogenase activity,
Inpp5d	inositol polyphosphate-5-phosphatase D	Mus musculus	GO:0004437~inositol or phosphatidylinositol phosphatase activity,GO:0004445~inositol-polyphosphate 5-phosphatase activity,GO:0016791~phosphatase activity,GO:0017124~SH3 domain binding,GO:0019904~protein domain specific binding,GO:0034594~phosphatidylinositol trisphosphate phosphatase activity,GO:0046030~inositol trisphosphate phosphatase activity,GO:0051425~PTB domain binding,
Isca2	iron-sulfur cluster assembly 2 homolog (S. cerevisiae)	Mus musculus	GO:0005198~structural molecule activity,GO:0005506~iron ion binding,GO:0043167~ion binding,GO:0043169~cation binding,GO:0046872~metal ion binding,GO:0046914~transition metal ion binding,GO:0051536~iron-sulfur cluster binding,GO:0051540~metal cluster binding,
Ldlr	low density lipoprotein receptor	Mus musculus	GO:0005041~low-density lipoprotein receptor activity,GO:0005509~calcium ion binding,GO:0008034~lipoprotein binding,GO:0030169~low-density lipoprotein binding,GO:0030228~lipoprotein receptor activity,GO:0030229~very-low-density lipoprotein receptor activity,GO:0034189~very-low-density lipoprotein binding,GO:0043167~ion binding,GO:0043169~cation binding,GO:0046872~metal ion binding,
Lyl1	lymphoblastomic leukemia 1	Mus musculus	GO:0003677~DNA binding,GO:0030528~transcription regulator activity,
Mup3	major urinary protein 3	Mus musculus	GO:0005549~odorant binding,GO:0005550~pheromone binding,
Mlycd	malonyl-CoA decarboxylase	Mus musculus	GO:0016831~carboxy-lyase activity,GO:0050080~malonyl-CoA decarboxylase activity,
Mbl2	mannose-binding lectin (protein C) 2	Mus musculus	GO:0005509~calcium ion binding,GO:0005529~sugar binding,GO:0005537~mannose binding,GO:0030246~carbohydrate binding,GO:0043167~ion binding,GO:0043169~cation binding,GO:0046872~metal ion binding,GO:0048029~monosaccharide binding,
Mrpl49	mitochondrial ribosomal protein L49; similar to mitochondrial ribosomal protein L49	Mus musculus	GO:0003735~structural constituent of ribosome,GO:0005198~structural molecule activity,
Mcc	mutated in colorectal cancers	Mus musculus	GO:0005509~calcium ion binding,GO:0043167~ion binding,GO:0043169~cation binding,GO:0046872~metal ion binding,
Myo1d	myosin ID	Mus musculus	GO:0000166~nucleotide binding,GO:0001882~nucleoside binding,GO:0001883~purine nucleoside binding,GO:0003774~motor activity,GO:0003779~actin binding,GO:0005516~calmodulin binding,GO:0005524~ATP binding,GO:0008092~cytoskeletal protein binding,GO:0017076~purine nucleotide binding,GO:0030554~adenyl nucleotide binding,GO:0032553~ribonucleotide binding,GO:0032555~purine ribonucleotide binding,GO:003255…
Nsmaf	neutral sphingomyelinase (N-SMase) activation associated factor	Mus musculus	GO:0005123~death receptor binding,GO:0032813~tumor necrosis factor receptor superfamily binding,
Nr2f6	nuclear receptor subfamily 2, group F, member 6	Mus musculus	GO:0003677~DNA binding,GO:0003700~transcription factor activity,GO:0003707~steroid hormone receptor activity,GO:0004879~ligand-dependent nuclear receptor activity,GO:0008270~zinc ion binding,GO:0030528~transcription regulator activity,GO:0043167~ion binding,GO:0043169~cation binding,GO:0043565~sequence-specific DNA binding,GO:0046872~metal ion binding,GO:0046914~transition metal ion binding,
Nudt7	nudix (nucleoside diphosphate linked moiety X)-type motif 7	Mus musculus	GO:0000287~magnesium ion binding,GO:0003986~acetyl-CoA hydrolase activity,GO:0016289~CoA hydrolase activity,GO:0016790~thiolester hydrolase activity,GO:0030145~manganese ion binding,GO:0043167~ion binding,GO:0043169~cation binding,GO:0046872~metal ion binding,GO:0046914~transition metal ion binding,
Pank1	pantothenate kinase 1	Mus musculus	GO:0000166~nucleotide binding,GO:0001882~nucleoside binding,GO:0001883~purine nucleoside binding,GO:0004594~pantothenate kinase activity,GO:0005524~ATP binding,GO:0017076~purine nucleotide binding,GO:0030554~adenyl nucleotide binding,GO:0032553~ribonucleotide binding,GO:0032555~purine ribonucleotide binding,GO:0032559~adenyl ribonucleotide binding,
Ptch1	patched homolog 1	Mus musculus	GO:0001871~pattern binding,GO:0005113~patched binding,GO:0005496~steroid binding,GO:0005539~glycosaminoglycan binding,GO:0008158~hedgehog receptor activity,GO:0008201~heparin binding,GO:0008270~zinc ion binding,GO:0008289~lipid binding,GO:0015485~cholesterol binding,GO:0030246~carbohydrate binding,GO:0030247~polysaccharide binding,GO:0032934~sterol binding,GO:0043167~ion binding,GO:0043169~cation…
Pitpnm1	phosphatidylinositol transfer protein, membrane-associated 1	Mus musculus	GO:0005509~calcium ion binding,GO:0005543~phospholipid binding,GO:0008289~lipid binding,GO:0043167~ion binding,GO:0043169~cation binding,GO:0046872~metal ion binding,
Pgm2	phosphoglucomutase 2	Mus musculus	GO:0000287~magnesium ion binding,GO:0004614~phosphoglucomutase activity,GO:0016866~intramolecular transferase activity,GO:0016868~intramolecular transferase activity, phosphotransferases,GO:0043167~ion binding,GO:0043169~cation binding,GO:0046872~metal ion binding,
Psd3	pleckstrin and Sec7 domain containing 3	Mus musculus	GO:0005083~small GTPase regulator activity,GO:0005085~guanyl-nucleotide exchange factor activity,GO:0005086~ARF guanyl-nucleotide exchange factor activity,GO:0030695~GTPase regulator activity,GO:0060589~nucleoside-triphosphatase regulator activity,
Atp5g1	predicted gene 12337; predicted gene 10039; predicted gene 4479; ATP synthase, H+ transporting, mitochondrial F0 complex, subunit c (subunit 9), isoform 1	Mus musculus	GO:0008289~lipid binding,GO:0015077~monovalent inorganic cation transmembrane transporter activity,GO:0015078~hydrogen ion transmembrane transporter activity,GO:0022890~inorganic cation transmembrane transporter activity,
Ces6	predicted gene 7208; carboxylesterase 6	Mus musculus	GO:0004091~carboxylesterase activity,
Prrg2	proline-rich Gla (G-carboxyglutamic acid) polypeptide 2	Mus musculus	GO:0005509~calcium ion binding,GO:0043167~ion binding,GO:0043169~cation binding,GO:0046872~metal ion binding,
Rnf4	ring finger protein 4	Mus musculus	GO:0008270~zinc ion binding,GO:0043167~ion binding,GO:0043169~cation binding,GO:0046872~metal ion binding,GO:0046914~transition metal ion binding,
Srr	serine racemase	Mus musculus	GO:0000166~nucleotide binding,GO:0000287~magnesium ion binding,GO:0001882~nucleoside binding,GO:0001883~purine nucleoside binding,GO:0005509~calcium ion binding,GO:0005524~ATP binding,GO:0016594~glycine binding,GO:0016597~amino acid binding,GO:0016854~racemase and epimerase activity,GO:0016855~racemase and epimerase activity, acting on amino acids and derivatives,GO:0017076~purine nucleotide bind…
Siah2	seven in absentia 2	Mus musculus	GO:0004842~ubiquitin-protein ligase activity,GO:0008270~zinc ion binding,GO:0016879~ligase activity, forming carbon-nitrogen bonds,GO:0016881~acid-amino acid ligase activity,GO:0019787~small conjugating protein ligase activity,GO:0043167~ion binding,GO:0043169~cation binding,GO:0046872~metal ion binding,GO:0046914~transition metal ion binding,
Cyp2b9	similar to testosterone 16a-hydroxylase type a; cytochrome P450, family 2, subfamily b, polypeptide 9	Mus musculus	GO:0005506~iron ion binding,GO:0009055~electron carrier activity,GO:0016712~oxidoreductase activity, acting on paired donors, with incorporation or reduction of molecular oxygen, reduced flavin or flavoprotein as one donor, and incorporation of one atom of oxygen,GO:0020037~heme binding,GO:0043167~ion binding,GO:0043169~cation binding,GO:0046872~metal ion binding,GO:0046906~tetrapyrrole binding,G…
Slc27a2	solute carrier family 27 (fatty acid transporter), member 2	Mus musculus	GO:0000166~nucleotide binding,GO:0001882~nucleoside binding,GO:0001883~purine nucleoside binding,GO:0004467~long-chain-fatty-acid-CoA ligase activity,GO:0005319~lipid transporter activity,GO:0005524~ATP binding,GO:0015245~fatty acid transporter activity,GO:0015645~fatty-acid ligase activity,GO:0016877~ligase activity, forming carbon-sulfur bonds,GO:0017076~purine nucleotide binding,GO:0030554~ade…
Slc38a1	solute carrier family 38, member 1	Mus musculus	GO:0005275~amine transmembrane transporter activity,GO:0015171~amino acid transmembrane transporter activity,GO:0015175~neutral amino acid transmembrane transporter activity,GO:0015179~L-amino acid transmembrane transporter activity,GO:0015186~L-glutamine transmembrane transporter activity,GO:0015293~symporter activity,GO:0031402~sodium ion binding,GO:0031420~alkali metal ion binding,GO:0043167~i…
Slc6a12	solute carrier family 6 (neurotransmitter transporter, betaine/GABA), member 12	Mus musculus	GO:0005275~amine transmembrane transporter activity,GO:0005283~sodium:amino acid symporter activity,GO:0005326~neurotransmitter transporter activity,GO:0005328~neurotransmitter:sodium symporter activity,GO:0005332~gamma-aminobutyric acid:sodium symporter activity,GO:0005343~organic acid:sodium symporter activity,GO:0005416~cation:amino acid symporter activity,GO:0015171~amino acid transmembrane t…
Stra13	stimulated by retinoic acid 13	Mus musculus	GO:0003677~DNA binding,
Sulf2	sulfatase 2	Mus musculus	GO:0004065~arylsulfatase activity,GO:0005509~calcium ion binding,GO:0008449~N-acetylglucosamine-6-sulfatase activity,GO:0008484~sulfuric ester hydrolase activity,GO:0043167~ion binding,GO:0043169~cation binding,GO:0046872~metal ion binding,
Tbrg4	transforming growth factor beta regulated gene 4; similar to Transforming growth factor beta regulated gene 4	Mus musculus	GO:0000166~nucleotide binding,GO:0001882~nucleoside binding,GO:0001883~purine nucleoside binding,GO:0004672~protein kinase activity,GO:0005524~ATP binding,GO:0017076~purine nucleotide binding,GO:0030554~adenyl nucleotide binding,GO:0032553~ribonucleotide binding,GO:0032555~purine ribonucleotide binding,GO:0032559~adenyl ribonucleotide binding,
Timm44	translocase of inner mitochondrial membrane 44	Mus musculus	GO:0000166~nucleotide binding,GO:0001882~nucleoside binding,GO:0001883~purine nucleoside binding,GO:0005524~ATP binding,GO:0008320~protein transmembrane transporter activity,GO:0008565~protein transporter activity,GO:0015399~primary active transmembrane transporter activity,GO:0015405~P-P-bond-hydrolysis-driven transmembrane transporter activity,GO:0015450~P-P-bond-hydrolysis-driven protein trans…
Uqcrc2	ubiquinol cytochrome c reductase core protein 2	Mus musculus	GO:0004175~endopeptidase activity,GO:0004222~metalloendopeptidase activity,GO:0008233~peptidase activity,GO:0008237~metallopeptidase activity,GO:0008270~zinc ion binding,GO:0043167~ion binding,GO:0043169~cation binding,GO:0046872~metal ion binding,GO:0046914~transition metal ion binding,GO:0070011~peptidase activity, acting on L-amino acid peptides,
Zfp106	zinc finger protein 106	Mus musculus	GO:0001515~opioid peptide activity,GO:0008270~zinc ion binding,GO:0017124~SH3 domain binding,GO:0019904~protein domain specific binding,GO:0043167~ion binding,GO:0043169~cation binding,GO:0046872~metal ion binding,GO:0046914~transition metal ion binding,
