# Supplementary material for: MicroRNA-Gene Expression Network in Murine Liver during Schistosoma japonicum Infection
Source: PLoS One. 2013 Jun 25;8(6):e67037. doi: 10.1371/journal.pone.0067037 (PMC3692539; doi:10.1371/journal.pone.0067037)
Supplement: Table S12 — MicroRNA-gene relationship and properties of genes and miRNAs presented in Figure 4. (XLS) [file pone.0067037.s013.xls]

## Sheet:  MicroRNA-gene Relationship
MicroRNA	Gene	DESCRIPTION	Interaction
mmu-miR-138	Mad2l1	Mus musculus 8 days embryo whole body cDNA, RIKEN full-length enriched library, clone:5730513E19 product:MAD2 (mitotic arrest deficient, homolog)-like 1 (yeast), full insert sequence.	-0.995243
mmu-miR-138	Myo1d	Mus musculus adult female vagina cDNA, RIKEN full-length enriched library, clone:9930104H07 product:MYOSIN-1D, full insert sequence.	-0.996064
mmu-miR-138	Lrrc28	Mus musculus adult male liver cDNA, RIKEN full-length enriched library, clone:1300004K21 product:RIKEN cDNA 2210012C09 gene, full insert sequence.	-0.998702
mmu-miR-138	Cpt1a	Mus musculus carnitine palmitoyltransferase 1a, liver, mRNA (cDNA clone MGC:6510 IMAGE:2649352), complete cds.	-0.998056
mmu-miR-138	Zfp106	Mus musculus NOD-derived CD11c +ve dendritic cells cDNA, RIKEN full-length enriched library, clone:F630116E12 product:zinc finger protein 106, full insert sequence.	-0.998222
mmu-miR-138	Eif4ebp2	Mus musculus eukaryotic translation initiation factor 4E binding protein 2, mRNA (cDNA clone MGC:141219 IMAGE:40056467), complete cds.	-0.999947
mmu-miR-382*	Psd3	Mus musculus 10 days neonate skin cDNA, RIKEN full-length enriched library, clone:4732433O14 product:hypothetical SEC7-like domain/SEC7 domain profile containing protein, full insert sequence.	-0.999662
mmu-miR-382*	Ablim1	Mus musculus adult male kidney cDNA, RIKEN full-length enriched library, clone:F520009N11 product:actin-binding LIM protein 1, full insert sequence.	-0.998295
mmu-miR-382*	C330023M02Rik	Mus musculus RIKEN cDNA C330023M02 gene, mRNA (cDNA clone MGC:163803 IMAGE:40130449), complete cds.	-0.99734
mmu-miR-300	Pqlc1	Mus musculus bone marrow macrophage cDNA, RIKEN full-length enriched library, clone:I830126F06 product:hypothetical Cystinosin/ERS1p repeat containing protein, full insert sequence.	-0.996868
mmu-miR-300	Meis1	Mus musculus 16 days embryo head cDNA, RIKEN full-length enriched library, clone:C130002C08 product:myeloid ecotropic viral integration site 1, full insert sequence.	-0.997166
mmu-miR-300	F13b	Mus musculus coagulation factor XIII, beta subunit, mRNA (cDNA clone MGC:29126 IMAGE:5051604), complete cds.	-0.995125
mmu-miR-127*	Mbl2	Mus musculus mannose binding lectin (C), mRNA (cDNA clone MGC:18500 IMAGE:4212216), complete cds.	-0.995361
mmu-miR-34a	Rnf4	Mus musculus 8 days embryo whole body cDNA, RIKEN full-length enriched library, clone:5730529C03 product:ring finger protein 4, full insert sequence.	-0.996759
mmu-miR-34a	Cyp2c50	Mus musculus adult male liver tumor cDNA, RIKEN full-length enriched library, clone:C730018O05 product:cytochrome P450, family 2, subfamily c, polypeptide 50, full insert sequence.	-0.997298
mmu-miR-485	Mbl2	Mus musculus mannose binding lectin (C), mRNA (cDNA clone MGC:18500 IMAGE:4212216), complete cds.	-0.997307
mmu-miR-380-5p	Mbl2	Mus musculus mannose binding lectin (C), mRNA (cDNA clone MGC:18500 IMAGE:4212216), complete cds.	-0.998592
mmu-miR-380-5p	Exoc3l2	Synthetic construct Mus musculus clone IMAGE:100014754, MGC:175509 exocyst complex component 3-like 2 (Exoc3l2) mRNA, encodes complete protein.	-0.996449
mmu-miR-150*	Hmgcs2	Mus musculus 3-hydroxy-3-methylglutaryl-Coenzyme A synthase 2, mRNA (cDNA clone MGC:25633 IMAGE:4216637), complete cds.	-0.995267
mmu-miR-296-3p	Exoc3l2	Synthetic construct Mus musculus clone IMAGE:100014754, MGC:175509 exocyst complex component 3-like 2 (Exoc3l2) mRNA, encodes complete protein.	-0.995495
mmu-miR-672	Cpt1a	Mus musculus carnitine palmitoyltransferase 1a, liver, mRNA (cDNA clone MGC:6510 IMAGE:2649352), complete cds.	-0.995225
mmu-miR-672	Creb3l3	Mus musculus cAMP responsive element binding protein 3-like 3, mRNA (cDNA clone MGC:18836 IMAGE:4211480), complete cds.	-0.995438
mmu-miR-672	Sulf2	Mus musculus mRNA for mKIAA1247 protein.	-0.996396
mmu-miR-672	Gclm	Mus musculus glutamate-cysteine ligase , modifier subunit, mRNA (cDNA clone MGC:164035 IMAGE:40130681), complete cds.	-0.995318
mmu-miR-672	Cyp2d10	Mus musculus cytochrome P450, family 2, subfamily d, polypeptide 10, mRNA (cDNA clone MGC:14081 IMAGE:4193743), complete cds.	-0.99651
mmu-miR-672	D930014E17Rik	Synthetic construct Mus musculus clone IMAGE:100014236, MGC:173332 RIKEN cDNA D930014E17 gene (D930014E17Rik) mRNA, encodes complete protein.	-0.996903
mmu-miR-672	Decr1	Mus musculus 2,4-dienoyl CoA reductase 1, mitochondrial, mRNA (cDNA clone MGC:54470 IMAGE:6469277), complete cds.	-0.997388
mmu-miR-672	Eif4ebp2	Mus musculus eukaryotic translation initiation factor 4E binding protein 2, mRNA (cDNA clone MGC:141219 IMAGE:40056467), complete cds.	-0.998929
mmu-miR-369-3p	Ptch1	Synthetic construct Mus musculus clone IMAGE:100062393, MGC:190864 patched homolog 1 (Ptch1) mRNA, encodes complete protein.	-0.999715
mmu-miR-369-3p	Meis1	Mus musculus 16 days embryo head cDNA, RIKEN full-length enriched library, clone:C130002C08 product:myeloid ecotropic viral integration site 1, full insert sequence.	-0.998889
mmu-miR-199b*	Exoc3l2	Synthetic construct Mus musculus clone IMAGE:100014754, MGC:175509 exocyst complex component 3-like 2 (Exoc3l2) mRNA, encodes complete protein.	-0.998942
mmu-miR-362-3p	Hamp2	Mus musculus hepcidin antimicrobial peptide 2, mRNA (cDNA clone MGC:107568 IMAGE:6765293), complete cds.	-0.998
mmu-miR-339-3p	Yipf3	Mus musculus Yip1 domain family, member 3, mRNA (cDNA clone MGC:30294 IMAGE:5123736), complete cds.	-0.996764
mmu-miR-339-3p	Siah2	Mus musculus seven in absentia 2, mRNA (cDNA clone MGC:67119 IMAGE:5701212), complete cds.	-0.996593
mmu-miR-339-3p	Mtx1	Mus musculus metaxin 1, mRNA (cDNA clone MGC:35996 IMAGE:5355724), complete cds.	-0.999701
mmu-miR-339-3p	Dag1	Mus musculus 16 days neonate cerebellum cDNA, RIKEN full-length enriched library, clone:9630044C10 product:dystroglycan 1, full insert sequence.	-0.997739
mmu-miR-339-3p	Car3	Mus musculus adult male xiphoid cartilage cDNA, RIKEN full-length enriched library, clone:5230400J22 product:carbonic anhydrase 3, full insert sequence.	-0.999576
mmu-miR-339-3p	Galk1	Mus musculus galactokinase 1, mRNA (cDNA clone MGC:29019 IMAGE:3490224), complete cds.	-0.996306
mmu-miR-339-3p	Aldh1a1	Mus musculus aldehyde dehydrogenase family 1, subfamily A1, mRNA (cDNA clone MGC:62611 IMAGE:6477503), complete cds.	-0.998993
mmu-miR-129-5p	Dera	Mus musculus adult male thymus cDNA, RIKEN full-length enriched library, clone:5830470O22 product:similar to Putative deoxyribose-phosphate aldolase (EC 4.1.2.4) (Phosphodeoxyriboaldolase) (Deoxyriboaldolase) (DERA) [Mus musculus], full insert sequence.	-0.995425
mmu-miR-129-5p	1110020G09Rik	Mus musculus adult male testis cDNA, RIKEN full-length enriched library, clone:4933430B08 product:hypothetical protein, full insert sequence.	-0.99947
mmu-miR-129-5p	BC013529	Mus musculus adult male intestinal mucosa cDNA, RIKEN full-length enriched library, clone:G630077E05 product:hypothetical protein, full insert sequence.	-0.997557
mmu-miR-129-5p	Mrpl49	Mus musculus 10 days embryo whole body cDNA, RIKEN full-length enriched library, clone:2610002C10 product:mitochondrial ribosomal protein L49, full insert sequence.	-0.995877
mmu-miR-532-3p	Pqlc1	Mus musculus bone marrow macrophage cDNA, RIKEN full-length enriched library, clone:I830126F06 product:hypothetical Cystinosin/ERS1p repeat containing protein, full insert sequence.	-0.999611
mmu-miR-532-3p	Ftsj1	Mus musculus FtsJ homolog 1 (E. coli), mRNA (cDNA clone MGC:41313 IMAGE:3468633), complete cds.	-0.995497
mmu-miR-155	Rmnd5a	Mus musculus required for meiotic nuclear division 5 homolog A (S. cerevisiae), mRNA (cDNA clone IMAGE:4458681), with apparent retained intron.	-0.997736
mmu-miR-222	Bahcc1	Mus musculus KIAA1447 mRNA for KIAA1447, complete cds.	-0.997919
mmu-miR-351	Cecr5	Mus musculus cat eye syndrome chromosome region, candidate 5 homolog (human), mRNA (cDNA clone MGC:25951 IMAGE:4238201), complete cds.	-0.998862
mmu-miR-351	Coasy	Synthetic construct Mus musculus clone IMAGE:100062315, MGC:190835 Coenzyme A synthase (Coasy) mRNA, encodes complete protein.	-0.99817
mmu-miR-351	Ephx2	Mus musculus adult male kidney cDNA, RIKEN full-length enriched library, clone:0610009K09 product:SOLUBLE EPOXIDE HYDROLASE (SEH) (EC 3.3.2.3) (EPOXIDE HYDRATASE) (CYTOSOLIC EPOXIDE HYDROLASE) (CEH) homolog [Mus musculus], full insert sequence.	-0.996255
mmu-miR-351	Ddb2	Mus musculus damage specific DNA binding protein 2, mRNA (cDNA clone IMAGE:30139393).	-0.995167
mmu-miR-351	Mlycd	Mus musculus malonyl-CoA decarboxylase, mRNA (cDNA clone IMAGE:5098838), partial cds.	-0.998273
mmu-miR-351	Timm44	Mus musculus translocase of inner mitochondrial membrane 44, mRNA (cDNA clone IMAGE:40111000), partial cds.	-0.999134
mmu-miR-351	Faah	Mus musculus adult male medulla oblongata cDNA, RIKEN full-length enriched library, clone:6330576B15 product:fatty acid amide hydrolase, full insert sequence.	-0.999943
mmu-miR-351	Pkp4	Mus musculus 12 days embryo embryonic body between diaphragm region and neck cDNA, RIKEN full-length enriched library, clone:9430019K17 product:PS1LY2H-25 PROTEIN homolog [Homo sapiens], full insert sequence.	-0.997429
mmu-miR-21*	Telo2	Mus musculus 10 days neonate skin cDNA, RIKEN full-length enriched library, clone:4732427P14 product:Similar to C305C8.3.1, full insert sequence.	-0.998917
mmu-miR-21*	Mrpl49	Mus musculus 10 days embryo whole body cDNA, RIKEN full-length enriched library, clone:2610002C10 product:mitochondrial ribosomal protein L49, full insert sequence.	-0.996916
mmu-miR-21*	Pank1	Mus musculus 6 days neonate head cDNA, RIKEN full-length enriched library, clone:5430426F23 product:PANTOTHENATE KINASE 1 BETA (EC 2.7.1.33) homolog [Mus musculus], full insert sequence.	-0.998728
mmu-miR-21*	Cyp2b9	Mus musculus cytochrome P450, family 2, subfamily b, polypeptide 9, mRNA (cDNA clone MGC:155762 IMAGE:40129448), complete cds.	-0.996339
mmu-miR-500	Ndufa6	Mus musculus NADH dehydrogenase (ubiquinone) 1 alpha subcomplex, 6 (B14), mRNA (cDNA clone MGC:58171 IMAGE:6773780), complete cds.	-0.995647
mmu-miR-500	Foxn3	Mus musculus cDNA, clone:Y2G0113D08, strand:minus, reference:ENSEMBL:Mouse-Transcript-ENST:ENSMUST00000046859, based on BLAT search.	-0.996684
mmu-miR-500	Ldlr	Mus musculus 9 days embryo whole body cDNA, RIKEN full-length enriched library, clone:D030054N16 product:low density lipoprotein receptor, full insert sequence.	-0.996013
mmu-miR-500	Stra13	Synthetic construct Mus musculus clone IMAGE:100062084, MGC:190346 stimulated by retinoic acid 13 (Stra13) mRNA, encodes complete protein.	-0.998438
mmu-miR-434-5p	Exoc3l2	Synthetic construct Mus musculus clone IMAGE:100014754, MGC:175509 exocyst complex component 3-like 2 (Exoc3l2) mRNA, encodes complete protein.	-0.996087
mmu-miR-381	Pqlc1	Mus musculus bone marrow macrophage cDNA, RIKEN full-length enriched library, clone:I830126F06 product:hypothetical Cystinosin/ERS1p repeat containing protein, full insert sequence.	-0.996313
mmu-miR-669c	Cyp3a25	Mus musculus cytochrome P450, family 3, subfamily a, polypeptide 25, mRNA (cDNA clone MGC:30226 IMAGE:5124151), complete cds.	-0.995242
mmu-miR-669c	Isca2	Mus musculus adult male brain cDNA, RIKEN full-length enriched library, clone:0710001C05 product:hypothetical Hypothetical hesB/yadR/yfhF family containing protein, full insert sequence.	-0.997378
mmu-miR-669c	Slc27a2	Mus musculus solute carrier family 27 (fatty acid transporter), member 2, mRNA (cDNA clone MGC:18372 IMAGE:4236616), complete cds.	-0.997988
mmu-miR-669c	Nqo2	Mus musculus adult male small intestine cDNA, RIKEN full-length enriched library, clone:2010206N20 product:NAD(P)H menadione oxidoreductase 2, dioxin inducible, full insert sequence.	-0.996064
mmu-miR-411	Actr6	Mus musculus ARP6 actin-related protein 6 homolog (yeast), mRNA (cDNA clone MGC:69978 IMAGE:6509757), complete cds.	-0.995622
mmu-miR-411	F13b	Mus musculus coagulation factor XIII, beta subunit, mRNA (cDNA clone MGC:29126 IMAGE:5051604), complete cds.	-0.998747
mmu-miR-411	Ptch1	Synthetic construct Mus musculus clone IMAGE:100062393, MGC:190864 patched homolog 1 (Ptch1) mRNA, encodes complete protein.	-0.999547
mmu-miR-106b*	BC013529	Mus musculus adult male intestinal mucosa cDNA, RIKEN full-length enriched library, clone:G630077E05 product:hypothetical protein, full insert sequence.	-0.999134
mmu-miR-382	F13b	Mus musculus coagulation factor XIII, beta subunit, mRNA (cDNA clone MGC:29126 IMAGE:5051604), complete cds.	-0.997642
mmu-miR-345-5p	Pitpnm1	Mus musculus membrane-associated phosphatidylinositol transfer protein (mpt1) mRNA, complete cds.	-0.998138
mmu-miR-345-5p	Inpp5d	Mus musculus SH2-containing inositol phosphatase (Ship) mRNA, complete cds.	-0.995209
mmu-miR-345-5p	Treml4	Mus musculus triggering receptor expressed on myeloid cells-like 4, mRNA (cDNA clone MGC:151468 IMAGE:40126410), complete cds.	-0.999394
mmu-miR-210	Uqcrc2	Mus musculus ubiquinol cytochrome c reductase core protein 2, mRNA (cDNA clone MGC:6453 IMAGE:2609295), complete cds.	-0.99933
mmu-miR-210	Atp5g1	Mus musculus adult male tongue cDNA, RIKEN full-length enriched library, clone:2300002A02 product:ATP synthase, H+ transporting, mitochondrial F0 complex, subunit c (subunit 9), isoform 1, full insert sequence.	-0.996985
mmu-miR-210	Prrg2	Mus musculus proline-rich Gla (G-carboxyglutamic acid) polypeptide 2, mRNA (cDNA clone MGC:36210 IMAGE:4159863), complete cds.	-0.997205
mmu-miR-210	Fbxw11	Mus musculus mammary gland RCB-0526 Jyg-MC(A) cDNA, RIKEN full-length enriched library, clone:G830018H24 product:F-box and WD-40 domain protein 1B, full insert sequence.	-0.995609
mmu-miR-210	Pkp4	Mus musculus 12 days embryo embryonic body between diaphragm region and neck cDNA, RIKEN full-length enriched library, clone:9430019K17 product:PS1LY2H-25 PROTEIN homolog [Homo sapiens], full insert sequence.	-0.998039
mmu-miR-210	Cd300lg	Mus musculus mRNA for nepmucin isoform B, complete cds.	-0.995148
mmu-miR-214	Nudt7	Mus musculus 10 days embryo whole body cDNA, RIKEN full-length enriched library, clone:2600009J04 product:nudix (nucleoside diphosphate linked moiety X)-type motif 7, full insert sequence.	-0.996927
mmu-miR-322*	Fbxo7	Mus musculus melanocyte cDNA, RIKEN full-length enriched library, clone:G270092O18 product:F-box only protein 7, full insert sequence.	-0.999707
mmu-miR-15b	Rmnd5a	Mus musculus required for meiotic nuclear division 5 homolog A (S. cerevisiae), mRNA (cDNA clone IMAGE:4458681), with apparent retained intron.	-0.99592
mmu-miR-139-3p	Sfmbt1	Mus musculus ES cells cDNA, RIKEN full-length enriched library, clone:2410140O16 product:Scm-like with four mbt domains 1, full insert sequence.	-0.996542
mmu-miR-199a-5p	Eif4ebp3	Mus musculus eukaryotic translation initiation factor 4E binding protein 3, mRNA (cDNA clone MGC:130577 IMAGE:40055518), complete cds.	-0.996306
mmu-miR-199a-5p	Pqlc1	Mus musculus bone marrow macrophage cDNA, RIKEN full-length enriched library, clone:I830126F06 product:hypothetical Cystinosin/ERS1p repeat containing protein, full insert sequence.	-0.9975
mmu-miR-215	Acads	Mus musculus acyl-Coenzyme A dehydrogenase, short chain, mRNA (cDNA clone MGC:28900 IMAGE:4913813), complete cds.	-0.997148
mmu-miR-215	Mcc	Mus musculus mutated in colorectal cancers (Mcc), transcript variant 1, mRNA.	-0.99564
mmu-miR-215	Nbeal1	PREDICTED: Mus musculus neurobeachin like 1 (Nbeal1), mRNA.	-0.998905
mmu-miR-184	Hmgcs2	Mus musculus 3-hydroxy-3-methylglutaryl-Coenzyme A synthase 2, mRNA (cDNA clone MGC:25633 IMAGE:4216637), complete cds.	-0.998874
mmu-miR-501-3p	Nxt2	Mus musculus nuclear transport factor 2-like export factor 2, mRNA (cDNA clone MGC:92997 IMAGE:30361776), complete cds.	-0.995995
mmu-miR-501-3p	Mtx1	Mus musculus metaxin 1, mRNA (cDNA clone MGC:35996 IMAGE:5355724), complete cds.	-0.998739
mmu-miR-501-3p	Acads	Mus musculus acyl-Coenzyme A dehydrogenase, short chain, mRNA (cDNA clone MGC:28900 IMAGE:4913813), complete cds.	-0.998128
mmu-miR-322	Atp5g1	Mus musculus adult male tongue cDNA, RIKEN full-length enriched library, clone:2300002A02 product:ATP synthase, H+ transporting, mitochondrial F0 complex, subunit c (subunit 9), isoform 1, full insert sequence.	-0.99814
mmu-miR-322	Pgm2	Mus musculus phosphoglucomutase 2, mRNA (cDNA clone IMAGE:3968231), containing frame-shift errors.	-0.99581
mmu-miR-322	Tbrg4	Mus musculus CRL-1722 L5178Y-R cDNA, RIKEN full-length enriched library, clone:I730057A12 product:transforming growth factor beta regulated gene 4, full insert sequence.	-0.995837
mmu-miR-322	Slc6a12	Mus musculus solute carrier family 6 (neurotransmitter transporter, betaine/GABA), member 12, mRNA (cDNA clone MGC:29153 IMAGE:5053116), complete cds.	-0.996794
mmu-miR-322	Aadat	Mus musculus aminoadipate aminotransferase, mRNA (cDNA clone MGC:13720 IMAGE:4160508), complete cds.	-0.99633
mmu-miR-362-5p	Mbl2	Mus musculus mannose binding lectin (C), mRNA (cDNA clone MGC:18500 IMAGE:4212216), complete cds.	-0.995202
mmu-miR-652	Pkp4	Mus musculus 12 days embryo embryonic body between diaphragm region and neck cDNA, RIKEN full-length enriched library, clone:9430019K17 product:PS1LY2H-25 PROTEIN homolog [Homo sapiens], full insert sequence.	-0.995046
mmu-miR-652	Tsen54	Mus musculus tRNA splicing endonuclease 54 homolog (SEN54, S. cerevisiae), mRNA (cDNA clone IMAGE:40090880), with apparent retained intron.	-0.996562
mmu-miR-652	Coasy	Synthetic construct Mus musculus clone IMAGE:100062315, MGC:190835 Coenzyme A synthase (Coasy) mRNA, encodes complete protein.	-0.999322
mmu-miR-652	Acaa1b	Mus musculus acetyl-Coenzyme A acyltransferase 1B, mRNA (cDNA clone MGC:29978 IMAGE:5123887), complete cds.	-0.998551
mmu-miR-34c	Cyp2c50	Mus musculus adult male liver tumor cDNA, RIKEN full-length enriched library, clone:C730018O05 product:cytochrome P450, family 2, subfamily c, polypeptide 50, full insert sequence.	-0.997051
mmu-miR-34c	Rnf4	Mus musculus 8 days embryo whole body cDNA, RIKEN full-length enriched library, clone:5730529C03 product:ring finger protein 4, full insert sequence.	-0.999552
mmu-miR-107	Fxyd5	Mus musculus FXYD domain-containing ion transport regulator 5 (Fxyd5), transcript variant 1, mRNA.	-0.997944
mmu-miR-183	Hmgcs2	Mus musculus 3-hydroxy-3-methylglutaryl-Coenzyme A synthase 2, mRNA (cDNA clone MGC:25633 IMAGE:4216637), complete cds.	-0.997888
mmu-miR-146b	Fmo1	Mus musculus adult male kidney cDNA, RIKEN full-length enriched library, clone:F530003I06 product:flavin containing monooxygenase 1, full insert sequence.	-0.999963
mmu-miR-146b	Siah2	Mus musculus seven in absentia 2, mRNA (cDNA clone MGC:67119 IMAGE:5701212), complete cds.	-0.998182
mmu-miR-25	Slc27a2	Mus musculus solute carrier family 27 (fatty acid transporter), member 2, mRNA (cDNA clone MGC:18372 IMAGE:4236616), complete cds.	-0.999357
mmu-miR-25	Mup3	Mus musculus major urinary protein 3, mRNA (cDNA clone MGC:28540 IMAGE:4194688), complete cds.	-0.996272
mmu-miR-25	Madd	Mus musculus MAP-kinase activating death domain, mRNA (cDNA clone IMAGE:5371830), with apparent retained intron.	-0.995156
mmu-miR-25	Cyp2d22	Mus musculus cytochrome P450, family 2, subfamily d, polypeptide 22, mRNA (cDNA clone MGC:28893 IMAGE:4912394), complete cds.	-0.996824
mmu-miR-25	Ces6	Mus musculus carboxylesterase 6, mRNA (cDNA clone MGC:37417 IMAGE:4981579), complete cds.	-0.999501
mmu-miR-25	Nsmaf	Mus musculus neutral sphingomyelinase (N-SMase) activation associated factor, mRNA (cDNA clone MGC:175850 IMAGE:40131266), complete cds.	-0.996833
mmu-miR-181a	Cd1d2	Mus musculus CD1d2 antigen, mRNA (cDNA clone MGC:68264 IMAGE:5328694), complete cds.	-0.998784
mmu-miR-199a-3p	Fbxo7	Mus musculus melanocyte cDNA, RIKEN full-length enriched library, clone:G270092O18 product:F-box only protein 7, full insert sequence.	-0.997359
mmu-miR-199a-3p	Srr	Mus musculus adult male corpora quadrigemina cDNA, RIKEN full-length enriched library, clone:B230334I23 product:serine racemase, full insert sequence.	-0.995468
mmu-miR-31	Nfam1	Mus musculus NOD-derived CD11c +ve dendritic cells cDNA, RIKEN full-length enriched library, clone:F630107I03 product:NFAT activation molecule 1 precursor (Calcineurin/NFAT-activating ITAM-containing protein) homolog [Mus musculus], full insert sequence.	-0.999617
mmu-miR-31	Alpk1	PREDICTED: Mus musculus alpha-kinase 1, transcript variant 2 (Alpk1), mRNA.	-0.998126
mmu-miR-31	Cnn2	Mus musculus calponin 2, mRNA (cDNA clone MGC:8135 IMAGE:3589470), complete cds.	-0.999792
mmu-miR-31	Alx4	Mus musculus aristaless 4, mRNA (cDNA clone MGC:59384 IMAGE:6506755), complete cds.	-0.999987
mmu-miR-31	Lyl1	Mus musculus lymphoblastomic leukemia, mRNA (cDNA clone MGC:11650 IMAGE:3598911), complete cds.	-0.996376
mmu-miR-31	Eya2	Mus musculus strain 129.AKR EYA2 alpha (Eya2) mRNA, complete cds	-0.997482
mmu-miR-31	Mki67	Mus musculus 8 days embryo whole body cDNA, RIKEN full-length enriched library, clone:5730578O05 product:antigen identified by monoclonal antibody Ki 67, full insert sequence.	-0.998489
mmu-miR-31	Slc38a1	Mus musculus 10 days neonate cerebellum cDNA, RIKEN full-length enriched library, clone:B930066N23 product:AMINO ACID TRANSPORTER NAT-2 homolog [Mus musculus], full insert sequence.	-0.995043
mmu-miR-142-3p	Rmnd5a	Mus musculus required for meiotic nuclear division 5 homolog A (S. cerevisiae), mRNA (cDNA clone IMAGE:4458681), with apparent retained intron.	-0.997422
mmu-miR-15a	Exph5	Mus musculus exophilin 5, mRNA (cDNA clone MGC:141574 IMAGE:40087301), complete cds.	-0.997651
mmu-miR-15a	Mlycd	Mus musculus malonyl-CoA decarboxylase, mRNA (cDNA clone IMAGE:5098838), partial cds.	-0.995475
mmu-miR-15a	Atp5g1	Mus musculus adult male tongue cDNA, RIKEN full-length enriched library, clone:2300002A02 product:ATP synthase, H+ transporting, mitochondrial F0 complex, subunit c (subunit 9), isoform 1, full insert sequence.	-0.996368
mmu-miR-340-5p	Atp5g1	Mus musculus adult male tongue cDNA, RIKEN full-length enriched library, clone:2300002A02 product:ATP synthase, H+ transporting, mitochondrial F0 complex, subunit c (subunit 9), isoform 1, full insert sequence.	-0.998052
mmu-miR-27a	Nr2f6	Mus musculus cDNA, clone:Y2G0138C18, strand:minus, reference:ENSEMBL:Mouse-Transcript-ENST:ENSMUST00000002466, based on BLAT search.	-0.99569
mmu-miR-27a	Acads	Mus musculus acyl-Coenzyme A dehydrogenase, short chain, mRNA (cDNA clone MGC:28900 IMAGE:4913813), complete cds.	-0.997175
mmu-let-7i	Stra13	Synthetic construct Mus musculus clone IMAGE:100062084, MGC:190346 stimulated by retinoic acid 13 (Stra13) mRNA, encodes complete protein.	-0.996549
mmu-let-7i	Grtp1	Mus musculus GH regulated TBC protein 1, mRNA (cDNA clone MGC:27905 IMAGE:3500563), complete cds.	-0.996922
mmu-let-7i	Isca2	Mus musculus adult male brain cDNA, RIKEN full-length enriched library, clone:0710001C05 product:hypothetical Hypothetical hesB/yadR/yfhF family containing protein, full insert sequence.	-0.996763
mmu-miR-16	Exoc3l2	Synthetic construct Mus musculus clone IMAGE:100014754, MGC:175509 exocyst complex component 3-like 2 (Exoc3l2) mRNA, encodes complete protein.	-0.997086
mmu-let-7e	Cyp2f2	Mus musculus cytochrome P450, family 2, subfamily f, polypeptide 2, mRNA (cDNA clone MGC:11546 IMAGE:3968809), complete cds.	-0.999752
mmu-let-7e	Isca2	Mus musculus adult male brain cDNA, RIKEN full-length enriched library, clone:0710001C05 product:hypothetical Hypothetical hesB/yadR/yfhF family containing protein, full insert sequence.	-0.997457
mmu-let-7e	Galk1	Mus musculus galactokinase 1, mRNA (cDNA clone MGC:29019 IMAGE:3490224), complete cds.	-0.996011
mmu-miR-24	Trappc4	Mus musculus trafficking protein particle complex 4, mRNA (cDNA clone MGC:49061 IMAGE:5401311), complete cds.	-0.998069
mmu-miR-24	Hsd17b6	Mus musculus hydroxysteroid (17-beta) dehydrogenase 6, mRNA (cDNA clone MGC:30306 IMAGE:5135142), complete cds.	-0.998358
mmu-miR-126-5p	Hn1l	Mus musculus hematological and neurological expressed 1-like, mRNA (cDNA clone MGC:67177 IMAGE:6815840), complete cds.	-0.995838
mmu-miR-99b	Sfmbt1	Mus musculus ES cells cDNA, RIKEN full-length enriched library, clone:2410140O16 product:Scm-like with four mbt domains 1, full insert sequence.	-0.998671
mmu-miR-99b	Hmgcs2	Mus musculus 3-hydroxy-3-methylglutaryl-Coenzyme A synthase 2, mRNA (cDNA clone MGC:25633 IMAGE:4216637), complete cds.	-0.998152
mmu-miR-93	Telo2	Mus musculus 10 days neonate skin cDNA, RIKEN full-length enriched library, clone:4732427P14 product:Similar to C305C8.3.1, full insert sequence.	-0.997536
mmu-miR-93	Cyp2d22	Mus musculus cytochrome P450, family 2, subfamily d, polypeptide 22, mRNA (cDNA clone MGC:28893 IMAGE:4912394), complete cds.	-0.995156
mmu-miR-93	Fmo1	Mus musculus adult male kidney cDNA, RIKEN full-length enriched library, clone:F530003I06 product:flavin containing monooxygenase 1, full insert sequence.	-0.997933
mmu-miR-93	Depdc7	Mus musculus DEP domain containing 7, mRNA (cDNA clone MGC:19163 IMAGE:4222591), complete cds.	-0.999295
mmu-miR-140*	Slc25a42	Mus musculus 2 days pregnant adult female oviduct cDNA, RIKEN full-length enriched library, clone:E230039B19 product:hypothetical Mitochondrial carrier protein/Mitochondrial substrate carrier containing protein, full insert sequence.	-0.998798
mmu-miR-191	Ubqln4	Mus musculus ES cells cDNA, RIKEN full-length enriched library, clone:2410164A15 product:UBIN (Ataxin-1 ubiquitin-like interacting protein) homolog [Mus musculus], full insert sequence.	-0.996162

## Sheet: Properties of genes and miRNAs
Gene symbol	Gene name	Degree		MicroRNA	Degree
Exoc3l2	Synthetic construct Mus musculus clone IMAGE:100014754, MGC:175509 exocyst complex component 3-like 2 (Exoc3l2) mRNA, encodes complete protein.	5		mmu-miR-31	8
Atp5g1	Mus musculus adult male tongue cDNA, RIKEN full-length enriched library, clone:2300002A02 product:ATP synthase, H+ transporting, mitochondrial F0 complex, subunit c (subunit 9), isoform 1, full insert sequence.	4		mmu-miR-351	8
Hmgcs2	Mus musculus 3-hydroxy-3-methylglutaryl-Coenzyme A synthase 2, mRNA (cDNA clone MGC:25633 IMAGE:4216637), complete cds.	4		mmu-miR-672	8
Mbl2	Mus musculus mannose binding lectin (C), mRNA (cDNA clone MGC:18500 IMAGE:4212216), complete cds.	4		mmu-miR-339-3p	7
Pqlc1	Mus musculus bone marrow macrophage cDNA, RIKEN full-length enriched library, clone:I830126F06 product:hypothetical Cystinosin/ERS1p repeat containing protein, full insert sequence.	4		mmu-miR-138	6
Acads	Mus musculus acyl-Coenzyme A dehydrogenase, short chain, mRNA (cDNA clone MGC:28900 IMAGE:4913813), complete cds.	3		mmu-miR-210	6
F13b	Mus musculus coagulation factor XIII, beta subunit, mRNA (cDNA clone MGC:29126 IMAGE:5051604), complete cds.	3		mmu-miR-25	6
Isca2	Mus musculus adult male brain cDNA, RIKEN full-length enriched library, clone:0710001C05 product:hypothetical Hypothetical hesB/yadR/yfhF family containing protein, full insert sequence.	3		mmu-miR-322	5
Pkp4	Mus musculus 12 days embryo embryonic body between diaphragm region and neck cDNA, RIKEN full-length enriched library, clone:9430019K17 product:PS1LY2H-25 PROTEIN homolog [Homo sapiens], full insert sequence.	3		mmu-miR-21*	4
Rmnd5a	Mus musculus required for meiotic nuclear division 5 homolog A (S. cerevisiae), mRNA (cDNA clone IMAGE:4458681), with apparent retained intron.	3		mmu-miR-129-5p	4
BC013529	Mus musculus adult male intestinal mucosa cDNA, RIKEN full-length enriched library, clone:G630077E05 product:hypothetical protein, full insert sequence.	2		mmu-miR-500	4
Coasy	Synthetic construct Mus musculus clone IMAGE:100062315, MGC:190835 Coenzyme A synthase (Coasy) mRNA, encodes complete protein.	2		mmu-miR-652	4
Cpt1a	Mus musculus carnitine palmitoyltransferase 1a, liver, mRNA (cDNA clone MGC:6510 IMAGE:2649352), complete cds.	2		mmu-miR-669c	4
Cyp2c50	Mus musculus adult male liver tumor cDNA, RIKEN full-length enriched library, clone:C730018O05 product:cytochrome P450, family 2, subfamily c, polypeptide 50, full insert sequence.	2		mmu-miR-93	4
Cyp2d22	Mus musculus cytochrome P450, family 2, subfamily d, polypeptide 22, mRNA (cDNA clone MGC:28893 IMAGE:4912394), complete cds.	2		mmu-let-7e	3
Eif4ebp2	Mus musculus eukaryotic translation initiation factor 4E binding protein 2, mRNA (cDNA clone MGC:141219 IMAGE:40056467), complete cds.	2		mmu-let-7i	3
Fbxo7	Mus musculus melanocyte cDNA, RIKEN full-length enriched library, clone:G270092O18 product:F-box only protein 7, full insert sequence.	2		mmu-miR-15a	3
Fmo1	Mus musculus adult male kidney cDNA, RIKEN full-length enriched library, clone:F530003I06 product:flavin containing monooxygenase 1, full insert sequence.	2		mmu-miR-215	3
Galk1	Mus musculus galactokinase 1, mRNA (cDNA clone MGC:29019 IMAGE:3490224), complete cds.	2		mmu-miR-300	3
Meis1	Mus musculus 16 days embryo head cDNA, RIKEN full-length enriched library, clone:C130002C08 product:myeloid ecotropic viral integration site 1, full insert sequence.	2		mmu-miR-345-5p	3
Mlycd	Mus musculus malonyl-CoA decarboxylase, mRNA (cDNA clone IMAGE:5098838), partial cds.	2		mmu-miR-382*	3
Mtx1	Mus musculus metaxin 1, mRNA (cDNA clone MGC:35996 IMAGE:5355724), complete cds.	2		mmu-miR-411	3
Ptch1	Synthetic construct Mus musculus clone IMAGE:100062393, MGC:190864 patched homolog 1 (Ptch1) mRNA, encodes complete protein.	2		mmu-miR-501-3p	3
Rnf4	Mus musculus 8 days embryo whole body cDNA, RIKEN full-length enriched library, clone:5730529C03 product:ring finger protein 4, full insert sequence.	2		mmu-miR-146b	2
Sfmbt1	Mus musculus ES cells cDNA, RIKEN full-length enriched library, clone:2410140O16 product:Scm-like with four mbt domains 1, full insert sequence.	2		mmu-miR-199a-3p	2
Siah2	Mus musculus seven in absentia 2, mRNA (cDNA clone MGC:67119 IMAGE:5701212), complete cds.	2		mmu-miR-199a-5p	2
Slc27a2	Mus musculus solute carrier family 27 (fatty acid transporter), member 2, mRNA (cDNA clone MGC:18372 IMAGE:4236616), complete cds.	2		mmu-miR-24	2
Stra13	Synthetic construct Mus musculus clone IMAGE:100062084, MGC:190346 stimulated by retinoic acid 13 (Stra13) mRNA, encodes complete protein.	2		mmu-miR-27a	2
Telo2	Mus musculus 10 days neonate skin cDNA, RIKEN full-length enriched library, clone:4732427P14 product:Similar to C305C8.3.1, full insert sequence.	2		mmu-miR-34a	2
1110020G09Rik	Mus musculus adult male testis cDNA, RIKEN full-length enriched library, clone:4933430B08 product:hypothetical protein, full insert sequence.	1		mmu-miR-34c	2
Aadat	Mus musculus aminoadipate aminotransferase, mRNA (cDNA clone MGC:13720 IMAGE:4160508), complete cds.	1		mmu-miR-369-3p	2
Ablim1	Mus musculus adult male kidney cDNA, RIKEN full-length enriched library, clone:F520009N11 product:actin-binding LIM protein 1, full insert sequence.	1		mmu-miR-380-5p	2
Acaa1b	Mus musculus acetyl-Coenzyme A acyltransferase 1B, mRNA (cDNA clone MGC:29978 IMAGE:5123887), complete cds.	1		mmu-miR-532-3p	2
Actr6	Mus musculus ARP6 actin-related protein 6 homolog (yeast), mRNA (cDNA clone MGC:69978 IMAGE:6509757), complete cds.	1		mmu-miR-99b	2
Aldh1a1	Mus musculus aldehyde dehydrogenase family 1, subfamily A1, mRNA (cDNA clone MGC:62611 IMAGE:6477503), complete cds.	1		mmu-miR-106b*	1
Alpk1	PREDICTED: Mus musculus alpha-kinase 1, transcript variant 2 (Alpk1), mRNA.	1		mmu-miR-107	1
Alx4	Mus musculus aristaless 4, mRNA (cDNA clone MGC:59384 IMAGE:6506755), complete cds.	1		mmu-miR-126-5p	1
Bahcc1	Mus musculus KIAA1447 mRNA for KIAA1447, complete cds.	1		mmu-miR-127*	1
C330023M02Rik	Mus musculus RIKEN cDNA C330023M02 gene, mRNA (cDNA clone MGC:163803 IMAGE:40130449), complete cds.	1		mmu-miR-139-3p	1
Car3	Mus musculus adult male xiphoid cartilage cDNA, RIKEN full-length enriched library, clone:5230400J22 product:carbonic anhydrase 3, full insert sequence.	1		mmu-miR-140*	1
Cd1d2	Mus musculus CD1d2 antigen, mRNA (cDNA clone MGC:68264 IMAGE:5328694), complete cds.	1		mmu-miR-142-3p	1
Cd300lg	Mus musculus mRNA for nepmucin isoform B, complete cds.	1		mmu-miR-150*	1
Cecr5	Mus musculus cat eye syndrome chromosome region, candidate 5 homolog (human), mRNA (cDNA clone MGC:25951 IMAGE:4238201), complete cds.	1		mmu-miR-155	1
Ces6	Mus musculus carboxylesterase 6, mRNA (cDNA clone MGC:37417 IMAGE:4981579), complete cds.	1		mmu-miR-15b	1
Cnn2	Mus musculus calponin 2, mRNA (cDNA clone MGC:8135 IMAGE:3589470), complete cds.	1		mmu-miR-16	1
Creb3l3	Mus musculus cAMP responsive element binding protein 3-like 3, mRNA (cDNA clone MGC:18836 IMAGE:4211480), complete cds.	1		mmu-miR-181a	1
Cyp2b9	Mus musculus cytochrome P450, family 2, subfamily b, polypeptide 9, mRNA (cDNA clone MGC:155762 IMAGE:40129448), complete cds.	1		mmu-miR-183	1
Cyp2d10	Mus musculus cytochrome P450, family 2, subfamily d, polypeptide 10, mRNA (cDNA clone MGC:14081 IMAGE:4193743), complete cds.	1		mmu-miR-184	1
Cyp2f2	Mus musculus cytochrome P450, family 2, subfamily f, polypeptide 2, mRNA (cDNA clone MGC:11546 IMAGE:3968809), complete cds.	1		mmu-miR-191	1
Cyp3a25	Mus musculus cytochrome P450, family 3, subfamily a, polypeptide 25, mRNA (cDNA clone MGC:30226 IMAGE:5124151), complete cds.	1		mmu-miR-199b*	1
D930014E17Rik	Synthetic construct Mus musculus clone IMAGE:100014236, MGC:173332 RIKEN cDNA D930014E17 gene (D930014E17Rik) mRNA, encodes complete protein.	1		mmu-miR-214	1
Dag1	Mus musculus 16 days neonate cerebellum cDNA, RIKEN full-length enriched library, clone:9630044C10 product:dystroglycan 1, full insert sequence.	1		mmu-miR-222	1
Ddb2	Mus musculus damage specific DNA binding protein 2, mRNA (cDNA clone IMAGE:30139393).	1		mmu-miR-296-3p	1
Decr1	Mus musculus 2,4-dienoyl CoA reductase 1, mitochondrial, mRNA (cDNA clone MGC:54470 IMAGE:6469277), complete cds.	1		mmu-miR-322*	1
Depdc7	Mus musculus DEP domain containing 7, mRNA (cDNA clone MGC:19163 IMAGE:4222591), complete cds.	1		mmu-miR-340-5p	1
Dera	Mus musculus adult male thymus cDNA, RIKEN full-length enriched library, clone:5830470O22 product:similar to Putative deoxyribose-phosphate aldolase (EC 4.1.2.4) (Phosphodeoxyriboaldolase) (Deoxyriboaldolase) (DERA) [Mus musculus], full insert sequence.	1		mmu-miR-362-3p	1
Eif4ebp3	Mus musculus eukaryotic translation initiation factor 4E binding protein 3, mRNA (cDNA clone MGC:130577 IMAGE:40055518), complete cds.	1		mmu-miR-362-5p	1
Ephx2	Mus musculus adult male kidney cDNA, RIKEN full-length enriched library, clone:0610009K09 product:SOLUBLE EPOXIDE HYDROLASE (SEH) (EC 3.3.2.3) (EPOXIDE HYDRATASE) (CYTOSOLIC EPOXIDE HYDROLASE) (CEH) homolog [Mus musculus], full insert sequence.	1		mmu-miR-381	1
Exph5	Mus musculus exophilin 5, mRNA (cDNA clone MGC:141574 IMAGE:40087301), complete cds.	1		mmu-miR-382	1
Eya2	Mus musculus strain 129.AKR EYA2 alpha (Eya2) mRNA, complete cds	1		mmu-miR-434-5p	1
Faah	Mus musculus adult male medulla oblongata cDNA, RIKEN full-length enriched library, clone:6330576B15 product:fatty acid amide hydrolase, full insert sequence.	1		mmu-miR-485	1
Fbxw11	Mus musculus mammary gland RCB-0526 Jyg-MC(A) cDNA, RIKEN full-length enriched library, clone:G830018H24 product:F-box and WD-40 domain protein 1B, full insert sequence.	1
Foxn3	Mus musculus cDNA, clone:Y2G0113D08, strand:minus, reference:ENSEMBL:Mouse-Transcript-ENST:ENSMUST00000046859, based on BLAT search.	1
Ftsj1	Mus musculus FtsJ homolog 1 (E. coli), mRNA (cDNA clone MGC:41313 IMAGE:3468633), complete cds.	1
Fxyd5	Mus musculus FXYD domain-containing ion transport regulator 5 (Fxyd5), transcript variant 1, mRNA.	1
Gclm	Mus musculus glutamate-cysteine ligase , modifier subunit, mRNA (cDNA clone MGC:164035 IMAGE:40130681), complete cds.	1
Grtp1	Mus musculus GH regulated TBC protein 1, mRNA (cDNA clone MGC:27905 IMAGE:3500563), complete cds.	1
Hamp2	Mus musculus hepcidin antimicrobial peptide 2, mRNA (cDNA clone MGC:107568 IMAGE:6765293), complete cds.	1
Hn1l	Mus musculus hematological and neurological expressed 1-like, mRNA (cDNA clone MGC:67177 IMAGE:6815840), complete cds.	1
Hsd17b6	Mus musculus hydroxysteroid (17-beta) dehydrogenase 6, mRNA (cDNA clone MGC:30306 IMAGE:5135142), complete cds.	1
Inpp5d	Mus musculus SH2-containing inositol phosphatase (Ship) mRNA, complete cds.	1
Ldlr	Mus musculus 9 days embryo whole body cDNA, RIKEN full-length enriched library, clone:D030054N16 product:low density lipoprotein receptor, full insert sequence.	1
Lrrc28	Mus musculus adult male liver cDNA, RIKEN full-length enriched library, clone:1300004K21 product:RIKEN cDNA 2210012C09 gene, full insert sequence.	1
Lyl1	Mus musculus lymphoblastomic leukemia, mRNA (cDNA clone MGC:11650 IMAGE:3598911), complete cds.	1
Mad2l1	Mus musculus 8 days embryo whole body cDNA, RIKEN full-length enriched library, clone:5730513E19 product:MAD2 (mitotic arrest deficient, homolog)-like 1 (yeast), full insert sequence.	1
Madd	Mus musculus MAP-kinase activating death domain, mRNA (cDNA clone IMAGE:5371830), with apparent retained intron.	1
Mcc	Mus musculus mutated in colorectal cancers (Mcc), transcript variant 1, mRNA.	1
Mki67	Mus musculus 8 days embryo whole body cDNA, RIKEN full-length enriched library, clone:5730578O05 product:antigen identified by monoclonal antibody Ki 67, full insert sequence.	1
Mup3	Mus musculus major urinary protein 3, mRNA (cDNA clone MGC:28540 IMAGE:4194688), complete cds.	1
Myo1d	Mus musculus adult female vagina cDNA, RIKEN full-length enriched library, clone:9930104H07 product:MYOSIN-1D, full insert sequence.	1
Nbeal1	PREDICTED: Mus musculus neurobeachin like 1 (Nbeal1), mRNA.	1
Ndufa6	Mus musculus NADH dehydrogenase (ubiquinone) 1 alpha subcomplex, 6 (B14), mRNA (cDNA clone MGC:58171 IMAGE:6773780), complete cds.	1
Nfam1	Mus musculus NOD-derived CD11c +ve dendritic cells cDNA, RIKEN full-length enriched library, clone:F630107I03 product:NFAT activation molecule 1 precursor (Calcineurin/NFAT-activating ITAM-containing protein) homolog [Mus musculus], full insert sequence.	1
Nqo2	Mus musculus adult male small intestine cDNA, RIKEN full-length enriched library, clone:2010206N20 product:NAD(P)H menadione oxidoreductase 2, dioxin inducible, full insert sequence.	1
Nr2f6	Mus musculus cDNA, clone:Y2G0138C18, strand:minus, reference:ENSEMBL:Mouse-Transcript-ENST:ENSMUST00000002466, based on BLAT search.	1
Nsmaf	Mus musculus neutral sphingomyelinase (N-SMase) activation associated factor, mRNA (cDNA clone MGC:175850 IMAGE:40131266), complete cds.	1
Nudt7	Mus musculus 10 days embryo whole body cDNA, RIKEN full-length enriched library, clone:2600009J04 product:nudix (nucleoside diphosphate linked moiety X)-type motif 7, full insert sequence.	1
Nxt2	Mus musculus nuclear transport factor 2-like export factor 2, mRNA (cDNA clone MGC:92997 IMAGE:30361776), complete cds.	1
Pank1	Mus musculus 6 days neonate head cDNA, RIKEN full-length enriched library, clone:5430426F23 product:PANTOTHENATE KINASE 1 BETA (EC 2.7.1.33) homolog [Mus musculus], full insert sequence.	1
Pgm2	Mus musculus phosphoglucomutase 2, mRNA (cDNA clone IMAGE:3968231), containing frame-shift errors.	1
Pitpnm1	Mus musculus membrane-associated phosphatidylinositol transfer protein (mpt1) mRNA, complete cds.	1
Prrg2	Mus musculus proline-rich Gla (G-carboxyglutamic acid) polypeptide 2, mRNA (cDNA clone MGC:36210 IMAGE:4159863), complete cds.	1
Psd3	Mus musculus 10 days neonate skin cDNA, RIKEN full-length enriched library, clone:4732433O14 product:hypothetical SEC7-like domain/SEC7 domain profile containing protein, full insert sequence.	1
Slc25a42	Mus musculus 2 days pregnant adult female oviduct cDNA, RIKEN full-length enriched library, clone:E230039B19 product:hypothetical Mitochondrial carrier protein/Mitochondrial substrate carrier containing protein, full insert sequence.	1
Slc38a1	Mus musculus 10 days neonate cerebellum cDNA, RIKEN full-length enriched library, clone:B930066N23 product:AMINO ACID TRANSPORTER NAT-2 homolog [Mus musculus], full insert sequence.	1
Slc6a12	Mus musculus solute carrier family 6 (neurotransmitter transporter, betaine/GABA), member 12, mRNA (cDNA clone MGC:29153 IMAGE:5053116), complete cds.	1
Srr	Mus musculus adult male corpora quadrigemina cDNA, RIKEN full-length enriched library, clone:B230334I23 product:serine racemase, full insert sequence.	1
Sulf2	Mus musculus mRNA for mKIAA1247 protein.	1
Tbrg4	Mus musculus CRL-1722 L5178Y-R cDNA, RIKEN full-length enriched library, clone:I730057A12 product:transforming growth factor beta regulated gene 4, full insert sequence.	1
Timm44	Mus musculus translocase of inner mitochondrial membrane 44, mRNA (cDNA clone IMAGE:40111000), partial cds.	1
Trappc4	Mus musculus trafficking protein particle complex 4, mRNA (cDNA clone MGC:49061 IMAGE:5401311), complete cds.	1
Treml4	Mus musculus triggering receptor expressed on myeloid cells-like 4, mRNA (cDNA clone MGC:151468 IMAGE:40126410), complete cds.	1
Tsen54	Mus musculus tRNA splicing endonuclease 54 homolog (SEN54, S. cerevisiae), mRNA (cDNA clone IMAGE:40090880), with apparent retained intron.	1
Ubqln4	Mus musculus ES cells cDNA, RIKEN full-length enriched library, clone:2410164A15 product:UBIN (Ataxin-1 ubiquitin-like interacting protein) homolog [Mus musculus], full insert sequence.	1
Uqcrc2	Mus musculus ubiquinol cytochrome c reductase core protein 2, mRNA (cDNA clone MGC:6453 IMAGE:2609295), complete cds.	1
Yipf3	Mus musculus Yip1 domain family, member 3, mRNA (cDNA clone MGC:30294 IMAGE:5123736), complete cds.	1
Zfp106	Mus musculus NOD-derived CD11c +ve dendritic cells cDNA, RIKEN full-length enriched library, clone:F630116E12 product:zinc finger protein 106, full insert sequence.	1
